# Supplementary material for: GTPBP8 plays a role in mitoribosome formation in human mitochondria
Source: Nat Commun. 2024 Jul 5;15:5664. doi: 10.1038/s41467-024-50011-x (PMC11229512; doi:10.1038/s41467-024-50011-x)
Supplement: Supplementary file 4 — Supplementary Data 1 [file 41467_2024_50011_MOESM4_ESM.xlsx]

## Sheet: IP enrichment
ProteinIDs	Protein_name	Gene_name	log2FC(GTPBP8::FLAG/mtLuc::FLAG(Control))	adj.P.Val GTPBP8::FLAG / mtLuc::FLAG (control)	MCARTA2_LIST (0 = not mitochondrial, 1 = mitochondrial)
Q8N3Z3	GTP-binding protein 8	GTPBP8	14.1221178800863	3.952274929089983e-7	0
Q6IN84	rRNA methyltransferase 1, mitochondrial	MRM1	5.91395565898294	7.420937677214606e-5	1
P49366	Deoxyhypusine synthase	DHPS	7.41837726878356	8.580994230692858e-5	0
A0A2R8Y5P7	Probable histidine--tRNA ligase, mitochondrial	HARS2	6.1058523993563	1.3320600626761278e-4	1
A4D1E9	GTP-binding protein 10	GTPBP10	5.55021783020743	1.9407745164427484e-4	1
Q16576	Histone-binding protein RBBP7	RBBP7	6.86741882059548	1.9407745164427484e-4	0
P62269	40S ribosomal protein S18	RPS18	6.512483742135	2.587016873998955e-4	1
P62854	40S ribosomal protein S26	RPS26	4.50898466878132	2.587016873998955e-4	0
P11387	DNA topoisomerase 1	TOP1	7.12603516101421	2.587016873998955e-4	0
P62701	40S ribosomal protein S4, X isoform	RPS4X	6.25261427970281	2.587016873998955e-4	0
P52272	Heterogeneous nuclear ribonucleoprotein M	HNRNPM	6.24077214619753	2.587016873998955e-4	0
Q96SB4	SRSF protein kinase 1	SRPK1	5.04032787548323	2.956742828825211e-4	0
H3BSM0	Acyl-coenzyme A synthetase ACSM3, mitochondrial	ACSM3	-4.66925671869352	2.956742828825211e-4	1
Q96QR8	Transcriptional activator protein Pur-beta	PURB	6.1960499940985	2.956742828825211e-4	0
Q08211	ATP-dependent RNA helicase A	DHX9	5.80664584816841	2.956742828825211e-4	0
A0A0A0MRA5	Heterogeneous nuclear ribonucleoprotein U-like protein 1	HNRNPUL1	4.46938249265783	2.956742828825211e-4	0
O95900	Mitochondrial mRNA pseudouridine synthase TRUB2	TRUB2	6.0412002778274	2.956742828825211e-4	1
Q92900	Regulator of nonsense transcripts 1	UPF1	4.33569701082571	2.956742828825211e-4	0
Q9HCE1	Putative helicase MOV-10	MOV10	4.23426547018554	2.956742828825211e-4	0
C9JQV0	Uncharacterized protein C7orf50	C7orf50	5.18017270719762	2.956742828825211e-4	0
A6PW57	Phosphatidylinositol 4-phosphate 5-kinase type-1 alpha	PIP5K1A	4.6788019509743	2.956742828825211e-4	0
Q969P6	DNA topoisomerase I, mitochondrial	TOP1MT	5.84336509587601	3.3117486803965155e-4	1
Q86YM7	Homer protein homolog 1	HOMER1	-4.83994729832308	3.3117486803965155e-4	0
P61513	60S ribosomal protein L37a	RPL37A	4.51411829174803	3.3117486803965155e-4	0
Q9H7H0	Methyltransferase-like protein 17, mitochondrial	METTL17	4.57306330284943	3.593601649013282e-4	1
P36578	60S ribosomal protein L4	RPL4	4.69133876370711	3.5956244085136893e-4	0
Q14766	Latent-transforming growth factor beta-binding protein 1	LTBP1	-5.80788689261398	3.5956244085136893e-4	0
P05388	60S acidic ribosomal protein P0	RPLP0	4.17048445701326	3.6336155407579136e-4	0
O14929	Histone acetyltransferase type B catalytic subunit	HAT1	5.02440898143451	4.068224677816382e-4	0
O75569	Interferon-inducible double-stranded RNA-dependent protein kinase activator A	PRKRA	4.00224849916621	4.147538381300629e-4	0
A0A0D9SF54	Spectrin alpha chain, non-erythrocytic 1	SPTAN1	-4.49932805753614	4.147538381300629e-4	0
Q8WXX5	DnaJ homolog subfamily C member 9	DNAJC9	4.9592831159617	4.654691867367395e-4	0
O95793	Double-stranded RNA-binding protein Staufen homolog 1	STAU1	4.1983740511374	4.6857450608852e-4	0
P26373	60S ribosomal protein L13	RPL13	4.07956850982373	4.7396048215654613e-4	0
P05386	60S acidic ribosomal protein P1	RPLP1	3.5376492994892	4.7396048215654613e-4	0
P62851	40S ribosomal protein S25	RPS25	4.67660144312489	4.7396048215654613e-4	0
P35659	Protein DEK	DEK	3.91476397358733	4.7396048215654613e-4	0
P62917	60S ribosomal protein L8	RPL8	3.4979295315182	4.872992696640825e-4	0
P46778	60S ribosomal protein L21	RPL21	3.43124082934142	5.477818773738886e-4	0
P32969	60S ribosomal protein L9	RPL9; RPL9P7; RPL9P8; RPL9P9	3.55232564762363	5.616510218877625e-4
P46087	Probable 28S rRNA (cytosine(4447)-C(5))-methyltransferase	NOP2	4.23865607492298	6.00449808252825e-4	0
P25398	40S ribosomal protein S12	RPS12	3.50054534677282	6.879933498657387e-4	0
P62888	60S ribosomal protein L30	RPL30	3.27090894316783	6.879933498657387e-4	0
P40429	60S ribosomal protein L13a	RPL13A	7.20322345704748	6.879933498657387e-4	0
Q8WVM0	Dimethyladenosine transferase 1, mitochondrial	TFB1M	6.1535504300809	6.879933498657387e-4	1
P05387	60S acidic ribosomal protein P2	RPLP2	3.18506187966187	6.879933498657387e-4	0
P62424	60S ribosomal protein L7a	RPL7A	3.35478364168499	6.980497197932245e-4	0
P46776	60S ribosomal protein L27a	RPL27A	3.88723618930366	7.38464420104933e-4	0
Q07020	60S ribosomal protein L18	RPL18	4.84012712830039	7.641853424115232e-4	0
Q9HC36	rRNA methyltransferase 3, mitochondrial	MRM3	3.83035919783428	7.641853424115232e-4	1
P62277	40S ribosomal protein S13	RPS13	3.58265497940706	7.641853424115232e-4	0
P22087	rRNA 2'-O-methyltransferase fibrillarin	FBL	5.02444792133528	7.641853424115232e-4	0
P10809	60 kDa heat shock protein, mitochondrial	HSPD1	3.68769838568496	7.641853424115232e-4	1
P35268	60S ribosomal protein L22	RPL22	3.16561071035323	7.641853424115232e-4	0
O00411	DNA-directed RNA polymerase, mitochondrial	POLRMT	4.56560038758894	8.483208276674351e-4	1
Q9Y3U8	60S ribosomal protein L36	RPL36	3.46996647171697	8.786898295956114e-4	0
P49207	60S ribosomal protein L34	RPL34	4.90966205160053	8.968211653941278e-4	1
Q00059	Transcription factor A, mitochondrial	TFAM	3.03299260485316	8.968211653941278e-4	1
Q8TDN6	Ribosome biogenesis protein BRX1 homolog	BRIX1	3.36793347776959	8.968211653941278e-4	0
P15880	40S ribosomal protein S2	RPS2	5.04343337429434	8.968211653941278e-4	0
Q71RC2	La-related protein 4	LARP4	3.22326074466295	8.968211653941278e-4	0
Q8NC60	Nitric oxide-associated protein 1	NOA1	4.23428780927636	9.249208625039603e-4	1
P35580	Myosin-10	MYH10	-4.07348168510481	9.684228321537853e-4	0
J3QR09	60S ribosomal protein L19	RPL19	5.34769115656469	9.9937984258e-4	0
P46779	60S ribosomal protein L28	RPL28	5.68917475024358	0.001004115123567843	0
H3BNC9	40S ribosomal protein S17	RPS17	4.96974389348355	0.001004115123567843	0
Q8NHP8	Putative phospholipase B-like 2	PLBD2	-3.42831223317237	0.001035104495165261	0
P50914	60S ribosomal protein L14	RPL14	3.50577206466744	0.001059223988200759	0
K7ELC2	40S ribosomal protein S15	RPS15	5.13238981950338	0.0011028254725582245	0
Q00577	Transcriptional activator protein Pur-alpha	PURA	4.04815929668993	0.0011132136341905719	0
O00139	Kinesin-like protein KIF2A	KIF2A	4.40509581965098	0.0011846642066242463	0
J3KTA4	Probable ATP-dependent RNA helicase DDX5	DDX5	3.85430312792108	0.0012344687747329565	0
P49458	Signal recognition particle 9 kDa protein	SRP9	3.36320857788441	0.0012507588043212101	0
Q9BQ67	Glutamate-rich WD repeat-containing protein 1	GRWD1	3.889532436038	0.0012507588043212101	0
P61247	40S ribosomal protein S3a	RPS3A	3.61321890404814	0.001372891127790012	0
H0Y8R1	G-rich sequence factor 1	GRSF1	2.71224850318343	0.0014477865668857963	1
D3YTB1	60S ribosomal protein L32	RPL32	5.08248155231466	0.0015365281563384343	0
P30050	60S ribosomal protein L12	RPL12	2.67335560009774	0.0015626572242886311	0
P17931	Galectin-3	LGALS3	-3.89384515565895	0.0015626572242886311	0
Q7L2E3	Putative ATP-dependent RNA helicase DHX30	DHX30	3.17282712611123	0.0015626572242886311	1
Q02543	60S ribosomal protein L18a	RPL18A	2.96314429708904	0.0015626572242886311	0
Q13813	Spectrin alpha chain, non-erythrocytic 1	SPTAN1	-3.57337988626971	0.001603687678872678	0
P50990	T-complex protein 1 subunit theta	CCT8	3.3625270004383	0.001603687678872678	0
B4DPR9	Transcription termination factor 1, mitochondrial	MTERF1	3.16706924431926	0.001603687678872678	1
Q4TT34	Nucleoside diphosphate kinase, mitochondrial	NME4	4.10203150350371	0.0016706343631315093	1
E9PKP7	Nucleolar transcription factor 1	UBTF	4.39570818685794	0.0016706343631315093	0
A0A2R8Y811	40S ribosomal protein S14	RPS14	5.44128313278919	0.0016781193219985563	1
Q8TEM1	Nuclear pore membrane glycoprotein 210	NUP210	-3.04438095126722	0.001691645074936237	0
Q7L0Y3	tRNA methyltransferase 10 homolog C	TRMT10C	6.39789155517773	0.0016993066008344237	1
A6NJ78	Probable methyltransferase-like protein 15	METTL15	2.95515800014328	0.0017363555628536744	1
P62906	60S ribosomal protein L10a	RPL10A	3.12207390453849	0.0017363555628536744	1
P31942	Heterogeneous nuclear ribonucleoprotein H3	HNRNPH3	3.09781726640029	0.0018227405489868545	0
Q9NSB8	Homer protein homolog 2	HOMER2	-2.99003693406378	0.001852698260715024	0
Q9UN86	Ras GTPase-activating protein-binding protein 2	G3BP2	3.24093381943492	0.001866746705579177	0
Q96C01	Protein FAM136A	FAM136A	-3.20217834958754	0.0018843599359121787	1
P06748	Nucleophosmin	NPM1	5.24800000139137	0.0018843599359121787	0
P46940	Ras GTPase-activating-like protein IQGAP1	IQGAP1	3.84411250492002	0.0018871527895894134	0
P27635	60S ribosomal protein L10	RPL10	2.91611169322474	0.0019156146536639944	0
Q01082	Spectrin beta chain, non-erythrocytic 1	SPTBN1	-3.34964916091421	0.0019156146536639944	0
P18124	60S ribosomal protein L7	RPL7	2.54263668030011	0.0019156146536639944	0
Q9NW13	RNA-binding protein 28	RBM28	2.75005568255743	0.0019156146536639944	0
P11388	DNA topoisomerase 2-alpha	TOP2A	4.33646065513708	0.0019294851275732411	0
Q96QE5	Transcription elongation factor, mitochondrial	TEFM	3.13487528925356	0.001975539030525966	1
Q7Z2T5	TRMT1-like protein	TRMT1L	3.61217697445709	0.001975539030525966	0
Q08380	Galectin-3-binding protein	LGALS3BP	-4.25728608827526	0.001975539030525966	0
Q02878	60S ribosomal protein L6	RPL6	2.51330454163848	0.0020173303507070683	0
O15091	Mitochondrial ribonuclease P catalytic subunit	KIAA0391	2.81676402442177	0.0020173303507070683	1
Q9NUL7	Probable ATP-dependent RNA helicase DDX28	DDX28	5.0623376401664	0.0020213978032657862	1
P56537	Eukaryotic translation initiation factor 6	EIF6	3.49332247135141	0.002087064894371244	0
P62913	60S ribosomal protein L11	RPL11	2.66328325690717	0.0020967662590674345	0
P17987	T-complex protein 1 subunit alpha	TCP1	3.96159984831481	0.0021593418603176747	0
Q9UKD2	mRNA turnover protein 4 homolog	MRTO4	3.20615287983065	0.0021593418603176747	0
P29144	Tripeptidyl-peptidase 2	TPP2	-3.55905260337633	0.002184583451117341	0
P62280	40S ribosomal protein S11	RPS11	3.29397216898579	0.0023766444013258044	0
Q96CM3	Mitochondrial RNA pseudouridine synthase RPUSD4	RPUSD4	5.00018541072048	0.0023766444013258044	1
M0R0F0	40S ribosomal protein S5	RPS5	3.50681235289175	0.002413680336482996	0
P46777	60S ribosomal protein L5	RPL5	2.50689752255537	0.002415749979742712	0
Q6PKG0	La-related protein 1	LARP1	3.24516167930747	0.002415749979742712	0
P37108	Signal recognition particle 14 kDa protein	SRP14	4.11797612995617	0.002415749979742712	0
F8W930	Insulin-like growth factor 2 mRNA-binding protein 2	IGF2BP2	3.75527928840539	0.002415749979742712	0
F8WA39	Myotubularin-related protein 1	MTMR1	2.7157535256416	0.002415749979742712	0
Q9HCM4	Band 4.1-like protein 5	EPB41L5	2.72823448961347	0.0025002349453392054	0
P62266	40S ribosomal protein S23	RPS23	4.26163279639218	0.0025002349453392054	0
P30101	Protein disulfide-isomerase A3	PDIA3	-4.00890705638025	0.0025194604931794884	0
P62249	40S ribosomal protein S16	RPS16	3.22332200770528	0.0025194604931794884	0
V9GYQ5	WD repeat-containing protein 5	WDR5	3.10497416142885	0.0025194604931794884	0
Q92896	Golgi apparatus protein 1	GLG1	-2.46372630861087	0.0025194604931794884	0
O75616	GTPase Era, mitochondrial	ERAL1	4.9148824283692	0.0025362024157638795	1
P18859	ATP synthase-coupling factor 6, mitochondrial	ATP5J	-2.21974492613032	0.0026396997340773125	1
A0A087WXM6	60S ribosomal protein L17	RPL17	2.66173617389206	0.0027353897755135552	0
Q96E29	Transcription termination factor 3, mitochondrial	MTERF3	3.95954560033185	0.0027353897755135552	1
Q9Y5J9	Mitochondrial import inner membrane translocase subunit Tim8 B	TIMM8B	3.1003503876066	0.0027353897755135552	1
Q4KMP7	TBC1 domain family member 10B	TBC1D10B	4.0454009893346	0.0028945194675040076	0
Q96CB9	5-methylcytosine rRNA methyltransferase NSUN4	NSUN4	2.84989851735095	0.0029584673311487735	1
Q92522	Histone H1x	H1FX	2.78449315321384	0.0029748273337898757	0
Q13895	Bystin	BYSL	2.99625792051356	0.0030004856300084345	0
P10515	Dihydrolipoyllysine-residue acetyltransferase component of pyruvate dehydrogenase complex, mitochondrial	DLAT	-3.27762031138711	0.003027932282053504	1
K7ELW0	Protein/nucleic acid deglycase DJ-1	PARK7	-2.58887204981384	0.003027932282053504	1
P27797	Calreticulin	CALR	-4.44714323315858	0.003027932282053504	0
Q13162	Peroxiredoxin-4	PRDX4	-4.13658576743347	0.0031363126992664347	1
Q9Y375	Complex I intermediate-associated protein 30, mitochondrial	NDUFAF1	4.72440830345258	0.0031363126992664347	1
O60832	H/ACA ribonucleoprotein complex subunit DKC1	DKC1	2.74598892776249	0.0031363126992664347	0
P82914	28S ribosomal protein S15, mitochondrial	MRPS15	3.79301922382089	0.0032595097905319228	1
Q7Z2W4	Zinc finger CCCH-type antiviral protein 1	ZC3HAV1	3.27813772543109	0.0032629311641371402	0
Q9NPE2	Neugrin	NGRN	3.9385496497463	0.003545287353464913	1
E7ETK0	40S ribosomal protein S24	RPS24	2.51594915977365	0.003545287353464913	0
O76021	Ribosomal L1 domain-containing protein 1	RSL1D1	3.22858687138931	0.003556832982195854	0
P61313	60S ribosomal protein L15	RPL15	2.79244312571639	0.0035841611383069984	0
Q9NVP1	ATP-dependent RNA helicase DDX18	DDX18	2.94924170036342	0.0035841611383069984	0
Q9Y305	Acyl-coenzyme A thioesterase 9, mitochondrial	ACOT9	4.04554327068161	0.0035841611383069984	1
Q99714	3-hydroxyacyl-CoA dehydrogenase type-2	HSD17B10	2.12846445593699	0.0035841611383069984	1
P40227	T-complex protein 1 subunit zeta	CCT6A	3.33125518928994	0.0035841611383069984	0
Q08378	Golgin subfamily A member 3	GOLGA3	-5.25544723255772	0.003612558356872333	0
Q9H845	Acyl-CoA dehydrogenase family member 9, mitochondrial	ACAD9	4.55455909422463	0.0039398626379555934	1
H0Y9X1	Translation machinery-associated protein 16	TMA16	2.38089916967501	0.003944305841487048	0
P09497	Clathrin light chain B	CLTB	-3.0774312612332	0.003982481930517571	0
Q6NZI2	Caveolae-associated protein 1	CAVIN1	4.31058786211159	0.00399023165821185	0
Q9Y2Z4	Tyrosine--tRNA ligase, mitochondrial	YARS2	3.3043984568712	0.0040789897957043035	1
Q9Y5B9	FACT complex subunit SPT16	SUPT16H	2.78257325036308	0.0040789897957043035	0
F8VPD4	CAD protein	CAD	-4.51492435191671	0.0040789897957043035	0
P39023	60S ribosomal protein L3	RPL3	2.2224368519466	0.0040789897957043035	0
X6R5Z6	Cytochrome c oxidase assembly factor 6 homolog	COA6	-2.28049945815271	0.0040789897957043035	1
G5E9E7	Tight junction protein 1 (Zona occludens 1), isoform CRA_e	TJP1	3.34303575512738	0.004116276374815139	0
O95983	Methyl-CpG-binding domain protein 3	MBD3	3.67056801352018	0.004129754106935484	0
E9PPJ5	Midkine	MDK	3.15551052861898	0.004129754106935484	0
O43852	Calumenin	CALU	-2.25084307061735	0.004232101670852703	0
O96000	NADH dehydrogenase [ubiquinone] 1 beta subcomplex subunit 10	NDUFB10	-2.90962340450818	0.004232101670852703	1
P00403	Cytochrome c oxidase subunit 2	MT-CO2	-2.57004679090658	0.004244954888289434	1
A9Z1X7	Serine/arginine repetitive matrix protein 1	SRRM1	2.53980355571943	0.004461207525999677	0
P36551	Oxygen-dependent coproporphyrinogen-III oxidase, mitochondrial	CPOX	-2.26427582608462	0.004480815273679302	1
Q9BQA1	Methylosome protein 50	WDR77	-2.64593628620502	0.004480815273679302	0
P18077	60S ribosomal protein L35a	RPL35A	2.03003564436157	0.004559222617960332	1
P47914	60S ribosomal protein L29	RPL29	5.86676857886797	0.004559222617960332	0
Q92769	Histone deacetylase 2	HDAC2	4.10751329117508	0.004683354762083572	0
K7ELL7	Glucosidase 2 subunit beta	PRKCSH	-1.97196449166504	0.004808048531184158	0
E7EX17	Eukaryotic translation initiation factor 4B	EIF4B	-3.40414177533989	0.004808048531184158	0
P62750	60S ribosomal protein L23a	RPL23A	2.17719588629807	0.0048635576827615375	0
P23396	40S ribosomal protein S3	RPS3	2.90007491524499	0.0048635576827615375	0
P47985	Cytochrome b-c1 complex subunit Rieske, mitochondrial	UQCRFS1	3.02455510019409	0.004954290025333657	1
Q9NX58	Cell growth-regulating nucleolar protein	LYAR	2.19464879885012	0.005020320324864916	0
P39019	40S ribosomal protein S19	RPS19	2.6477350086998	0.005022472053275831	0
P46783	40S ribosomal protein S10	RPS10	2.57663243463449	0.005022472053275831	0
P60866	40S ribosomal protein S20	RPS20	2.58448300101594	0.005022472053275831	0
Q9NVV4	Poly(A) RNA polymerase, mitochondrial	MTPAP	6.04927436625783	0.005135121575313306	1
Q15717	ELAV-like protein 1	ELAVL1	3.46655828068654	0.005135121575313306	0
Q9BQ95	Evolutionarily conserved signaling intermediate in Toll pathway, mitochondrial	ECSIT	4.43506164426188	0.005168086823079244	1
P54105	Methylosome subunit pICln	CLNS1A	-2.19020328160529	0.005222242199569289	0
P62753	40S ribosomal protein S6	RPS6	2.69350227033969	0.005238841803218665	0
Q6P087	Mitochondrial mRNA pseudouridine synthase RPUSD3	RPUSD3	4.6548606484011	0.005422752551218558	1
G3XAI2	Laminin subunit beta-1	LAMB1	-2.15749880584661	0.005484850496587306	0
Q9P0J0	NADH dehydrogenase [ubiquinone] 1 alpha subcomplex subunit 13	NDUFA13	-1.99741242260594	0.005614536517236542	1
P30153	Serine/threonine-protein phosphatase 2A 65 kDa regulatory subunit A alpha isoform	PPP2R1A	2.27533030432928	0.005823400850803258	0
Q9NQ92	Coordinator of PRMT5 and differentiation stimulator	COPRS	-4.51231581114375	0.005823400850803258	0
Q9H7E9	UPF0488 protein C8orf33	C8orf33	2.5430705911899	0.005823400850803258	0
Q60FE5	Filamin-A	FLNA	-4.10152115265134	0.005823670595959703	0
E9PR30	40S ribosomal protein S30	FAU	1.94809369506914	0.0058464129278612805	0
Q9Y3B2	Exosome complex component CSL4	EXOSC1	2.38225895357272	0.0058464129278612805	0
Q5T4U5	Medium-chain specific acyl-CoA dehydrogenase, mitochondrial	ACADM	-2.73529224388246	0.005967233691526088	1
P35813	Protein phosphatase 1A	PPM1A	2.31349817953086	0.005981876744306302	0
Q9NUD5	Zinc finger CCHC domain-containing protein 3	ZCCHC3	2.76309693083249	0.005981876744306302	0
Q01130	Serine/arginine-rich splicing factor 2	SRSF2	2.08353016879884	0.006006535096301365	0
Q9NQT4	Exosome complex component RRP46	EXOSC5	3.3639494157986	0.006006535096301365	0
Q9P2R3	Rabankyrin-5	ANKFY1	-3.66269630418711	0.006023782894306008	0
Q13330	Metastasis-associated protein MTA1	MTA1	4.71618092663329	0.006023782894306008	0
Q8N0Z8	tRNA pseudouridine synthase-like 1	PUSL1	2.56280522475756	0.006059663795441709	1
Q13263	Transcription intermediary factor 1-beta	TRIM28	3.02011417611523	0.006066854299868847	0
H7BYW6	Platelet-derived growth factor subunit A (Fragment)	PDGFA	-1.98848465132318	0.0061586438351625946	0
P62241	40S ribosomal protein S8	RPS8	2.08669465337301	0.006272871494873348	0
P0DP25	Calmodulin-1	CALM1	-2.94402487966835	0.006272871494873348	0
O60568	Procollagen-lysine,2-oxoglutarate 5-dioxygenase 3	PLOD3	-3.8751270864478	0.006387288686973276	0
P42766	60S ribosomal protein L35	RPL35	1.98347431880714	0.006387288686973276	0
P21333	Filamin-A	FLNA	-2.17894693805283	0.006468979380171557	0
Q9UNQ2	Probable dimethyladenosine transferase	DIMT1	2.46428382213349	0.00647229643457918	0
O43491	Band 4.1-like protein 2	EPB41L2	2.02003156679226	0.00647229643457918	0
A0A024R4M0	40S ribosomal protein S9	RPS9	2.29152359602233	0.006563918398376188	0
O00567	Nucleolar protein 56	NOP56	3.09618499493246	0.0066185804732493405	0
P50395	Rab GDP dissociation inhibitor beta	GDI2	-3.41798797117125	0.006739487476139401	0
O43488	Aflatoxin B1 aldehyde reductase member 2	AKR7A2	-4.08053080723111	0.006750220458856354	1
P61353	60S ribosomal protein L27	RPL27	1.86346239546692	0.006876029862948182	0
Q9NXH9	tRNA (guanine(26)-N(2))-dimethyltransferase	TRMT1	1.87698288171389	0.006923669617505568	1
P10606	Cytochrome c oxidase subunit 5B, mitochondrial	COX5B	-2.10606256521769	0.007097694723099206	1
Q9Y2P8	RNA 3'-terminal phosphate cyclase-like protein	RCL1	2.0612085489519	0.007252517378268521	0
Q5W0B1	RING finger protein 219	RNF219	-2.99049286986852	0.007252517378268521	0
Q9Y221	60S ribosome subunit biogenesis protein NIP7 homolog	NIP7	3.05902671692224	0.007252517378268521	0
P19338	Nucleolin	NCL	1.82155898839121	0.00740406477277721	0
Q9UKE5	TRAF2 and NCK-interacting protein kinase	TNIK	2.05750918137368	0.0075531246870226	0
C9JME2	FERM, ARHGEF and pleckstrin domain-containing protein 1	FARP1	3.39815115699906	0.00769417024335924	0
Q9NYJ1	Cytochrome c oxidase assembly factor 4 homolog, mitochondrial	COA4	-3.24853567339782	0.007765411272860264	1
P11177	Pyruvate dehydrogenase E1 component subunit beta, mitochondrial	PDHB	-2.35985351641902	0.007888104107638138	1
Q96EH3	Mitochondrial assembly of ribosomal large subunit protein 1	MALSU1	2.77049924563202	0.008090110787944181	1
P05198	Eukaryotic translation initiation factor 2 subunit 1	EIF2S1	1.91444609987404	0.008231379380503064	0
Q16875	6-phosphofructo-2-kinase/fructose-2,6-bisphosphatase 3	PFKFB3	-2.0678038905298	0.00868621293365967	0
P62829	60S ribosomal protein L23	RPL23	2.08918569242244	0.008687759237518492	0
P53999	Activated RNA polymerase II transcriptional coactivator p15	SUB1	2.85735278249639	0.008776168178658917	0
Q16775	Hydroxyacylglutathione hydrolase, mitochondrial	HAGH	-4.03938808492962	0.00896403574005589	1
P05455	Lupus La protein	SSB	2.85589728524954	0.009121054453820361	0
G3V325	ATP5MF-PTCD1 readthrough	ATP5MF-PTCD1	2.49991982741802	0.009121054453820361	0
Q6ZN17	Protein lin-28 homolog B	LIN28B	2.09850347646991	0.009121054453820361	0
P62081	40S ribosomal protein S7	RPS7	2.43551139700906	0.009121054453820361	0
K7EKE6	Lon protease homolog, mitochondrial	LONP1	3.3706524547877	0.009121054453820361	1
Q14444	Caprin-1	CAPRIN1	2.89860695203966	0.009121054453820361	0
P82909	28S ribosomal protein S36, mitochondrial	MRPS36	-2.30852393174642	0.009341826589176939	1
Q7Z7H8	39S ribosomal protein L10, mitochondrial	MRPL10	2.49871184516264	0.009363357245726761	1
A0A1X7SBZ2	Probable ATP-dependent RNA helicase DDX17	DDX17	3.43726936851362	0.0094589411304636	0
Q9NR30	Nucleolar RNA helicase 2	DDX21	4.54413041869723	0.00991726611606732	0
E9PCR7	2-oxoglutarate dehydrogenase, mitochondrial	OGDH	-2.21559834808008	0.00991726611606732	1
Q8N0V3	Putative ribosome-binding factor A, mitochondrial	RBFA	-2.40291008879388	0.00997459907277582	1
P36957	Dihydrolipoyllysine-residue succinyltransferase component of 2-oxoglutarate dehydrogenase complex, mitochondrial	DLST	-2.76494626817331	0.010091732223280608	1
Q9NWT1	p21-activated protein kinase-interacting protein 1	PAK1IP1	2.2048477876501	0.010091732223280608	0
B8ZZZ7	SPATS2-like protein	SPATS2L	1.73987107006598	0.010091732223280608	0
J3QRS3	Myosin regulatory light chain 12A	MYL12A	-2.73671400268137	0.010091732223280608	0
Q5SSJ5	Heterochromatin protein 1-binding protein 3	HP1BP3	3.04223339574466	0.010171669487479554	0
P62899	60S ribosomal protein L31	RPL31	1.95228626740935	0.010414168067422808	0
I3L0E3	28S ribosomal protein S17, mitochondrial	MRPS17	2.22678203664482	0.010414168067422808	1
Q9Y5L4	Mitochondrial import inner membrane translocase subunit Tim13	TIMM13	1.862966874247	0.010469733363000902	1
P09429	High mobility group protein B1	HMGB1	2.69509530511243	0.010828629779186657	0
Q8IVS2	Malonyl-CoA-acyl carrier protein transacylase, mitochondrial	MCAT	3.84269572728342	0.01134161625252795	1
P83731	60S ribosomal protein L24	RPL24	2.23537643265454	0.011475008600329697	0
P11021	Endoplasmic reticulum chaperone BiP	HSPA5	-1.62584869206273	0.011864901963149214	0
A0A087WUT6	Eukaryotic translation initiation factor 5B	EIF5B	2.05505555646644	0.011864901963149214	0
Q9P219	Protein Daple	CCDC88C	-3.50799904882568	0.01194497007892161	0
P49257	Protein ERGIC-53	LMAN1	-2.29519744069218	0.01194497007892161	0
O00425	Insulin-like growth factor 2 mRNA-binding protein 3	IGF2BP3	2.53195141120829	0.012356542392384033	0
P62244	40S ribosomal protein S15a	RPS15A	2.24178064763285	0.012506078645634036	1
P24534	Elongation factor 1-beta	EEF1B2	-1.86655458691172	0.012593893046249952	0
H0Y6I7	Lysine-specific demethylase 6A	KDM6A	-2.5356778960945	0.012599542640193591	0
Q9Y5J7	Mitochondrial import inner membrane translocase subunit Tim9	TIMM9	-1.8245234591183	0.012733886806144274	1
Q9Y6M9	NADH dehydrogenase [ubiquinone] 1 beta subcomplex subunit 9	NDUFB9	-2.05193213812971	0.012733886806144274	1
P25705	ATP synthase subunit alpha, mitochondrial	ATP5F1A	1.87839341990107	0.012889418213517374	1
Q49A26	Putative oxidoreductase GLYR1	GLYR1	-2.57467523002971	0.013003473880400036	0
Q14257	Reticulocalbin-2	RCN2	-2.61108274961007	0.013374962874477307	1
P61978	Heterogeneous nuclear ribonucleoprotein K	HNRNPK	-1.83191296413476	0.01362827589604124	0
Q09028	Histone-binding protein RBBP4	RBBP4	3.45967538222628	0.013678343137297214	0
E7EQ29	Beta-galactosidase	GLB1	-3.11566946940322	0.013678343137297214	0
P57053	Histone H2B type F-S	H2BFS	1.95087225926055	0.013678343137297214	0
P30533	Alpha-2-macroglobulin receptor-associated protein	LRPAP1	-2.61808926209482	0.013897428510054849	0
P61604	10 kDa heat shock protein, mitochondrial	HSPE1	-2.59683961230881	0.013897428510054849	1
Q13283	Ras GTPase-activating protein-binding protein 1	G3BP1	2.25959245956574	0.013937457276727011	0
Q9NYL9	Tropomodulin-3	TMOD3	-2.04745390305907	0.014107356243384434	0
Q08J23	tRNA (cytosine(34)-C(5))-methyltransferase	NSUN2	2.44591602273994	0.014107356243384434	0
P35579	Myosin-9	MYH9	-2.64095621551742	0.014819242343031688	0
P61254	60S ribosomal protein L26	RPL26	1.59118685794283	0.01486877258916588	0
Q13464	Rho-associated protein kinase 1	ROCK1	-3.55642095140847	0.015168721119434653	0
P00367	Glutamate dehydrogenase 1, mitochondrial	GLUD1	-1.75153756103748	0.015200717025230208	1
P51398	28S ribosomal protein S29, mitochondrial	DAP3	1.73749549111357	0.015336041040671062	1
P82930	28S ribosomal protein S34, mitochondrial	MRPS34	2.38499211434849	0.015336041040671062	1
P16403	Histone H1.2	HIST1H1C	2.79701322656868	0.016938346692933908	0
P42677	40S ribosomal protein S27	RPS27	2.9127241151277	0.016985823448725724	0
P62937	Peptidyl-prolyl cis-trans isomerase A	PPIA	-2.17730482600407	0.01767047260201986	0
P62857	40S ribosomal protein S28	RPS28	1.89309806188191	0.01794458432561342	0
P78362	SRSF protein kinase 2	SRPK2	2.54215383080586	0.0181432744721408	0
A0A087WWU8	Tropomyosin alpha-3 chain	TPM3	-3.54166684416893	0.018219852348446808	0
P35232	Prohibitin	PHB	-1.72841524221675	0.018219852348446808	1
Q8ND56	Protein LSM14 homolog A	LSM14A	-3.41634517756719	0.01836881130102026	0
Q9H2U1	ATP-dependent RNA helicase DHX36	DHX36	2.96767813695313	0.018436838176917065	0
P09669	Cytochrome c oxidase subunit 6C	COX6C	-1.63970029758418	0.018436838176917065	1
Q6NUK1	Calcium-binding mitochondrial carrier protein SCaMC-1	SLC25A24	-1.84054365911917	0.018743666561605747	1
F8W7C6	60S ribosomal protein L10	RPL10	3.34392460897565	0.018904855255751085	0
Q96IX5	Up-regulated during skeletal muscle growth protein 5	USMG5	-2.67526764518167	0.01892790913440419	1
A0A0U1RRM4	Polypyrimidine tract-binding protein 1	PTBP1	2.10757960312912	0.01908134145638732	0
P30405	Peptidyl-prolyl cis-trans isomerase F, mitochondrial	PPIF	-2.71884753599203	0.019151899220596146	1
A0A0R4J2E8	Matrin-3	MATR3	2.97047381860121	0.01935044024354924	0
Q9NX40	OCIA domain-containing protein 1	OCIAD1	-2.07996882156137	0.019353069470973795	1
L0R8F8	MIEF1 upstream open reading frame protein	MIEF1	1.93846060078031	0.01940541081344151	1
P23528	Cofilin-1	CFL1	-1.50571765088884	0.019841536482663145	0
Q9P1Y5	Calmodulin-regulated spectrin-associated protein 3	CAMSAP3	-2.90871402072029	0.019870334681043853	0
P82663	28S ribosomal protein S25, mitochondrial	MRPS25	2.36107164699679	0.020192812696066726	1
Q9H9B4	Sideroflexin-1	SFXN1	-1.54634779364116	0.020692356899978826	1
Q17R31	Putative deoxyribonuclease TATDN3	TATDN3	1.88408633485588	0.02080520896564998	0
P32119	Peroxiredoxin-2	PRDX2	-1.80859714559258	0.02080520896564998	1
F6XEV2	Calcium uptake protein 1, mitochondrial	MICU1	3.25396317249547	0.020842595544793653	1
O75369	Filamin-B	FLNB	-2.80091728109878	0.021027886277728444	0
E9PQ57	mRNA export factor	RAE1	2.24242731227233	0.021044725368155145	0
Q15393	Splicing factor 3B subunit 3	SF3B3	-1.99390476238769	0.021150905617864032	0
Q9H6S0	3'-5' RNA helicase YTHDC2	YTHDC2	2.06767012714739	0.021150905617864032	0
Q5QPL9	RNA-binding protein Raly	RALY	1.57515536704055	0.021150905617864032	0
Q13243	Serine/arginine-rich splicing factor 5	SRSF5	3.19622032213015	0.02127852803523103	0
P31751	RAC-beta serine/threonine-protein kinase	AKT2	-2.12464773476742	0.02127852803523103	0
B1ANR0	Polyadenylate-binding protein 4	PABPC4	1.5018034831184	0.02127852803523103	0
P20674	Cytochrome c oxidase subunit 5A, mitochondrial	COX5A	-1.45206426237754	0.02131730487976165	1
C9J9K3	40S ribosomal protein SA	RPSA	2.09446411705608	0.02131730487976165	0
X6R3P0	Slit homolog 2 protein	SLIT2	2.59734594056237	0.02203232205822508	0
P00505	Aspartate aminotransferase, mitochondrial	GOT2	-2.71874428597687	0.02203232205822508	1
Q13428	Treacle protein	TCOF1	2.75936011962989	0.0229643388735187	0
Q9H857	5'-nucleotidase domain-containing protein 2	NT5DC2	-2.28653568659562	0.023037894055576404	1
Q00839	Heterogeneous nuclear ribonucleoprotein U	HNRNPU	1.58625002828408	0.023037894055576404	0
Q9NYY8	FAST kinase domain-containing protein 2, mitochondrial	FASTKD2	2.35717602160719	0.02304319567064575	1
F8W6I7	Heterogeneous nuclear ribonucleoprotein A1	HNRNPA1	1.78547403756552	0.023140088666242342	0
P09496	Clathrin light chain A	CLTA	-2.53382206796153	0.023717752048178352	0
Q9BU76	Multiple myeloma tumor-associated protein 2	MMTAG2	1.61736029705664	0.02373613094878069	0
P84090	Enhancer of rudimentary homolog	ERH	-1.64507386090668	0.02373613094878069	0
Q9Y3D3	28S ribosomal protein S16, mitochondrial	MRPS16	2.02240912204656	0.02373613094878069	1
G5E9W7	28S ribosomal protein S22, mitochondrial	MRPS22	1.91216711561413	0.02384390530391774	1
Q4G0N4	NAD kinase 2, mitochondrial	NADK2	-1.58086348563626	0.02384390530391774	1
Q9BYN8	28S ribosomal protein S26, mitochondrial	MRPS26	2.07231925074617	0.02384390530391774	1
O43707	Alpha-actinin-4	ACTN4	-3.30231964003156	0.023879580392359347	0
Q53S33	BolA-like protein 3	BOLA3	-2.202522491751	0.024345815340270426	1
P63244	Receptor of activated protein C kinase 1	RACK1	1.88517076023974	0.024345815340270426	0
H7C2Q8	Probable rRNA-processing protein EBP2	EBNA1BP2	2.55343263521382	0.0243700924017801	0
Q96I51	RCC1-like G exchanging factor-like protein	RCC1L	2.68756616113181	0.02443545223856225	1
P11940	Polyadenylate-binding protein 1	PABPC1	1.3484627184342	0.02443545223856225	0
P42167	Lamina-associated polypeptide 2, isoforms beta/gamma	TMPO	-2.76823178718098	0.02487608118397722	0
Q96GK7	Fumarylacetoacetate hydrolase domain-containing protein 2A	FAHD2A	-1.53616113236529	0.024991867979369392	1
P62273	40S ribosomal protein S29	RPS29	1.86967198468741	0.024991867979369392	0
Q9Y277	Voltage-dependent anion-selective channel protein 3	VDAC3	-2.13797575106857	0.024991867979369392	1
E3W994	CLIP-associating protein 2	CLASP2	-2.21108423420085	0.024991867979369392	0
O95292	Vesicle-associated membrane protein-associated protein B/C	VAPB	-2.31384919657595	0.024991867979369392	0
P13073	Cytochrome c oxidase subunit 4 isoform 1, mitochondrial	COX4I1	-1.37480755405544	0.024991867979369392	1
P24539	ATP synthase F(0) complex subunit B1, mitochondrial	ATP5F1	-1.56670158864597	0.025238074115559388	1
Q8IXI1	Mitochondrial Rho GTPase 2	RHOT2	-2.16490725151579	0.025311302534009414	1
P31040	Succinate dehydrogenase [ubiquinone] flavoprotein subunit, mitochondrial	SDHA	-1.3833931879799	0.02531626572621535	1
P10412	Histone H1.4	HIST1H1E	3.36968579453338	0.025906196512977375	0
H3BU53	MAX gene-associated protein	MGA	-2.32739694385317	0.026285608600046216	0
H3BS10	Beta-hexosaminidase subunit alpha	HEXA	-3.08402670021972	0.026894036133043215	0
Q8NBJ5	Procollagen galactosyltransferase 1	COLGALT1	-2.55923397481544	0.02727226842543511	0
P62072	Mitochondrial import inner membrane translocase subunit Tim10	TIMM10	-1.6573523346252	0.02727449576929246	1
P83111	Serine beta-lactamase-like protein LACTB, mitochondrial	LACTB	2.3362866964721	0.027400524832228157	1
B1AHD1	NHP2-like protein 1	SNU13	1.81745703662858	0.027425639488680226	0
Q9GZR2	RNA exonuclease 4	REXO4	1.73046465242653	0.027947829390402003	0
Q32Q12	Nucleoside diphosphate kinase B	NME2	-2.12496495400262	0.028034470011519937	0
P63261	Actin, cytoplasmic 2	ACTG1	-2.00206168760715	0.028617769534006333	0
Q9BYD2	39S ribosomal protein L9, mitochondrial	MRPL9	1.88891405979661	0.02863738755788945	1
P16402	Histone H1.3	HIST1H1D	1.89969855198387	0.02865904428690726	0
P13995	Bifunctional methylenetetrahydrofolate dehydrogenase/cyclohydrolase, mitochondrial	MTHFD2	2.03481494712717	0.028665269464982376	1
O60220	Mitochondrial import inner membrane translocase subunit Tim8 A	TIMM8A	1.37541299540734	0.029829172429895908	1
P16152	Carbonyl reductase [NADPH] 1	CBR1	-2.44752395260954	0.030110546437390483	0
Q8IYU8	Calcium uptake protein 2, mitochondrial	MICU2	2.4967853213462	0.03047426811872408	1
P08559	Pyruvate dehydrogenase E1 component subunit alpha, somatic form, mitochondrial	PDHA1	-1.95972143022071	0.030714770670711444	1
O76031	ATP-dependent Clp protease ATP-binding subunit clpX-like, mitochondrial	CLPX	3.04246076913089	0.030784999433160223	1
E7EQY4	Metastasis-associated protein MTA3	MTA3	2.71234664459032	0.0308477823048472	0
Q86UE4	Protein LYRIC	MTDH	2.1072670330028	0.0308477823048472	0
A0A0U1RR32	Histone H2A type 1	HIST1H2AG; HIST1H2AI; HIST1H2AK; HIST1H2AL; HIST1H2AM	1.73857117988915	0.03178877561790155	0
Q9NZE8	39S ribosomal protein L35, mitochondrial	MRPL35	2.17948558193038	0.03251968832128911	1
Q9UNX3	60S ribosomal protein L26-like 1	RPL26L1	2.00481362080797	0.03268911429510126	0
E9PF19	Transducin beta-like protein 2	TBL2	3.169848171121	0.03281336967395662	0
Q15075	Early endosome antigen 1	EEA1	-2.19502520879554	0.03320295574582561	0
Q9NQT5	Exosome complex component RRP40	EXOSC3	1.72233973295085	0.03320295574582561	0
P68032	Actin, alpha cardiac muscle 1	ACTC1	-2.04520646899615	0.03332542590678093	0
O75083	WD repeat-containing protein 1	WDR1	-1.61118351387692	0.03332542590678093	0
P09234	U1 small nuclear ribonucleoprotein C	SNRPC	1.50078441340151	0.0336300877396133	0
P56378	6.8 kDa mitochondrial proteolipid	MP68	-2.27787883974405	0.033693231229943055	1
O15020	Spectrin beta chain, non-erythrocytic 2	SPTBN2	-3.10303807080904	0.033750111478176865	0
P21796	Voltage-dependent anion-selective channel protein 1	VDAC1	-1.76199108787102	0.034007282860900594	1
H0YKK0	U2 small nuclear ribonucleoprotein A'	SNRPA1	1.53655660429185	0.0343750988572333	0
A0A087WW65	ATP-binding cassette sub-family B member 7, mitochondrial	ABCB7	-2.76332802869534	0.03555189515232297	1
Q9NRW3	DNA dC->dU-editing enzyme APOBEC-3C	APOBEC3C	1.45583473479477	0.03581149907449379	0
Q9H2U2	Inorganic pyrophosphatase 2, mitochondrial	PPA2	-1.23793284059645	0.03589375129629757	1
Q8WVC2	40S ribosomal protein S21	RPS21	1.77468590770652	0.036325388159866946	0
A0A0D9SFB3	ATP-dependent RNA helicase DDX3X	DDX3X	3.01894018578056	0.037107218160790115	0
Q9NX20	39S ribosomal protein L16, mitochondrial	MRPL16	3.86420238646748	0.037175308305328184	1
P00387	NADH-cytochrome b5 reductase 3	CYB5R3	-2.62963041488388	0.03752270242742209	1
Q12906	Interleukin enhancer-binding factor 3	ILF3	1.35415984140399	0.0382174359135384	0
P20290	Transcription factor BTF3	BTF3	2.15384389245296	0.03847129145663756	0
Q9BWJ5	Splicing factor 3B subunit 5	SF3B5	-1.63270554102788	0.03847129145663756	0
Q3V6T2	Girdin	CCDC88A	-3.71469074944767	0.03852483533058265	0
O75947	ATP synthase subunit d, mitochondrial	ATP5H	-1.25880265051763	0.03863145859140181	1
Q92552	28S ribosomal protein S27, mitochondrial	MRPS27	1.64358382040857	0.03886038361569854	1
Q9ULV4	Coronin-1C	CORO1C	-2.12818364336758	0.03904898178654804	0
P04181	Ornithine aminotransferase, mitochondrial	OAT	-3.2050223703182	0.03904898178654804	1
P51149	Ras-related protein Rab-7a	RAB7A	-2.18915865894351	0.03945769955751403	0
P82675	28S ribosomal protein S5, mitochondrial	MRPS5	2.06950535047146	0.03945769955751403	1
A0A087WV05	c-Myc-binding protein	MYCBP	-4.21993977077297	0.0395829540676302	0
Q9Y657	Spindlin-1	SPIN1	-1.93791205860659	0.03968523185930037	0
E7EQR4	Ezrin	EZR	-2.17491089185782	0.040451352983140496	0
Q15750	TGF-beta-activated kinase 1 and MAP3K7-binding protein 1	TAB1	-1.24149138980016	0.040451352983140496	0
Q9Y3D2	Methionine-R-sulfoxide reductase B2, mitochondrial	MSRB2	-2.18361556570723	0.040451352983140496	1
B7Z6D5	Probable ATP-dependent RNA helicase DDX27	DDX27	1.7784956755179	0.04136154124909253	0
Q14247	Src substrate cortactin	CTTN	-3.00169094580051	0.0418454528080895	0
H3BV80	RNA-binding protein with serine-rich domain 1	RNPS1	1.52553483221765	0.04197580102803938	0
A2A274	Aconitate hydratase, mitochondrial	ACO2	-1.29036004025543	0.04268943629891409	1
P49748	Very long-chain specific acyl-CoA dehydrogenase, mitochondrial	ACADVL	1.87437422250538	0.042861046068332666	1
Q96GA3	Protein LTV1 homolog	LTV1	2.12467575563568	0.043039800073757496	0
Q8WWV3	Reticulon-4-interacting protein 1, mitochondrial	RTN4IP1	1.95894698785683	0.04338130308242506	1
P14866	Heterogeneous nuclear ribonucleoprotein L	HNRNPL	-2.16379536401564	0.04602498102916337	0
A0A087WUQ6	Glutathione peroxidase 1	GPX1	-2.23910722784533	0.04659428753778042	1
P51970	NADH dehydrogenase [ubiquinone] 1 alpha subcomplex subunit 8	NDUFA8	-1.22235535740436	0.047112119254986325	1
V5IRT4	Ubiquinol-cytochrome-c reductase complex assembly factor 2	UQCC2	1.80868323257622	0.047407332243802724	1
J3QLS3	28S ribosomal protein S7, mitochondrial	MRPS7	1.5003376526931	0.047407332243802724	1
P51116	Fragile X mental retardation syndrome-related protein 2	FXR2	1.8352532654869	0.04891296177450669	0
Q16629	Serine/arginine-rich splicing factor 7	SRSF7	-1.7980521564095	0.0489710428531943	0
O14744	Protein arginine N-methyltransferase 5	PRMT5	-1.66600759418472	0.0489710428531943	0
Q9Y5K6	CD2-associated protein	CD2AP	-1.55721154920356	0.0489710428531943	0
Q69YU5	Uncharacterized protein C12orf73	C12orf73	-1.48178395731065	0.049099217544141316	0
M0R226	39S ribosomal protein L34, mitochondrial	MRPL34	2.19711644001629	0.049099217544141316	1
P51148	Ras-related protein Rab-5C	RAB5C	-1.7373706179648	0.04910644981003197	0
REV__P17032			-1.67874291354372	0.0505388456556269	0
Q9Y6Y0	Influenza virus NS1A-binding protein	IVNS1ABP	-2.02621758133625	0.0505388456556269	0
Q9NWT8	Aurora kinase A-interacting protein	AURKAIP1	2.20498777886792	0.051121501032056184	1
A0A1W2PPR8	HLA class I histocompatibility antigen, B-7 alpha chain	HLA-B	-1.65414221276715	0.051175383530445255	0
Q12905	Interleukin enhancer-binding factor 2	ILF2	1.36302956621869	0.05201974807507702	0
O94776	Metastasis-associated protein MTA2	MTA2	3.02368602510548	0.05201974807507702	0
H0YFD6	Trifunctional enzyme subunit alpha, mitochondrial	HADHA	1.32328692777693	0.05241229194264301	1
P30048	Thioredoxin-dependent peroxide reductase, mitochondrial	PRDX3	-1.49851799871561	0.05267507103817911	1
P48643	T-complex protein 1 subunit epsilon	CCT5	1.38113834221551	0.05273618625208489	0
O15118	NPC intracellular cholesterol transporter 1	NPC1	2.3999688981933	0.05273618625208489	0
P14625	Endoplasmin	HSP90B1	-1.23514762616535	0.05289890780330474	0
P50454	Serpin H1	SERPINH1	1.35649969758054	0.053023479505620176	0
Q9H3K6	BolA-like protein 2	BOLA2; BOLA2B	-1.65433204073979	0.053023479505620176	0
E9PMS6	LIM domain only protein 7	LMO7	-1.64885346964107	0.05375996349192586	0
P23786	Carnitine O-palmitoyltransferase 2, mitochondrial	CPT2	2.1315136979983	0.05480740444274819	1
Q86XZ4	Spermatogenesis-associated serine-rich protein 2	SPATS2	1.30556145393533	0.05480740444274819	0
Q9Y3I0	tRNA-splicing ligase RtcB homolog	RTCB	3.26782055771426	0.05490625275147716	0
Q96B26	Exosome complex component RRP43	EXOSC8	1.64204333252245	0.054936936383699966	0
Q8IV08	Phospholipase D3	PLD3	-1.54324281694879	0.05550954944560494	0
P50991	T-complex protein 1 subunit delta	CCT4	1.29711909972342	0.055522506461114424	0
Q86TV6	Tetratricopeptide repeat protein 7B	TTC7B	-1.42891257933946	0.055522506461114424	0
Q99832	T-complex protein 1 subunit eta	CCT7	2.01990964501641	0.05587263875144349	1
O43615	Mitochondrial import inner membrane translocase subunit TIM44	TIMM44	1.90182990844898	0.05587263875144349	1
P51572	B-cell receptor-associated protein 31	BCAP31	-2.14872604285044	0.05614304369694774	0
E7ESL0	39S ribosomal protein L22, mitochondrial	MRPL22	1.38125969403787	0.056424534012048236	1
P10155	60 kDa SS-A/Ro ribonucleoprotein	TROVE2	1.16232127642182	0.05649008339974323	0
P62258	14-3-3 protein epsilon	YWHAE	-1.20167158934375	0.05661094472211781	0
P46821	Microtubule-associated protein 1B	MAP1B	-1.73903703045729	0.05671328557077185	0
B9A067	MICOS complex subunit MIC60	IMMT	-2.08383752562545	0.05770468357653574	1
Q8NE71	ATP-binding cassette sub-family F member 1	ABCF1	1.85366659526662	0.05770468357653574	0
Q02978	Mitochondrial 2-oxoglutarate/malate carrier protein	SLC25A11	-1.29749408709983	0.05770468357653574	1
Q9H5Q4	Dimethyladenosine transferase 2, mitochondrial	TFB2M	1.44147098362126	0.05862586530650007	1
G8JLB6	Heterogeneous nuclear ribonucleoprotein H	HNRNPH1	-1.3710267020732	0.05880680665375252	0
O14639	Actin-binding LIM protein 1	ABLIM1	-3.54874392539408	0.05884591362779934	0
Q12931	Heat shock protein 75 kDa, mitochondrial	TRAP1	2.55076030317849	0.05884591362779934	1
P55072	Transitional endoplasmic reticulum ATPase	VCP	-1.19714234255165	0.05944643029311785	0
Q9P2E9	Ribosome-binding protein 1	RRBP1	2.2930426767614	0.05944643029311785	0
B4DJV2	Citrate synthase, mitochondrial	CS	-5.04018479757102	0.06092657306345599	1
Q96EY1	DnaJ homolog subfamily A member 3, mitochondrial	DNAJA3	1.41664798172346	0.0625645138457741	1
A0A024R4E5	High density lipoprotein binding protein (Vigilin), isoform CRA_a	HDLBP	4.02866317272097	0.0625645138457741	0
Q14697	Neutral alpha-glucosidase AB	GANAB	-1.72803489778744	0.06287745277862593	0
Q8NBS9	Thioredoxin domain-containing protein 5	TXNDC5	-2.07327622918821	0.06288911616909693	0
Q9UMS4	Pre-mRNA-processing factor 19	PRPF19	2.56527970749063	0.06453658937458377	0
P41091	Eukaryotic translation initiation factor 2 subunit 3	EIF2S3	1.71578699117297	0.06523587853396103	0
Q9Y2S7	Polymerase delta-interacting protein 2	POLDIP2	-1.08716288990929	0.06635372783270863	1
P26641	Elongation factor 1-gamma	EEF1G	-1.28486618013664	0.06691142367433138	0
Q15024	Exosome complex component RRP42	EXOSC7	1.41234556033345	0.06803497820941655	0
Q93077	Histone H2A type 1-B/E	HIST1H2AB; HIST1H2AE	1.05143624007899	0.06842674323563144	0
P13667	Protein disulfide-isomerase A4	PDIA4	-1.93023115735568	0.06842674323563144	0
Q96C36	Pyrroline-5-carboxylate reductase 2	PYCR2	2.0833124943394	0.06865598066832987	1
Q04837	Single-stranded DNA-binding protein, mitochondrial	SSBP1	-1.33678838775646	0.06903857145072749	1
O75323	Protein NipSnap homolog 2	NIPSNAP2	1.39332678986279	0.06912914779453457	1
O94915	Protein furry homolog-like	FRYL	-2.54420724596934	0.06912914779453457	0
P52292	Importin subunit alpha-1	KPNA2	1.93095043943216	0.07007506197924376	0
C9JRZ6	MICOS complex subunit MIC19	CHCHD3	-1.45662953141541	0.07030678696367189	1
Q05707	Collagen alpha-1(XIV) chain	COL14A1	2.61872990486148	0.0712920489804405	0
P0DN76	Splicing factor U2AF 35 kDa subunit	U2AF1	1.78887949164959	0.0712920489804405	0
P27824	Calnexin	CANX	-1.18290385967174	0.0712920489804405	0
P05976	Myosin light chain 3	MYL3	-2.50551946663219	0.07153607275555304	0
H7C0W7	Hyccin (Fragment)	FAM126A	-1.91227731201657	0.07283379488849613	0
A0A2R8Y611	AP-3 complex subunit delta-1	AP3D1	1.33134417127883	0.07284657273618578	0
P61019	Ras-related protein Rab-2A	RAB2A	-1.66776945657899	0.0735521115842972	0
Q15084	Protein disulfide-isomerase A6	PDIA6	-1.35000099207936	0.07387111641546895	0
P38919	Eukaryotic initiation factor 4A-III	EIF4A3	1.77775104623671	0.07584096907285065	0
Q13423	NAD(P) transhydrogenase, mitochondrial	NNT	-1.60155289496839	0.07694245409949048	1
O15400	Syntaxin-7	STX7	-2.314020531422	0.07811334725204074	0
Q13247	Serine/arginine-rich splicing factor 6	SRSF6	1.1084708214726	0.07929691340784277	0
Q13561	Dynactin subunit 2	DCTN2	-1.04310970182067	0.07940977284111851	0
Q99623	Prohibitin-2	PHB2	-1.18508267129775	0.07956966831819512	1
A0A2C9F2P4	Palmitoyl-protein thioesterase 1	PPT1	1.42738981947019	0.0818679551394091	0
F8VZJ2	Nascent polypeptide-associated complex subunit alpha	NACA	1.51755993253843	0.08189592696875683	0
A0A087WVS8	MOB kinase activator 2	MOB2	-1.90644358795225	0.08354254214310645	0
O75439	Mitochondrial-processing peptidase subunit beta	PMPCB	-2.05004082306678	0.08407553149814374	1
Q2NL82	Pre-rRNA-processing protein TSR1 homolog	TSR1	1.58926462055426	0.08407553149814374	0
H3BNT4	M-phase phosphoprotein 6	MPHOSPH6	1.40242884604007	0.0846674027867646	0
Q7Z478	ATP-dependent RNA helicase DHX29	DHX29	3.8713431985746	0.08571904278329467	0
P49368	T-complex protein 1 subunit gamma	CCT3	1.15227225214704	0.08608006607054007	0
P22695	Cytochrome b-c1 complex subunit 2, mitochondrial	UQCRC2	1.01664910976034	0.08683510117043526	1
P40926	Malate dehydrogenase, mitochondrial	MDH2	-1.69243242585236	0.08961891662124977	1
P38646	Stress-70 protein, mitochondrial	HSPA9	1.15867616232116	0.08969094212471415	1
P80723	Brain acid soluble protein 1	BASP1	-1.69200158642452	0.08969094212471415	0
P82933	28S ribosomal protein S9, mitochondrial	MRPS9	1.17371051098536	0.08969094212471415	1
A0A087X1H5	Arf-GAP with coiled-coil, ANK repeat and PH domain-containing protein 2	ACAP2	-1.82539706060669	0.08969094212471415	0
Q12797	Aspartyl/asparaginyl beta-hydroxylase	ASPH	1.96549527211752	0.08969094212471415	0
E7ESW5	Rho GTPase-activating protein 21	ARHGAP21	-1.66504497125736	0.09009326187238738	0
Q02809	Procollagen-lysine,2-oxoglutarate 5-dioxygenase 1	PLOD1	-1.5856184334237	0.09094144206888354	0
G3V2L4	FERM domain-containing protein 6	FRMD6	-1.10618572742515	0.09115149986468343	0
Q86YP4	Transcriptional repressor p66-alpha	GATAD2A	1.99649993721124	0.09160403448484847	0
P04075	Fructose-bisphosphate aldolase A	ALDOA	-2.74095492377044	0.09231610347803722	0
P07686	Beta-hexosaminidase subunit beta	HEXB	-1.80712228480913	0.09352971519506054	0
Q8N5C8	TGF-beta-activated kinase 1 and MAP3K7-binding protein 3	TAB3	-1.82475743873546	0.09352971519506054	0
Q16740	ATP-dependent Clp protease proteolytic subunit, mitochondrial	CLPP	-1.92294283249129	0.095201831308049	1
Q8N183	NADH dehydrogenase [ubiquinone] 1 alpha subcomplex assembly factor 2	NDUFAF2	1.23205977331462	0.09577576354070425	1
Q15599	Na(+)/H(+) exchange regulatory cofactor NHE-RF2	SLC9A3R2	1.63221351956515	0.095825568678427	0
P58557	Endoribonuclease YbeY	YBEY	0.943141451822	0.09718743467943172	1
P29966	Myristoylated alanine-rich C-kinase substrate	MARCKS	-2.35409210389302	0.0973386694584188	0
P42126	Enoyl-CoA delta isomerase 1, mitochondrial	ECI1	-1.75823550457792	0.09866737702221386	1
O00330	Pyruvate dehydrogenase protein X component, mitochondrial	PDHX	-1.30470987559167	0.09920745754063391	1
Q9Y4E8	Ubiquitin carboxyl-terminal hydrolase 15	USP15	-1.44720527735523	0.10011584960754355	0
H3BNN8	COX assembly mitochondrial protein 2 homolog	CMC2	-1.30697256450708	0.10172399569186534	1
P03928	ATP synthase protein 8	MT-ATP8	-1.0210012323813	0.10200207039937745	1
P36542	ATP synthase subunit gamma, mitochondrial	ATP5F1C	1.6379444241989	0.102335267851542	1
P62979	Ubiquitin-40S ribosomal protein S27a	RPS27A	1.57018638225384	0.10245653106778421	0
Q06830	Peroxiredoxin-1	PRDX1	-1.06973830861623	0.10352003978795087	0
E9PIE4	Mitochondrial carrier homolog 2	MTCH2	-1.43223614093632	0.10418930514632634	1
P11182	Lipoamide acyltransferase component of branched-chain alpha-keto acid dehydrogenase complex, mitochondrial	DBT	-1.06795112426748	0.10445112238627591	1
Q9Y251	Heparanase	HPSE	1.26152948827512	0.10541674866896282	0
Q9UJW0	Dynactin subunit 4	DCTN4	-1.2880595333499	0.10541674866896282	0
O75964	ATP synthase subunit g, mitochondrial	ATP5L	-1.00646195246907	0.10551296855423208	1
Q96ER9	Coiled-coil domain-containing protein 51	CCDC51	-1.35699466647816	0.10551296855423208	1
Q9P270	SLAIN motif-containing protein 2	SLAIN2	-1.604816308757	0.10572185206702714	0
O00264	Membrane-associated progesterone receptor component 1	PGRMC1	-1.43216102866528	0.10587366752133193	0
Q9NZI8	Insulin-like growth factor 2 mRNA-binding protein 1	IGF2BP1	0.874337349763386	0.10769460439296127	0
P08621	U1 small nuclear ribonucleoprotein 70 kDa	SNRNP70	1.32268156825736	0.10787262508618048	0
Q9BQG0	Myb-binding protein 1A	MYBBP1A	1.33047268887002	0.10818894065124701	0
A0A0U1RRM6	Protein enabled homolog	ENAH	1.14023090943183	0.10914096197277873	0
Q9NR28	Diablo homolog, mitochondrial	DIABLO	-2.45809137820281	0.11146605929901444	1
Q96EL3	39S ribosomal protein L53, mitochondrial	MRPL53	1.48066858550222	0.11146605929901444	1
O00231	26S proteasome non-ATPase regulatory subunit 11	PSMD11	1.36920626043369	0.11146605929901444	0
B1AK87	F-actin-capping protein subunit beta	CAPZB	-1.69455302039871	0.1124135750540517	0
A0A2R8Y5S7	Radixin	RDX	1.53054570943492	0.11416550188617149	0
P16989	Y-box-binding protein 3	YBX3	-0.998526574416644	0.11549953439185418	0
Q13610	Periodic tryptophan protein 1 homolog	PWP1	1.05680645560596	0.11592354252473287	0
P17066	Heat shock 70 kDa protein 6	HSPA6	-0.844595770964318	0.11592354252473287	0
P78371	T-complex protein 1 subunit beta	CCT2	1.23416012213393	0.11791146302083857	0
O75380	NADH dehydrogenase [ubiquinone] iron-sulfur protein 6, mitochondrial	NDUFS6	-1.19618902055218	0.118261164619384	1
K7EQ03	RNA-binding protein 42	RBM42	1.13356766542085	0.118261164619384	0
A0A087WVQ6	Clathrin heavy chain 1	CLTC	-1.96762942739441	0.118261164619384	0
Q9Y3D5	28S ribosomal protein S18c, mitochondrial	MRPS18C	1.11367939110274	0.118261164619384	1
P42285	Exosome RNA helicase MTR4	MTREX	1.24194885641603	0.12216340197327465	0
P56385	ATP synthase subunit e, mitochondrial	ATP5ME	-0.898783485543809	0.12225382485515379	1
P61163	Alpha-centractin	ACTR1A	-1.95279479377308	0.12262345516188254	0
P63241	Eukaryotic translation initiation factor 5A-1	EIF5A	1.13134421762744	0.12904552938220026	0
Q7L576	Cytoplasmic FMR1-interacting protein 1	CYFIP1	0.971686807793169	0.12958893453878834	0
P42704	Leucine-rich PPR motif-containing protein, mitochondrial	LRPPRC	-2.05503737727503	0.1296986452024983	1
Q71DI3	Histone H3.2	HIST2H3A; HIST2H3C; HIST2H3D	1.16110894008017	0.13466005349936472	0
F8W7Q4	Protein FAM162A	FAM162A	-1.81851399568516	0.13600807132150636	1
P31946	14-3-3 protein beta/alpha	YWHAB	-0.856552766168992	0.13620608354385005	0
G3V0I5	NADH dehydrogenase [ubiquinone] flavoprotein 1, mitochondrial	NDUFV1	1.63412118722147	0.13709229952012747	1
Q13868	Exosome complex component RRP4	EXOSC2	1.74764491526986	0.13724987910860706	0
P51649	Succinate-semialdehyde dehydrogenase, mitochondrial	ALDH5A1	-2.1213778905731	0.13724987910860706	1
P62304	Small nuclear ribonucleoprotein E	SNRPE	-2.05962407995428	0.13724987910860706	0
I3L0N3	Vesicle-fusing ATPase	NSF	1.61925266436269	0.13724987910860706	0
Q9Y224	RNA transcription, translation and transport factor protein	RTRAF	1.07817603163447	0.138677283525457	0
A0A0C4DGS1	Dolichyl-diphosphooligosaccharide--protein glycosyltransferase 48 kDa subunit	DDOST	-1.26052276726096	0.14054002589494946	0
Q99459	Cell division cycle 5-like protein	CDC5L	2.36589406957096	0.14218181563072188	0
Q96CT7	Coiled-coil domain-containing protein 124	CCDC124	-1.20510880327168	0.14218181563072188	0
P07305	Histone H1.0	H1F0	1.07268042937916	0.14326775412576195	0
P05556	Integrin beta-1	ITGB1	-1.97626165899911	0.14362379532791478	0
Q9NSD9	Phenylalanine--tRNA ligase beta subunit	FARSB	1.13473096816053	0.14492218889871153	0
Q6P161	39S ribosomal protein L54, mitochondrial	MRPL54	2.11015676853446	0.14492218889871153	1
Q9BQC6	Ribosomal protein 63, mitochondrial	MRPL57	1.63022731908694	0.14532684304787943	1
Q14204	Cytoplasmic dynein 1 heavy chain 1	DYNC1H1	-2.07878949021317	0.14540552737342866	0
Q16134	Electron transfer flavoprotein-ubiquinone oxidoreductase, mitochondrial	ETFDH	-2.00313739426026	0.14589340884886787	1
P98175	RNA-binding protein 10	RBM10	-0.988738621073853	0.1462595434093917	0
Q15019	Septin-2	2023-09-02	-2.20112653139072	0.14691027567343268	0
Q9UQ35	Serine/arginine repetitive matrix protein 2	SRRM2	1.06879485614427	0.14782347624840336	0
Q5TIG5	Afadin	AFDN	1.36814617163198	0.14807423664787422	0
Q09666	Neuroblast differentiation-associated protein AHNAK	AHNAK	-1.8161797397655	0.14913645539183132	0
Q12904	Aminoacyl tRNA synthase complex-interacting multifunctional protein 1	AIMP1	-2.24337578449253	0.15030197636225853	0
Q9Y676	28S ribosomal protein S18b, mitochondrial	MRPS18B	0.919293716225137	0.15128120482541607	1
A0A0A0MSZ1	MAP/microtubule affinity-regulating kinase 3	MARK3	2.4161240167927	0.15383303064219414	0
Q8N5W9	Refilin-B	RFLNB	-2.05559526370977	0.15411765283104872	0
Q13151	Heterogeneous nuclear ribonucleoprotein A0	HNRNPA0	1.05547095908866	0.15436719902243895	0
P49411	Elongation factor Tu, mitochondrial	TUFM	0.905813595856471	0.15440543244611943	1
F5H4R6	Nucleosome assembly protein 1-like 1	NAP1L1	1.0479238766756	0.15582865770379573	0
Q9H3G5	Probable serine carboxypeptidase CPVL	CPVL	1.51092257950661	0.15895146190475928	0
Q59GN2	60S ribosomal protein L39	RPL39	0.915667082829724	0.15907212068725388	0
E7ES33	Septin-7	2023-09-07	-1.92557763768077	0.1591297929312195	0
Q7KZF4	Staphylococcal nuclease domain-containing protein 1	SND1	0.982591017354199	0.1591297929312195	1
Q8NI60	Atypical kinase COQ8A, mitochondrial	COQ8A	1.09629989736368	0.15915055315005489	1
P62834	Ras-related protein Rap-1A	RAP1A	1.34556423768189	0.15950014157739173	0
O95202	Mitochondrial proton/calcium exchanger protein	LETM1	-0.991026772827936	0.15989952991200282	1
Q9NP92	39S ribosomal protein S30, mitochondrial	MRPS30	-0.880940134927076	0.16004662505376713	1
Q6DKK2	Tetratricopeptide repeat protein 19, mitochondrial	TTC19	1.25405559216166	0.16044882495773213	1
O14654	Insulin receptor substrate 4	IRS4	2.22332611809257	0.16044882495773213	0
P52907	F-actin-capping protein subunit alpha-1	CAPZA1	-1.46153991712581	0.16059676794620337	0
O95573	Long-chain-fatty-acid--CoA ligase 3	ACSL3	1.19758882742274	0.16256391583839058	0
P82921	28S ribosomal protein S21, mitochondrial	MRPS21	1.10584188977659	0.16337745365550244	1
P43304	Glycerol-3-phosphate dehydrogenase, mitochondrial	GPD2	-1.02801590680431	0.16337745365550244	1
Q9UKS6	Protein kinase C and casein kinase substrate in neurons protein 3	PACSIN3	1.387165153653	0.16337745365550244	0
A2NJV5	Immunoglobulin kappa variable 2D-29	IGKV2D-29	-2.05917831809086	0.16347581654881146	0
P22830	Ferrochelatase, mitochondrial	FECH	0.988271128522754	0.16358385988787744	1
P30049	ATP synthase subunit delta, mitochondrial	ATP5F1D	-0.755177622099775	0.16358385988787744	1
B4DLN1	cDNA FLJ60124, highly similar to Mitochondrial dicarboxylate carrier		0.913351456770964	0.16402100368409175	0
Q01780	Exosome component 10	EXOSC10	1.79485224321571	0.16469917564849432	0
Q7Z4W1	L-xylulose reductase	DCXR	-0.810931104305893	0.16523595001615926	1
P09622	Dihydrolipoyl dehydrogenase, mitochondrial	DLD	-1.29322412005934	0.1667801299859809	1
Q9BU61	NADH dehydrogenase [ubiquinone] 1 alpha subcomplex assembly factor 3	NDUFAF3	-0.790644966457989	0.1667801299859809	1
Q9UBS4	DnaJ homolog subfamily B member 11	DNAJB11	1.55057239359526	0.1668626627852552	0
O43809	Cleavage and polyadenylation specificity factor subunit 5	NUDT21	-1.04672059986435	0.1668626627852552	0
J3KTL2	Serine/arginine-rich splicing factor 1	SRSF1	0.763506146610964	0.16929495534878242	0
Q9BQP7	Mitochondrial genome maintenance exonuclease 1	MGME1	0.727564161443204	0.1706856740160382	1
Q96HS1	Serine/threonine-protein phosphatase PGAM5, mitochondrial	PGAM5	0.770674517895837	0.1711122050257116	1
E7EPT4	NADH dehydrogenase [ubiquinone] flavoprotein 2, mitochondrial	NDUFV2	-0.90451599677452	0.17123072869294387	1
P13804	Electron transfer flavoprotein subunit alpha, mitochondrial	ETFA	1.04710328028638	0.1718382108077038	1
Q92499	ATP-dependent RNA helicase DDX1	DDX1	1.57880703310361	0.1718382108077038	0
Q9NVS2	39S ribosomal protein S18a, mitochondrial	MRPS18A	0.965406802502563	0.17196058516766927	1
P06733	Alpha-enolase	ENO1	-1.89950886476999	0.17196058516766927	0
F5H5P2	2-oxoisovalerate dehydrogenase subunit alpha, mitochondrial	BCKDHA	-1.10954593784385	0.1751577954743481	1
H0Y2W2	ATPase family AAA domain-containing protein 3A (Fragment)	ATAD3A	0.825342580437716	0.17595516560365543	1
Q9GZT3	SRA stem-loop-interacting RNA-binding protein, mitochondrial	SLIRP	-1.71500012259985	0.1769544564768462	1
REV__Q6ZT07			-2.96707414680255	0.18100243065185267	0
Q9BZE1	39S ribosomal protein L37, mitochondrial	MRPL37	1.11115108263701	0.18149404649229747	1
P30084	Enoyl-CoA hydratase, mitochondrial	ECHS1	1.16992240708569	0.18308838816705333	1
P42356	Phosphatidylinositol 4-kinase alpha	PI4KA	-2.09509199377057	0.18574090704615193	1
O95831	Apoptosis-inducing factor 1, mitochondrial	AIFM1	0.724346575660323	0.18574090704615193	1
P53007	Tricarboxylate transport protein, mitochondrial	SLC25A1	-0.976210340672679	0.18593692002619008	1
Q53H12	Acylglycerol kinase, mitochondrial	AGK	-1.32648906424953	0.18599656304835702	1
Q13155	Aminoacyl tRNA synthase complex-interacting multifunctional protein 2	AIMP2	-1.59682512556516	0.18830274825972199	0
P34897	Serine hydroxymethyltransferase, mitochondrial	SHMT2	-0.782274661393827	0.18859353598046283	1
Q86Y79	Probable peptidyl-tRNA hydrolase	PTRH1	1.71970616545923	0.1896113913872862	1
Q9NUP9	Protein lin-7 homolog C	LIN7C	-0.817062761807644	0.19024947452228352	0
P11171	Protein 4.1	EPB41	1.13354335256096	0.19083079772579473	0
A0A0D9SEI0	Uncharacterized protein C6orf203	C6orf203	1.75738765553541	0.19083079772579473	1
Q99536	Synaptic vesicle membrane protein VAT-1 homolog	VAT1	1.12396401309161	0.1912505483290734	0
A0A087WUK2	Heterogeneous nuclear ribonucleoprotein D-like	HNRNPDL	-0.945106866693024	0.1912505483290734	0
F8VZX2	Poly(rC)-binding protein 2	PCBP2	0.955663871374053	0.19154423283372277	0
D6R9P3	Heterogeneous nuclear ribonucleoprotein A/B	HNRNPAB	-0.959604908958368	0.19307849028954605	0
P07237	Protein disulfide-isomerase	P4HB	-1.49378207959438	0.1959744678116991	1
P51991	Heterogeneous nuclear ribonucleoprotein A3	HNRNPA3	0.900104662415643	0.1959744678116991	0
P46199	Translation initiation factor IF-2, mitochondrial	MTIF2	1.32561263738075	0.1959744678116991	1
Q92667	A-kinase anchor protein 1, mitochondrial	AKAP1	1.12704715247662	0.19613806264329273	1
Q9HD33	39S ribosomal protein L47, mitochondrial	MRPL47	2.26306688254672	0.19770667191408295	1
Q9BUA3	SPIN1-docking protein	C11orf84	-0.822666974879265	0.20029288164928216	0
Q08945	FACT complex subunit SSRP1	SSRP1	0.920120175143022	0.20129364834829042	0
Q9Y3D9	28S ribosomal protein S23, mitochondrial	MRPS23	0.767402074594794	0.20303790640877453	1
P62995	Transformer-2 protein homolog beta	TRA2B	0.895254037685642	0.20551477112429675	0
Q13547	Histone deacetylase 1	HDAC1	1.51851786370031	0.20586292395992817	0
P63173	60S ribosomal protein L38	RPL38	0.726933600688571	0.20737512050249998	0
Q9Y2R0	Cytochrome c oxidase assembly factor 3 homolog, mitochondrial	COA3	-1.34059451263823	0.20868948204537216	1
Q9ULX3	RNA-binding protein NOB1	NOB1	0.88195757085376	0.2106969516117906	0
H0YMV8	40S ribosomal protein S27-like	RPS27L	1.50075694514607	0.21128165564146392	0
P42765	3-ketoacyl-CoA thiolase, mitochondrial	ACAA2	-1.68546215902296	0.21218625563523272	1
E7ENQ1	Mitogen-activated protein kinase kinase kinase kinase 4	MAP4K4	1.805736500423	0.2122983059047647	0
Q96PK6	RNA-binding protein 14	RBM14	1.6668137582545	0.21329404519959058	0
Q96DA6	Mitochondrial import inner membrane translocase subunit TIM14	DNAJC19	-1.27522942987987	0.21329404519959058	1
P14854	Cytochrome c oxidase subunit 6B1	COX6B1	-0.951064077105279	0.21342194850907945	1
Q8NC51	Plasminogen activator inhibitor 1 RNA-binding protein	SERBP1	1.14325792477899	0.21342194850907945	0
P11142	Heat shock cognate 71 kDa protein	HSPA8	-0.63205590417149	0.2162342931411631	0
D6RGI3	Septin-11	2023-09-11	-1.67411359835094	0.21901282537232625	0
P19367	Hexokinase-1	HK1	-1.22274860251303	0.21966209400214554	1
Q9UJS0	Calcium-binding mitochondrial carrier protein Aralar2	SLC25A13	-1.65473478182132	0.21966209400214554	1
H0Y2Y8	Zyxin	ZYX	-1.34185445315348	0.21966209400214554	0
P52597	Heterogeneous nuclear ribonucleoprotein F	HNRNPF	0.786978969262616	0.22201584586203207	0
Q9NY12	H/ACA ribonucleoprotein complex subunit 1	GAR1	0.984513423189366	0.2236317868860719	0
P62136	Serine/threonine-protein phosphatase PP1-alpha catalytic subunit	PPP1CA	-1.13977866705368	0.2245540206546944	0
Q9UJZ1	Stomatin-like protein 2, mitochondrial	STOML2	0.881270414626225	0.22456901819104214	1
Q9Y265	RuvB-like 1	RUVBL1	0.855840193484603	0.22685775075066353	0
Q13011	Delta(3,5)-Delta(2,4)-dienoyl-CoA isomerase, mitochondrial	ECH1	-0.966857580260853	0.22990461665370276	1
O75531	Barrier-to-autointegration factor	BANF1	-0.901334477687044	0.23058163100886986	0
Q8N4Q1	Mitochondrial intermembrane space import and assembly protein 40	CHCHD4	1.12488007971188	0.2312764177266537	1
Q86U42	Polyadenylate-binding protein 2	PABPN1	-1.05568775679531	0.23217065956068997	0
Q9Y291	28S ribosomal protein S33, mitochondrial	MRPS33	0.806082028847637	0.23217065956068997	1
A0A0A0MQW0	Myelin expression factor 2, isoform CRA_b	MYEF2	1.66929565262268	0.23217065956068997	0
P17612	cAMP-dependent protein kinase catalytic subunit alpha	PRKACA	-1.54509052016993	0.23217065956068997	0
Q14103	Heterogeneous nuclear ribonucleoprotein D0	HNRNPD	-0.939492498343991	0.23387018250703331	0
P13639	Elongation factor 2	EEF2	-0.749654308001677	0.23387018250703331	0
O43181	NADH dehydrogenase [ubiquinone] iron-sulfur protein 4, mitochondrial	NDUFS4	-0.912800149182466	0.23398536545094017	1
O95248	Myotubularin-related protein 5	SBF1	1.02248510339406	0.23847754801993387	0
Q9NVI7	ATPase family AAA domain-containing protein 3A	ATAD3A	0.984917162169178	0.24113384189383819	1
Q9Y2Q9	28S ribosomal protein S28, mitochondrial	MRPS28	0.704866546630068	0.2416432907219915	1
Q9BW92	Threonine--tRNA ligase, mitochondrial	TARS2	-0.69676648835496	0.24247655312613153	1
A0A0A0MR02	Voltage-dependent anion-selective channel protein 2	VDAC2	-0.850853019993653	0.2427118737371775	1
Q10713	Mitochondrial-processing peptidase subunit alpha	PMPCA	-1.15220994530024	0.24409965434531478	1
Q8TCS8	Polyribonucleotide nucleotidyltransferase 1, mitochondrial	PNPT1	-0.647110332205933	0.2458115096862185	1
X6RAL5	Histone deacetylase complex subunit SAP18	SAP18	0.910610389266445	0.24769738798456084	0
O75821	Eukaryotic translation initiation factor 3 subunit G	EIF3G	-0.643911161506967	0.2551774341495547	0
P12236	ADP/ATP translocase 3	SLC25A6	-0.6689890279	0.2551774341495547	1
Q49AM1	Transcription termination factor 2, mitochondrial	MTERF2	1.40115520974697	0.2552583970635536	1
P67775	Serine/threonine-protein phosphatase 2A catalytic subunit alpha isoform	PPP2CA	-0.65451027403974	0.2552583970635536	0
Q9BYC9	39S ribosomal protein L20, mitochondrial	MRPL20	-0.847679041548296	0.2584825393224045	1
Q7Z4H8	KDEL motif-containing protein 2	KDELC2	-1.5962222173079	0.2598015573159872	0
Q16718	NADH dehydrogenase [ubiquinone] 1 alpha subcomplex subunit 5	NDUFA5	-0.597278574344208	0.2598015573159872	1
Q9Y230	RuvB-like 2	RUVBL2	1.13015335350318	0.26037137442332603	0
Q01804	OTU domain-containing protein 4	OTUD4	-1.44147315687617	0.2624348240870382	0
Q7Z7F7	39S ribosomal protein L55, mitochondrial	MRPL55	0.724595492911333	0.26390315903274814	1
P60660	Myosin light polypeptide 6	MYL6	-0.798406977501191	0.2662973277981671	0
Q96EY7	Pentatricopeptide repeat domain-containing protein 3, mitochondrial	PTCD3	0.764368138318271	0.2675028530446565	1
P62491	Ras-related protein Rab-11A	RAB11A	-1.41473096058086	0.2680988690027761	0
Q16795	NADH dehydrogenase [ubiquinone] 1 alpha subcomplex subunit 9, mitochondrial	NDUFA9	-0.790967016053642	0.26823555707401964	1
O95881	Thioredoxin domain-containing protein 12	TXNDC12	-1.55039647417657	0.268267071658914	1
O75306	NADH dehydrogenase [ubiquinone] iron-sulfur protein 2, mitochondrial	NDUFS2	-0.573611753075763	0.2685128337629074	1
P24752	Acetyl-CoA acetyltransferase, mitochondrial	ACAT1	1.06688243602289	0.2685128337629074	1
Q9NSE4	Isoleucine--tRNA ligase, mitochondrial	IARS2	0.611196479862805	0.2701636891450132	1
Q8WWM7	Ataxin-2-like protein	ATXN2L	0.965789398577815	0.2734274652397479	0
A0A0G2JIW1	Heat shock 70 kDa protein 1A	HSPA1A	-0.557216600303647	0.27384292155835005	0
A0A0A0MRJ6	Protein-L-isoaspartate(D-aspartate) O-methyltransferase	PCMT1	-1.39982120389563	0.27419487238570156	0
P55084	Trifunctional enzyme subunit beta, mitochondrial	HADHB	0.629314560038682	0.278748482979855	1
G3V4C1	Heterogeneous nuclear ribonucleoproteins C1/C2	HNRNPC	0.644835226989236	0.2824233091842333	0
P62805	Histone H4	HIST1H4A; HIST1H4B; HIST1H4C; HIST1H4D; HIST1H4E; HIST1H4F; HIST1H4H; HIST1H4I; HIST1H4J; HIST1H4K; HIST1H4L; HIST2H4A; HIST2H4B; HIST4H4	0.792986423360503	0.282585742965891	0
Q8TAA5	GrpE protein homolog 2, mitochondrial	GRPEL2	-0.877804378925393	0.2905012923501697	1
O60783	28S ribosomal protein S14, mitochondrial	MRPS14	1.04218009341789	0.29127839245148096	1
B7ZM99	MTHFD1L protein	MTHFD1L	0.711548003596647	0.2914368698915762	1
A0A0G2JNZ5	Glucosylceramidase	GBA	-0.903930813002155	0.2916436975527766	0
P23381	Tryptophan--tRNA ligase, cytoplasmic	WARS	-0.779010961252396	0.29406749806222066	0
Q96GC5	39S ribosomal protein L48, mitochondrial	MRPL48	0.699736481192676	0.29707693288199494	1
P48047	ATP synthase subunit O, mitochondrial	ATP5O	0.663301936863771	0.29824454591679117	1
H0Y9G6	39S ribosomal protein L3, mitochondrial	MRPL3	0.927258791936658	0.30068854282657415	1
P21912	Succinate dehydrogenase [ubiquinone] iron-sulfur subunit, mitochondrial	SDHB	-0.625454021122894	0.30068854282657415	1
B1ALA9	Ribose-phosphate pyrophosphokinase 1	PRPS1	-1.13253436227924	0.30129871443540573	0
Q15758	Neutral amino acid transporter B(0)	SLC1A5	-1.18384453055933	0.30401881177241313	0
O43318	Mitogen-activated protein kinase kinase kinase 7	MAP3K7	-0.645489462892396	0.30892666534422586	0
Q9P0J6	39S ribosomal protein L36, mitochondrial	MRPL36	-0.627289797748066	0.30892666534422586	1
E9PGZ1	Caldesmon	CALD1	-1.28219128464354	0.30892666534422586	0
Q9NYJ8	TGF-beta-activated kinase 1 and MAP3K7-binding protein 2	TAB2	-1.40352177969502	0.30988682323776484	0
P07355	Annexin A2	ANXA2	-0.69845116077932	0.31071289626293397	0
Q06265	Exosome complex component RRP45	EXOSC9	1.19253937797794	0.3115677158783971	0
Q5TEC6	Histone H3	HIST2H3PS2	0.941362662886579	0.3123953090666265	0
Q15120	[Pyruvate dehydrogenase (acetyl-transferring)] kinase isozyme 3, mitochondrial	PDK3	-0.687251155459815	0.31389367226265835	1
Q9Y6H1	Coiled-coil-helix-coiled-coil-helix domain-containing protein 2	CHCHD2	-0.620667436200879	0.3158535744186851	1
Q5RKV6	Exosome complex component MTR3	EXOSC6	1.25586284371642	0.3201607736899806	0
Q13084	39S ribosomal protein L28, mitochondrial	MRPL28	0.718631067293742	0.32209941205878534	1
O96008	Mitochondrial import receptor subunit TOM40 homolog	TOMM40	-0.814607076581513	0.32249012986068915	1
P60842	Eukaryotic initiation factor 4A-I	EIF4A1	1.04204843942734	0.3228588199075874	0
Q09161	Nuclear cap-binding protein subunit 1	NCBP1	0.762387346809209	0.3228588199075874	0
P12956	X-ray repair cross-complementing protein 6	XRCC6	-0.814145336625706	0.3238973008056843	0
H3BPE7	RNA-binding protein FUS	FUS	-0.86296134320969	0.324167239660898	0
P52815	39S ribosomal protein L12, mitochondrial	MRPL12	0.536379383749515	0.3248788845792523	1
Q9Y399	28S ribosomal protein S2, mitochondrial	MRPS2	0.623143556364421	0.32598989850923255	1
J3QLE5	Small nuclear ribonucleoprotein-associated proteins B and B'	SNRPB	0.514179370139949	0.32911561890353075	0
P41252	Isoleucine--tRNA ligase, cytoplasmic	IARS	-1.25026058712671	0.33010424825162354	0
P06899	Histone H2B type 1-J	HIST1H2BJ	1.50142263096076	0.33037735734747775	0
O60524	Nuclear export mediator factor NEMF	NEMF	1.11183850207768	0.3372978191526908	0
Q9P0M9	39S ribosomal protein L27, mitochondrial	MRPL27	0.787708347932856	0.34122745951633443	1
P82932	28S ribosomal protein S6, mitochondrial	MRPS6	0.495788488398343	0.3486306124872714	1
P49902	Cytosolic purine 5'-nucleotidase	NT5C2	-0.758423172910415	0.35521190237948314	0
P82673	28S ribosomal protein S35, mitochondrial	MRPS35	0.600438520764658	0.35735889832112366	1
P05091	Aldehyde dehydrogenase, mitochondrial	ALDH2	-0.921769278636166	0.36136389143366116	1
Q96RR1	Twinkle protein, mitochondrial	TWNK	0.741790539844291	0.3650175298528622	1
P68104	Elongation factor 1-alpha 1	EEF1A1	0.605450689876466	0.36703445200242235	0
O00487	26S proteasome non-ATPase regulatory subunit 14	PSMD14	-0.63529737057107	0.37323582329518995	0
P14927	Cytochrome b-c1 complex subunit 7	UQCRB	0.555993807536175	0.3752595689027653	1
P12532	Creatine kinase U-type, mitochondrial	CKMT1A; CKMT1B	-0.876996457268298	0.3755392001865221	1
Q99757	Thioredoxin, mitochondrial	TXN2	-0.631385211865023	0.3765359418480543	1
P08670	Vimentin	VIM	0.622774333288383	0.3827181823220366	0
Q00325	Phosphate carrier protein, mitochondrial	SLC25A3	-0.61234410848872	0.3827181823220366	1
Q6P4A7	Sideroflexin-4	SFXN4	-0.629209622192171	0.3835475847530961	1
Q15293	Reticulocalbin-1	RCN1	-0.554847214293115	0.3853883325203103	0
P23246	Splicing factor, proline- and glutamine-rich	SFPQ	-0.893330530546489	0.3854468016712477	0
O43824	Putative GTP-binding protein 6	GTPBP6	0.823272547456102	0.3854468016712477	1
P07919	Cytochrome b-c1 complex subunit 6, mitochondrial	UQCRH	1.02846420410127	0.3857456756602566	1
P51665	26S proteasome non-ATPase regulatory subunit 7	PSMD7	0.586236607769258	0.3857456756602566	0
Q9NZ01	Very-long-chain enoyl-CoA reductase	TECR	-0.680320739814341	0.3865199613044648	0
O95363	Phenylalanine--tRNA ligase, mitochondrial	FARS2	1.0477762059281	0.38654906459994026	1
O43920	NADH dehydrogenase [ubiquinone] iron-sulfur protein 5	NDUFS5	0.864137516842095	0.38654906459994026	1
P60174	Triosephosphate isomerase	TPI1	-0.639368892583736	0.38654906459994026	1
Q8TCC3	39S ribosomal protein L30, mitochondrial	MRPL30	1.24428411737647	0.3873405236181585	1
Q9NPD3	Exosome complex component RRP41	EXOSC4	0.776251505510607	0.3877519347319307	0
P04843	Dolichyl-diphosphooligosaccharide--protein glycosyltransferase subunit 1	RPN1	-0.623591524735232	0.38982907733933325	0
P67809	Nuclease-sensitive element-binding protein 1	YBX1	-0.460686875468439	0.3917972855639919	0
P41214	Eukaryotic translation initiation factor 2D	EIF2D	1.32073527462067	0.3941274956463933	0
Q14318	Peptidyl-prolyl cis-trans isomerase FKBP8	FKBP8	0.792858716454205	0.3941274956463933	1
P62306	Small nuclear ribonucleoprotein F	SNRPF	-0.530217146320929	0.3941274956463933	0
P06576	ATP synthase subunit beta, mitochondrial	ATP5F1B	-0.576531846679504	0.40695061082885003	1
P09543	2',3'-cyclic-nucleotide 3'-phosphodiesterase	CNP	1.08174007881726	0.4076920144144333	0
H3BRW3	FAD-linked sulfhydryl oxidase ALR	GFER	-0.660328318802442	0.41161704934819676	1
A0A2R8YGD1	Tripeptidyl-peptidase 1	TPP1	-0.853705897283706	0.41161704934819676	0
O43324	Eukaryotic translation elongation factor 1 epsilon-1	EEF1E1	-1.08669515125899	0.41270090968046996	0
Q96D53	Atypical kinase COQ8B, mitochondrial	COQ8B	-0.758580234483897	0.41270090968046996	1
Q92665	28S ribosomal protein S31, mitochondrial	MRPS31	0.529102341119806	0.41341585185385615	1
Q86TS9	39S ribosomal protein L52, mitochondrial	MRPL52	1.28040043751597	0.4135950472885807	1
Q9BYC8	39S ribosomal protein L32, mitochondrial	MRPL32	-0.687892491925445	0.41503284621277603	1
D6RBW1	Eukaryotic translation initiation factor 4E	EIF4E	1.09087380442352	0.4489614355080719	0
Q9Y2W1	Thyroid hormone receptor-associated protein 3	THRAP3	-0.404004086482331	0.45023728250655065	0
P84103	Serine/arginine-rich splicing factor 3	SRSF3	-0.428886722141481	0.45023728250655065	0
P22626	Heterogeneous nuclear ribonucleoproteins A2/B1	HNRNPA2B1	0.501399692486465	0.45023728250655065	0
Q9UII2	ATPase inhibitor, mitochondrial	ATP5IF1	-0.785554761622648	0.45023728250655065	1
P26640	Valine--tRNA ligase	VARS	-0.724686412634504	0.4559749421599767	0
Q13435	Splicing factor 3B subunit 2	SF3B2	0.855711535092943	0.4632838542068457	0
Q13347	Eukaryotic translation initiation factor 3 subunit I	EIF3I	-0.714332375684875	0.4632838542068457	0
Q8NBU5	ATPase family AAA domain-containing protein 1	ATAD1	-0.785183079417276	0.4632838542068457	1
P68363	Tubulin alpha-1B chain	TUBA1B	-0.475531403652762	0.4641395842990372	0
Q6P158	Putative ATP-dependent RNA helicase DHX57	DHX57	0.700173265872187	0.46784736939099003	0
P05141	ADP/ATP translocase 2	SLC25A5	-0.48172571379883	0.4691936562440711	1
O60506	Heterogeneous nuclear ribonucleoprotein Q	SYNCRIP	-0.511640262059263	0.469762956079275	0
Q9HAV7	GrpE protein homolog 1, mitochondrial	GRPEL1	0.498341101617164	0.46987381534789674	1
A8K968	Band 4.1-like protein 3	EPB41L3	-0.838514647847439	0.46996985791313317	0
Q04917	14-3-3 protein eta	YWHAH	-0.825937156898952	0.46996985791313317	0
A0A087X2B5	Basigin	BSG	1.01871409879182	0.46996985791313317	0
P15954	Cytochrome c oxidase subunit 7C, mitochondrial	COX7C	-0.765696062457085	0.4706770684395566	1
Q16540	39S ribosomal protein L23, mitochondrial	MRPL23	0.540757003963079	0.4730722341272709	1
E9PK01	Elongation factor 1-delta	EEF1D	-0.479869247216019	0.48133212402610753	0
O15116	U6 snRNA-associated Sm-like protein LSm1	LSM1	0.535424020394081	0.48133212402610753	0
O00483	Cytochrome c oxidase subunit NDUFA4	NDUFA4	-0.553718057031488	0.4851945712257635	1
Q9BZI7	Regulator of nonsense transcripts 3B	UPF3B	0.643224971978682	0.4851945712257635	0
P07602	Prosaposin	PSAP	-0.913807913511835	0.4872431541527887	0
P54709	Sodium/potassium-transporting ATPase subunit beta-3	ATP1B3	-0.86435875231356	0.4919505337578971	0
A0A0G2JMZ8	Occludin	OCLN	-0.731027209920725	0.49344081091024433	0
P42696	RNA-binding protein 34	RBM34	0.805993870517102	0.49597999798207176	0
E9PBS1	Multifunctional protein ADE2	PAICS	0.500505071014448	0.49836173446331644	1
O43678	NADH dehydrogenase [ubiquinone] 1 alpha subcomplex subunit 2	NDUFA2	-0.478610754190885	0.49850215727095404	1
Q14694	Ubiquitin carboxyl-terminal hydrolase 10	USP10	-0.555376218443189	0.4986311913951927	0
O75746	Calcium-binding mitochondrial carrier protein Aralar1	SLC25A12	-0.726434037825296	0.5029472620197704	1
Q96I63	ATP-dependent zinc metalloprotease YME1L1	YME1L1	-0.743475326572603	0.5045413510124267	1
A0A140T8Y0	Valine--tRNA ligase, mitochondrial	VARS2	0.467154128586344	0.5058418268490613	1
Q6DKI1	60S ribosomal protein L7-like 1	RPL7L1	-0.551088922989468	0.5110939293981738	0
Q96BP2	Coiled-coil-helix-coiled-coil-helix domain-containing protein 1	CHCHD1	-0.4689848584811	0.5250101411184934	1
Q9HCN8	Stromal cell-derived factor 2-like protein 1	SDF2L1	-0.680362388915213	0.5300489343004485	0
Q8WXI9	Transcriptional repressor p66-beta	GATAD2B	1.21202138605578	0.5322250706932193	0
P30041	Peroxiredoxin-6	PRDX6	-0.497855939241887	0.5322582989548995	1
P16615	Sarcoplasmic/endoplasmic reticulum calcium ATPase 2	ATP2A2	-1.06217081880071	0.5322582989548995	0
P07814	Bifunctional glutamate/proline--tRNA ligase	EPRS	-1.07238982137162	0.5405401920618638	0
A0A0A0MRM9	Nucleolar and coiled-body phosphoprotein 1 (Fragment)	NOLC1	0.560044436669496	0.5444270702971825	0
B5MDF5	GTP-binding nuclear protein Ran	RAN	-0.555138986947611	0.5464019704643779	0
Q3ZCQ8	Mitochondrial import inner membrane translocase subunit TIM50	TIMM50	-0.43247539789931	0.5464019704643779	1
P27348	14-3-3 protein theta	YWHAQ	0.480687314918387	0.5464019704643779	0
Q9Y5S9	RNA-binding protein 8A	RBM8A	0.629614385485044	0.5469709705026125	0
Q9Y3F4	Serine-threonine kinase receptor-associated protein	STRAP	-0.668463404761706	0.5471721507262836	0
P23458	Tyrosine-protein kinase JAK1	JAK1	-0.846645363283759	0.5472913757000137	0
Q14008	Cytoskeleton-associated protein 5	CKAP5	0.702254800607715	0.5477135876338559	0
P13010	X-ray repair cross-complementing protein 5	XRCC5	-0.737165847314095	0.5512613969636909	0
Q9Y262	Eukaryotic translation initiation factor 3 subunit L	EIF3L	-0.581772038013401	0.5520760155550343	0
P12074	Cytochrome c oxidase subunit 6A1, mitochondrial	COX6A1	0.599633228967334	0.5524295983480638	1
A8MQB8	Synaptic functional regulator FMR1	FMR1	0.393222314500707	0.5524295983480638	0
Q13576	Ras GTPase-activating-like protein IQGAP2	IQGAP2	0.603870847873793	0.5524295983480638	0
J3KQ32	Obg-like ATPase 1	OLA1	0.514667427779787	0.5541776879742136	0
Q15233	Non-POU domain-containing octamer-binding protein	NONO	0.711306459001548	0.5541776879742136	0
Q01813	ATP-dependent 6-phosphofructokinase, platelet type	PFKP	-0.533985750251496	0.558754167624193	0
P60228	Eukaryotic translation initiation factor 3 subunit E	EIF3E	-0.691695797118878	0.5723881115755137	0
O60488	Long-chain-fatty-acid--CoA ligase 4	ACSL4	-0.603719943223815	0.573273303926193	1
K7ELV2	Nucleoporin SEH1	SEH1L	-0.343955032095525	0.573273303926193	0
P08574	Cytochrome c1, heme protein, mitochondrial	CYC1	0.299887178873412	0.573273303926193	1
A3KMH1	von Willebrand factor A domain-containing protein 8	VWA8	-0.629315389642148	0.5776653574822148	1
G5EA18	Double-stranded RNA-binding protein Staufen homolog 2	STAU2	-0.464160872787257	0.5850507530249234	0
Q8IXM3	39S ribosomal protein L41, mitochondrial	MRPL41	0.407061538862713	0.5931809831855301	1
Q13405	39S ribosomal protein L49, mitochondrial	MRPL49	-0.333388679827855	0.5931809831855301	1
P62316	Small nuclear ribonucleoprotein Sm D2	SNRPD2	-0.354372286482561	0.5949557432697157	0
Q9BVP2	Guanine nucleotide-binding protein-like 3	GNL3	0.662227290440149	0.5962264840020114	0
E7EX90	Dynactin subunit 1	DCTN1	0.456503811035553	0.5991296132931895	0
G3V3M5	Protein numb homolog	NUMB	0.350876407601433	0.6102198222150969	0
P07900	Heat shock protein HSP 90-alpha	HSP90AA1	-0.384644647308629	0.6136639369653648	0
G8JLB3	tRNA pseudouridine synthase A	PUS1	0.4298419321833	0.6163693538814262	1
Q9Y4W6	AFG3-like protein 2	AFG3L2	0.468799735479631	0.621534034676659	1
P54819	Adenylate kinase 2, mitochondrial	AK2	-0.484824514832858	0.6223452370657707	1
Q9H7Z7	Prostaglandin E synthase 2	PTGES2	0.661975975761127	0.6311581792997302	1
Q8TAE8	Growth arrest and DNA damage-inducible proteins-interacting protein 1	GADD45GIP1	0.516053126088852	0.6336276250389148	1
O94925	Glutaminase kidney isoform, mitochondrial	GLS	-0.412061415907334	0.6372848559108582	1
P09012	U1 small nuclear ribonucleoprotein A	SNRPA	0.62680200840996	0.6412950531728121	0
C9JL75	Transmembrane protein 94	TMEM94	0.718881732265192	0.6452158645461018	0
P13861	cAMP-dependent protein kinase type II-alpha regulatory subunit	PRKAR2A	0.383794726237287	0.6484743192657498	0
P62314	Small nuclear ribonucleoprotein Sm D1	SNRPD1	-0.307211007874087	0.6484743192657498	0
K7ES31	Eukaryotic translation initiation factor 3 subunit K	EIF3K	-0.822417448981632	0.6485076963562234	0
E5KLJ9	Dynamin-like 120 kDa protein, mitochondrial	OPA1	-0.553231906799727	0.6485076963562234	1
V9GYM8	Rho guanine nucleotide exchange factor 2	ARHGEF2	0.640184917642518	0.6486905192169693	0
P56381	ATP synthase subunit epsilon, mitochondrial	ATP5F1E	0.722987208694473	0.6486905192169693	1
Q96I24	Far upstream element-binding protein 3	FUBP3	0.673233465108655	0.6491661773295422	0
Q3ZCM7	Tubulin beta-8 chain	TUBB8	0.564233452576296	0.6506585132964586	0
P09874	Poly [ADP-ribose] polymerase 1	PARP1	-0.444752011181616	0.6511142519184523	0
Q9NZB2	Constitutive coactivator of PPAR-gamma-like protein 1	FAM120A	-0.703482943605823	0.6517307880080603	0
Q9UQ80	Proliferation-associated protein 2G4	PA2G4	0.424613456701877	0.6538824698908655	0
A0A096LPI6	Uncharacterized protein (Fragment)		-0.357282431661932	0.6538824698908655	0
Q5T440	Putative transferase CAF17, mitochondrial	IBA57	-0.250469882554629	0.657459856402003	1
Q9H9J2	39S ribosomal protein L44, mitochondrial	MRPL44	-0.409241112585771	0.6613121960516505	1
A8MXV4	Nucleoside diphosphate-linked moiety X motif 19	NUDT19	-0.529961824786973	0.6668457422396172	1
F5H5U2	ATP-dependent RNA helicase DDX55	DDX55	0.393377793154535	0.6686201800514874	0
Q13409	Cytoplasmic dynein 1 intermediate chain 2	DYNC1I2	-0.503348925175391	0.6719193841491893	0
Q16836	Hydroxyacyl-coenzyme A dehydrogenase, mitochondrial	HADH	-0.362196592767357	0.6748692943299007	1
Q14137	Ribosome biogenesis protein BOP1	BOP1	0.346196997735535	0.6762792331322157	0
P62873	Guanine nucleotide-binding protein G(I)/G(S)/G(T) subunit beta-1	GNB1	-0.483545844366748	0.679723464147744	0
Q9Y2X3	Nucleolar protein 58	NOP58	0.433190003573983	0.679723464147744	0
P08238	Heat shock protein HSP 90-beta	HSP90AB1	-0.24651183831283	0.679723464147744	0
Q9BPW8	Protein NipSnap homolog 1	NIPSNAP1	0.316880392054429	0.6825043825238837	1
Q9H2W6	39S ribosomal protein L46, mitochondrial	MRPL46	0.250030319978442	0.6858458647138944	1
Q01518	Adenylyl cyclase-associated protein 1	CAP1	0.264689106202208	0.6880527894123486	0
O75934	Pre-mRNA-splicing factor SPF27	BCAS2	0.667853398143851	0.6943199456573506	0
Q96AG4	Leucine-rich repeat-containing protein 59	LRRC59	0.441630670775587	0.6954109858211216	0
P14868	Aspartate--tRNA ligase, cytoplasmic	DARS	-0.416392574066453	0.6975826472546262	0
P06280	Alpha-galactosidase A	GLA	-0.340127376002378	0.6975826472546262	0
Q58FF8	Putative heat shock protein HSP 90-beta 2	HSP90AB2P	-0.304048207784386	0.6978153854162727
Q9NS69	Mitochondrial import receptor subunit TOM22 homolog	TOMM22	-0.573990966534015	0.6980214084570833	1
Q99470	Stromal cell-derived factor 2	SDF2	-0.47613811678315	0.7036911343620669	0
REV__Q9NYU1			-0.365981648403298	0.7070345401941077	0
Q96BR5	Cytochrome c oxidase assembly factor 7	COA7	0.281390966989018	0.7077029015930406	1
B8ZZF0	Protein phosphatase 1B	PPM1B	0.377040157794859	0.714422940601144	0
Q9BYD3	39S ribosomal protein L4, mitochondrial	MRPL4	-0.361957583444027	0.714422940601144	1
B5MCF9	Pescadillo homolog	PES1	0.419323582008868	0.7188857740627366	0
P26368	Splicing factor U2AF 65 kDa subunit	U2AF2	-0.223946423031001	0.7188857740627366	0
A0A0A0MRA8	Band 4.1-like protein 3	EPB41L3	-0.278351369618103	0.7233810931434125	0
Q9BRK5	45 kDa calcium-binding protein	SDF4	-0.463907195744752	0.7233810931434125	0
J3KPP0	39S ribosomal protein L42, mitochondrial	MRPL42	-0.378145960831027	0.7233810931434125	1
P63104	14-3-3 protein zeta/delta	YWHAZ	-0.215236825880715	0.7233810931434125	0
Q5T370	Arrestin domain-containing protein 1	ARRDC1	0.281175366668282	0.7236579435653017	0
O43819	Protein SCO2 homolog, mitochondrial	SCO2	-0.364721345463543	0.7236579435653017	1
Q5JP53	Tubulin beta chain	TUBB	0.222170397519963	0.7293280041757529	0
Q5T653	39S ribosomal protein L2, mitochondrial	MRPL2	-0.3535809681103	0.7348055387646456	1
Q6PI48	Aspartate--tRNA ligase, mitochondrial	DARS2	0.267613051717614	0.7348055387646456	1
Q7Z2W9	39S ribosomal protein L21, mitochondrial	MRPL21	-0.352970279103097	0.7366073200315537	1
K7ER16	Phenylalanine--tRNA ligase alpha subunit	FARSA	0.341051000990294	0.7373583326744819	0
Q9BYD6	39S ribosomal protein L1, mitochondrial	MRPL1	0.232260769280053	0.7388563538526093	1
Q9UI09	NADH dehydrogenase [ubiquinone] 1 alpha subcomplex subunit 12	NDUFA12	-0.339300468719709	0.7388563538526093	1
Q9HCM7	Fibrosin-1-like protein	FBRSL1	-0.285787627658088	0.7396127647717922	0
P35240	Merlin	NF2	-0.253511079562596	0.7419624363689468	0
B1AL05	39S ribosomal protein L43, mitochondrial	MRPL43	-0.293631009644943	0.7421915531935606	1
P48735	Isocitrate dehydrogenase [NADP], mitochondrial	IDH2	-0.228348776287585	0.7447880644190401	1
O75251	NADH dehydrogenase [ubiquinone] iron-sulfur protein 7, mitochondrial	NDUFS7	0.359178907592973	0.7447880644190401	1
Q9BVV7	Mitochondrial import inner membrane translocase subunit Tim21	TIMM21	-0.289213201905862	0.7453502362454842	1
H0UI06	Cytochrome c oxidase subunit 7A2, mitochondrial	COX7A2	0.549905037551369	0.7453502362454842	1
Q8IYB8	ATP-dependent RNA helicase SUPV3L1, mitochondrial	SUPV3L1	0.313957354247193	0.74613093051729	1
O76094	Signal recognition particle subunit SRP72	SRP72	-0.469488425640278	0.746571716344471	0
I3L0U5	Coiled-coil domain-containing protein 137	CCDC137	-0.264689133891359	0.7499741555803234	0
Q14197	Peptidyl-tRNA hydrolase ICT1, mitochondrial	MRPL58	-0.209330843308553	0.7500652493671888	1
P49792	E3 SUMO-protein ligase RanBP2	RANBP2	0.285339050964715	0.7500652493671888	0
P05023	Sodium/potassium-transporting ATPase subunit alpha-1	ATP1A1	-0.26228887339306	0.7516998351731239	0
P32322	Pyrroline-5-carboxylate reductase 1, mitochondrial	PYCR1	0.226414312372813	0.7516998351731239	1
P55884	Eukaryotic translation initiation factor 3 subunit B	EIF3B	-0.366578070780811	0.7516998351731239	0
Q96A35	39S ribosomal protein L24, mitochondrial	MRPL24	0.276311271633556	0.7516998351731239	1
P61586	Transforming protein RhoA	RHOA	-0.191298148807849	0.7549448234844314	0
P31930	Cytochrome b-c1 complex subunit 1, mitochondrial	UQCRC1	0.175131594551384	0.7552426332537971	1
P28331	NADH-ubiquinone oxidoreductase 75 kDa subunit, mitochondrial	NDUFS1	-0.203275100202851	0.7582737990643065	1
Q07065	Cytoskeleton-associated protein 4	CKAP4	-0.206549264212934	0.7597906360216472	0
A0A0A0MRJ0	Serine/threonine-protein kinase MRCK alpha	CDC42BPA	0.415483042816358	0.7597906360216472	0
Q9UI43	rRNA methyltransferase 2, mitochondrial	MRM2	0.229567584911162	0.7597906360216472	1
P62318	Small nuclear ribonucleoprotein Sm D3	SNRPD3	-0.177874400607777	0.7617802870495046	0
Q9Y3B9	RRP15-like protein	RRP15	0.325922752095493	0.7661559382060356	0
P54886	Delta-1-pyrroline-5-carboxylate synthase	ALDH18A1	-0.197352158210243	0.768770299461226	1
Q4U2R6	39S ribosomal protein L51, mitochondrial	MRPL51	0.384809529571253	0.7746388078230922	1
Q9BQ52	Zinc phosphodiesterase ELAC protein 2	ELAC2	-0.181301279121139	0.7746388078230922	1
A0A087X2D5	39S ribosomal protein L45, mitochondrial	MRPL45	0.240642787405239	0.7746388078230922	1
O75394	39S ribosomal protein L33, mitochondrial	MRPL33	0.250010832921546	0.7746388078230922	1
Q9BZE4	Nucleolar GTP-binding protein 1	GTPBP4	-0.268124136753904	0.7746388078230922	0
Q5T9A4	ATPase family AAA domain-containing protein 3B	ATAD3B	-0.302454892550251	0.7807649246672014	1
Q71UI9	Histone H2A.Z	H2AFZ	-0.270481158972931	0.7827779646464536	0
Q9Y3B7	39S ribosomal protein L11, mitochondrial	MRPL11	0.187835778995953	0.7901882766930546	1
Q6P1L8	39S ribosomal protein L14, mitochondrial	MRPL14	0.21763908398648	0.7917239021145503	1
J3KQN4	60S ribosomal protein L36a	RPL36A	0.517706883343461	0.7971364641099156	0
Q9NRX1	RNA-binding protein PNO1	PNO1	0.169168949342502	0.8028752153582668	0
H3BPL4	Lysine-rich nucleolar protein 1	KNOP1	0.216943963824185	0.8051688717375953	0
Q96KR1	Zinc finger RNA-binding protein	ZFR	-0.306900981034299	0.807244951693464	0
Q9H2K0	Translation initiation factor IF-3, mitochondrial	MTIF3	0.608462821293056	0.8073182305628328	1
O60884	DnaJ homolog subfamily A member 2	DNAJA2	-0.178262796013036	0.8198679466827271	0
O43390	Heterogeneous nuclear ribonucleoprotein R	HNRNPR	0.175937836757341	0.8198679466827271	0
A0A286YF22	D-3-phosphoglycerate dehydrogenase	PHGDH	-0.169515996128364	0.8254343126511617	0
J3QL56	Protein SCO1 homolog, mitochondrial	SCO1	-0.207024791947333	0.825760475474279	1
Q14974	Importin subunit beta-1	KPNB1	0.176979363194515	0.8269124858387978	0
P04406	Glyceraldehyde-3-phosphate dehydrogenase	GAPDH	-0.329001109306677	0.8276951809278043	1
G3V529	ATP-dependent RNA helicase DDX24	DDX24	-0.214745419633597	0.8283593838117583	0
Q9NQ50	39S ribosomal protein L40, mitochondrial	MRPL40	0.135627695847937	0.8293497300218413	1
E9PPW7	NADH dehydrogenase [ubiquinone] iron-sulfur protein 8, mitochondrial	NDUFS8	0.2345920399726	0.8298056439342548	1
E7ENV7	Copine-8	CPNE8	0.264249970051253	0.8318378488337138	0
Q9H078	Caseinolytic peptidase B protein homolog	CLPB	0.130327274575904	0.8318378488337138	1
P49406	39S ribosomal protein L19, mitochondrial	MRPL19	0.162402396987964	0.834223328037149	1
Q9NYK5	39S ribosomal protein L39, mitochondrial	MRPL39	-0.149240710291419	0.8406551569572274	1
Q9P0U1	Mitochondrial import receptor subunit TOM7 homolog	TOMM7	0.161836751698782	0.8406551569572274	1
A0A140TA86	MICOS complex subunit MIC13	MIC13	-0.319861439076415	0.8410480498987316	1
Q9UDW1	Cytochrome b-c1 complex subunit 9	UQCR10	0.107765964541059	0.8517460182759189	1
Q9HCC0	Methylcrotonoyl-CoA carboxylase beta chain, mitochondrial	MCCC2	0.115400203795214	0.8517460182759189	1
O00232	26S proteasome non-ATPase regulatory subunit 12	PSMD12	0.164968148862147	0.8547435509105988	0
Q9BXW7	Haloacid dehalogenase-like hydrolase domain-containing 5	HDHD5	-0.282508534404673	0.8547435509105988	1
E9PIN3	Nuclear RNA export factor 1	NXF1	-0.15998090148328	0.8547435509105988	0
P62310	U6 snRNA-associated Sm-like protein LSm3	LSM3	0.120558280540112	0.8549508187492887	0
Q15046	Lysine--tRNA ligase	KARS	-0.187364412949339	0.8576885595296496	1
O15372	Eukaryotic translation initiation factor 3 subunit H	EIF3H	0.313070722060885	0.8611772375458282	0
P52732	Kinesin-like protein KIF11	KIF11	-0.776060198861099	0.8612780109607229	0
Q9Y5A9	YTH domain-containing family protein 2	YTHDF2	-0.227500102832884	0.8618675478962676	0
Q9BRS2	Serine/threonine-protein kinase RIO1	RIOK1	-0.119057474430437	0.8634570984155071	0
O95168	NADH dehydrogenase [ubiquinone] 1 beta subcomplex subunit 4	NDUFB4	-0.146393585798591	0.8655213069807375	1
O14949	Cytochrome b-c1 complex subunit 8	UQCRQ	0.097471547179186	0.8708443921114501	1
Q8WWY3	U4/U6 small nuclear ribonucleoprotein Prp31	PRPF31	0.172121902358167	0.8722819410821128	0
Q9BSD7	Cancer-related nucleoside-triphosphatase	NTPCR	0.160757549713455	0.8799618575535701	0
O43143	Pre-mRNA-splicing factor ATP-dependent RNA helicase DHX15	DHX15	-0.116499508855195	0.8804713925715378	0
P10599	Thioredoxin	TXN	0.0876701607876135	0.8825331342908833	0
Q9P258	Protein RCC2	RCC2	0.260480567078325	0.8826063795847241	0
E7END7	Ras-related protein Rab-1A	RAB1A	0.197470961234852	0.88473377406	0
A0A087WXC5	NADH dehydrogenase [ubiquinone] 1 alpha subcomplex subunit 10, mitochondrial	NDUFA10	0.153022057593467	0.8918649391926105	1
Q9H0U6	39S ribosomal protein L18, mitochondrial	MRPL18	0.0896855902246436	0.8970348377292764	1
K7ENX8	Cold-inducible RNA-binding protein	CIRBP	0.206652745796738	0.8970348377292764	0
Q8N5N7	39S ribosomal protein L50, mitochondrial	MRPL50	-0.152262004403155	0.8970348377292764	1
REV__A0A087X1N7			-0.24999503319777	0.8970348377292764	0
P0C7P0	CDGSH iron-sulfur domain-containing protein 3, mitochondrial	CISD3	0.126519025851965	0.8970348377292764	1
S4R3Q9	Mitochondrial inner membrane protein OXA1L	OXA1L	0.183142047128651	0.8970348377292764	1
Q9H0D6	5'-3' exoribonuclease 2	XRN2	0.07717119247474	0.903430623462491	0
Q9BYD1	39S ribosomal protein L13, mitochondrial	MRPL13	-0.0936165250868867	0.903430623462491	1
Q2TAY7	WD40 repeat-containing protein SMU1	SMU1	-0.102217101918682	0.9054956753820281	0
Q9P032	NADH dehydrogenase [ubiquinone] 1 alpha subcomplex assembly factor 4	NDUFAF4	0.169365838519812	0.9054956753820281	1
O95470	Sphingosine-1-phosphate lyase 1	SGPL1	0.181031442343734	0.9054956753820281	0
Q9P015	39S ribosomal protein L15, mitochondrial	MRPL15	0.1057130621855	0.9139481878736266	1
Q9Y2H1	Serine/threonine-protein kinase 38-like	STK38L	-0.0659885288408865	0.9162013824027048	0
Q99613	Eukaryotic translation initiation factor 3 subunit C	EIF3C	0.157742114181601	0.9165804919919369	0
Q15208	Serine/threonine-protein kinase 38	STK38	-0.0644783225272398	0.918228274605337	0
A0A1W2PQ43	Bcl-2-associated transcription factor 1	BCLAF1	0.0584680847370187	0.918228274605337	0
Q13242	Serine/arginine-rich splicing factor 9	SRSF9	0.0612249317274056	0.918228274605337	0
A0A1W2PQT3	NAD-dependent malic enzyme, mitochondrial	ME2	-0.0835592982756949	0.918228274605337	1
O15235	28S ribosomal protein S12, mitochondrial	MRPS12	0.0682228220251488	0.918228274605337	1
O95721	Synaptosomal-associated protein 29	SNAP29	-0.100918418230964	0.919788187973496	1
Q9UHD8	Septin-9	2023-09-09	-0.131011012339978	0.919788187973496	0
O75489	NADH dehydrogenase [ubiquinone] iron-sulfur protein 3, mitochondrial	NDUFS3	-0.053799046594996	0.926717862222981	1
O15371	Eukaryotic translation initiation factor 3 subunit D	EIF3D	0.0979485412775424	0.9288849966009988	0
Q96DV4	39S ribosomal protein L38, mitochondrial	MRPL38	-0.0552046394484584	0.9429294811874366	1
P38159	RNA-binding motif protein, X chromosome	RBMX	-0.100427185525777	0.9429294811874366	0
Q7L2H7	Eukaryotic translation initiation factor 3 subunit M	EIF3M	0.0768312228016689	0.9429294811874366	0
A0A2R8YD40	Chromodomain-helicase-DNA-binding protein 4	CHD4	0.212112745749614	0.9462630765837369	0
P82664	28S ribosomal protein S10, mitochondrial	MRPS10	0.0380716167010071	0.9559953755010577	1
J3KQ48	Peptidyl-tRNA hydrolase 2, mitochondrial	PTRH2	0.0996109659122872	0.9591232662894025	1
M0QWZ7	Serine--tRNA ligase, mitochondrial	SARS2	-0.041270343053295	0.9591232662894025	1
Q14692	Ribosome biogenesis protein BMS1 homolog	BMS1	-0.0585341575665125	0.9610601685862384	0
Q7L592	Protein arginine methyltransferase NDUFAF7, mitochondrial	NDUFAF7	-0.0780177133036907	0.9610601685862384	1
P38117	Electron transfer flavoprotein subunit beta	ETFB	0.0629790572221011	0.9610601685862384	1
O00303	Eukaryotic translation initiation factor 3 subunit F	EIF3F	-0.0674440486408904	0.962269983524592	0
P82912	28S ribosomal protein S11, mitochondrial	MRPS11	-0.0302840812665863	0.962269983524592	1
O00165	HCLS1-associated protein X-1	HAX1	0.0449091367950345	0.9636733475932002	0
E7EX73	Eukaryotic translation initiation factor 4 gamma 1	EIF4G1	0.0415339920471922	0.9636733475932002	0
A0A2R8Y602	Caseinolytic peptidase B protein homolog (Fragment)	CLPB	0.0414812747240915	0.9696447485259019	1
Q9NP97	Dynein light chain roadblock-type 1	DYNLRB1	-0.0385914969717333	0.9744407211385749	0
Q8IXB1	DnaJ homolog subfamily C member 10	DNAJC10	0.0288966834540786	0.9785237787535727	0
P68371	Tubulin beta-4B chain	TUBB4B	0.020879262713592	0.9807422390227885	0
F5GZS6	4F2 cell-surface antigen heavy chain	SLC3A2	-0.0269196944865868	0.9807422390227885	0
Q96EL2	28S ribosomal protein S24, mitochondrial	MRPS24	0.0212412505584929	0.9807422390227885	1
O94826	Mitochondrial import receptor subunit TOM70	TOMM70	-0.0228436190197278	0.9821423647339809	1
Q9BQ75	Protein CMSS1	CMSS1	0.0172766347416768	0.9827081379487601	0
Q9NRX2	39S ribosomal protein L17, mitochondrial	MRPL17	-0.0175468883813181	0.9827081379487601	1
Q8N4H5	Mitochondrial import receptor subunit TOM5 homolog	TOMM5	-0.0225615550726985	0.9827081379487601	1
Q9Y5J6	Mitochondrial import inner membrane translocase subunit Tim10 B	TIMM10B	-0.019279767472927	0.9827081379487601	1
P14618	Pyruvate kinase PKM	PKM	-0.0250005198024254	0.9827081379487601	0
A0A0C4DGA2	Enoyl-CoA delta isomerase 2, mitochondrial	ECI2	0.014281721229377	0.9885493672591988	1
P54136	Arginine--tRNA ligase, cytoplasmic	RARS	0.00812533678180571	0.9962598203867336	1
REV__A0A0C4DGP2			-0.00416977994852274	0.9972607641972298	0
Q9BW72	HIG1 domain family member 2A, mitochondrial	HIGD2A	0.00300671589904411	0.9981207223987038	1
Q14152	Eukaryotic translation initiation factor 3 subunit A	EIF3A	0.00117583892740213	0.9989935634400822	0

## Sheet: ColumnNameLegendOfIPenrichment
Column title	Content
ProteinIDs	Protein groups containing inferred Uniprot sequence identifiers
Protein_name	Protein names associated with the Uniprot identifiers
Gene_name	Gene name associated with the Uniprot identifiers
log2FC(GTPBP8::FLAG/mtLuc::FLAG(Control))	Log2 fold change difference in abundance between GTPBP8 and control
adj.P.Val GTPBP8::FLAG / mtLuc::FLAG (control)	Adjuted p-values from limma's moderated t-test; comparsion between GTPBP8 and control
MCARTA2_LIST (0 = not mitochondrial, 1 = mitochondrial)	MitoCarta2 annotations according to Calvo, Clauser and Mootha 2016

## Sheet: LFQ_intensities
Protein IDs	control_1	control_3	control_4	GTPBP8_1	GTPBP8_2	GTPBP8_3	GTPBP8_4	Peptide counts (all)	Gene names (primary )	Protein name	MCARTA2_LIST
A0A024R4E5;Q00341;H0Y394;H7C0A4;C9JIZ1;C9J5E5;H7C2D1;C9JHS7;C9JHZ8;C9JES8;C9JZI8;H7BZC3;C9JT62;C9JK79;C9JBS3;C9JEJ8;C9JHN6;C9JQ82;C9JMQ6;C9JHS9;C9J739	20.6333	23.9693	20.3209	27.4267	25.1248	28.2953	21.8324	48;47;37;16;11;9;9;8;8;8;8;8;6;6;4;4;4;3;2;1;1	HDLBP	High density lipoprotein binding protein (Vigilin), isoform CRA_a	0
A0A024R4M0;P46781;B5MCT8;C9JM19;F2Z3C0;A8MXK4	26.9778	27.5455	26.5062	29.1177	29.6756	29.8375	28.5747	31;31;23;23;7;7	RPS9	40S ribosomal protein S9	0
A0A087WUK2;O14979	25.7498	24.4089	26.4413	24.5873	24.3481	24.5378	24.8797	14;14	HNRNPDL	Heterogeneous nuclear ribonucleoprotein D-like	0
A0A087WUQ6;P07203;A0A2R8Y6B6	24.334	23.5598	24.1248	22.6044	19.5485	22.5013	22.4141	7;7;6	GPX1	Glutathione peroxidase 1	1
A0A087WUT6;O60841	20.6501	20.2064	20.3381	21.891	21.8934	23.3975	22.631	11;11	EIF5B	Eukaryotic translation initiation factor 5B	0
A0A087WV05;Q99417;A0A0D9SEI7	26.8629	25.0814	26.8962	24.5641	19.5685	19.5118	24.5966	7;7;1	MYCBP	c-Myc-binding protein	0
A0A087WVQ6;Q00610;J3KS13;A0A087WX41;P53675;J3KSQ2;J3QL20;F5H5N6	23.4153	24.6014	23.6969	22.7796	21.6722	19.5317	23.7642	17;17;8;3;3;2;1;1	CLTC	Clathrin heavy chain 1	0
A0A087WVS8;Q70IA6	23.4525	23.1299	22.9329	19.5405	21.1424	21.0947	23.2838	3;3	MOB2	MOB kinase activator 2	0
A0A087WW65;O75027;B4DGL8;A0A2R8Y473	21.9743	25.2984	22.921	19.5602	21.9374	21.2471	19.7936	12;12;9;5	ABCB7	ATP-binding cassette sub-family B member 7, mitochondrial	1
A0A087WWU8;Q5HYB6;J3KN67;Q5VU61;D6R904;P06753;H0YL80;K7EP68;H0YKX5;H0YKP3;H0YNC7;F5H7S3;H7BYY1;H0YKJ4;H0YK48;B7Z596;A0A0S2Z4G6;Q6ZN40;P09493;D6RFM2	25.9027	25.5634	27.0204	23.3164	20.0337	22.7069	24.4249	15;13;11;10;9;9;5;5;5;5;5;5;5;5;5;5;5;5;5;3	TPM3	Tropomyosin alpha-3 chain	0
A0A087WXC5;E7ESZ7;O95299;Q8N1B9;C9J6X0;H7C2W5;H7C1Y7;H7C2X4	22.6432	20.2239	21.6924	22.1667	20.0774	21.8841	22.5632	10;10;10;4;4;3;3;3	NDUFA10	NADH dehydrogenase [ubiquinone] 1 alpha subcomplex subunit 10, mitochondrial	1
A0A087WXM6;J3QQT2;J3KRX5;A0A0A6YYL6;P18621;J3QLC8;J3KRB3;A0A087WWH0;J3QS96;A0A0A0MRF8;A0A087WY81;J3KSJ0	26.525	27.381	26.3464	29.277	29.5273	29.9269	28.9189	23;23;23;23;23;20;19;19;19;18;14;6	RPL17	60S ribosomal protein L17	0
A0A087X1H5;Q15057;A0A0U1RQT1;H7C3Q8;H7C3K3;F8WAU0	24.8595	25.0949	24.3856	23.5858	20.7706	24.0757	23.3864	17;17;11;6;4;1	ACAP2	Arf-GAP with coiled-coil, ANK repeat and PH domain-containing protein 2	0
A0A087X2B5;P35613;I3L192;A0A2R8YDZ0;A0A087WUV8;R4GMX5;R4GN83	21.0415	25.473	21.7214	23.7511	22.2937	24.7374	24.2738	11;11;9;5;5;3;2	BSG	Basigin	0
A0A087X2D5;Q9BRJ2;A0A0G2JMS5;A0A087WU62	27.741	28.6666	27.1424	28.5127	28.5369	28.4967	26.8164	32;32;24;24	MRPL45	39S ribosomal protein L45, mitochondrial	1
A0A096LPI6;A0A096LNH5;H7C1F6;H7C2G3;A0A096LNJ1;A0A096LP73;A0A2R8YDR7	24.0808	23.79	22.3764	23.725	22.8287	22.3334	23.3468	8;6;5;5;4;4;4		Uncharacterized protein (Fragment)	0
A0A0A0MQW0;H0YN19;A0A0C4DGV1;H0YKS1;A0A087WWC8	21.0783	21.6057	20.7384	22.6424	23.2953	19.9937	25.309	29;15;11;7;6	MYEF2	Myelin expression factor 2, isoform CRA_b	0
A0A0A0MR02;P45880;Q5JSD2;Q5JSD1;A2A3S1	26.6009	25.0471	26.3813	24.568	25.7811	24.7608	25.5259	12;12;8;8;5	VDAC2	Voltage-dependent anion-selective channel protein 2	1
A0A0A0MRA5;B7Z4B8;Q9BUJ2;M0R3F1;M0QYZ0;M0QZV6;M0R0K8;M0QYI8;M0R203;M0QYM5	22.4717	22.4824	22.3278	27.0585	27.324	26.1031	27.1012	29;29;29;24;17;6;6;6;5;2	HNRNPUL1	Heterogeneous nuclear ribonucleoprotein U-like protein 1	0
A0A0A0MRA8;A0A0J9YW26;J3KT37;J3QS55;J3KS70;J3QS83;J3QKY2;J3KRD1;J3QKK4;J3QR33;J3QRQ6;J3QLU5	29.0764	28.8455	29.8103	28.6732	28.0425	29.2286	29.9185	65;12;10;8;5;5;5;5;5;5;4;4	EPB41L3	Band 4.1-like protein 3	0
A0A0A0MRJ0;Q5VT25;H0Y7V8;A0A0A0MRJ1;H0Y5V1;H0Y6R0;H0Y6V3	21.6615	22.3036	20.776	21.1112	19.7202	23.8679	23.2842	14;14;8;8;8;6;4	CDC42BPA	Serine/threonine-protein kinase MRCK alpha	0
A0A0A0MRJ6;H7BY58;P22061;F6S8N6;F8WDT3;F8WAV5;F8WAX2;C9J0F2	24.5882	23.6135	24.757	23.8912	23.4212	20.0371	24.3294	8;8;8;7;2;2;2;1	PCMT1	Protein-L-isoaspartate(D-aspartate) O-methyltransferase	0
A0A0A0MRM9;Q14978;S4R349;S4R3C2;S4R402	20.7777	20.2272	19.2347	19.5071	20.0575	21.0116	21.9834	30;29;12;8;5	NOLC1	Nucleolar and coiled-body phosphoprotein 1 (Fragment)	0
A0A0A0MSZ1;J3KNR0;P27448;H0YIY6;A2SY06;B4DIB3;A0A087X0I6;Q9P0L2;H0YNV4;H0YKP9;H0YKJ3;K7EK17;K7EKG8;Q96L34	22.1388	20.6323	21.3724	21.8946	21.3731	25.1075	26.8141	33;33;33;21;8;8;8;8;7;7;4;1;1;1	MARK3	MAP/microtubule affinity-regulating kinase 3	0
A0A0C4DGA2;O75521;F1LLU7;F8WAW4;F8W6J1;C9JB63	21.7229	22.2626	20.4686	22.3829	21.6465	22.154	19.8125	5;5;4;3;3;3	ECI2	Enoyl-CoA delta isomerase 2, mitochondrial	1
A0A0C4DGS1;P39656;U3KQ84	23.1486	22.4612	22.3521	20.0186	22.5829	21.6764	21.296	9;9;5	DDOST	Dolichyl-diphosphooligosaccharide--protein glycosyltransferase 48 kDa subunit	0
A0A0D9SEI0;Q9P0P8	18.9096	17.2862	18.6754	20.0617	17.3586	20.7254	22.0453	42;42	C6orf203	Uncharacterized protein C6orf203	1
A0A0D9SF54;A0A0D9SFF6;A0A1B0GTB7;A0A0D9SFH4;A0A1B0GV13;A0A1B0GW19;A0A1B0GWE2;A0A1B0GUH3	25.4398	24.8061	24.764	20.7448	21.3379	19.6823	20.251	234;13;3;3;2;1;1;1	SPTAN1	Spectrin alpha chain, non-erythrocytic 1	0
A0A0D9SFB3;A0A2R8YF78;A0A0D9SG12;A0A2R8YFS5;A0A2R8Y4A4;A0A0D9SF53;O00571;A0A2R8Y5G6;A0A2R8YCW1;A0A2R8YFR4;A0A2U3TZJ9;A0A2R8Y645;A0A2R8YDT5;A0A2R8Y7T2;F6S8Q4;A0A2R8YDH3;O15523;A0A0J9YVQ7;A0A087WVZ1;A0A2R8YCU0;A0A2R8Y650;C9J081;C9J8G5;A0A2R8Y4D2;A0A087WX09;A0A2R8Y770;A0A2R8YF89;H0Y960	21.5057	25.24	21.8606	24.4923	25.7245	27.279	26.055	33;33;33;33;33;33;33;32;32;32;32;32;29;29;29;25;24;10;8;4;4;4;3;2;2;1;1;1	DDX3X	ATP-dependent RNA helicase DDX3X	0
A0A0G2JIW1;P0DMV9;P0DMV8;V9GZ37	29.696	29.8583	29.7225	29.1506	29.004	29.3127	29.3396	51;51;51;35	HSPA1A	Heat shock 70 kDa protein 1A	0
A0A0G2JMZ8;Q16625	21.8498	23.1422	21.4352	19.7097	20.8436	22.3777	22.7146	5;5	OCLN	Occludin	0
A0A0G2JNZ5;A0A0G2JLB3;P04062;A0A0G2JNZ0	22.4885	23.3744	22.7525	22.6126	22.6948	22.2719	20.2922	7;7;7;6	GBA	Glucosylceramidase	0
A0A0R4J2E8;A8MXP9;P43243;D6REM6;D6R991;B3KM87;H0Y8T4;Q68E03;D6RCM3;D6REK4;D6R8Z5;D6RBI2;D6RBK5;D6RE02;D6RIA2;D6RB45;A0A1B0GX04;D6R9F3;D6RAM9;D6RAY2;D6RBS2	20.7083	23.0217	20.533	23.9357	25.5047	22.9868	25.1386	35;35;35;31;20;18;13;5;3;3;3;3;3;3;3;2;2;2;2;2;2	MATR3	Matrin-3	0
A0A0U1RR32;A0A0U1RRH7;Q99878;Q96KK5;Q9BTM1;P20671;P0C0S8;H0YFX9	26.9498	26.1887	26.5091	27.366	28.3402	28.1057	29.3391	8;8;8;8;8;8;8;7	HIST1H2AG; HIST1H2AI; HIST1H2AK; HIST1H2AL; HIST1H2AM	Histone H2A type 1	0
A0A0U1RRM4;P26599;A0A0D9SF20;A6NLN1;K7EKJ7;A0A087WUW5;K7ELW5;K7ES59;X6R242;O95758	22.018	22.5142	21.2131	23.819	24.6633	22.9652	24.6433	7;7;6;6;2;1;1;1;1;1	PTBP1	Polypyrimidine tract-binding protein 1	0
A0A0U1RRM6;Q8N8S7;A0A0U1RQP7;A0A075B6E5	20.8747	22.0508	21.565	22.5724	22.0997	22.3447	23.5315	5;5;2;1	ENAH	Protein enabled homolog	0
A0A140T8Y0;A0A140TA35;Q5ST30;A0A140TA40;A0A0A0MTG1;B4E0K6;A0A0G2JIA5;A0A0G2JL52;A0A140TA36;B7ZL25;A0A140TA45;B7ZCJ6;A2ABL6	20.8593	21.6542	22.2182	21.3038	22.6978	21.9159	22.26	34;34;34;32;32;32;32;32;32;30;30;12;6	VARS2	Valine--tRNA ligase, mitochondrial	1
A0A140TA86;Q5XKP0;K7EIR2;A0A140TA84	21.4819	25.0198	20.3975	20.8167	22.8227	23.3346	20.9455	8;8;3;3	MIC13	MICOS complex subunit MIC13	1
A0A1W2PPR8;P01889;F6U0H7;Q31610;P30486	21.0612	22.9763	22.7189	20.5623	20.5854	21.2887	19.9555	12;12;9;8;8	HLA-B	HLA class I histocompatibility antigen, B-7 alpha chain	0
A0A1W2PQ43;E9PK09;E9PQN2;E9PKI6;E9PK91;Q9NYF8;E9PJA7	23.661	23.555	23.9789	23.9608	23.8776	23.6942	23.6278	9;9;9;9;9;9;8	BCLAF1	Bcl-2-associated transcription factor 1	0
A0A1W2PQT3;A0A1W2PQY8;P23368;A0A1W2PPH1;A0A1W2PQF8;A0A1W2PR68;A0A1W2PQH3;A0A1W2PQ37;A0A1W2PRS2;A0A1W2PRY9;A0A1W2PQH4;A0A1W2PRH1;A0A1W2PPY2	23.4409	24.1364	23.8069	23.9289	22.4179	24.5365	23.9614	15;15;15;14;13;13;13;11;5;5;5;3;2	ME2	NAD-dependent malic enzyme, mitochondrial	1
A0A1X7SBZ2;A0A1W2PQ51;Q92841;A0A0U1RQJ0	20.7819	22.4527	21.7371	22.9823	25.3912	25.9983	26.0061	25;25;25;2	DDX17	Probable ATP-dependent RNA helicase DDX17	0
A0A286YF22;A0A2C9F2M7;O43175;A0A286YFL2;A0A286YFA2;A0A286YFM8;A0A286YF78;A0A286YER3;A0A286YFC8;A0A286YFB2;A0A286YF34;A0A286YFE1;A0A286YFF3;A0A286YFK5	21.5331	22.5463	20.5678	21.1076	21.3764	21.5539	21.4802	18;18;18;15;15;11;8;6;6;6;5;4;2;2	PHGDH	D-3-phosphoglycerate dehydrogenase	0
A0A2C9F2P4;A0A286YFF7;P50897;Q5T0S4;A0A286YFE3;A0A286YFL8;E9PIA8;E9PSE5;E9PK48;A0A286YFL6	21.3255	20.6708	20.552	22.6785	23.2321	22.1823	21.0143	6;6;6;4;4;4;3;2;2;1	PPT1	Palmitoyl-protein thioesterase 1	0
A0A2R8Y5P7;P49590;A0A2R8Y6I1;A0A2R8Y3N3;D6RB22;D6RJE6;B4DQ67;A0A2R8Y5E8;A0A2R8Y4X6;B3KWE1;P12081;E7ETE2;B4E1C5;B4DDD8	21.0576	21.9733	21.1888	27.529	28.1793	27.1183	27.2231	32;32;29;29;23;19;16;14;11;5;5;3;3;3	HARS2	Probable histidine--tRNA ligase, mitochondrial	1
A0A2R8Y5S7;P35241;A0A2R8Y7M3;A0A2R8Y4H6	21.4466	21.2793	20.7585	22.4058	20.9944	23.3813	23.9865	15;15;14;2	RDX	Radixin	0
A0A2R8Y602;A0A2R8YDH5	22.879	22.7697	20.4728	20.9653	22.2357	22.5307	22.5962	28;9	CLPB	Caseinolytic peptidase B protein homolog (Fragment)	1
A0A2R8Y611;O14617	21.0502	20.3571	21.2411	21.7134	21.7535	23.2828	22.107	4;4	AP3D1	AP-3 complex subunit delta-1	0
A0A2R8Y811;P62263;E5RH77	22.3465	25.7988	23.0627	29.4191	29.2578	30.01	28.0222	12;12;8	RPS14	40S ribosomal protein S14	1
A0A2R8YD40;A0A2R8YDJ9;A0A2R8Y425;A0A2R8Y5J0;A0A2R8YFK9;A0A2U3TZM0;A0A2R8YFD8;F5GWX5;A0A2R8Y212;A0A2R8Y521;A0A0C4DGG9;Q14839;A0A2R8Y4X2;A0A2R8YDW2;A0A2R8YER1;A0A2R8Y8C1;A0A2R8Y7I0;A0A2R8Y7M9;A0A2R8Y5Z7;A0A2R8Y685;A0A2R8Y8B3;A0A2R8Y5M9;A0A2R8YE38;Q8TDI0;A0A2R8Y445;K7EMY3;F2Z2R5;I3L229;H7C3H7;H7C0J3;A0A2R8Y6G9;A0A2R8Y795;A0A2R8Y7X1	21.9138	21.7773	21.0288	19.6283	19.7027	19.118	28.6927	55;55;55;55;55;55;55;55;55;55;55;55;51;50;37;37;32;29;25;23;20;17;16;16;15;10;6;4;4;4;3;1;1	CHD4	Chromodomain-helicase-DNA-binding protein 4	0
A0A2R8YGD1;A0A2R8YD45;O14773;A0A2R8Y7U1;A0A2R8YDY1;A0A2R8Y7I4	23.7238	24.4406	23.3935	23.9033	23.9157	20.7979	23.3789	3;3;3;2;1;1	TPP1	Tripeptidyl-peptidase 1	0
A2A274;Q99798	24.5493	25.422	24.9645	23.9894	23.3163	23.5146	23.9327	12;12	ACO2	Aconitate hydratase, mitochondrial	1
A2NJV5;A0A0A0MRZ7;A0A075B6S2;A0A087X0Q4;A0A0C4DH68;A0A075B6S6;A0A075B6P5;A0A087WW87;P06310;P01615;P01614	25.4418	25.0526	23.3389	22.4774	19.6376	23.4903	24.6024	3;3;3;1;1;1;1;1;1;1;1	IGKV2D-29	Immunoglobulin kappa variable 2D-29	0
A3KMH1	22.248	24.1441	21.5417	21.1624	23.3589	22.7688	20.771	31	VWA8	von Willebrand factor A domain-containing protein 8	1
A4D1E9;C9J8R7;C9JNI1;C9JEQ8;F8WBY0;F8WCN4;F8WBB5	21.3433	21.3434	20.7548	27.2863	26.821	26.7172	25.9649	24;14;13;12;6;6;6	GTPBP10	GTP-binding protein 10	1
A6NJ78;A0A0U1RR76;A0A0U1RRF2;B5MC64;A0A0U1RR64;A0A0U1RRD2;F8WD83	21.3317	21.1167	21.1526	24.8571	23.6156	24.4435	23.7059	9;4;1;1;1;1;1	METTL15	Probable methyltransferase-like protein 15	1
A6PW57;A2A5X0;O14986;A0A0A0MT25;A0A0A0MSP5	21.9342	22.5921	22.6176	26.274	27.0131	27.2285	27.7249	27;4;2;1;1	PIP5K1A	Phosphatidylinositol 4-phosphate 5-kinase type-1 alpha	0
A8K968;A0A0J9YW31	24.4086	23.8896	25.0598	23.8202	21.1943	24.3799	25.0622	63;17	EPB41L3	Band 4.1-like protein 3	0
A8MQB8;G3V0J0;A0A087WXI3;R9WNI0;Q8IXW7;A0A087WWR6;A0A087WY29	21.8126	22.9735	23.3719	23.0395	23.2829	22.8413	23.2864	10;10;8;7;5;3;3	FMR1	Synaptic functional regulator FMR1	0
A8MXV4	22.6419	22.6738	20.7473	22.7482	19.8354	20.5416	22.839	6	NUDT19	Nucleoside diphosphate-linked moiety X motif 19	1
A9Z1X7;Q8IYB3;E9PCT1;M0R088;M0R1E7	21.2021	21.4758	21.6304	23.108	23.7159	24.6797	24.4	21;21;17;12;1	SRRM1	Serine/arginine repetitive matrix protein 1	0
B1AHD1;P55769	21.6133	22.1422	21.9722	23.3259	23.4307	23.1479	25.0023	12;12	SNU13	NHP2-like protein 1	0
B1AK87;B1AK88;P47756;B1AK85	23.463	24.3564	23.1931	22.8172	19.8171	22.707	22.5638	8;8;8;6	CAPZB	F-actin-capping protein subunit beta	0
B1AL05;Q8N983;H0Y6Y8;H0YBU8;M0R051	25.2577	27.0362	26.2938	25.4253	27.1121	25.9003	25.1715	13;13;12;9;3	MRPL43	39S ribosomal protein L43, mitochondrial	1
B1ALA9;P60891;A0A2R8Y7H4;B7ZB02;A0A0B4J207;P21108;H7C540;B1ALA7;Q15244	21.0226	24.9113	23.1393	22.2653	21.6591	22.356	21.287	10;10;7;6;4;4;3;2;1	PRPS1	Ribose-phosphate pyrophosphokinase 1	0
B1ANR0;Q13310;H0Y5F5;H0YEU6;B1ANR1;H0YCC8;H0YEQ8;H0Y6X6;H0YER0;P0CB38	26.4932	26.8231	26.0902	27.9436	28.2963	28.0341	27.6085	43;43;33;16;10;10;9;6;3;2	PABPC4	Polyadenylate-binding protein 4	0
B4DJV2;O75390;A0A0C4DGI3;H0YH82;F8W4S1;F8VPA1;F8VPF9;F8W1S4;F8VRP1;F8VX68;F8VRI6;F8VTT8;H0YIC4;F8VZK9;F8VX07;F8VWQ5;F8W642;F8VR34;F8VU34;F8W0J2;F8VP03	26.9375	32.4396	26.8919	24.1037	19.549	27.5266	23.6854	41;41;36;17;16;15;14;14;13;13;13;13;12;11;11;10;8;7;5;3;2	CS	Citrate synthase, mitochondrial	1
B4DLN1;Q9UBX3;F6RGN5;I3L1E8	29.5428	30.3614	28.889	30.3318	30.3403	31.0104	30.3617	36;14;8;5		cDNA FLJ60124, highly similar to Mitochondrial dicarboxylate carrier	0
B4DPR9;Q99551;C9JNM8;C9JE25	21.7134	20.2846	21.047	24.2656	24.6145	24.1208	23.7275	13;13;4;4	MTERF1	Transcription termination factor 1, mitochondrial	1
B5MCF9;O00541;B3KXD6;H7C267	22.147	21.6513	21.0351	19.8232	22.856	22.0826	23.36	8;8;7;1	PES1	Pescadillo homolog	0
B5MDF5;P62826;J3KQE5;B4DV51;F5H018;A0A087X0W0;H0YFC6	22.3426	22.8649	21.6514	22.931	20.5571	20.9477	22.4888	4;4;3;2;2;1;1	RAN	GTP-binding nuclear protein Ran	0
B7Z6D5;Q96GQ7;A0A087X059;A0A087WYH5	19.3505	20.4583	21.527	21.8423	22.4759	21.7274	22.8494	8;8;3;1	DDX27	Probable ATP-dependent RNA helicase DDX27	0
B7ZM99;Q6UB35;A0A087WVM4;H0Y327;Q4VXM0;Q4VXV2;Q5JYA8;Q5JYA3;Q4VXM1	26.1624	27.2866	26.6524	28.3306	26.9539	27.1879	27.1756	57;56;55;18;7;6;5;5;4	MTHFD1L	MTHFD1L protein	1
B8ZZF0;C9JIR6;O75688	22.0974	20.4422	20.9026	19.8052	22.0542	21.7015	22.5368	6;6;6	PPM1B	Protein phosphatase 1B	0
B8ZZZ7;Q9NUQ6;C9JKE4;F8VZ02;F8VT91;C9JGM8;C9JW67;F8W6C2;F2Z2S1	21.6964	21.0919	21.3232	22.8816	22.9154	23.2156	23.4288	5;5;2;2;2;2;2;2;1	SPATS2L	SPATS2-like protein	0
B9A067;Q16891;C9J406;H7C463;A0A087WYS0;D6RAW4	25.8247	27.0985	26.8611	24.3338	26.0396	22.6889	24.9814	59;59;55;51;16;7	IMMT	MICOS complex subunit MIC60	1
C9J9K3;A0A0C4DG17;P08865;F8WD59	29.0674	29.2125	28.6186	31.5853	31.1283	31.8686	29.6604	23;23;23;12	RPSA	40S ribosomal protein SA	0
C9JL75;Q12767;J3QQW3	21.8507	20.6529	20.7191	23.6702	20.0571	19.6003	23.8448	2;2;1	TMEM94	Transmembrane protein 94	0
C9JME2;Q9Y4F1;M0QXT1;H0Y783	20.5479	22.8514	21.4256	24.9697	23.4148	25.8013	25.84	37;37;7;4	FARP1	FERM, ARHGEF and pleckstrin domain-containing protein 1	0
C9JQV0;Q9BRJ6;H7C0T1;H7C2R9	22.1767	20.3614	21.869	26.3587	26.6717	26.4818	27.0846	16;16;11;11	C7orf50	Uncharacterized protein C7orf50	0
C9JRZ6;Q9NX63;F8WAR4;A0A286YEX5	24.392	24.9332	24.7955	22.8541	24.2291	22.1449	23.773	14;14;10;5	CHCHD3	MICOS complex subunit MIC19	1
D3YTB1;F8W727;P62910;D3YTI8	22.196	24.9855	25.4528	28.967	29.5613	28.86	29.7874	19;19;19;2	RPL32	60S ribosomal protein L32	0
D6R9P3;D6RD18;D6RBZ0	28.1817	26.5861	28.169	26.8005	26.5966	26.0582	27.2887	23;23;23	HNRNPAB	Heterogeneous nuclear ribonucleoprotein A/B	0
D6RBW1;P06730;H0Y8J7;D6RHE2;H0Y8X3;A6NMX2	21.9846	23.7998	19.009	22.9944	22.8075	23.7963	21.1565	6;6;4;1;1;1	EIF4E	Eukaryotic translation initiation factor 4E	0
D6RGI3;D6RER5;Q9NVA2;D6RDU5;D6RDP1;D6R9Y6	24.742	24.6503	24.3626	24.0362	19.7251	23.6075	24.2745	10;10;10;9;3;3	2023-09-11	Septin-11	0
E3W994;J3KR49;A0A0U1RQI6;O75122;B3KR06;E7ENG2;C9J668;D6RBU8	23.9601	23.9829	21.8182	20.5344	20.618	21.1462	21.872	10;9;9;9;6;6;3;3	CLASP2	CLIP-associating protein 2	0
E5KLJ9;A0A2R8Y3X5;A0A2R8YFD1;A0A2R8YE54;H7C141;H7C3G2	21.6685	24.7603	21.8706	23.1266	22.8775	21.9918	20.857	48;47;36;15;7;2	OPA1	Dynamin-like 120 kDa protein, mitochondrial	1
E7END7;P62820;A0A2R8YDI9;H0YLJ8;H0YL94;H0YMN7;G3V196;A0A2R8YFB8;P59190	21.3603	23.8143	22.7088	23.6937	20.3713	23.4977	23.7385	12;12;1;1;1;1;1;1;1	RAB1A	Ras-related protein Rab-1A	0
E7ENQ1;G3XAA2;H7C360;G5E948;E7EN19;A0A0D9SEY1;O95819;C9J840;E7EX83;A0A0D9SG62;H7C0P6;Q8N4C8;C9J338;I3L2I2;E7ETN6;I3L1U1;H7C3Z6	21.7327	21.1453	21.4081	20.0417	23.1398	24.6606	25.0957	22;22;22;22;22;22;22;19;19;19;18;8;5;3;2;2;2	MAP4K4	Mitogen-activated protein kinase kinase kinase kinase 4	0
E7ENV7;Q86YQ8;A0A0J9YWU8;A0A0J9YWA1;A0A087WX62;Q8IYJ1;Q9HCH3	20.8157	20.9287	21.566	19.7145	20.0528	23.1173	22.5862	4;4;1;1;1;1;1	CPNE8	Copine-8	0
E7EPT4;P19404	25.6526	24.2212	25.2525	24.6876	23.9644	23.9971	23.9012	10;10	NDUFV2	NADH dehydrogenase [ubiquinone] flavoprotein 2, mitochondrial	1
E7EQ29;P16278;F8WF40;C9JF15;C9JWX1;C9J4G9;Q6UWU2	24.1628	23.4715	24.136	23.0415	20.5151	19.7968	19.8776	9;9;2;2;2;1;1	GLB1	Beta-galactosidase	0
E7EQR4;P15311;V9GZ54;E9PQ82;E9PNV3;A0A2R8Y5P0	26.5549	25.5091	26.6017	24.0328	22.2176	24.9776	24.9599	20;20;2;2;2;1	EZR	Ezrin	0
E7EQY4;E7EV10;Q9BTC8;D6W5A2;E9PCS8;E9PF88	20.2801	20.6491	20.2336	21.9768	22.893	21.9946	25.5353	18;18;18;15;14;3	MTA3	Metastasis-associated protein MTA3	0
E7ES33;E7EPK1;Q16181;G3V1Q4;A0A0U1RRE1;A0A0U1RRH9;A0A0U1RRM2;Q5JXL7;A0A0U1RRD1;Q6ZU15	25.0055	25.3587	24.7824	24.3732	20.0441	23.5916	24.4843	18;18;18;16;7;5;4;3;2;1	2023-09-07	Septin-7	0
E7ESL0;J3KQY1;Q9NWU5	26.035	27.4795	26.2973	27.8609	28.5377	28.0089	27.5332	23;23;23	MRPL22	39S ribosomal protein L22, mitochondrial	1
E7ESW5;F8W9U9;A0A087WW76;Q5T5U3;A0A1B0GV73;A0A1B0GW11;H0Y5T2	23.9716	22.6136	21.8993	21.6286	21.0704	19.7786	22.1749	7;7;7;7;5;2;2	ARHGAP21	Rho GTPase-activating protein 21	0
E7ETK0;A0A2R8Y849;A0A087WUS0;A0A2R8YD14;P62847;A0A2R8Y8A0	24.9466	25.5495	25.3768	27.7869	28.1255	28.2873	27.0279	14;14;14;14;14;7	RPS24	40S ribosomal protein S24	0
E7EX17;P23588;F8VX11;F8VP89;F8VSC7;F8VYE9;F8VRU1;REV__F8VX11;REV__P23588;REV__E7EX17	33.7752	31.5006	33.8581	30.1355	28.7143	29.6723	30.04	70;70;44;30;20;14;11;2;2;2	EIF4B	Eukaryotic translation initiation factor 4B	0
E7EX73;E9PGM1;E7EUU4;Q04637;C9JF13;C9J6B6;C9J2Z7;C9K073;A0A0A0MSA7;A0A0U1RQK7;O43432;H7C044;C9JWH7;C9J556;C9JSU8;C9JWW9	21.4505	22.4038	21.9191	20.5944	21.903	23.0062	22.3604	8;8;8;8;5;4;3;3;3;3;3;2;1;1;1;1	EIF4G1	Eukaryotic translation initiation factor 4 gamma 1	0
E7EX90;Q14203;Q6AWB1;E7EWF7	21.6598	24.3837	23.1917	23.6289	23.7431	23.5455	23.2222	12;12;7;4	DCTN1	Dynactin subunit 1	0
E9PBS1;P22234;D6RF62	20.6217	21.055	21.3796	21.5222	21.4677	20.5134	22.5737	3;3;1	PAICS	Multifunctional protein ADE2	1
E9PCR7;Q02218;E9PDF2;A0A0D9SFS3;E9PFG7;Q9ULD0;C9J4G7	29.7724	29.3197	29.2627	28.21	26.6263	26.603	27.5047	61;61;60;58;49;10;7	OGDH	2-oxoglutarate dehydrogenase, mitochondrial	1
E9PF19;Q9Y4P3;Q96E41;F8WDI9;A0A087WXC6;F8WCR3	20.8266	22.5021	21.0644	22.6314	25.2384	27.0555	23.6116	23;23;21;5;3;2	TBL2	Transducin beta-like protein 2	0
E9PGZ1;E7EX44	20.8034	23.1437	24.0542	22.0711	20.3924	20.0169	23.0592	7;7	CALD1	Caldesmon	0
E9PIE4;Q9Y6C9	21.9169	22.4481	22.6355	20.3513	22.2215	19.6872	21.3449	5;5	MTCH2	Mitochondrial carrier homolog 2	1
E9PIN3;Q9UBU9;B4E227	20.9908	22.5497	21.4453	21.0288	22.1263	20.5739	22.2788	3;3;2	NXF1	Nuclear RNA export factor 1	0
E9PK01;P29692;A0A087X1X7;E9PRY8;E9PQ49;E9PI39;E9PPR1;E9PL12;E9PMW7;E9PL71;E9PQZ1;E9PIZ1;H0YCK7;E9PN91;E9PK06;E9PK72;E9PKK3;E9PNW6;E9PJD0;H0YE58;H0YE72;E9PQC9	26.9876	27.229	26.4282	26.5196	25.5183	26.3864	27.1827	16;16;15;15;13;13;12;12;11;11;11;10;10;9;8;7;6;4;4;4;4;3	EEF1D	Elongation factor 1-delta	0
E9PKP7;E9PMM2;E9PLT2;H0YDH7	22.5046	20.6414	21.7729	24.9406	26.5167	25.4691	27.215	37;12;5;1	UBTF	Nucleolar transcription factor 1	0
E9PMS6;A0A0A0MTE2;E9PMT2;F8WD26;J3KP06;Q8WWI1;H0YDQ3;H0YDG6;E9PMP7;H0Y424;U3KQE6;H0YE95	22.963	22.0829	20.5074	20.0375	20.3786	20.3289	20.0641	3;3;3;3;3;3;2;2;2;2;1;1	LMO7	LIM domain only protein 7	0
E9PPJ5;E9PLM6;P21741	21.5063	21.5425	19.9597	23.9704	24.1942	25.1818	23.287	9;9;9	MDK	Midkine	0
E9PPW7;O00217;E9PKH6;E9PN51;F8W9K7;H0YDT4	21.3445	24.5299	24.2309	23.9983	23.1622	23.4174	23.8342	11;11;10;8;8;3	NDUFS8	NADH dehydrogenase [ubiquinone] iron-sulfur protein 8, mitochondrial	1
E9PQ57;P78406;E9PPG9;B0QZ36;B0QZ37	21.8156	21.8913	21.1566	23.1147	24.454	22.8191	25.0666	9;9;6;2;1	RAE1	mRNA export factor	0
E9PR30;P62861	24.6127	24.9499	25.3613	26.9466	26.9905	27.0245	26.7292	4;4	FAU	40S ribosomal protein S30	0
F5GZS6;J3KPF3;P08195;H0YFS2;F5GZI0;H0YFX4	21.7291	24.1305	21.3707	21.8693	22.8928	22.4439	22.3266	13;13;13;6;5;1	SLC3A2	4F2 cell-surface antigen heavy chain	0
F5H4R6;P55209;F8VY35;F8W0J6;H0YIV4;F8VUX1;F8W543;F8W020;H0YH88;H0YHC3;F8VXI6;F8VVB5;B7Z4K9;E9PNW0;E9PJJ2;E9PS34;E9PNJ7;A8MXH2;E9PKT8;C9J6D1;C9JZI7;Q99733	24.6233	25.8124	26.0148	25.6335	26.9986	26.923	26.5706	15;15;14;14;14;11;11;10;8;8;8;7;4;2;2;2;2;2;2;2;2;2	NAP1L1	Nucleosome assembly protein 1-like 1	0
F5H5P2;P12694;F5GXU9;H0YH31	24.3319	25.9613	24.0904	24.2413	23.8821	23.9332	22.6834	14;14;7;4	BCKDHA	2-oxoisovalerate dehydrogenase subunit alpha, mitochondrial	1
F5H5U2;Q8NHQ9;E7EX41;F5H2I2;F5H735	21.9432	20.9473	20.309	21.9577	22.2144	20.0126	21.6547	11;11;4;1;1	DDX55	ATP-dependent RNA helicase DDX55	0
F6XEV2;A0A0U1RRK1;A0A286YF11;Q9BPX6;E9PQV6;S4R3W3;S4R3D7;S4R3V1	21.485	24.4878	20.5185	25.0141	26.1787	25.92	24.5581	15;15;15;15;7;6;6;6	MICU1	Calcium uptake protein 1, mitochondrial	1
F8VPD4;P27708;H7BZB3;H7C2E4;P31327	26.9188	27.8801	27.1568	21.9956	21.0948	25.0745	23.0497	57;57;9;7;1	CAD	CAD protein	0
F8VZJ2;H0YHX9;Q13765;E9PAV3;F8W0W4;F8W1N5;F8VNW4;F8VZ58;Q9BZK3	20.8645	20.9352	23.1187	22.8663	23.0616	23.7095	22.9906	6;6;6;6;5;4;4;1;1	NACA	Nascent polypeptide-associated complex subunit alpha	0
F8VZX2;Q15366;H3BRU6;F8W0G4;F8VXH9;F8W1G6;H3BND9;F8VRH0;J3QT27;E9PFP8;P57721;F8VTZ0;H3BSS4;H3BSP4	24.9514	25.4312	23.4378	25.9546	25.5198	25.3161	25.4594	14;13;12;9;9;8;5;4;4;4;4;2;2;1	PCBP2	Poly(rC)-binding protein 2	0
F8W6I7;P09651;F8VZ49;A0A2R8Y4L2;F8VTQ5;Q32P51;H0YH80;F8VYN5;F8W646	28.1207	27.199	27.9535	29.2	29.5008	28.9893	30.4826	34;34;26;21;20;20;15;14;14	HNRNPA1	Heterogeneous nuclear ribonucleoprotein A1	0
F8W7C6;A0A087WV22;H7C123;H7C2C5;H7C2U2	20.8337	25.0684	24.2711	26.4681	26.7693	27.1019	26.6007	23;23;11;11;1	RPL10	60S ribosomal protein L10	0
F8W7Q4;Q96A26;E9PH05	23.3624	25.4386	23.8233	23.1324	22.904	23.4751	20.0468	6;6;4	FAM162A	Protein FAM162A	1
F8W930;Q9Y6M1	20.8893	23.2926	23.3684	26.4988	26.3677	26.2037	26.0179	29;29	IGF2BP2	Insulin-like growth factor 2 mRNA-binding protein 2	0
F8WA39;Q13613;Q8NEC6;H0YDX3;H7BZJ1;E9PIH9;H7C406;E9PPP8;F8W764;F8W8S8	21.706	21.5639	20.4948	23.904	23.6985	23.9309	24.3492	6;6;5;4;2;2;2;2;1;1	MTMR1	Myotubularin-related protein 1	0
G3V0I5;P49821;B4DE93;E9PQP1;E9PMX3;E9PPR0;E9PPS5;E9PJL9;H0YE81;E9PLC6;H0YD04;E9PPD6	21.2635	21.4369	24.434	24.5108	24.2081	23.0626	24.2675	20;20;14;10;10;8;5;5;5;5;4;2	NDUFV1	NADH dehydrogenase [ubiquinone] flavoprotein 1, mitochondrial	1
G3V2L4;H0YJC1;G3V4T7;Q96NE9	21.5996	20.7999	21.6336	20.493	19.5023	20.4112	20.5461	1;1;1;1	FRMD6	FERM domain-containing protein 6	0
G3V325;O75127;C9JGL8;C9JQN9;C9JJT5;C9JWL7;C9JU26	25.5686	25.3053	25.2527	28.3149	28.281	28.483	26.4229	52;48;10;8;4;3;2	ATP5MF-PTCD1	ATP5MF-PTCD1 readthrough	0
G3V3M5;G3V3R1;P49757;G3V3Z8;M0QXQ4;M0QYC2;A0A0C4DGH3;Q9Y6R0	20.5846	21.229	20.6865	22.1708	20.9502	20.7323	20.8838	3;3;3;2;1;1;1;1	NUMB	Protein numb homolog	0
G3V4C1;G3V2Q1	26.338	25.778	26.1306	26.245	26.8882	26.3894	27.3856	24;22	HNRNPC	Heterogeneous nuclear ribonucleoproteins C1/C2	0
G3V529;Q9GZR7;A0A1W2PRR2;F5GYL3;A0A087WXU8	21.6452	20.6127	22.2347	20.0288	22.4897	21.8683	20.7443	20;20;15;15;14	DDX24	ATP-dependent RNA helicase DDX24	0
G3XAI2;P07942;E7EPA6	22.4783	23.166	22.3354	21.0402	20.2245	20.4717	20.273	6;6;4	LAMB1	Laminin subunit beta-1	0
G5E9E7;A0A087X0K9;G3V1L9;Q07157;H0YKB1;H0Y3R8;H0YLT6	21.9564	21.3335	21.2137	24.2687	25.2317	23.649	26.2276	29;28;28;28;9;1;1	TJP1	Tight junction protein 1 (Zona occludens 1), isoform CRA_e	0
G5E9W7;G5E9V5;P82650;H7C5L9;H7C5H3;H7C5F2;C9J5D8	26.5147	28.2117	26.4003	28.8928	29.3514	29.0862	28.4873	39;39;39;18;17;13;1	MRPS22	28S ribosomal protein S22, mitochondrial	1
G5EA18;E5RJN7;A0A0A0MTC4;A0A0A0MTD1;F8VPI7;E7EPX0;A0A0A0MTC6;E7EVJ4;E9PH62;Q9NUL3;E7EVI1;E5RJ67;H0YBY0	22.0169	21.7859	21.0482	21.6412	20.7134	22.2968	19.9601	5;5;5;5;5;5;5;5;5;5;4;2;1	STAU2	Double-stranded RNA-binding protein Staufen homolog 2	0
G8JLB3;Q9Y606;F5H1S9;F5GY32;F5H168;F8W9U5;F5H1B2;F5GXL3	21.7331	22.4563	21.53	22.813	22.8602	22.8703	20.8017	10;10;8;5;4;4;4;4	PUS1	tRNA pseudouridine synthase A	1
G8JLB6;P31943;E9PCY7;H0YB39;D6RIT2;D6RIU0;H0YBD7;D6RBM0;D6RAM1;D6R9T0;D6RFM3;D6RDU3;D6RJ04;D6RIH9;E5RGV0;H0YBG7;E7EQJ0;E7EN40;D6RDL0;E5RGH4;D6RF17;H0YAQ2;D6R9D3;E5RJ94	27.1232	26.7332	27.9879	25.4557	25.7961	25.67	26.7199	21;21;20;12;10;10;10;10;9;9;9;9;9;9;8;8;7;6;5;5;4;4;3;1	HNRNPH1	Heterogeneous nuclear ribonucleoprotein H	0
H0UI06;P14406;D6RIE3;D6RGV5;D6R9C3	23.8656	18.8679	24.4262	23.0133	23.6648	22.3358	22.732	5;5;4;4;2	COX7A2	Cytochrome c oxidase subunit 7A2, mitochondrial	1
H0Y2W2;Q5SV16	21.9177	22.6426	21.4416	22.6323	23.0343	23.0909	22.5463	48;16	ATAD3A	ATPase family AAA domain-containing protein 3A (Fragment)	1
H0Y2Y8;Q15942;C9IZ41;H7C3D3;C9JJK5	22.5966	23.2301	24.3959	22.623	20.0113	22.1624	23.466	7;7;3;2;1	ZYX	Zyxin	0
H0Y6I7;H0Y5J3;F5H5V6;F5H6S1;F8W8R6;A0A087X0R0;O15550	29.454	26.7394	28.4865	25.8251	25.7179	25.5188	25.7021	1;1;1;1;1;1;1	KDM6A	Lysine-specific demethylase 6A	0
H0Y8R1;F5H5I6;H0YAK1;Q12849;H0YAM1	28.1938	28.7411	28.3887	30.9996	31.4337	30.9227	31.2577	45;45;45;45;10	GRSF1	G-rich sequence factor 1	1
H0Y9G6;E7ETU7;P09001;D6RC14;E9PF06;D6RBQ5	25.3899	27.9047	27.2891	27.6038	28.5584	28.0483	26.9435	33;33;33;15;11;2	MRPL3	39S ribosomal protein L3, mitochondrial	1
H0Y9X1;Q96EY4;D6RA57;D6RE67;D6RC31	22.5474	21.7341	21.6605	23.8723	24.6964	24.6442	24.2334	8;8;7;5;5	TMA16	Translation machinery-associated protein 16	0
H0YFD6;P40939;A0A2R8Y4F5;A0A2R8YG21;A0A2R8Y688	24.6805	25.9146	25.433	27.1149	26.7633	26.1992	26.5865	46;46;41;29;15	HADHA	Trifunctional enzyme subunit alpha, mitochondrial	1
H0YKK0;P09661;H0YMA0	22.6357	21.3157	21.1919	22.9352	23.2086	23.3498	23.5104	5;5;3	SNRPA1	U2 small nuclear ribonucleoprotein A'	0
H0YMV8;Q71UM5;C9JLI6;C9J1C5	20.6272	22.7766	20.5573	23.9094	23.1874	23.6186	20.5691	8;8;5;3	RPS27L	40S ribosomal protein S27-like	0
H3BNC9;P08708;H0YN88;A0A075B716;H0YN73;A0A0J9YYC4	21.9646	23.5947	23.5876	28.3775	28.5043	28.7591	26.4339	13;13;11;11;4;1	RPS17	40S ribosomal protein S17	0
H3BNN8;H3BTB6;Q9NRP2;H3BN28;H3BRC3;H3BP68;H3BQQ1;H3BPP2	21.3748	22.1695	22.6164	21.8811	20.8323	20.004	20.269	2;2;2;1;1;1;1;1	CMC2	COX assembly mitochondrial protein 2 homolog	1
H3BNT4;Q99547;H3BSB3;H3BNK8;H3BU96	21.0111	21.4767	20.5258	21.4317	22.2099	22.3501	23.6362	6;6;5;1;1	MPHOSPH6	M-phase phosphoprotein 6	0
H3BPE7;P35637	21.2901	23.2555	24.2227	22.0428	22.1259	22.2645	21.806	3;3	FUS	RNA-binding protein FUS	0
H3BPL4;Q1ED39	22.4647	20.1173	20.5827	21.0081	21.755	20.8458	21.4785	1;1	KNOP1	Lysine-rich nucleolar protein 1	0
H3BRW3;P55789;H3BRD2	20.2099	21.7753	22.5815	20.3721	21.3476	21.0232	20.7047	3;3;2	GFER	FAD-linked sulfhydryl oxidase ALR	1
H3BS10;H3BP20;P06865;H3BU85;H3BTD4	23.901	23.0382	23.895	20.3585	18.0238	21.4176	22.3094	4;4;4;3;3	HEXA	Beta-hexosaminidase subunit alpha	0
H3BSM0;Q53FZ2;H3BUF2;H3BVD5;H3BT38	25.5702	24.9854	25.6749	21.0642	21.2887	20.3499	20.2607	9;9;5;2;1	ACSM3	Acyl-coenzyme A synthetase ACSM3, mitochondrial	1
H3BU53;Q8IWI9	24.2631	23.2223	21.9132	21.6011	21.4877	20.3362	19.7968	4;4	MGA	MAX gene-associated protein	0
H3BV80;H3BMM9;H3BTC0;Q15287;H3BPG5;H3BMS0	21.3475	22.4903	22.7061	23.2541	24.2674	23.3156	23.9901	5;5;5;5;4;3	RNPS1	RNA-binding protein with serine-rich domain 1	0
H7BYW6;P04085;A0A0A0MSC4	25.783	25.0428	25.4882	23.4193	23.4134	23.8302	23.1351	5;4;1	PDGFA	Platelet-derived growth factor subunit A (Fragment)	0
H7C0W7	23.9616	24.2537	21.4179	20.9217	20.812	21.0473	22.4141	5	FAM126A	Hyccin (Fragment)	0
H7C2Q8;Q99848	20.1509	21.8169	23.3406	24.2625	24.5441	23.5132	24.9717	12;12	EBNA1BP2	Probable rRNA-processing protein EBP2	0
I3L0E3;Q9Y2R5;E9PE17	25.2604	26.972	25.3097	28.0047	28.3694	28.1705	27.7521	10;10;9	MRPS17	28S ribosomal protein S17, mitochondrial	1
I3L0N3;P46459;I3L2G1;K7EQD6	21.469	24.7575	21.7983	24.7857	23.5008	24.4043	24.486	29;29;5;3	NSF	Vesicle-fusing ATPase	0
I3L0U5;Q6PK04	21.9032	21.837	20.9654	20.2067	21.9056	20.9038	22.1994	5;5	CCDC137	Coiled-coil domain-containing protein 137	0
J3KPP0;Q9Y6G3;S4R360;S4R2Z7	23.0949	25.9276	25.1752	23.5082	25.4378	24.5011	23.9707	8;8;6;6	MRPL42	39S ribosomal protein L42, mitochondrial	1
J3KQ32;Q9NTK5;C9JTK6;C9JCJ9	20.8422	21.2866	21.3091	23.3822	20.9955	21.0368	21.2281	4;4;2;1	OLA1	Obg-like ATPase 1	0
J3KQ48;Q9Y3E5	20.9829	25.2592	20.271	20.6884	22.9968	23.7949	21.6026	11;11	PTRH2	Peptidyl-tRNA hydrolase 2, mitochondrial	1
J3KQN4;P83881;H0Y5B4;H7BZ11;Q969Q0;H7BY91;H0Y3V9;R4GN19	23.0728	20.965	21.3558	25.489	19.447	20.1832	24.143	12;12;10;10;10;6;6;4	RPL36A	60S ribosomal protein L36a	0
J3KTA4;P17844;J3QSF1;J3QRQ7;J3KRZ1;J3QR02;J3KRX8;J3KTQ4;X6RLV5;J3QRN5	21.5572	23.2391	21.674	25.436	26.7161	25.9886	25.9035	28;28;8;8;7;4;4;4;2;1	DDX5	Probable ATP-dependent RNA helicase DDX5	0
J3KTL2;Q07955;J3KSR8;J3QQV5;J3KSW7	25.2255	24.8141	25.1306	25.6303	26.3051	25.669	25.6765	20;20;10;6;6	SRSF1	Serine/arginine-rich splicing factor 1	0
J3QL56;O75880	22.795	22.8375	21.736	22.9115	22.4929	20.6686	22.9234	3;3	SCO1	Protein SCO1 homolog, mitochondrial	1
J3QLE5;P63162;P14678;J3KRY3;S4R3P3	25.0732	25.2408	25.0306	25.3834	25.633	26.0192	25.4807	7;7;7;4;4	SNRPB	Small nuclear ribonucleoprotein-associated proteins B and B'	0
J3QLS3;Q9Y2R9;J3QQS1;J3KSI8;J3QKW2	27.5813	28.7509	27.1223	29.094	29.7725	29.5496	28.858	23;23;20;19;14	MRPS7	28S ribosomal protein S7, mitochondrial	1
J3QR09;J3KTE4;P84098	23.29	25.6377	22.3874	28.4443	29.2044	29.4743	29.3545	22;22;22	RPL19	60S ribosomal protein L19	0
J3QRS3;P19105;O14950;P24844;J3KTJ1	25.787	25.6318	25.5823	22.7739	21.3829	23.3863	24.1781	7;7;7;2;1	MYL12A	Myosin regulatory light chain 12A	0
K7EKE6;P36776;K7EJE8;K7ER27;K7EQF8;K7ER56;K7ERR6	21.8494	25.199	23.8381	27.4339	27.5646	26.0563	26.943	47;47;46;16;5;5;4	LONP1	Lon protease homolog, mitochondrial	1
K7ELC2;P62841;K7EM56;A0A0B4J2B4;S4R417;K7EQJ5;K7EJ78;S4R456	21.9363	24.1843	21.4456	27.6146	28.1586	28.2417	26.6029	9;9;8;8;8;8;7;6	RPS15	40S ribosomal protein S15	0
K7ELL7;P14314;K7EPW7;A0A0C4DGP4;K7EKX1;K7EJ70	26.4884	26.7039	26.7563	24.8214	24.6965	24.3834	24.809	17;17;7;6;1;1	PRKCSH	Glucosidase 2 subunit beta	0
K7ELV2;Q96EE3;K7EPZ5;K7ENI5;K7EP88	21.1366	21.3536	22.3287	21.3867	21.0845	21.207	21.3712	4;4;1;1;1	SEH1L	Nucleoporin SEH1	0
K7ELW0;Q99497;K7EN27	25.8501	25.2232	25.7039	23.8137	22.7091	22.6178	22.8734	9;9;4	PARK7	Protein/nucleic acid deglycase DJ-1	1
K7ENX8;K7EJV5;K7ELT6;K7EJV1;K7EMY9;K7EPM4;K7ER40;K7EQR7;D6W5Y5;Q14011;K7ELV6;K7EQX4;K7ENN6;K7EIF7;K7EQL0	21.136	23.915	26.6328	24.1393	23.7541	24.7275	23.7842	8;8;8;8;8;8;8;8;8;8;7;1;1;1;1	CIRBP	Cold-inducible RNA-binding protein	0
K7EQ03;K7EP90;Q9BTD8;K7EML2	21.543	20.3967	22.2785	22.3683	22.9351	22.2474	22.6077	4;4;4;2	RBM42	RNA-binding protein 42	0
K7ER16;Q9Y285;K7ER00;K7EK06;K7EPH2	21.1822	19.8379	22.3688	21.2011	21.4059	22.6865	20.5891	3;3;2;1;1	FARSA	Phenylalanine--tRNA ligase alpha subunit	0
K7ES31;K7ERF1;Q9UBQ5;K7EQM4;A0A087WVB9	23.8354	25.153	20.3147	23.688	20.7789	24.0715	20.5761	4;4;4;2;2	EIF3K	Eukaryotic translation initiation factor 3 subunit K	0
L0R8F8	23.5057	24.3418	22.8596	25.6471	25.9434	25.7729	24.6666	6	MIEF1	MIEF1 upstream open reading frame protein	1
M0QWZ7;Q9NP81;M0R2C6;M0R259;B4DJM9;M0QX29;M0R2H5;M0R1C0	26.2429	26.8085	26.5253	25.6021	26.2547	26.8311	27.2493	28;28;24;14;13;7;6;3	SARS2	Serine--tRNA ligase, mitochondrial	1
M0R0F0;P46782;M0R0R2;M0QZN2	26.4898	27.7782	25.9014	30.2084	30.2356	31.0716	29.4042	25;25;21;14	RPS5	40S ribosomal protein S5	0
M0R226;Q9BQ48	21.4623	24.6869	21.6825	25.0332	24.9858	24.9172	24.2945	7;7	MRPL34	39S ribosomal protein L34, mitochondrial	1
O00139;D6R9M0;H0Y8H2;Q99661;H0Y5Z9;Q8N4N8	20.8271	21.0591	21.0792	24.0958	25.7362	26.7891	24.9531	28;8;5;2;1;1	KIF2A	Kinesin-like protein KIF2A	0
O00165;E9PIQ7;Q5VYD6	23.9595	25.9167	23.2821	24.0565	24.9254	24.7702	23.9719	27;16;15	HAX1	HCLS1-associated protein X-1	0
O00231;J3QRY4	21.1977	23.2214	20.7072	23.3086	23.1093	22.6969	23.1973	7;4	PSMD11	26S proteasome non-ATPase regulatory subunit 11	0
O00232	21.2613	21.8862	20.9926	19.9965	21.8933	22.1117	22.1786	4	PSMD12	26S proteasome non-ATPase regulatory subunit 12	0
O00264;U3KQM0	24.4563	25.9927	24.5473	22.204	23.7554	24.0366	24.2705	13;1	PGRMC1	Membrane-associated progesterone receptor component 1	0
O00303;H0YDT6;E9PQV8;A0A1W2PP79	24.4228	26.9493	23.9084	26.2627	24.1175	26.14	23.5839	15;4;2;2	EIF3F	Eukaryotic translation initiation factor 3 subunit F	0
O00330;H0YD97;E9PLU0;E9PRI6	29.6667	28.5439	28.5214	28.7706	27.0477	27.1308	27.4745	29;13;6;6	PDHX	Pyruvate dehydrogenase protein X component, mitochondrial	1
O00411;K7EMH3;K7ESD1	25.145	27.0473	24.7333	30.1398	30.488	30.5112	29.6909	82;26;5	POLRMT	DNA-directed RNA polymerase, mitochondrial	1
O00425;F8WD15	23.6689	26.101	25.1961	27.8376	27.6642	27.7931	26.7876	35;7	IGF2BP3	Insulin-like growth factor 2 mRNA-binding protein 3	0
O00483	24.6787	25.6494	23.9519	24.2079	24.8227	24.6445	23.1499	10	NDUFA4	Cytochrome c oxidase subunit NDUFA4	1
O00487;C9JW37	22.1443	21.8362	22.1938	22.4527	20.4126	21.5749	21.2511	4;2	PSMD14	26S proteasome non-ATPase regulatory subunit 14	0
O00567;Q5JXT2;H0YDU4;H0Y653	22.1792	21.2775	19.8879	23.2085	24.5335	23.9899	25.1123	29;12;11;10	NOP56	Nucleolar protein 56	0
O14639;F8W8M4;A0A0A0MRL6	26.1966	25.3647	27.2243	24.2851	20.8552	19.9714	25.7408	19;18;18	ABLIM1	Actin-binding LIM protein 1	0
O14654	20.1568	25.4741	21.7539	23.7336	25.4977	25.8147	23.6938	50	IRS4	Insulin receptor substrate 4	0
O14744;G3V580;H0YJX6;G3V5L5;G3V2X6;C9JSX3;G3V2L6;H0YJD3;H0YJ77;H7BZ44;G3V507;G3V2F5;G3V5T6	31.0163	31.5147	33.2459	30.027	30.132	30.2013	30.6783	52;22;22;19;16;16;15;8;7;6;3;3;2	PRMT5	Protein arginine N-methyltransferase 5	0
O14929;F8W9G7;F8WEW1	21.9581	20.1943	21.0513	26.4296	26.5822	25.2295	26.1278	15;4;3	HAT1	Histone acetyltransferase type B catalytic subunit	0
O14949	23.4953	23.9416	23.5211	24	23.9809	23.6724	23.3473	8	UQCRQ	Cytochrome b-c1 complex subunit 8	1
O15020;A4QPE4;E9PJZ2	22.3343	24.987	25.4875	20.8056	19.7653	20.7867	23.3087	38;20;4	SPTBN2	Spectrin beta chain, non-erythrocytic 2	0
O15091;A0A0A0MTQ0	20.9286	20.4081	19.8275	22.7001	23.3965	23.6021	23.1205	7;2	KIAA0391	Mitochondrial ribonuclease P catalytic subunit	1
O15116;E5RJ47;E5RH18	21.9564	22.312	21.1756	22.7743	22.7724	22.7388	21.1148	2;1;1	LSM1	U6 snRNA-associated Sm-like protein LSm1	0
O15118;K7EQ23	21.8891	20.3839	21.6196	24.2727	24.7329	21.2985	24.4859	3;2	NPC1	NPC intracellular cholesterol transporter 1	0
O15235	27.7883	28.2727	26.8355	27.8025	27.5322	27.747	27.7198	9	MRPS12	28S ribosomal protein S12, mitochondrial	1
O15371;B0QYA5;B0QYA6;B0QYA8;B0QYA4;A0A0D9SGB5	25.2661	27.7031	25.4018	26.869	26.0218	27.0872	24.9083	23;13;7;6;5;1	EIF3D	Eukaryotic translation initiation factor 3 subunit D	0
O15372;B3KS98;A0A087WZK9;E5RJT0;E5RGU4;E5RFH0;E5RFW7;E5RHC7;E5RH59	24.6614	27.1657	22.8207	26.8141	24.791	26.5916	22.586	20;19;18;9;8;6;4;3;3	EIF3H	Eukaryotic translation initiation factor 3 subunit H	0
O15400	21.5108	23.1963	22.416	21.3134	19.1287	17.9978	21.8014	7	STX7	Syntaxin-7	0
O43143;A0A140T947;F5H658;O60231;Q14562	27.6785	27.014	27.9641	27.0392	27.1269	27.05	28.5267	17;1;1;1;1	DHX15	Pre-mRNA-splicing factor ATP-dependent RNA helicase DHX15	0
O43181;H0Y9M8	24.7749	22.9918	23.9252	23.9083	22.8749	22.8608	22.2942	7;2	NDUFS4	NADH dehydrogenase [ubiquinone] iron-sulfur protein 4, mitochondrial	1
O43318;Q9UG54	26.4928	27.4324	27.0797	26.5071	25.6337	26.3469	26.9369	22;11	MAP3K7	Mitogen-activated protein kinase kinase kinase 7	0
O43324;D6RBD7;C9J1V9	20.7852	21.5457	22.8384	18.038	20.5198	22.5179	21.4699	2;1;1	EEF1E1	Eukaryotic translation elongation factor 1 epsilon-1	0
O43390;B4DT28;A0A286YEZ8	26.9599	25.5023	27.2562	26.619	26.5211	26.5515	27.3033	35;26;3	HNRNPR	Heterogeneous nuclear ribonucleoprotein R	0
O43488;H3BLU7;Q8NHP1;H7C5H7;O95154	26.799	25.0212	27.1299	24.1828	20.7685	21.2399	22.7534	12;11;3;2;1	AKR7A2	Aflatoxin B1 aldehyde reductase member 2	1
O43491;E9PK52;E9PHY5;E9PII3;A0A2R8Y5B3;E9PQD2;E9PRG1;E9PIG0;H0Y5B0;Q6R5J7;E9PJP4;E9PQN0;Q6ZSX4;E9PMV8;E9PPC9;E9PN54;E9PMG5	23.8208	24.2385	23.2582	25.4692	25.9048	26.0713	25.7248	33;29;29;28;23;9;7;7;7;6;5;5;5;5;4;2;1	EPB41L2	Band 4.1-like protein 2	0
O43615;M0QXU7;M0R301;M0R124	21.5287	23.5049	20.5346	24.1695	24.0332	23.1832	23.6457	15;14;7;4	TIMM44	Mitochondrial import inner membrane translocase subunit TIM44	1
O43678	25.2194	23.6423	24.4817	24.615	24.1432	23.5967	23.5217	6	NDUFA2	NADH dehydrogenase [ubiquinone] 1 alpha subcomplex subunit 2	1
O43707;F5GXS2;H7C144;K7EJH8;P12814;H9KV75;P35609;Q08043;K7EP19;H0YJ11;G3V2W4;H0YJW3;G3V2N5;H7C5W8;F6THM6;A0A087WSZ2	25.98	21.8049	24.5921	21.2553	19.5347	20.7666	21.7368	15;8;6;4;4;3;2;2;1;1;1;1;1;1;1;1	ACTN4	Alpha-actinin-4	0
O43809;H3BND3	21.4588	21.9912	21.8971	20.7856	19.7782	21.9479	20.4309	7;3	NUDT21	Cleavage and polyadenylation specificity factor subunit 5	0
O43819	21.3965	24.3461	22.8043	22.4246	22.4841	23.3815	21.6468	9	SCO2	Protein SCO2 homolog, mitochondrial	1
O43824	22.0323	20.5795	20.6784	20.9664	22.4836	23.3384	20.8916	6	GTPBP6	Putative GTP-binding protein 6	1
O43852;H0Y875	28.1882	27.7082	28.2385	25.7439	25.8647	25.2644	26.3036	19;10	CALU	Calumenin	0
O43920	21.3241	24.3893	24.3904	24.5978	23.8946	24.2205	24.2155	6	NDUFS5	NADH dehydrogenase [ubiquinone] iron-sulfur protein 5	1
O60220;A0A2R8YDA8	26.1716	26.0128	26.4474	28.0116	27.7542	27.1562	27.422	7;2	TIMM8A	Mitochondrial import inner membrane translocase subunit Tim8 A	1
O60488;H0Y9A0	21.9154	22.159	22.8158	19.4405	22.5452	22.5039	22.2825	7;2	ACSL4	Long-chain-fatty-acid--CoA ligase 4	1
O60506;F6UXX1	30.6205	28.8542	30.0113	29.7151	28.9594	29.5688	29.0248	46;14	SYNCRIP	Heterogeneous nuclear ribonucleoprotein Q	0
O60524;G3V5V3;G3V4D9;G3V547	21.1271	21.1174	21.2657	21.3482	23.5554	23.9941	20.2298	14;13;8;4	NEMF	Nuclear export mediator factor NEMF	0
O60568;H7C2V1;H7C2S8;H7C0B8;H7C2A8;C9JU11	26.2841	26.2686	24.8447	22.4534	19.7507	23.2845	22.2075	21;8;7;2;2;2	PLOD3	Procollagen-lysine,2-oxoglutarate 5-dioxygenase 3	0
O60783	24.6495	25.9983	22.5316	25.6518	25.6999	25.1273	25.2621	4	MRPS14	28S ribosomal protein S14, mitochondrial	1
O60832;C9IYT0;H7C0M1;H7C2Q9;H7C2Q2;H7BZF2	22.3255	20.9485	21.5646	23.9968	24.3889	24.0443	25.0055	18;13;12;8;4;3	DKC1	H/ACA ribonucleoprotein complex subunit DKC1	0
O60884;A0A087WT48	22.2509	21.4724	21.6535	21.3708	20.8365	22.7447	21.504	16;5	DNAJA2	DnaJ homolog subfamily A member 2	0
O75083;D6RD66	21.4967	23.0082	23.1634	20.753	21.0741	20.9488	21.0037	3;2	WDR1	WD repeat-containing protein 1	0
O75251;F5H5N1;A0A087WXF6;A0A087WTI3;F5GXJ1	22.076	24.0526	20.8356	23.2897	22.648	21.6125	23.1721	12;8;8;8;8	NDUFS7	NADH dehydrogenase [ubiquinone] iron-sulfur protein 7, mitochondrial	1
O75306	24.7415	25.0528	24.4973	24.2814	24.1114	24.2083	24.1601	16	NDUFS2	NADH dehydrogenase [ubiquinone] iron-sulfur protein 2, mitochondrial	1
O75323;H7C333;C9K068;C9J7B1;F8WBI5	23.3396	24.7827	23.5132	24.9454	25.601	25.9197	24.6211	13;7;6;5;1	NIPSNAP2	Protein NipSnap homolog 2	1
O75369;E7EN95;A0A0C4DGA1;A0A0A0MT44	24.9525	24.707	25.2176	23.276	19.9734	22.254	23.129	20;13;1;1	FLNB	Filamin-B	0
O75380;D6RBT3	26.0175	24.2411	25.0701	24.7017	23.9477	23.4349	23.5693	5;3	NDUFS6	NADH dehydrogenase [ubiquinone] iron-sulfur protein 6, mitochondrial	1
O75394	24.6103	26.3366	23.9239	25.1414	25.2763	25.8031	24.6069	6	MRPL33	39S ribosomal protein L33, mitochondrial	1
O75439;G3V0E4;F8WAZ6;F8WEA6;F8WBE1	23.6696	23.2156	23.2182	20.392	22.4957	19.4111	22.9723	10;9;4;2;2	PMPCB	Mitochondrial-processing peptidase subunit beta	1
O75489;E9PS48;G3V194;E9PKL8	25.7637	25.9141	25.3796	25.8542	25.753	25.2989	25.6218	17;3;2;1	NDUFS3	NADH dehydrogenase [ubiquinone] iron-sulfur protein 3, mitochondrial	1
O75531	23.3611	22.1596	21.2512	20.8282	21.7727	21.3335	21.4894	3	BANF1	Barrier-to-autointegration factor	0
O75569;G5E9Q4;F8WEG8;C9JMM3	20.7768	21.44	20.8822	25.1347	24.3598	25.4708	25.1757	16;8;6;6	PRKRA	Interferon-inducible double-stranded RNA-dependent protein kinase activator A	0
O75616;J3QSB2;J3QRV9;J3QT61;K7EQJ8	21.1867	24.7977	21.1687	27.4939	27.5206	27.1665	27.016	21;11;11;5;3	ERAL1	GTPase Era, mitochondrial	1
O75746	22.4491	22.835	20.5191	19.7541	20.5861	22.2789	22.2126	17	SLC25A12	Calcium-binding mitochondrial carrier protein Aralar1	1
O75821;K7ENA8;K7EL20;K7ER90;K7EP16;K7EL60;K7ENH0	25.3284	25.3655	24.6978	24.8573	24.1565	24.6476	24.2852	8;7;6;5;3;3;1	EIF3G	Eukaryotic translation initiation factor 3 subunit G	0
O75934	21.1397	21.3498	20.8981	19.1268	20.3938	22.8037	24.864	11	BCAS2	Pre-mRNA-splicing factor SPF27	0
O75947;F5H608	27.4679	28.1193	27.3845	26.5019	26.4239	26.1524	26.5157	20;7	ATP5H	ATP synthase subunit d, mitochondrial	1
O75964;E9PN17	25.7902	26.5573	25.4176	25.0139	25.2221	24.846	24.579	9;6	ATP5L	ATP synthase subunit g, mitochondrial	1
O76021;J3QSV6;I3L3U9;I3L3C4;I3L234;I3L1A3	22.8245	21.5732	20.9632	24.7376	25.2386	24.2149	25.8709	22;20;14;11;5;4	RSL1D1	Ribosomal L1 domain-containing protein 1	0
O76031;H0YM48;H0YK07	19.8423	24.5201	21.8662	25.0753	25.5739	24.9498	24.8756	32;7;2	CLPX	ATP-dependent Clp protease ATP-binding subunit clpX-like, mitochondrial	1
O76094;D6RDY6;R4GNC1	21.59	21.0951	21.9018	20.4976	23.29	22.0937	18.3566	9;6;4	SRP72	Signal recognition particle subunit SRP72	0
O94776	23.1473	20.4476	21.6758	23.9165	24.5379	23.0502	27.6176	25	MTA2	Metastasis-associated protein MTA2	0
O94826	23.853	26.5247	24.261	24.7459	24.9648	24.888	24.8281	28	TOMM70	Mitochondrial import receptor subunit TOM70	1
O94915;F2Z2S2;A0A2C9F2R7;A0A286YEZ9;H0Y9X0;D6R9B9;D6RJI4;A0A2R8YCY2;A0A0C4DFX2;A0A286YFA9;A0A2R8Y5V8;Q5TBA9	21.4972	26.3957	23.1046	20.7428	20.9537	21.3563	21.4339	25;15;11;10;9;6;4;1;1;1;1;1	FRYL	Protein furry homolog-like	0
O94925;H7BZD1	22.0703	21.1834	20.6229	19.5269	21.5878	21.4211	20.9846	4;2	GLS	Glutaminase kidney isoform, mitochondrial	1
O95168;C9JXQ9;F2Z3P9	21.3983	23.15	23.8676	22.6979	22.7504	22.4138	22.7735	5;3;2	NDUFB4	NADH dehydrogenase [ubiquinone] 1 beta subcomplex subunit 4	1
O95202	26.0802	26.9528	25.4289	25.6696	24.6262	25.5102	24.8459	33	LETM1	Mitochondrial proton/calcium exchanger protein	1
O95248;H0YD05;H0Y5W8;Q86WG5	21.6279	20.4155	21.6741	22.5246	20.8509	22.2723	23.3988	8;1;1;1	SBF1	Myotubularin-related protein 5	0
O95292;E5RK64	23.1303	24.2787	21.6052	19.7669	21.1054	20.7337	21.1575	10;5	VAPB	Vesicle-associated membrane protein-associated protein B/C	0
O95363	22.1738	20.4735	21.2183	19.7397	23.4833	23.2052	22.917	6	FARS2	Phenylalanine--tRNA ligase, mitochondrial	1
O95470;H7BXL7;H0Y3V8	23.3618	21.3257	20.4762	21.0439	23.5904	23.2768	19.698	13;6;5	SGPL1	Sphingosine-1-phosphate lyase 1	0
O95573;C9JC11;F5H062	21.7783	23.5851	21.2366	22.8466	23.0244	23.7123	24.0071	21;1;1	ACSL3	Long-chain-fatty-acid--CoA ligase 3	0
O95721;C9JAF7	21.7184	22.924	21.1652	22.7103	22.7369	20.3699	21.5227	7;4	SNAP29	Synaptosomal-associated protein 29	1
O95793;Q5JW30;A0A087X1A5;Q5JW28;F6UDC6	21.89	22.9294	21.7516	25.7448	26.7732	26.5658	26.471	27;26;25;11;1	STAU1	Double-stranded RNA-binding protein Staufen homolog 1	0
O95831;E9PMA0	28.8363	28.6353	28.666	29.8388	29.0338	29.4123	29.4626	61;30	AIFM1	Apoptosis-inducing factor 1, mitochondrial	1
O95881;V9GY50;V9GYV4	22.298	25.1858	22.5394	19.9592	20.5608	22.9032	23.7395	7;1;1	TXNDC12	Thioredoxin domain-containing protein 12	1
O95900	21.5773	21.1472	21.0274	27.875	27.9922	27.5983	25.7018	25	TRUB2	Mitochondrial mRNA pseudouridine synthase TRUB2	1
O95983;K7EIE8;A0A0A0MTS6;A0A087WT34;A0A087X1H1;J3KSA7	21.2825	20.864	21.6321	24.2183	24.6855	23.9667	26.85	14;13;9;8;8;1	MBD3	Methyl-CpG-binding domain protein 3	0
O96000;H3BPJ9;H3BV16	23.3531	24.1541	24.1537	21.7323	19.8233	20.8095	21.5443	12;10;9	NDUFB10	NADH dehydrogenase [ubiquinone] 1 beta subcomplex subunit 10	1
O96008;K7EJ57;K7EKG4	20.6284	20.0393	22.3213	20.2597	19.7867	19.7271	20.9534	4;3;1	TOMM40	Mitochondrial import receptor subunit TOM40 homolog	1
P00367;P49448	28.2756	27.9247	28.2732	26.8375	25.7126	26.257	26.8181	34;24	GLUD1	Glutamate dehydrogenase 1, mitochondrial	1
P00387;B1AHF3	21.2281	24.9153	23.9709	21.6472	19.8527	20.8591	20.6081	11;7	CYB5R3	NADH-cytochrome b5 reductase 3	1
P00403	24.2613	22.5756	23.5312	20.563	20.8234	21.1323	21.0253	5	MT-CO2	Cytochrome c oxidase subunit 2	1
P00505	24.1904	22.963	20.8259	20.3735	20.2976	19.095	19.998	8	GOT2	Aspartate aminotransferase, mitochondrial	1
P03928	24.4933	25.1366	23.9717	23.5456	23.7337	23.6483	23.1238	5	MT-ATP8	ATP synthase protein 8	1
P04075;J3KPS3;H3BQN4;H3BPS8;H3BUH7;H3BR04;H3BMQ8;H3BU78;H3BR68;P09972;A0A087WXX2;P05062	24.9009	25.6777	25.7193	24.288	20.697	20.4764	25.3052	22;21;20;16;15;12;11;9;3;2;1;1	ALDOA	Fructose-bisphosphate aldolase A	0
P04181	23.6145	25.0573	28.7	23.0038	23.0357	22.5559	21.7469	23	OAT	Ornithine aminotransferase, mitochondrial	1
P04406;E7EUT5;O14556	22.7078	22.3031	22.0516	20.9252	19.4906	23.6793	24.0055	18;13;1	GAPDH	Glyceraldehyde-3-phosphate dehydrogenase	1
P04843;B7Z4L4;F8WF32	23.8266	25.5279	24.0009	23.1343	23.9471	24.0669	24.1645	36;24;6	RPN1	Dolichyl-diphosphooligosaccharide--protein glycosyltransferase subunit 1	0
P05023;B1AKY9;P50993;H0Y7C1;Q13733;Q5TC01;E9PRA5;Q5TC02;P20648;Q5TC05	26.4875	28.0901	25.9171	26.0922	26.2886	27.0257	26.8707	56;15;15;13;11;7;6;5;4;1	ATP1A1	Sodium/potassium-transporting ATPase subunit alpha-1	0
P05091;S4R3S4;F8VP50	21.9698	23.2338	23.3836	20.8239	22.998	20.7234	23.2173	11;4;4	ALDH2	Aldehyde dehydrogenase, mitochondrial	1
P05141;Q9H0C2	29.3363	30.0449	28.9429	28.3533	28.7778	29.6808	29.0267	54;6	SLC25A5	ADP/ATP translocase 2	1
P05198;G3V4T5;H0YJS4	21.6491	21.2147	21.9752	23.4814	23.2648	24.0359	23.3277	10;8;7	EIF2S1	Eukaryotic translation initiation factor 2 subunit 1	0
P05386	26.6966	27.0625	26.8395	30.3104	30.5965	29.9562	30.7523	8	RPLP1	60S acidic ribosomal protein P1	0
P05387;H0YDD8	27.8136	28.2443	27.8741	30.89	31.3222	31.0035	31.434	20;6	RPLP2	60S acidic ribosomal protein P2	0
P05388;F8VWS0;F8VU65;F8VW21;F8VZS0;G3V210;F8VQY6;F8VPE8;F8VRK7;Q8NHW5;F8VS58;F8VWV4;F8W1K8;F8VYN4	25.8887	26.9736	26.2704	30.5596	30.5776	30.0705	30.9844	34;32;26;24;22;21;19;19;19;18;16;14;10;1	RPLP0	60S acidic ribosomal protein P0	0
P05455;E7ERC4;E9PGX9;E9PFL9	23.053	20.1555	21.2039	24.2682	24.2495	24.1516	24.6374	11;6;5;4	SSB	Lupus La protein	0
P05556;C9JPK5;Q5T3E6;E9PLR6;E7EUI6;E7EQW5;E7ERX5;C9JJP8;Q5T3E5;E9PQJ2	22.0875	24.9054	23.7041	21.0747	22.9538	22.931	19.398	13;5;5;5;5;5;3;2;2;2	ITGB1	Integrin beta-1	0
P05976;P08590	24.1821	24.4012	24.002	20.538	20.7512	24.76	20.7091	1;1	MYL3	Myosin light chain 3	0
P06280;V9GYN5	20.8187	21.2623	21.7963	21.8828	21.1199	19.4981	21.3084	2;1	GLA	Alpha-galactosidase A	0
P06576;H0YH81;F8W079;H0YI37	32.7011	32.8406	31.2356	32.1704	31.7488	31.2741	31.5371	47;36;25;9	ATP5F1B	ATP synthase subunit beta, mitochondrial	1
P06733;A0A2R8Y6G6;K7EM90;A0A2R8YEM5;A0A2R8Y879;K7ERS8;A0A2R8Y798;A0A2R8YEG5;P13929;P09104;E5RI09;E5RG95;K7EPM1;K7EKN2;E5RGZ4;F5H0C8;A0A2R8Y6I8;F5H1C3	24.8098	24.0791	23.2292	23.4446	21.1211	19.74	24.2538	21;19;9;7;6;4;3;3;3;3;2;2;2;2;2;2;1;1	ENO1	Alpha-enolase	0
P06748;E5RI98;E5RGW4	21.1929	22.6847	20.4677	25.4758	25.6854	27.0972	28.5273	25;6;1	NPM1	Nucleophosmin	0
P06899;Q6DRA6;Q6DN03	22.8942	21.587	20.8868	19.8112	23.914	24.3762	25.0616	12;3;3	HIST1H2BJ	Histone H2B type 1-J	0
P07237;H7BZ94;H0Y3Z3;I3L312;I3L0S0;I3L398;I3L4M2;I3L3P5;I3NI03;I3L3U6;I3L1Y5;I3L514	25.9105	26.4149	27.6656	25.7727	24.1033	23.668	27.1356	25;22;15;8;7;7;6;5;5;4;2;2	P4HB	Protein disulfide-isomerase	1
P07305	23.0038	21.6502	22.1779	22.7707	23.4288	22.9711	24.2292	13	H1F0	Histone H1.0	0
P07355;H0YN42;H0YMD0;H0YMU9;A6NMY6;H0YM50;H0YKS4;H0YMM1;H0YKZ7;H0YLV6;H0YMT9;H0YKX9;H0YNP5;H0YKL9;H0YN28;H0YL33;H0YMW4;H0YKV8;H0YMD9;H0YKN4;H0YNA0;H0YNB8;H0YN52;H0YLE2	26.0471	26.4962	26.3366	24.6791	25.1894	26.2791	26.2319	25;22;20;20;17;16;15;13;12;12;12;12;12;10;10;10;10;9;7;5;5;4;3;1	ANXA2	Annexin A2	0
P07602;C9JIZ6;Q5BJH1	21.1836	23.9841	23.5258	23.2272	21.8935	19.7126	23.1028	4;3;1	PSAP	Prosaposin	0
P07686;Q5URX0;H0YA83;H0Y9B6	21.6351	23.8656	24.455	22.8824	21.1931	21.0268	20.9436	9;8;6;3	HEXB	Beta-hexosaminidase subunit beta	0
P07814;V9GYZ6	24.1335	25.3084	23.3798	23.7385	23.0682	26.2187	19.7806	31;17	EPRS	Bifunctional glutamate/proline--tRNA ligase	0
P07900;G3V2J8;Q58FG0;Q14568;Q58FG1	23.9782	25.1684	24.9173	24.673	24.4054	23.2459	24.889	28;5;3;3;1	HSP90AA1	Heat shock protein HSP 90-alpha	0
P07919;A0A096LP55	24.6383	24.7813	20.8388	24.4772	24.392	24.3202	24.6024	5;2	UQCRH	Cytochrome b-c1 complex subunit 6, mitochondrial	1
P08238;Q58FF7;Q58FF6	25.1925	25.9204	25.554	25.303	25.3129	24.9371	25.6835	28;12;3	HSP90AB1	Heat shock protein HSP 90-beta	0
P08559;Q5JPU0;Q5JPT9;Q5JPU3;Q5JPU2;P29803	32.4442	31.5305	31.0539	30.9894	28.9131	29.3816	29.5818	47;16;16;15;11;8	PDHA1	Pyruvate dehydrogenase E1 component subunit alpha, somatic form, mitochondrial	1
P08574	24.142	24.4612	24.1558	24.6112	24.6786	24.5928	24.3289	8	CYC1	Cytochrome c1, heme protein, mitochondrial	1
P08621;M0QYR1;M0QX04	22.8576	24.4662	23.9722	24.2136	25.3004	24.7669	26.0712	17;5;1	SNRNP70	U1 small nuclear ribonucleoprotein 70 kDa	0
P08670;B0YJC4;B0YJC5;A0A1B0GTT5;H7C5W5;P41219;P17661;A0A1B0GVG8;F8W835;E7EMV2;E7ESP9;P07197	25.6133	26.8217	25.8474	26.5869	26.9072	25.8717	27.5017	37;35;19;9;5;5;5;3;1;1;1;1	VIM	Vimentin	0
P09012;M0QZG7;M0R268;M0R221;M0R2B8;M0R0G9;M0QXK2	20.4455	21.354	22.8907	19.7752	22.5787	22.6443	23.7626	5;4;4;3;3;2;2	SNRPA	U1 small nuclear ribonucleoprotein A	0
P09234;A0A0A0MRR7	21.4099	22.255	22.5618	23.3065	23.3117	23.4909	24.1963	3;2	SNRPC	U1 small nuclear ribonucleoprotein C	0
P09429;Q5T7C4;B2RPK0	21.327	22.2037	19.512	23.9918	24.0566	23.5194	23.2694	16;14;7	HMGB1	High mobility group protein B1	0
P09496;F8WF69;C9J8P9	25.4936	25.2877	25.5783	23.3574	20.8557	23.5092	23.9552	7;5;4	CLTA	Clathrin light chain A	0
P09497;D6RJD1	23.5709	23.1655	23.7456	19.8403	21.882	19.9338	20.0102	3;2	CLTB	Clathrin light chain B	0
P09543;K7ERC4;K7EN66;C9K0L8;K7ERZ0	20.5891	23.8322	21.2993	20.7969	23.1662	24.0107	23.9807	8;7;6;6;6	CNP	2',3'-cyclic-nucleotide 3'-phosphodiesterase	0
P09622;E9PEX6;F8WDM5;A0A1W2PR83;F2Z2E3	29.2963	28.2819	27.6624	28.7931	26.5888	26.7473	26.3521	28;26;4;4;4	DLD	Dihydrolipoyl dehydrogenase, mitochondrial	1
P09669	24.9694	24.4078	24.814	22.8844	23.7632	22.9469	22.7682	9	COX6C	Cytochrome c oxidase subunit 6C	1
P09874	22.1266	22.2958	22.892	20.2787	22.885	21.7205	23.0893	19	PARP1	Poly [ADP-ribose] polymerase 1	0
P0C7P0	21.1194	20.2001	21.7905	20.6723	21.5643	22.4319	19.9842	11	CISD3	CDGSH iron-sulfur domain-containing protein 3, mitochondrial	1
P0DN76;Q01081;Q8WU68;A0A1B0GW87;M0QYK5;M0R2N4;K7EJH3;K7EJM7	22.1771	21.5956	21.1033	22.0063	23.9802	22.8035	24.8667	9;9;4;3;3;3;2;2	U2AF1	Splicing factor U2AF 35 kDa subunit	0
P0DP25;P0DP24;P0DP23;H0Y7A7;E7ETZ0;E7EMB3;Q96HY3;G3V361;M0QZ52;F8WBR5;G3V226;G3V479;C9J7T9;P27482;P02585	28.1578	27.1121	28.3231	25.0746	23.6404	24.9091	26.057	13;13;13;13;11;11;8;7;6;5;5;5;1;1;1	CALM1	Calmodulin-1	0
P10155	21.8284	20.9801	21.3381	22.2177	22.8638	22.5845	22.5121	4	TROVE2	60 kDa SS-A/Ro ribonucleoprotein	0
P10412;Q02539;P22492;P16401	21.1984	24.3442	25.6116	26.5129	27.6701	26.0788	28.0892	17;8;4;4	HIST1H1E	Histone H1.4	0
P10515;H0YDD4;E9PEJ4	32.5124	30.2536	31.4873	28.7477	28.1503	27.8426	27.82	35;33;32	DLAT	Dihydrolipoyllysine-residue acetyltransferase component of pyruvate dehydrogenase complex, mitochondrial	1
P10599	24.4927	23.934	24.4956	24.5871	24.1642	24.4439	24.3851	6	TXN	Thioredoxin	0
P10606	28.098	27.0883	27.7665	26.0388	25.7476	25.2025	25.1907	9	COX5B	Cytochrome c oxidase subunit 5B, mitochondrial	1
P10809;E7EXB4;E7ESH4;C9JL25;C9JCQ4;C9JL19;C9J0S9	28.9756	29.4697	28.9736	33.1431	33.1204	31.8668	33.179	89;31;28;10;7;5;1	HSPD1	60 kDa heat shock protein, mitochondrial	1
P11021	30.7064	30.6336	30.253	29.0537	28.7645	28.7374	29.065	50	HSPA5	Endoplasmic reticulum chaperone BiP	0
P11142;E9PKE3;E9PNE6;E9PN89;A8K7Q2;E9PLF4;E9PQQ4;E9PQK7;E9PK54;E9PPY6;E9PN25;P54652;E9PI65;E9PS65;E9PM13	28.9508	29.1877	29.1708	28.3707	28.4673	28.4405	28.6056	42;40;29;25;21;18;17;17;17;14;12;12;11;10;6	HSPA8	Heat shock cognate 71 kDa protein	0
P11171;A0A2R8YD30;A0A2R8Y7Y3;A0A2U3TZH6;A0A2R8Y5G2;A0A2R8Y5Z6;A0A2R8Y420;A0A2R8YCW8;A0A2R8YFR9;A0A2R8Y6G5;A0A2R8Y570;A0A2R8Y7N0;A0A2R8Y6D0;A0A1B0GWG0;A0A2R8Y4N6;A0A2R8Y6T6;A0A2R8Y5C8;A0A2R8Y783;A0A2R8YFU8	24.241	25.7781	26.3885	25.9868	25.8939	27.2065	27.3237	40;39;35;35;29;29;28;28;25;25;25;24;23;20;19;12;9;5;1	EPB41	Protein 4.1	0
P11177;C9J634;F8WF02	31.9931	31.2322	31.7116	30.4074	28.7707	28.7941	29.1709	28;21;15	PDHB	Pyruvate dehydrogenase E1 component subunit beta, mitochondrial	1
P11182;Q5VVL7	28.0332	28.4257	27.7346	27.7895	26.4096	26.9924	26.7948	23;16	DBT	Lipoamide acyltransferase component of branched-chain alpha-keto acid dehydrogenase complex, mitochondrial	1
P11387	20.7677	20.6006	20.887	27.4407	28.7312	26.3476	28.9918	67	TOP1	DNA topoisomerase 1	0
P11388;J3KTB7	22.3699	20.8918	21.8964	25.6803	26.0117	24.8578	27.6734	47;5	TOP2A	DNA topoisomerase 2-alpha	0
P11940;E7EQV3;A0A087WTT1;E7ERJ7;H0YAR2;Q9H361;H0YAP2;H0YBN4;E5RGH3;E5RJB9;E5RH24;H0YB86;H0YAS6;H0YB75;Q4VXU2;E5RHG7;H0YAS7;H0YC10;E5RGC4;E5RFD8;H0YAW6;Q96DU9;E5RJM8	28.5609	28.8636	28.5246	30.0464	30.222	29.8669	29.8572	50;48;47;46;30;26;17;15;10;10;9;9;6;6;6;4;4;2;2;2;2;2;1	PABPC1	Polyadenylate-binding protein 1	0
P12074;H0YIV9	21.8941	24.1232	25.2566	24.4416	24.8247	23.9674	24.1968	4;2	COX6A1	Cytochrome c oxidase subunit 6A1, mitochondrial	1
P12236	26.5273	27.0931	26.2666	25.5579	25.9058	26.4995	25.8768	47	SLC25A6	ADP/ATP translocase 3	1
P12532;F8WCN3;C9JSQ1;C9JT96;C9J6W7;C9J8F6;C9J995;C9JJX8;P17540	24.5772	25.878	25.3476	25.2774	22.4443	24.5353	25.3054	24;14;12;9;8;6;5;4;3	CKMT1A; CKMT1B	Creatine kinase U-type, mitochondrial	1
P12956;B1AHC9	24.5874	26.4249	24.3289	24.6655	23.3537	24.521	24.6582	21;20	XRCC6	X-ray repair cross-complementing protein 6	0
P13010;C9JZ81;H7C0H9	22.794	26.0792	22.1991	23.3878	21.8236	23.3441	23.2588	20;5;2	XRCC5	X-ray repair cross-complementing protein 5	0
P13073;H3BN72;H3BNV9;Q86WV2;H3BPG0;H3BNI5	26.4353	26.667	26.3303	25.0894	25.4953	24.8585	24.9677	14;11;11;8;7;4	COX4I1	Cytochrome c oxidase subunit 4 isoform 1, mitochondrial	1
P13639;K7EJ74;K7EP67;Q15029	25.6086	25.6953	25.2933	25.3284	23.9419	25.1856	24.6751	30;1;1;1	EEF2	Elongation factor 2	0
P13667;C9JMN9	21.3169	23.6713	23.1918	19.4834	21.9285	20.5423	21.2316	9;1	PDIA4	Protein disulfide-isomerase A4	0
P13804;H0YLU7;H0YK49;H0YL12;H0YNX6;H0YKF0;H0YL83;H0YM12;J3KN60	23.2126	22.1173	23.1114	23.587	24.55	22.8142	24.4922	14;12;10;10;10;9;3;1;1	ETFA	Electron transfer flavoprotein subunit alpha, mitochondrial	1
P13861;H7C330;C9J830;H7C1L0	21.6926	23.6021	21.4919	23.0347	22.2991	22.9728	22.2773	10;4;3;3	PRKAR2A	cAMP-dependent protein kinase type II-alpha regulatory subunit	0
P13995;B8ZZU9;B9A062	21.7766	24.1249	22.8157	25.0979	25.5995	24.3275	24.7374	13;9;6	MTHFD2	Bifunctional methylenetetrahydrofolate dehydrogenase/cyclohydrolase, mitochondrial	1
P14618;B4DNK4;H3BTN5;H3BQ34;H3BR70;H3BT25;H3BUW1;H3BTJ2;H3BU13;H3BN34;H3BQZ3;P30613	21.9007	23.4502	21.4307	22.231	22.1929	20.3513	24.1669	16;14;13;8;8;6;6;6;4;2;2;1	PKM	Pyruvate kinase PKM	0
P14625;Q96GW1;A0A1W2PRR1;H0YIV0;F8W026;Q58FF3	26.7582	27.5639	26.8948	26.1476	25.7366	25.3484	26.1161	29;15;15;5;4;1	HSP90B1	Endoplasmin	0
P14854;K7EQD3	27.6206	25.9979	27.6729	26.6189	26.6529	25.4532	25.8592	6;1	COX6B1	Cytochrome c oxidase subunit 6B1	1
P14866;M0QXS5;M0R1W6;B4DVF8;M0R076;M0QYL7;H7C464;B7WPG3;C9IYN3;D6W592;Q8WVV9	30.0561	27.4607	29.0611	26.9307	26.3067	25.6323	27.9123	44;41;8;7;6;4;1;1;1;1;1	HNRNPL	Heterogeneous nuclear ribonucleoprotein L	0
P14868;C9J7S3;C9JLC1;H7BZ35;C9JQM9;H7C278	23.6777	23.9159	23.0481	21.9666	22.5209	25.1966	22.8392	15;6;6;6;3;3	DARS	Aspartate--tRNA ligase, cytoplasmic	0
P14927;B7Z2R2;E5RHG9	26.1587	25.8223	25.3062	27.0595	25.9832	25.9	26.3307	14;10;5	UQCRB	Cytochrome b-c1 complex subunit 7	1
P15880;H0YEN5;I3L404;E9PMM9;E9PQD7;E9PM36;E9PPT0;H3BNG3;H0YE27	23.1048	25.4366	23.11	28.949	29.1349	29.6296	27.9954	24;20;15;15;15;14;12;1;1	RPS2	40S ribosomal protein S2	0
P15954;D6R9Z7	22.6029	23.2869	21.6061	22.6391	23.1912	20.9073	20.1942	5;4	COX7C	Cytochrome c oxidase subunit 7C, mitochondrial	1
P16152;E9PQ63;A8MTM1	25.7276	24.2975	24.3875	23.9522	22.651	20.8052	22.0181	10;5;5	CBR1	Carbonyl reductase [NADPH] 1	0
P16402	28.6749	27.2414	28.8216	29.9724	30.5512	29.2733	30.7857	18	HIST1H1D	Histone H1.3	0
P16403	22.4544	23.7758	25.4015	26.2067	27.3614	25.8344	27.2943	17	HIST1H1C	Histone H1.2	0
P16615;H7C5W9;O14983;Q93084;J3QSY6	22.5824	25.9173	21.4204	19.8771	22.0265	24.5012	22.5734	42;33;9;7;3	ATP2A2	Sarcoplasmic/endoplasmic reticulum calcium ATPase 2	0
P16989;A0A0D9SEI8	25.0964	24.4398	24.2271	23.1871	24.1651	23.7586	23.2462	18;5	YBX3	Y-box-binding protein 3	0
P17066;P48741	26.8148	26.9933	26.9118	25.9849	26.1116	25.8395	26.3123	14;7	HSPA6	Heat shock 70 kDa protein 6	0
P17612;Q15136;A0A087WVC4;A0A0A0MS54;P22694;K7ERP6;P22612;K7ENJ5;B1APF7;B1APG1;B1APG0;B1APG2;B1APF8;B1APF9;B1APG3	24.4837	24.3378	23.1193	23.3092	19.5413	23.23	23.66	9;5;4;4;4;3;2;1;1;1;1;1;1;1;1	PRKACA	cAMP-dependent protein kinase catalytic subunit alpha	0
P17931;G3V3R6	25.5472	23.8357	25.902	20.7257	21.1309	21.0579	21.8901	5;3	LGALS3	Galectin-3	0
P17987;E7ERF2;E7EQR6;F5H282;F5H136;F5GZ03;F5H676;F5GZI8;F5H726;F5H7Y1;F5GYL4	22.1129	19.7647	22.0234	25.5346	24.5965	25.0675	25.849	25;18;14;13;9;7;6;5;4;3;3	TCP1	T-complex protein 1 subunit alpha	0
P18077;C9K025;F8WBS5;F8WB72	26.5582	26.7379	26.9473	28.4383	28.99	28.91	28.773	21;16;12;12	RPL35A	60S ribosomal protein L35a	1
P18124;A8MUD9;C9JIJ5;C9JZ88	27.5502	27.5889	27.2381	29.5302	30.1796	30.079	30.218	43;34;14;11	RPL7	60S ribosomal protein L7	0
P18859;A8MUH2	28.3268	28.0772	28.442	26.035	26.153	25.9252	26.1358	12;10	ATP5J	ATP synthase-coupling factor 6, mitochondrial	1
P19338;H7BY16;C9JYW2;C9JLB1;C9J1H7;C9JWL1	29.2155	28.8526	28.8561	30.5708	30.9931	30.5789	31.0423	58;33;6;6;6;6	NCL	Nucleolin	0
P19367;B1AR63;B1AR62;Q2TB90;P52790;A0A2R8Y626	22.7694	21.1139	21.2863	20.797	20.4298	18.8668	21.9083	33;9;4;4;2;1	HK1	Hexokinase-1	1
P20290;H0Y9Y1;D6RDG3	20.8055	20.9516	20.9848	21.0902	24.0077	23.7411	23.4322	7;4;4	BTF3	Transcription factor BTF3	0
P20674;H3BNX8;H3BRM5;H3BV69;H3BRI0	27.36	27.2914	27.2467	25.6625	26.3356	25.6048	25.7864	9;7;5;5;2	COX5A	Cytochrome c oxidase subunit 5A, mitochondrial	1
P21333;F8WE98;H0Y5C6;Q14315;H0Y5F3;H7C2E7	32.4238	31.6926	32.2527	30.286	29.156	30.0835	30.2507	165;30;16;8;6;5	FLNA	Filamin-A	0
P21796;C9JI87	27.339	25.9085	27.1146	24.4952	25.8476	24.4314	25.3272	26;16	VDAC1	Voltage-dependent anion-selective channel protein 1	1
P21912;A0A087WWT1;A0A087WXX8	26.811	27.8888	27.684	26.9927	27.2468	26.525	26.5789	24;19;17	SDHB	Succinate dehydrogenase [ubiquinone] iron-sulfur subunit, mitochondrial	1
P22087;M0QXL5;M0R299;M0R2Q4;M0R0P1;M0R2U2;M0R1H0;M0R2B0	21.3487	19.703	20.3159	24.8279	25.514	24.6786	26.9007	17;16;15;15;14;7;7;7	FBL	rRNA 2'-O-methyltransferase fibrillarin	0
P22626;A0A087WUI2	28.4016	27.521	28.4248	28.4481	28.3526	28.1882	29.4797	34;27	HNRNPA2B1	Heterogeneous nuclear ribonucleoproteins A2/B1	0
P22695;H3BRG4;H3BSJ9;H3BP04;H3BUE4;H3BUI9;A0A087WVZ4	26.01	26.0349	26.2324	27.7277	26.897	26.817	26.9945	26;25;23;13;3;3;2	UQCRC2	Cytochrome b-c1 complex subunit 2, mitochondrial	1
P22830;K7ELX4;K7EKP7;K7EJX5;K7EJM8	22.3683	24.0458	23.1138	24.4067	24.668	23.8927	23.6896	17;12;7;5;1	FECH	Ferrochelatase, mitochondrial	1
P23246;H0Y9K7;H0Y9U2	24.5842	23.4264	26.5297	24.5617	22.8828	23.7084	24.6607	20;6;1	SFPQ	Splicing factor, proline- and glutamine-rich	0
P23381;H0YJP3;G3V5W1;G3V3S7;G3V3X0;G3V423;G3V3P2;G3V227;G3V5U1;G3V456;G3V2Y7;G3V277;G3V3H8;G3V3Y5	24.3329	23.9635	23.3598	24.377	22.7575	22.6413	22.6498	6;2;1;1;1;1;1;1;1;1;1;1;1;1	WARS	Tryptophan--tRNA ligase, cytoplasmic	0
P23396;E9PL09;E9PPU1;F2Z2S8;H0YCJ7;H0YEU2;H0YF32;E9PQ96;E9PJH4;E9PK82;E9PSF4;E9PQX2;H0YES8	28.1633	28.7501	27.3398	31.0963	30.9481	31.9284	29.9651	41;37;27;23;23;21;18;15;15;15;12;6;1	RPS3	40S ribosomal protein S3	0
P23458;K7EJR6;O60674	24.4784	27.6779	24.6925	22.4711	24.8497	25.9597	25.7981	51;1;1	JAK1	Tyrosine-protein kinase JAK1	0
P23528;G3V1A4;E9PP50;E9PK25;E9PQB7;E9PLJ3;E9PS23	24.921	25.438	24.8681	23.5953	23.6758	23.1914	23.8175	6;5;5;5;4;3;3	CFL1	Cofilin-1	0
P23786;A0A1B0GVF3;A0A1B0GTB8;A0A1B0GWC0;A0A1B0GV75;A0A1B0GTM0;A0A1B0GUD9;A0A1B0GTL9;A0A1B0GUB8	20.8196	23.8966	20.9292	24.7785	23.7979	23.6533	23.8237	12;11;10;10;9;5;3;1;1	CPT2	Carnitine O-palmitoyltransferase 2, mitochondrial	1
P24534;C9JZW3;F2Z2G2;F8WF65	27.3101	26.9699	27.3284	25.647	24.4901	25.4818	25.7261	10;4;3;2	EEF1B2	Elongation factor 1-beta	0
P24539;Q5QNZ2	26.3807	27.3758	26.362	25.1913	25.6123	24.9578	24.7963	16;14	ATP5F1	ATP synthase F(0) complex subunit B1, mitochondrial	1
P24752;H0YEL7;E9PRQ6;E9PKF3	21.9194	23.3292	22.4425	25.0205	23.1464	22.0822	24.2731	22;7;5;1	ACAT1	Acetyl-CoA acetyltransferase, mitochondrial	1
P25398	26.9303	27.4265	26.9761	30.4489	30.6767	31.2053	30.1152	19	RPS12	40S ribosomal protein S12	0
P25705;K7EK77;K7ENJ4;K7ERX7;K7EJP1;K7EQH4;K7ESA0	28.9054	29.517	28.4993	31.3474	31.0483	30.2785	30.7351	65;34;27;22;19;14;2	ATP5F1A	ATP synthase subunit alpha, mitochondrial	1
P26368;K7ELP8;K7ENG2	21.2117	21.0785	21.6878	21.1611	21.4324	20.5171	21.2976	3;1;1	U2AF2	Splicing factor U2AF 65 kDa subunit	0
P26373;J3QSB4;J3KS98;H3BTH3;H3BUK8	25.9163	26.775	25.6821	29.6096	30.4631	30.1061	30.6373	30;14;10;7;6	RPL13	60S ribosomal protein L13	0
P26640;A0A140T954;A0A140T936;A2ABF4;A0A0G2JJT9	21.8502	22.1194	21.3598	21.9761	19.9975	19.7847	22.4488	5;3;3;2;2	VARS	Valine--tRNA ligase	0
P26641	27.4146	26.9959	27.1188	26.0266	24.876	26.2555	26.4082	18	EEF1G	Elongation factor 1-gamma	0
P27348;E9PG15	20.9557	22.8776	22.7955	22.0281	22.8856	22.7294	23.1183	10;6	YWHAQ	14-3-3 protein theta	0
P27635;X1WI28;B8A6G2;A6QRI9;Q96L21	27.41	27.6749	26.3512	29.7444	30.2352	30.296	29.9701	27;26;11;11;11	RPL10	60S ribosomal protein L10	0
P27797;K7EJB9;K7EL50	25.4195	26.4924	25.3882	22.8013	20.3292	19.7484	22.3994	20;11;2	CALR	Calreticulin	0
P27824;D6RGY2;H0Y9Q7;D6RFL1;D6RDP7;D6RAU8;D6RB85;H0Y9H1;D6RAQ8;D6RHJ3;D6RD16	26.8447	27.8974	26.6513	25.7822	26.2861	26.0271	25.6975	36;18;16;14;13;12;12;11;6;2;2	CANX	Calnexin	0
P28331;B4DJ81;C9JPQ5;F8WDL5	26.3458	25.3514	26.2823	26.3779	25.7865	25.3064	25.6888	33;29;4;2	NDUFS1	NADH-ubiquinone oxidoreductase 75 kDa subunit, mitochondrial	1
P29144;Q5VZU9	25.4985	25.4573	23.8103	20.8286	21.7252	22.1264	20.7717	17;16	TPP2	Tripeptidyl-peptidase 2	0
P29966	24.6981	23.7369	24.9506	23.2352	19.0453	23.5365	22.614	7	MARCKS	Myristoylated alanine-rich C-kinase substrate	0
P30041	24.7267	24.5961	25.2451	25.3011	23.399	23.6558	25.0764	14	PRDX6	Peroxiredoxin-6	1
P30048	27.9844	27.4217	27.4049	27.1003	25.7027	25.2436	26.3741	15	PRDX3	Thioredoxin-dependent peroxide reductase, mitochondrial	1
P30049	27.3402	27.4799	27.1571	26.8181	26.6439	26.1872	26.633	4	ATP5F1D	ATP synthase subunit delta, mitochondrial	1
P30050	28.0218	28.0153	27.5404	30.3406	30.8131	30.3276	30.6486	15	RPL12	60S ribosomal protein L12	0
P30084	22.2532	24.2471	21.8081	24.6741	23.3388	23.6794	24.0653	16	ECHS1	Enoyl-CoA hydratase, mitochondrial	1
P30101	25.7667	27.4886	26.8347	22.1235	21.5694	22.9549	24.1034	22	PDIA3	Protein disulfide-isomerase A3	0
P30153;C9J9C1;B3KQV6;E9PH38;P30154;E9PPI5;E9PNM7;E9PHZ6;M0QXG4;M0R0K6	21.4805	21.8419	20.5105	23.8475	23.2549	23.3218	23.7877	18;13;10;4;3;2;2;2;1;1	PPP2R1A	Serine/threonine-protein phosphatase 2A 65 kDa regulatory subunit A alpha isoform	0
P30405;R4GN99;H0Y548;E9PKY5;E9PEQ6;Q9UNP9	25.3018	25.4073	24.7132	22.6833	20.3973	23.0144	23.5926	9;3;3;1;1;1	PPIF	Peptidyl-prolyl cis-trans isomerase F, mitochondrial	1
P30533	23.1099	22.963	22.696	21.84	18.9751	19.814	20.5904	3	LRPAP1	Alpha-2-macroglobulin receptor-associated protein	0
P31040;D6RFM5;A0A087X1I3;H0Y8S2;H0Y8X1	28.347	29.0456	28.6894	27.5204	27.4026	27.136	27.1834	30;25;21;1;1	SDHA	Succinate dehydrogenase [ubiquinone] flavoprotein subunit, mitochondrial	1
P31751;M0R0P9;J3QKW1;J3QL45;M0R275;J3QLS6;C9JHS6;M0QZW8;M0R283;M0QZK3;C9JIJ1;A0A0A0MRF1;J3KRI8;A0A1B0GXA2;A8MX96;E7EVP8	23.0121	23.6687	23.5803	22.745	20.5418	20.7779	21.1181	8;7;4;3;3;3;3;2;2;2;1;1;1;1;1;1	AKT2	RAC-beta serine/threonine-protein kinase	0
P31930	26.2706	26.2672	26.8306	26.7951	26.5644	26.4634	26.7021	20	UQCRC1	Cytochrome b-c1 complex subunit 1, mitochondrial	1
P31942	21.7925	21.5315	20.8932	24.0025	24.0957	24.6236	25.2924	11	HNRNPH3	Heterogeneous nuclear ribonucleoprotein H3	0
P31946;Q4VY20;Q4VY19;A0A0J9YWE8;A0A0J9YWZ2	24.6443	24.2753	24.6225	23.9	23.1153	23.83	23.7847	11;5;5;5;3	YWHAB	14-3-3 protein beta/alpha	0
P32119;A6NIW5	22.7782	23.154	23.9979	22.0721	21.0578	21.8546	21.0212	6;2	PRDX2	Peroxiredoxin-2	1
P32322;E2QRB3;J3KQ22;J3QL24;J3QLK9;J3QL32;J3QKT4;J3QL23;J3QRZ0;J3QR88;J3KTA8;J3QKT3;J3KSA9	21.8881	22.775	22.6331	23.4179	22.5881	22.8217	21.8062	13;12;8;7;6;6;6;5;4;4;3;3;2	PYCR1	Pyrroline-5-carboxylate reductase 1, mitochondrial	1
P32969;D6RAN4;A0A2R8Y5Y7;E7ESE0;H0Y9V9;H0Y9R4	27.3228	27.9222	27.3656	30.6462	31.2459	30.9394	31.5252	26;22;22;20;10;9	RPL9; RPL9P7; RPL9P8; RPL9P9	60S ribosomal protein L9
P34897;H0YIZ0;G3V2Y4;G3V5L0;G3V4W5;G3V540;G3V241;G3V3Y8;G3V4T0;G3V4X0;G3V2W0;G3V2E4;G3V2D2;P34896	27.8154	27.4863	27.8748	26.9826	26.2334	27.3014	27.2556	36;22;18;12;10;8;6;6;6;6;6;6;1;1	SHMT2	Serine hydroxymethyltransferase, mitochondrial	1
P35232;C9JW96;E9PCW0;C9JZ20;E7ESE2;D6RBK0	29.0372	29.6015	28.2924	27.3241	27.5931	26.9418	27.1356	32;28;24;22;22;13	PHB	Prohibitin	1
P35240	22.0268	22.5879	22.7452	21.7825	22.8341	22.9214	21.2611	6	NF2	Merlin	0
P35268;K7ERI7;K7EMH1;K7ELC4;K7EP65;K7EKS7;K7EJT5	25.8673	26.4823	26.0182	28.9156	29.5259	29.5009	29.2104	12;10;9;8;5;5;3	RPL22	60S ribosomal protein L22	0
P35579;Q5BKV1;B1AH99;A0A0C4DFM8;A1L2Z2;A0A2R8Y4C3;A0A087X0T3;P12883;Q9UKX3;Q9Y623;P13533;P11055;A7E2Y1	28.2672	28.3862	27.9641	25.6925	24.0109	25.4707	27.0853	86;8;4;2;2;1;1;1;1;1;1;1;1	MYH9	Myosin-9	0
P35580;E7ERA5	27.3437	26.8787	26.5596	22.5805	22.4743	22.2016	24.1589	63;6	MYH10	Myosin-10	0
P35659;B4DFG0;D6RDA2;D6R9L5;H0Y8X0;H0Y993	21.0699	20.4244	20.8837	24.1093	25.2819	24.4461	24.9924	10;7;6;6;3;1	DEK	Protein DEK	0
P35813;E9PKB5;E9PJN3;E9PL75	21.8799	22.0398	21.3455	24.4296	23.6808	23.4244	24.7394	9;3;2;1	PPM1A	Protein phosphatase 1A	0
P36542	21.8404	25.0667	24.3207	25.4066	25.5963	25.1794	25.3398	20	ATP5F1C	ATP synthase subunit gamma, mitochondrial	1
P36551;H0YA22;D6RER6	25.6418	25.0354	25.4586	23.7452	22.7462	22.8017	23.1642	11;2;1	CPOX	Oxygen-dependent coproporphyrinogen-III oxidase, mitochondrial	1
P36578;H3BM89;H3BTP7;H3BU31	25.6773	26.9778	25.746	30.0961	31.1544	30.9539	31.0957	54;41;23;20	RPL4	60S ribosomal protein L4	0
P36957;Q86SW4;H0YJF9;G3V3F0;G3V5M3	30.4828	27.7029	29.0288	26.5953	26.6835	26.0649	25.8824	22;11;5;5;2	DLST	Dihydrolipoyllysine-residue succinyltransferase component of 2-oxoglutarate dehydrogenase complex, mitochondrial	1
P37108;H0YLA2	22.4289	22.43	20.1289	25.9964	26.4331	26.0536	24.6392	9;6	SRP14	Signal recognition particle 14 kDa protein	0
P38117;M0QY67	21.5693	22.2363	23.0144	22.0684	23.8045	20.2557	23.2167	11;4	ETFB	Electron transfer flavoprotein subunit beta	1
P38159;H3BT71;H0Y6E7;H3BR27;Q96E39;H3BUY5;A0A1B0GUK8;H3BNC1;O75526;Q8N7X1	27.9254	24.5849	28.7954	26.4967	26.993	26.616	27.9001	22;21;19;12;12;8;7;6;4;1	RBMX	RNA-binding motif protein, X chromosome	0
P38646;D6RJI2;H0Y8S0;H0YBG6;D6RA73	31.8751	31.3624	31.5945	33.43	33.1644	31.9521	32.5309	106;19;17;13;10	HSPA9	Stress-70 protein, mitochondrial	1
P38919;I3L3H2;J3QQP0;E9PBH4;F8WE11	23.7017	24.2127	21.1151	24.8556	24.8964	24.6791	24.7194	11;2;1;1;1	EIF4A3	Eukaryotic initiation factor 4A-III	0
P39019;A0A075B6E2;M0QXK4;M0QYF7;M0R140;M0R2L9	28.0293	28.432	27.7166	30.7159	30.8173	31.6169	29.678	24;13;10;10;10;9	RPS19	40S ribosomal protein S19	0
P39023;G5E9G0;B5MCW2;H7C422;H7C3M2;F8WCR1;Q92901	28.2254	28.1304	27.5216	29.7279	30.2864	30.4563	30.2555	64;60;44;41;35;13;5	RPL3	60S ribosomal protein L3	0
P40227	21.932	24.1893	23.5169	27.2435	25.814	26.468	26.6503	30	CCT6A	T-complex protein 1 subunit zeta	0
P40429;M0QYS1;Q8J015;Q6NVV1;M0QZU1;A0A096LPE0	20.9134	24.883	21.0303	29.0423	29.7766	29.5224	29.5739	34;30;26;9;3;3	RPL13A	60S ribosomal protein L13a	0
P40926;G3XAL0	27.6588	27.3421	26.0308	26.34	23.6469	25.7559	25.5298	22;17	MDH2	Malate dehydrogenase, mitochondrial	1
P41091;Q2VIR3;H7BZU1	21.2857	20.5712	20.2757	22.7844	22.9958	23.1787	20.7478	7;6;3	EIF2S3	Eukaryotic translation initiation factor 2 subunit 3	0
P41214;A0A087X1L6	22.4628	22.7519	20.8181	25.6822	23.824	23.7679	20.0526	13;3	EIF2D	Eukaryotic translation initiation factor 2D	0
P41252;J3KR24;A0A0A0MSX9;Q5TCC6;Q5TCD1	22.9567	23.1686	21.8997	21.8858	19.7968	23.9982	20.0181	9;8;8;1;1	IARS	Isoleucine--tRNA ligase, cytoplasmic	0
P42126;Q96DC0;H3BS70	23.4067	22.2888	21.5431	19.5334	19.964	20.6524	22.4686	4;3;1	ECI1	Enoyl-CoA delta isomerase 1, mitochondrial	1
P42167;G5E972;H0YJH7	27.5384	25.4888	27.6093	23.3279	24.1696	23.0537	25.8912	19;16;6	TMPO	Lamina-associated polypeptide 2, isoforms beta/gamma	0
P42285;H0Y8U3	21.3228	21.1704	20.8989	21.0998	22.0875	23.0301	23.2731	9;1	MTREX	Exosome RNA helicase MTR4	0
P42356;A8MTF1;A4QPH2;C9JLI1	23.5589	26.2563	22.6975	22.0532	22.448	19.4543	24.3478	20;6;4;1	PI4KA	Phosphatidylinositol 4-kinase alpha	1
P42677	21.1575	24.4901	22.0969	26.1251	25.3286	25.7217	24.8016	11	RPS27	40S ribosomal protein S27	0
P42696;A2A2V2;Q5TCT4;H7C5M1	19.9991	22.462	21.6104	20.4089	23.1056	21.5165	23.6214	14;12;4;1	RBM34	RNA-binding protein 34	0
P42704;A0A0C4DG06;B8ZZ38;C9JCA9;H7C3W8	33.0776	35.3629	31.8513	32.0491	31.1429	32.8539	29.4563	175;51;50;39;5	LRPPRC	Leucine-rich PPR motif-containing protein, mitochondrial	1
P42765;A0A0B4J2A4;K7EME0;K7ER88;K7EJB1;K7EJ68	21.1123	23.4891	24.2256	19.983	20.6466	20.7062	23.6917	11;10;9;1;1;1	ACAA2	3-ketoacyl-CoA thiolase, mitochondrial	1
P42766;F2Z388	26.6804	26.9874	27.1595	28.7706	29.2327	29.2434	28.457	12;7	RPL35	60S ribosomal protein L35	0
P43304;F5GYK7;E7EM56;E9PDK4	24.1359	25.1306	23.1382	23.1889	23.376	22.5954	23.2673	31;14;2;1	GPD2	Glycerol-3-phosphate dehydrogenase, mitochondrial	1
P46087;F5GYR3;F5H5X6;F5H359;F5H8G6;F5GWB7;F5H709	21.5878	21.4753	21.02	25.3246	26.0378	24.6523	26.3842	24;9;2;1;1;1;1	NOP2	Probable 28S rRNA (cytosine(4447)-C(5))-methyltransferase	0
P46199;H7C213	21.8112	25.2528	22.9587	25.1321	24.3306	25.0169	24.1865	15;6	MTIF2	Translation initiation factor IF-2, mitochondrial	1
P46776;E9PJD9;E9PLL6;E9PLX7;E9PKT2;H0YF34	23.7185	25.208	23.8241	27.7142	28.2459	28.3968	28.1928	17;12;12;8;1;1	RPL27A	60S ribosomal protein L27a	0
P46777;A0A2R8Y6J3;A0A2R8Y4A2;Q5T7N0;R4GNJ2	29.6914	29.5598	29.1835	31.457	31.989	32.0976	32.3969	43;36;18;15;7	RPL5	60S ribosomal protein L5	0
P46778;M0R181;G3V1B3;M0R3I5	26.7646	27.0843	26.7073	29.7746	30.5044	30.4125	30.4417	21;13;11;2	RPL21	60S ribosomal protein L21	0
P46779;H0YKD8;H0YMF4;H0YLP6	22.6548	25.0931	21.4043	28.2639	28.7955	28.7131	29.187	27;24;20;15	RPL28	60S ribosomal protein L28	0
P46783;F6U211;A0A2R8Y7H1;A0A2R8YFH6;A0A1W2PQS6;S4R435;A0A2R8Y6L3;Q9NQ39	27.4779	27.773	27.1712	30.1349	30.1472	30.8873	29.0333	19;16;16;16;16;13;12;5	RPS10	40S ribosomal protein S10	0
P46821;D6RA32;D6RA40;D6RGJ3;D6RCL2;E9PGC8;P78559	29.1952	28.4457	30.4617	28.4236	27.2403	26.6882	28.1618	102;22;18;4;3;2;2	MAP1B	Microtubule-associated protein 1B	0
P46940;A0A0J9YXZ5;H0YLE8;A0A087X225;H0YKA5;A0A087WWP1	23.6854	23.5878	22.6178	26.3209	26.5451	28.5115	27.1871	42;31;28;2;1;1	IQGAP1	Ras GTPase-activating-like protein IQGAP1	0
P47914	21.0349	26.4724	21.4901	28.6527	28.9668	29.0132	28.8309	10	RPL29	60S ribosomal protein L29	0
P47985;P0C7P4	22.538	23.6751	21.6171	26.5054	25.6599	24.9096	25.4636	12;10	UQCRFS1	Cytochrome b-c1 complex subunit Rieske, mitochondrial	1
P48047;H7C0C1;H7C086;H7C068	27.0462	27.8277	26.4792	28.0732	28.0215	27.2232	27.8062	19;13;7;5	ATP5O	ATP synthase subunit O, mitochondrial	1
P48643;E7ENZ3;B7ZAR1;E9PCA1;D6RIZ7;H0Y914	25.5547	26.5906	25.2075	27.6367	26.7013	26.9896	27.3342	46;42;42;42;3;3	CCT5	T-complex protein 1 subunit epsilon	0
P48735;H0YL11	21.1115	22.2747	22.3352	21.7558	22.1178	21.0735	21.7682	7;2	IDH2	Isocitrate dehydrogenase [NADP], mitochondrial	1
P49207	22.6695	24.8796	22.1833	27.8428	28.7021	28.0529	28.0173	15	RPL34	60S ribosomal protein L34	1
P49257	23.3374	23.6109	21.8341	20.3098	20.9939	21.1449	20.0804	8	LMAN1	Protein ERGIC-53	0
P49366;A0A087WZK0;Q5J8M5;M0R253;M0QX43;M0R264;B4E3M2;M0R1T4;M0R1T2;M0R0V2;M0R0J4;M0QYZ7;M0QXT2;M0QZT3	20.9693	21.566	22.5055	29.4917	28.3877	29.0572	29.458	30;26;18;11;11;11;10;7;6;6;4;4;1;1	DHPS	Deoxyhypusine synthase	0
P49368;B4DUR8;E9PRC8;Q5SZX6;E9PM09;Q5SZX9;E9PQ35;Q5SZW8	25.0978	25.8106	25.9914	27.5248	26.2472	26.7758	26.5943	29;27;10;9;5;5;4;4	CCT3	T-complex protein 1 subunit gamma	0
P49406;S4R3W9;A0A0A0MRF4;H7C2J0;S4R455	27.8806	28.4703	27.3853	28.3719	28.5914	28.3774	26.9572	36;18;15;13;3	MRPL19	39S ribosomal protein L19, mitochondrial	1
P49411;H3BNU3	29.0699	29.9445	28.5846	30.0431	30.2506	29.7737	30.3545	51;3	TUFM	Elongation factor Tu, mitochondrial	1
P49458;E9PE20	21.8529	22.9446	22.168	26.0781	26.0894	25.6214	24.9514	11;6	SRP9	Signal recognition particle 9 kDa protein	0
P49748;G3V1M7;J3QRJ8;K7EQP4;J3QKU9;K7EJW8;J3KSR4;K7EMF8;J3KS89	24.2349	24.7086	24.7101	27.6651	25.4006	25.5532	27.0833	29;12;7;4;2;2;2;1;1	ACADVL	Very long-chain specific acyl-CoA dehydrogenase, mitochondrial	1
P49792;J3KNE0;A6NKT7;J3KQ37;Q99666;O14715;F8VYC4;A0A286YES2;A0A1W2PNU4;P0DJD0;P0DJD1;Q7Z3J3;H7BZ48	20.1655	22.4897	20.497	21.9443	21.5948	20.8099	20.9953	16;8;8;6;6;6;5;5;5;5;5;5;1	RANBP2	E3 SUMO-protein ligase RanBP2	0
P49902;Q5JUV4	22.6008	20.7316	22.7765	21.6855	21.0972	21.8291	20.4997	3;1	NT5C2	Cytosolic purine 5'-nucleotidase	0
P50395;Q5SX87;Q5SX86;V9GYJ7;V9GYF8;Q5SX90;P31150;G5E9U5;Q5SX91	24.9853	22.9034	23.7443	19.0447	20.1467	21.7711	20.8762	10;6;5;4;4;4;4;3;3	GDI2	Rab GDP dissociation inhibitor beta	0
P50454;E9PKH2;E9PPV6;E9PR70;E9PNX1;E9PK86;E9PMI5;E9PJH8;E9PIG2;E9PRS3;H0YEP8;E9PLA6;E9PQ34	21.901	21.1556	21.0526	22.9889	22.9076	21.8752	23.1331	11;7;7;6;4;4;4;3;3;3;2;2;1	SERPINH1	Serpin H1	0
P50914;E7EPB3	24.8743	26.339	26.3513	29.0773	29.5386	29.4217	29.4052	20;14	RPL14	60S ribosomal protein L14	0
P50990;H7C4C8;H7C2U0	25.379	26.8093	25.987	29.828	29.93	28.9975	28.9284	46;22;6	CCT8	T-complex protein 1 subunit theta	0
P50991	24.9878	25.4765	24.4685	26.9108	25.7442	26.1563	26.2876	28	CCT4	T-complex protein 1 subunit delta	0
P51116;I3L1Z2	22.9292	22.6986	20.5114	23.9071	24.0863	23.2964	24.2368	12;3	FXR2	Fragile X mental retardation syndrome-related protein 2	0
P51148;K7ERI8;K7ERQ8;K7ENY4;F8WCY6;F8WD79;F8VPW9;F8VSF8;F8VWZ7;F8VWU4;F8VVZ0;F8VUA5;F8VVK3	23.5284	24.4379	22.7683	21.9736	20.6297	22.343	22.4169	7;4;4;3;1;1;1;1;1;1;1;1;1	RAB5C	Ras-related protein Rab-5C	0
P51149;C9J8S3;C9IZZ0;C9J592;C9J4V0;C9J4S4;C9J7D1	22.9305	24.6757	22.4035	20.377	20.2009	21.9841	22.0277	12;11;9;9;8;6;4	RAB7A	Ras-related protein Rab-7a	0
P51398;V9GYL9;V9GZ03;V9GYJ9;V9GYA7;V9GYC9;V9GYW1;V9GZ61;V9GY11;V9GYJ3;V9GYF7;V9GYL4;V9GYR8	26.8957	27.93	26.945	28.9983	29.2843	29.0666	28.6285	45;33;30;28;22;17;17;15;15;9;3;3;1	DAP3	28S ribosomal protein S29, mitochondrial	1
P51572;A0A2R8Y5M6;C9JSP1;C9JQ75;C9J0M4;C9JMD7	22.4658	22.7312	21.6362	18.9755	22.2968	19.5047	19.7391	12;8;4;4;4;2	BCAP31	B-cell receptor-associated protein 31	0
P51649;C9J8Q5	22.8185	27.3416	23.4914	22.3516	21.1904	23.284	22.8904	14;13	ALDH5A1	Succinate-semialdehyde dehydrogenase, mitochondrial	1
P51665;H3BNT7;H3BTM8;H3BQV2	21.9233	22.6243	20.9125	22.7576	22.2416	22.056	22.5699	7;5;5;1	PSMD7	26S proteasome non-ATPase regulatory subunit 7	0
P51970	25.4605	24.6922	25.3486	23.8876	24.3005	23.7164	23.8745	10	NDUFA8	NADH dehydrogenase [ubiquinone] 1 alpha subcomplex subunit 8	1
P51991;H7C1J8	26.3125	25.7828	26.6676	26.9997	27.0647	26.4097	28.1436	23;1	HNRNPA3	Heterogeneous nuclear ribonucleoprotein A3	0
P52272;A0A087X0X3;M0R019;M0R2T0;M0R0N3;M0QYQ7;M0R2I7;M0R0Y6;M0QY96;M0QYL3	20.6105	20.8667	21.5655	26.3849	27.8344	26.5489	28.2519	59;58;29;26;22;18;16;8;8;3	HNRNPM	Heterogeneous nuclear ribonucleoprotein M	0
P52292;J3QLL0;J3KS65	21.6743	21.5193	20.6507	22.1534	22.3625	23.1106	25.2228	10;6;6	KPNA2	Importin subunit alpha-1	0
P52597;A0A1B0GW42	22.7104	23.2065	22.0943	22.7712	23.865	23.3652	23.8282	14;2	HNRNPF	Heterogeneous nuclear ribonucleoprotein F	0
P52732	21.609	32.1019	28.4977	20.5194	23.7987	31.0608	31.1285	91	KIF11	Kinesin-like protein KIF11	0
P52815	23.8534	24.7248	24.0721	24.7093	24.8162	24.8261	24.661	25	MRPL12	39S ribosomal protein L12, mitochondrial	1
P52907	24.0005	24.7261	23.506	22.9914	20.5338	23.1788	23.76	7	CAPZA1	F-actin-capping protein subunit alpha-1	0
P53007;B4DP62	26.2892	25.9029	25.3891	24.3437	24.0723	25.2765	25.8442	15;11	SLC25A1	Tricarboxylate transport protein, mitochondrial	1
P53999;D6RC37;D6R970	22.1014	21.5857	23.6139	24.9123	26.1438	25.8024	24.3057	13;3;3	SUB1	Activated RNA polymerase II transcriptional coactivator p15	0
P54105;E9PMI6;J3KN38;E9PJF4;E9PQ83	27.4067	27.2267	28.3959	25.35	25.4192	25.5183	25.6576	10;9;9;8;2	CLNS1A	Methylosome subunit pICln	0
P54136;E5RJM9;E5RH09	22.2222	23.3504	21.9775	21.0279	21.768	25.2506	22.0529	13;5;4	RARS	Arginine--tRNA ligase, cytoplasmic	1
P54709;C9J6S2;C9JA36;H7C4L9;C9JXZ1	21.4559	25.1928	23.2582	22.0881	23.2067	23.5298	20.9273	8;2;2;1;1	ATP1B3	Sodium/potassium-transporting ATPase subunit beta-3	0
P54819;F8W1A4;F8VZG5;F8VY04;G3V213;F8VPP1	27.7527	27.2905	27.3636	28.0059	25.0961	27.8126	27.0219	26;25;18;18;12;3	AK2	Adenylate kinase 2, mitochondrial	1
P54886	26.2181	27.2678	27.0376	26.945	26.4295	26.0614	27.1392	42	ALDH18A1	Delta-1-pyrroline-5-carboxylate synthase	1
P55072;C9JUP7;C9IZA5	27.3253	26.6465	27.2023	26.3171	25.4204	25.5526	26.1534	44;6;6	VCP	Transitional endoplasmic reticulum ATPase	0
P55084;F5GZQ3;B5MD38;C9JEY0;C9JE81;C9K0M0	26.2235	26.8324	26.1004	27.5708	26.8471	26.9858	26.6554	32;28;26;8;8;5	HADHB	Trifunctional enzyme subunit beta, mitochondrial	1
P55884;C9JQN7;C9JZG1	25.227	27.0155	24.901	25.9967	24.5783	26.9347	23.882	25;8;4	EIF3B	Eukaryotic translation initiation factor 3 subunit B	0
P56378;A0A0A0MTQ5;G3V556	22.8471	24.8021	23.0485	22.0451	19.7788	22.0522	21.2759	4;2;2	MP68	6.8 kDa mitochondrial proteolipid	1
P56381;Q5VTU8	26.1429	26.2611	21.1874	25.788	24.7481	25.2315	25.2462	6;3	ATP5F1E	ATP synthase subunit epsilon, mitochondrial	1
P56385	26.0421	26.871	26.0363	25.5048	25.6132	25.2476	25.3051	6	ATP5ME	ATP synthase subunit e, mitochondrial	1
P56537;B7ZBH1;A0A0B4J1Y7;A0A0U1RQV5;F8WD20;F8WDS6	22.7733	20.7791	21.5064	24.9991	24.7144	25.0577	25.9472	11;5;2;2;1;1	EIF6	Eukaryotic translation initiation factor 6	0
P57053;O60814	26.0027	26.2004	26.0881	27.1077	28.1548	28.1088	28.8204	12;12	H2BFS	Histone H2B type F-S	0
P58557	22.0505	22.3408	21.6042	22.9564	22.6991	23.028	23.083	4	YBEY	Endoribonuclease YbeY	1
P60174;U3KPZ0;U3KQF3	22.167	21.8075	21.746	22.4237	20.2193	21.0832	21.3437	4;3;2	TPI1	Triosephosphate isomerase	1
P60228;E5RGA2;H0YBR5;H0YAW4;E5RIT4;E5RHS5;E5RII3;E5RIP5;E5RJ25;H0YBP5	24.846	26.8661	24.1839	25.677	23.8244	25.9416	22.9848	17;11;9;6;5;5;3;2;2;2	EIF3E	Eukaryotic translation initiation factor 3 subunit E	0
P60660;F8W1R7;G3V1V0;G3V1Y7;J3KND3;B7Z6Z4;F8VPF3	27.2208	27.3109	26.9345	26.1543	25.2428	27.2308	26.8002	9;8;8;7;7;6;5	MYL6	Myosin light polypeptide 6	0
P60842;J3QLN6;J3QR64;J3KTB5;J3QL43;J3QS69;J3KT12;E7EQG2;Q14240;J3QKZ9;J3KS25;J3KT04;J3KS93;E7EMV8;J3KSN7;J3KSZ0;J3KTN0	21.4085	23.9993	20.7674	23.8351	22.2476	23.6467	22.6723	8;5;5;5;5;5;5;5;5;4;4;2;2;2;2;2;1	EIF4A1	Eukaryotic initiation factor 4A-I	0
P60866;E5RJX2;G3XAN0;E5RIP1	27.9709	28.2668	27.3643	30.5345	30.3987	31.3115	29.5624	14;8;6;4	RPS20	40S ribosomal protein S20	0
P61019;E9PKL7;Q8WUD1;E9PE37;H7C125;H0YD31;H0YDL5;Q6PIK3	22.4758	23.36	21.492	19.7852	20.2949	21.9934	21.0257	10;7;7;3;3;3;1;1	RAB2A	Ras-related protein Rab-2A	0
P61163;R4GMT0;A0A1B0GVS3	21.9375	23.6998	24.1895	19.95	21.3444	20.387	23.6098	9;8;5	ACTR1A	Alpha-centractin	0
P61247;D6RAT0;D6RG13;E9PFI5;H0Y9Y4;H0Y8L7;D6RB09;D6R9B6;D6RAS7;D6RED7;D6RI02;D6RGE0	26.3644	27.9089	27.1605	30.4753	30.9043	31.4919	30.1599	43;34;33;31;30;29;28;21;18;14;13;6	RPS3A	40S ribosomal protein S3a	0
P61254;J3QRI7;J3QQQ9;J3QQV1;J3QRC4;J3KSS0;J3KS10	28.3648	28.3819	28.1609	29.7433	29.9167	30.348	29.5668	23;19;19;19;17;10;6	RPL26	60S ribosomal protein L26	0
P61313;A0A2R8YEM3;E7EQV9;E7ENU7;E7EX53;A0A2R8Y738;E7ERA2	26.1346	26.6064	25.9436	27.8947	29.2939	29.405	29.4891	25;17;17;16;12;12;8	RPL15	60S ribosomal protein L15	0
P61353;K7ELC7;K7EQQ9;K7ERY7	28.0314	28.221	28.1171	29.6436	30.3488	30.1381	29.816	17;14;3;3	RPL27	60S ribosomal protein L27	0
P61513;Q6P4E4;E9PEL3;C9J4Z3;G5E9R3;M0R0A1;M0R2L6;A6NKH3	23.9269	24.9507	23.9993	28.1165	29.0156	28.8666	29.2269	11;9;9;8;6;6;6;2	RPL37A	60S ribosomal protein L37a	0
P61586;Q5JR08;P08134;Q5JR07;C9JNR4;E9PQH6;C9JX21;Q5JR05;E9PLA2;C9JRM1;Q5JR06;E9PN11;U3KQA9;U3KQV3	22.1582	22.3836	21.5958	22.0031	21.3859	22.2498	21.7795	9;5;5;4;4;4;4;4;2;2;2;2;2;2	RHOA	Transforming protein RhoA	0
P61604;B8ZZL8;S4R3N1;B8ZZ54	28.0882	27.6431	27.7698	26.3251	23.9914	24.4268	26.2041	22;17;10;9	HSPE1	10 kDa heat shock protein, mitochondrial	1
P61978;Q5T6W2;S4R359;S4R457	30.7995	29.7555	30.7296	28.7275	28.234	28.3921	29.0313	40;28;8;4	HNRNPK	Heterogeneous nuclear ribonucleoprotein K	0
P62072	25.182	25.9298	26.1824	24.9512	24.0567	23.672	23.7496	9	TIMM10	Mitochondrial import inner membrane translocase subunit Tim10	1
P62081;A0A2R8Y623;B5MCP9	27.1014	27.6248	25.9217	29.7879	29.4219	29.6329	28.4299	31;23;23	RPS7	40S ribosomal protein S7	0
P62136;E9PMD7;E7ETD8;H0Y3Y6;F8W1A0	23.9699	24.1157	23.6876	22.3977	21.1231	23.3964	24.2213	11;8;4;1;1	PPP1CA	Serine/threonine-protein phosphatase PP1-alpha catalytic subunit	0
P62241;Q5JR95	26.913	27.4225	27.0815	28.92	29.5523	29.7097	28.7208	24;20	RPS8	40S ribosomal protein S8	0
P62244;I3L3P7;I3L246;H3BV27;H3BT37;I3L303;H3BVC7	26.5316	27.0742	25.8062	28.7092	29.2091	29.2769	27.6546	21;17;12;5;5;5;4	RPS15A	40S ribosomal protein S15a	1
P62249;M0R210;M0R3H0;Q6IPX4;M0R1M5;M0QX76	25.5999	26.5669	25.8688	29.0309	29.664	30.0746	28.1712	21;19;14;11;10;7	RPS16	40S ribosomal protein S16	0
P62258;B4DJF2;I3L3T1;K7EM20;K7EIT4;I3L0W5;P31947	27.9097	27.6546	27.7439	26.9791	25.8541	26.638	26.7997	22;12;12;7;6;3;3	YWHAE	14-3-3 protein epsilon	0
P62266;D6RD47;D6RDJ2;D6RIX0;D6R9I7	21.5985	24.7233	23.4234	27.2676	27.8549	28.1389	26.7788	15;12;6;6;6	RPS23	40S ribosomal protein S23	0
P62269;J3JS69;A0A0G2JQH2;Q5GGW2	22.0502	22.0009	21.7744	28.5596	29.6405	28.4206	27.1966	27;9;7;7	RPS18	40S ribosomal protein S18	1
P62273;A0A2R8Y851;A0A087WTT6;A0A2R8Y6P7	25.7168	26.374	25.6438	27.7967	27.8212	28.7698	26.7371	5;4;3;2	RPS29	40S ribosomal protein S29	0
P62277;J3KMX5;E9PS50	24.5093	24.9743	24.7179	27.9946	29.0856	28.4546	27.7311	26;20;13	RPS13	40S ribosomal protein S13	0
P62280;M0QZC5;M0R1H5;M0R1H6	25.6037	27.2582	25.938	29.4144	29.9505	30.0786	28.7988	27;24;9;7	RPS11	40S ribosomal protein S11	0
P62304;A6NHK2	24.8435	24.4234	22.333	20.6226	22.8695	19.9577	23.7782	3;2	SNRPE	Small nuclear ribonucleoprotein E	0
P62306;A0A0B4J254;F8W0W6	24.5038	25.5426	24.2206	23.8986	24.4729	24.0787	24.4516	5;2;2	SNRPF	Small nuclear ribonucleoprotein F	0
P62310	22.6395	22.6216	21.5554	22.5065	22.4653	22.6059	21.9931	3	LSM3	U6 snRNA-associated Sm-like protein LSm3	0
P62314;J3QLI9;J3QLR7	26.0023	25.6459	26.7498	25.7188	25.9794	25.2501	26.3535	6;3;1	SNRPD1	Small nuclear ribonucleoprotein Sm D1	0
P62316;K7EJB5;K7ERG4	26.4516	25.657	26.9913	25.7547	26.1544	25.6268	26.5131	15;6;6	SNRPD2	Small nuclear ribonucleoprotein Sm D2	0
P62318;H3BT13	25.1572	25.339	25.9312	25.0289	25.3388	25.627	25.197	6;3	SNRPD3	Small nuclear ribonucleoprotein Sm D3	0
P62424;Q5T8U3;Q5T8U2	27.0648	28.0396	27.6709	30.7217	31.201	30.9901	30.8733	32;18;17	RPL7A	60S ribosomal protein L7a	0
P62491;H3BMH2;H3BSC1;Q15907;B4DQU5;H3BN38;P57735	24.0625	25.0206	21.2782	22.0723	22.8797	20.2871	22.917	12;11;11;11;5;1;1	RAB11A	Ras-related protein Rab-11A	0
P62701;C9JEH7;P22090;Q8TD47	23.0439	24.4488	22.7058	29.3287	30.6385	29.484	29.1572	38;14;14;12	RPS4X	40S ribosomal protein S4, X isoform	0
P62750;H7BY10;K7ERT8;A8MUS3;K7EJV9;K7EMA7	26.9395	26.8058	26.6125	28.3745	28.9588	29.5102	29.0089	22;20;20;20;19;9	RPL23A	60S ribosomal protein L23a	0
P62753;A2A3R5;A2A3R7	24.0863	25.7451	25.1356	28.04	27.8671	28.0028	26.8201	24;19;5	RPS6	40S ribosomal protein S6	0
P62805	27.2358	26.1546	26.4276	26.4103	27.2032	27.6409	28.3416	18	HIST1H4A; HIST1H4B; HIST1H4C; HIST1H4D; HIST1H4E; HIST1H4F; HIST1H4H; HIST1H4I; HIST1H4J; HIST1H4K; HIST1H4L; HIST2H4A; HIST2H4B; HIST4H4	Histone H4	0
P62829;J3KT29;C9JD32;J3KTJ3;B9ZVP7;J3QQT9	24.6218	24.8987	23.7634	25.9965	26.5586	27.0618	26.4517	17;12;10;9;8;2	RPL23	60S ribosomal protein L23	0
P62834	21.5371	23.3846	20.6073	22.2568	23.8915	23.2227	23.3832	6	RAP1A	Ras-related protein Rap-1A	0
P62851	24.5197	25.3207	24.9538	29.4098	30.0017	30.483	28.5375	12	RPS25	40S ribosomal protein S25	0
P62854;Q5JNZ5	21.1944	21.0714	20.9881	25.723	25.7837	25.7818	25.0861	5;4	RPS26	40S ribosomal protein S26	0
P62857	27.8199	27.8763	27.2884	29.6004	29.6081	30.3694	28.6405	10	RPS28	40S ribosomal protein S28	0
P62873;F6UT28;B1AKQ8;F6X3N5;B3KVK2;F5H8J8;F5H100;F5H0S8;E9PCP0;P16520	20.7267	23.0976	22.192	20.9648	19.8995	22.3579	22.8653	13;9;8;7;5;1;1;1;1;1	GNB1	Guanine nucleotide-binding protein G(I)/G(S)/G(T) subunit beta-1	0
P62888;E5RI99;A0A0C4DH44;E5RJH3;A0A0B4J213	27.3232	27.2415	26.8706	30.2451	30.5522	30.079	30.7876	18;17;9;8;5	RPL30	60S ribosomal protein L30	0
P62899;C9JU56;B7Z4E3;B7Z4C8;H7C2W9;B8ZZK4	27.009	26.5178	25.9812	27.8187	28.7465	28.7503	28.5043	14;13;13;13;12;10	RPL31	60S ribosomal protein L31	0
P62906	25.9253	27.294	27.2723	29.8096	30.1269	30.2525	29.6213	35	RPL10A	60S ribosomal protein L10a	1
P62913;Q5VVC8	27.79	28.0422	27.1613	29.989	30.3096	30.2052	30.8072	25;22	RPL11	60S ribosomal protein L11	0
P62917;E9PKU4;E9PKZ0;G3V1A1;E9PP36	26.9669	27.3532	27.1847	30.268	31.0983	30.7415	30.557	31;27;25;22;13	RPL8	60S ribosomal protein L8	0
P62937;F8WE65;C9J5S7;E5RIZ5;P0DN26;A0A0H2UH34;A0A0B4J2A2;A0A075B767;A0A075B759;Q9Y536;F5H284;P0DN37	25.496	25.5859	25.2175	23.8539	22.201	22.6798	24.2887	12;7;7;2;2;2;2;2;2;2;2;1	PPIA	Peptidyl-prolyl cis-trans isomerase A	0
P62979;J3QTR3;A0A2R8Y422;J3QSA3;F5GZ39;M0R1V7;J3QS39;Q49A90;F5H6Q2;F5GYU3;F5H2Z3;F5H265;B4DV12;F5H388;F5H747;F5GXK7;J3QKN0;Q5PY61;Q96C32;P0CG47;P0CG48	26.2203	24.7651	23.5551	26.4837	26.5859	27.1761	25.4223	8;3;3;2;2;2;2;2;2;2;2;2;2;2;2;2;2;2;2;2;2	RPS27A	Ubiquitin-40S ribosomal protein S27a	0
P62995;H7C2L4;H7BXF3	22.3738	20.4086	21.0261	22.0463	22.0037	22.3191	22.2899	5;3;1	TRA2B	Transformer-2 protein homolog beta	0
P63104;E7EX29;E7ESK7;B0AZS6;E5RIR4;E9PD24;E7EVZ2;E5RGE1;B7Z2E6;H0YB80	23.7567	24.1061	24.2259	23.941	23.2309	24.0897	23.9958	12;11;8;7;5;5;5;4;4;4	YWHAZ	14-3-3 protein zeta/delta	0
P63173;J3KT73;J3QL01;J3KSP2	24.8846	24.7195	24.9274	25.6261	24.942	26.0522	25.6626	7;5;5;2	RPL38	60S ribosomal protein L38	0
P63241;F8WCJ1;C9J7B5;C9J4W5;I3L397;I3L504;Q9GZV4;Q6IS14	22.3478	21.9811	20.857	22.7987	22.0871	23.0045	23.5497	5;4;4;4;4;4;4;4	EIF5A	Eukaryotic translation initiation factor 5A-1	0
P63244;J3KPE3;D6RAC2;D6RHH4;D6REE5;H0Y8W2;D6R9Z1;H0YAM7;D6R9L0;D6RFX4;H0YAF8;D6RAU2;E9PD14;D6RBD0;D6RFZ9;H0Y8R5;D6R909;D6RGK8;D6RF23;D6RHJ5;D6RDI0;H0Y9P0	27.1399	27.6409	28.1962	29.8718	29.3939	30.3721	28.5388	39;32;30;28;28;25;23;23;23;22;21;20;20;19;18;13;12;10;9;8;5;5	RACK1	Receptor of activated protein C kinase 1	0
P63261;I3L3I0;I3L1U9;I3L4N8;I3L3R2;J3KT65;K7EM38	29.1969	30.8189	29.3534	27.9683	26.6828	27.9703	28.5292	39;20;20;16;15;14;12	ACTG1	Actin, cytoplasmic 2	0
P67775;P62714;H0YC23;H0YBN9;E5RHC1;E5RI56;E5RFI3;E5RHP4;E7ESG8;H3BV22;H3BTA2;P60510	23.6638	23.944	23.3586	23.4338	22.4921	22.8414	23.2367	9;8;5;3;2;1;1;1;1;1;1;1	PPP2CA	Serine/threonine-protein phosphatase 2A catalytic subunit alpha isoform	0
P67809;H0Y449;C9J5V9;Q9Y2T7	27.5322	27.1062	26.9493	26.4535	26.9662	26.6446	26.8764	19;14;8;6	YBX1	Nuclease-sensitive element-binding protein 1	0
P68032;P68133;P63267;P62736;A6NL76;F8WB63;B8ZZJ2;C9JFL5;F6UVQ4;F6QUT6	25.1225	26.7774	25.9597	23.6458	22.6644	24.5167	24.8051	25;23;22;22;20;11;11;11;11;11	ACTC1	Actin, alpha cardiac muscle 1	0
P68104;Q5VTE0;A0A087WVQ9;A0A087WV01;Q5JR01;A6PW80	26.8409	27.8288	26.3228	27.8016	26.9693	27.8982	27.7427	21;20;19;17;8;7	EEF1A1	Elongation factor 1-alpha 1	0
P68363;P68366;F8VVB9;F8VQQ4;F8VS66;F8VRZ4;C9JDS9;F8VX09;F8VWV9;A6NHL2;C9JEV8;C9JQ00;C9JJQ8;F8VRK0;C9K0S6;C9JDL2;F8W0F6;F8VXZ7;Q9H853	26.8075	27.6347	26.6384	25.8918	26.3877	27.0309	26.8949	40;28;16;15;11;10;8;7;7;7;5;5;5;4;3;3;3;1;1	TUBA1B	Tubulin alpha-1B chain	0
P68371;M0R2D3;M0QYM7;M0R042;M0R2T4;A0A075B724	26.6391	28.0543	27.0722	26.5709	27.1339	27.83	27.5696	35;10;4;3;2;1	TUBB4B	Tubulin beta-4B chain	0
P78362;H7C5L6;H7C521;F8WBW4	22.7297	20.7953	19.6722	23.622	23.376	23.8402	23.5935	14;6;4;1	SRPK2	SRSF protein kinase 2	0
P78371;F5GWF6;F8VQ14	25.7597	26.0437	25.6496	28.1582	26.2006	26.3019	27.5466	43;37;32	CCT2	T-complex protein 1 subunit beta	0
P80723;U3KQP0	27.2771	26.8388	27.4738	26.3464	23.5509	25.7258	26.3952	13;1	BASP1	Brain acid soluble protein 1	0
P82663;E7EPW2	24.6408	27.2214	24.9254	28.0064	28.3283	27.8981	27.595	20;15	MRPS25	28S ribosomal protein S25, mitochondrial	1
P82664	26.9486	27.8877	27.113	27.4305	27.5995	27.3258	27.0622	14	MRPS10	28S ribosomal protein S10, mitochondrial	1
P82673;H0YG82	27.2182	28.5057	26.9761	28.218	28.3376	28.2894	27.8233	27;11	MRPS35	28S ribosomal protein S35, mitochondrial	1
P82675	24.2385	26.7984	24.0094	26.877	27.3263	27.2225	26.9139	27	MRPS5	28S ribosomal protein S5, mitochondrial	1
P82909;D6R941	28.2161	27.6896	28.689	26.9058	25.1469	25.5619	25.9444	7;2	MRPS36	28S ribosomal protein S36, mitochondrial	1
P82912;H0YL99	27.3003	28.0613	27.1288	27.3209	27.4673	27.5576	27.5203	13;6	MRPS11	28S ribosomal protein S11, mitochondrial	1
P82914	22.605	23.8832	20.8107	26.6608	26.3697	25.9622	25.9113	27	MRPS15	28S ribosomal protein S15, mitochondrial	1
P82921	24.0961	26.171	24.129	26.1063	26.1302	25.8479	25.5338	10	MRPS21	28S ribosomal protein S21, mitochondrial	1
P82930;C9JJ19	25.8512	28.2383	26.2289	29.048	29.5251	29.3273	28.7307	24;23	MRPS34	28S ribosomal protein S34, mitochondrial	1
P82932	27.6604	28.121	27.8659	28.1515	28.657	28.4515	28.2529	17	MRPS6	28S ribosomal protein S6, mitochondrial	1
P82933;H7BZC4	27.5489	28.709	27.0139	28.9357	29.0922	28.9109	28.7851	37;4	MRPS9	28S ribosomal protein S9, mitochondrial	1
P83111;H0YNN5	22.0545	23.5345	23.5498	25.265	24.3056	26.968	24.9916	27;7	LACTB	Serine beta-lactamase-like protein LACTB, mitochondrial	1
P83731;C9JXB8;C9JNW5	25.5522	26.622	25.7368	27.2015	28.4945	28.95	28.1768	17;12;12	RPL24	60S ribosomal protein L24	0
P84090;G3V279	27.9192	26.4681	26.8038	25.4339	25.1962	25.5935	25.4509	8;4	ERH	Enhancer of rudimentary homolog	0
P84103;A0A087X2D0	27.1907	27.6459	27.2785	26.8213	27.2374	27.2519	26.4608	11;8	SRSF3	Serine/arginine-rich splicing factor 3	0
P98175;P52756;E9PGM9;P78332	29.1851	28.8851	28.2713	28.1554	27.5398	27.0387	28.433	47;2;1;1	RBM10	RNA-binding protein 10	0
Q00059;H7BYN3	27.5052	26.8782	27.3634	30.2777	30.6015	29.9878	30.2606	31;20	TFAM	Transcription factor A, mitochondrial	1
Q00325	27.369	28.3693	26.7671	26.1822	27.0253	27.3581	26.9923	27	SLC25A3	Phosphate carrier protein, mitochondrial	1
Q00577	23.3746	23.3481	21.2971	26.5387	26.7568	26.9185	26.6717	15	PURA	Transcriptional activator protein Pur-alpha	0
Q00839;A0A1W2PPS1;A0A1X7SBS1;Q5RI18;A0A1W2PP35;A0A1W2PPH7;A0A1W2PQL0;A0A1W2PP34;A0A1W2PPL4;A0A1W2PQ74;A0A1W2PRZ7;A0A1W2PQD4;A0A1W2PPE9;A0A1W2PRI6;A0A1W2PNG3;A0A1W2PP22	27.1348	27.5193	27.6299	28.4466	29.1078	28.8268	29.6757	55;53;51;45;45;42;41;41;41;37;34;30;5;5;2;1	HNRNPU	Heterogeneous nuclear ribonucleoprotein U	0
Q01082;A0A087WUZ3;F8W6C1	32.9284	32.3136	32.9611	29.2687	28.5327	29.2382	30.4992	205;201;61	SPTBN1	Spectrin beta chain, non-erythrocytic 1	0
Q01130;J3KP15;J3QL05;Q9BRL6	23.9704	24.6189	23.7069	25.8853	26.6334	26.1078	26.1026	11;10;8;1	SRSF2	Serine/arginine-rich splicing factor 2	0
Q01518;Q5T0S3;Q5T0R8;Q5T0R7;Q5T0R6;Q5T0R5;Q5T0R4;Q5T0R3;Q5T0R2;Q5T0R1;Q5T0R9	21.9128	20.8617	21.5256	22.1417	21.1211	21.6734	21.856	6;3;1;1;1;1;1;1;1;1;1	CAP1	Adenylyl cyclase-associated protein 1	0
Q01780;K7EJ37	22.3189	21.783	20.7317	21.0666	22.935	24.1483	25.4743	22;4	EXOSC10	Exosome component 10	0
Q01804;D6RI06	20.7545	21.8194	24.1749	20.678	21.0411	19.0122	22.5012	16;6	OTUD4	OTU domain-containing protein 4	0
Q01813;B1APP8;B1APP6;H0Y3Y3;H0Y757;V9GY25	21.384	20.8166	22.2689	20.13	20.5914	22.5863	20.5156	15;5;5;4;3;1	PFKP	ATP-dependent 6-phosphofructokinase, platelet type	0
Q02543;M0R117;M0R1A7;M0R3D6;M0R0P7	26.7664	27.4632	26.5803	29.322	30.2097	29.9255	30.1419	27;25;24;23;20	RPL18A	60S ribosomal protein L18a	0
Q02809;Q5JXB7;Q5JXB8	23.0905	25.431	23.3851	22.0532	23.0635	22.8539	21.5623	16;5;3	PLOD1	Procollagen-lysine,2-oxoglutarate 5-dioxygenase 1	0
Q02878;F8VZ45;U3KQR5;F8VZA3;F8VWR1;F8VU16	27.5427	27.9061	28.1853	30.0536	30.6224	30.539	30.3504	34;12;12;5;5;5	RPL6	60S ribosomal protein L6	0
Q02978;I3L1P8	24.7463	25.0925	24.2423	23.0456	22.793	23.8694	23.8767	16;15	SLC25A11	Mitochondrial 2-oxoglutarate/malate carrier protein	1
Q04837;A0A0G2JLD8;E7EUY5;C9K0U8	28.9439	29.5926	29.0061	28.1278	27.0422	28.7426	27.4637	15;12;12;9	SSBP1	Single-stranded DNA-binding protein, mitochondrial	1
Q04917;F8WEB6;A2IDB1;A2IDB2	21.4797	23.3931	23.374	22.4447	19.729	22.894	22.6242	8;3;3;2	YWHAH	14-3-3 protein eta	0
Q05707;J3QT83;Q4G0W3;A0A0A0MQT7;H0YBB2	21.8795	23.462	20.81	25.1079	25.5419	26.0891	21.938	22;15;9;6;4	COL14A1	Collagen alpha-1(XIV) chain	0
Q06265;D6R905;D6RA17;D6RIY6;D6RAP4;H0Y9L5	22.8494	21.5888	20.6645	20.606	23.62	23.1054	24.2424	7;6;5;5;4;2	EXOSC9	Exosome complex component RRP45	0
Q06830;A0A0A0MSI0;A0A0A0MRQ5	27.3731	26.5242	27.5766	25.8673	25.7521	25.9785	26.7551	18;17;6	PRDX1	Peroxiredoxin-1	0
Q07020;G3V203;J3QQ67;H0YHA7;F8VUA6;F8VYV2;A0A075B7A0;F8VXR6	25.1729	26.1682	23.7144	29.1004	30.0557	30.2977	29.9807	24;22;22;20;16;16;15;3	RPL18	60S ribosomal protein L18	0
Q07065	25.0154	25.5729	25.5727	24.5154	25.2129	26.0071	24.9862	36	CKAP4	Cytoskeleton-associated protein 4	0
Q08211	20.4937	21.5669	22.5303	26.8227	27.4727	27.0122	28.0401	47	DHX9	ATP-dependent RNA helicase A	0
Q08378;A0A087WV43	29.1938	29.0354	25.8132	24.7513	22.0099	22.2367	22.0369	60;4	GOLGA3	Golgin subfamily A member 3	0
Q08380;K7EP36;K7ESM3;K7EKQ5;K7ERZ6;K7EJD3;K7EQT9;K7ES75;K7EN99;K7EJY8	26.1602	23.0957	24.2193	20.1834	20.6128	20.3548	19.7869	9;6;4;4;3;3;2;2;2;1	LGALS3BP	Galectin-3-binding protein	0
Q08945;A0A0U1RRK2;E9PMD4	21.7039	20.5145	21.5682	22.6375	22.7917	22.015	21.2851	7;3;1	SSRP1	FACT complex subunit SSRP1	0
Q08J23;A0A140T9Y7	22.2682	21.587	19.8425	23.0628	23.7661	24.1418	23.7433	16;4	NSUN2	tRNA (cytosine(34)-C(5))-methyltransferase	0
Q09028;H0YF10;H0YCT5;H0YDK2;H0YEU5;E9PNS6;E9PNS2;E9PIC4;C9JAJ9;E9PND5;C9JPP3	24.4823	21.5168	21.6174	25.3882	25.9029	25.0921	27.6108	16;8;7;7;6;5;3;3;2;1;1	RBBP4	Histone-binding protein RBBP4	0
Q09161;X6R941	20.4729	21.122	22.6689	21.7439	22.1516	22.7364	22.1028	4;1	NCBP1	Nuclear cap-binding protein subunit 1	0
Q09666;E9PQE3;E9PJZ0;E9PKR9;E9PJC6;E9PLK4	21.9465	22.6922	23.2874	20.5115	20.5297	18.9425	23.3198	15;1;1;1;1;1	AHNAK	Neuroblast differentiation-associated protein AHNAK	0
Q10713;Q5SXN9	21.7856	22.7787	24.1048	22.2421	21.2112	20.4983	22.9983	12;1	PMPCA	Mitochondrial-processing peptidase subunit alpha	1
Q12797;A0A087WW51;E5RHK2;A0A087WUJ2;E5RG56;E5RHJ2;E5RG29	21.024	23.3902	21.6402	22.8992	24.0614	25.8333	23.1406	24;6;5;2;2;1;1	ASPH	Aspartyl/asparaginyl beta-hydroxylase	0
Q12904;D6R937	23.6588	23.8064	23.6426	19.7675	20.3696	25.0755	20.6243	7;2	AIMP1	Aminoacyl tRNA synthase complex-interacting multifunctional protein 1	0
Q12905;B4DY09;X6R6Z1;A0A0A0MRL0	24.4043	23.4947	23.8424	25.0992	25.0642	24.8297	26.1142	18;17;9;8	ILF2	Interleukin enhancer-binding factor 2	0
Q12906;K7EKJ9;K7EQR9;K7EKY0;K7ER69;K7EJ09;K7EPG3;K7ERM6;K7ENK6;K7EM82;K7EQ75	25.7959	25.4412	26.0501	26.9108	27.1883	26.6594	27.7078	36;16;13;7;7;5;4;4;4;4;1	ILF3	Interleukin enhancer-binding factor 3	0
Q12931;I3L0K7;I3L239;I3L253;I3L2D5	23.3983	26.5027	24.8581	27.5488	29.4856	25.9563	26.8913	43;36;16;2;2	TRAP1	Heat shock protein 75 kDa, mitochondrial	1
Q13011;M0R248;M0QZW4	23.287	23.0228	21.3188	22.0788	21.0724	21.0107	22.1422	8;4;2	ECH1	Delta(3,5)-Delta(2,4)-dienoyl-CoA isomerase, mitochondrial	1
Q13084;A2IDC6;Q4TT37;A2IDC7	25.4893	27.4589	26.8244	26.9614	27.7355	27.5031	27.0381	36;34;31;26	MRPL28	39S ribosomal protein L28, mitochondrial	1
Q13151	24.8921	23.8666	24.6764	25.2042	25.7741	24.6892	26.4678	18	HNRNPA0	Heterogeneous nuclear ribonucleoprotein A0	0
Q13155;A8MU58;F8W950	23.0973	23.0625	21.8223	20.2016	20.1354	23.7018	20.2169	5;4;4	AIMP2	Aminoacyl tRNA synthase complex-interacting multifunctional protein 2	0
Q13162;H7C3T4;A6NG45;A6NJJ0	27.2415	25.8778	25.1036	23.2445	21.5598	22.4172	20.5295	11;6;3;1	PRDX4	Peroxiredoxin-4	1
Q13242;H0YIB4;S4R3G0	24.6434	24.7753	24.4805	24.4483	24.5337	24.5896	25.2055	13;10;8	SRSF9	Serine/arginine-rich splicing factor 9	0
Q13243;B4DJK0;B4DUA4;G3V5K8	21.1455	20.3649	21.9459	25.146	25.6707	24.7313	21.8453	10;6;6;5	SRSF5	Serine/arginine-rich splicing factor 5	0
Q13247;A0A0D9SGD2	23.6388	24.4364	23.8623	24.9904	25.6924	24.6764	24.9913	8;1	SRSF6	Serine/arginine-rich splicing factor 6	0
Q13263;M0R0K9;M0R3C0;M0R2I3	21.03	22.4034	21.1622	23.7389	24.5572	23.9803	25.9315	35;14;7;3	TRIM28	Transcription intermediary factor 1-beta	0
Q13283;E5RIZ6;E5RH42;E5RJU8;E5RI46;E5RIF8;E5RH00	24.0357	24.7027	23.571	26.3698	26.6327	27.2428	25.2056	22;10;8;8;6;6;3	G3BP1	Ras GTPase-activating protein-binding protein 1	0
Q13330;E7ESY4;H0Y4T7;F8W9Y9;H7C3F3;H0YIT0	21.0723	21.1407	21.7703	25.0042	25.559	24.553	29.0596	39;37;28;20;2;2	MTA1	Metastasis-associated protein MTA1	0
Q13347;Q5TFK1	26.2585	28.0993	25.974	26.557	25.6013	27.2096	24.884	17;5	EIF3I	Eukaryotic translation initiation factor 3 subunit I	0
Q13405;H0YDP7;E9PNF1;E9PI78	26.9754	27.3253	27.1439	26.4558	27.4482	27.0753	26.2799	19;15;8;2	MRPL49	39S ribosomal protein L49, mitochondrial	1
Q13409;E7EMU4;E7EV09;E9PGG1;E7EU01;E7ERR6;E7ERH4;E7ETL8	21.4171	21.0678	23.6406	21.8539	21.8197	19.7585	22.722	6;2;2;1;1;1;1;1	DYNC1I2	Cytoplasmic dynein 1 intermediate chain 2	0
Q13423;E9PCX7;D6RAI5;D6RHU2;H0Y8P5;D6RCR6	25.801	26.9949	25.7991	24.7392	25.6799	24.773	23.195	37;29;13;11;5;3	NNT	NAD(P) transhydrogenase, mitochondrial	1
Q13428	21.922	22.964	22.1275	24.684	23.1957	25.9528	26.5562	54	TCOF1	Treacle protein	0
Q13435;E9PPJ0;E9PJT3;E9PJ04;H0YCG1;H0YEX5;E9PIL8	22.3473	21.6661	21.1137	20.2761	22.8034	22.8396	24.3399	12;11;5;5;4;2;1	SF3B2	Splicing factor 3B subunit 2	0
Q13464;A0A0U1RQV4;O75116;D6REE7;E9PF63;C9JFJ0;Q14DU5;J3KRH6	26.7792	28.0243	28.1903	24.7471	21.4711	24.8236	25.3907	60;56;7;5;4;3;2;1	ROCK1	Rho-associated protein kinase 1	0
Q13547;Q5TEE2	22.2246	20.9273	22.2052	21.3102	23.6074	22.81	25.4893	10;7	HDAC1	Histone deacetylase 1	0
Q13561;F8W1I6;F8VW18;H0YI98;F8VX93;F8VRV7;H0YHL1;F8W0U6	25.4142	25.9227	25.4137	24.8517	24.0832	24.4485	24.7785	18;15;12;10;6;6;5;1	DCTN2	Dynactin subunit 2	0
Q13576;E7EWC2;F5H7S7;D6R939;E9PDT6;D6RDK8;D6R999;D6RGC6	21.189	24.4896	21.6547	23.0713	22.974	22.9855	23.1624	15;14;14;9;6;2;1;1	IQGAP2	Ras GTPase-activating-like protein IQGAP2	0
Q13610;B4DJV5;F8VZ56	23.0532	21.5442	21.8804	22.8584	23.4108	23.1982	23.397	10;9;1	PWP1	Periodic tryptophan protein 1 homolog	0
Q13813	32.8539	31.9392	32.5121	29.0342	27.9698	28.556	29.8867	238	SPTAN1	Spectrin alpha chain, non-erythrocytic 1	0
Q13868;A3KFL2;A3KFL5;A3KFL1	21.4935	20.7217	21.308	22.3683	23.6625	20.8477	24.8095	9;8;7;6	EXOSC2	Exosome complex component RRP4	0
Q13895;H7BY94;F8WBL2	21.8656	21.9722	21.77	23.6568	24.9438	25.638	25.2235	19;7;6	BYSL	Bystin	0
Q14008;E9PQH5;H0YDX5;H0YCF6;H0YEK7	23.4715	23.7413	22.1108	23.5901	21.7888	25.6122	24.2493	46;4;4;3;3	CKAP5	Cytoskeleton-associated protein 5	0
Q14103;H0Y8G5;H0YA96;D6RAF8;D6RF44;D6RD83;D6RBQ9	28.0803	25.9515	27.5768	26.5666	26.0935	25.6341	26.7593	19;18;17;15;11;9;9	HNRNPD	Heterogeneous nuclear ribonucleoprotein D0	0
Q14137;A0A075B729	21.681	21.8943	21.2452	22.5213	20.5747	21.9718	22.7444	10;1	BOP1	Ribosome biogenesis protein BOP1	0
Q14152	26.9295	28.7287	25.5845	28.2071	26.4656	28.1379	25.5177	67	EIF3A	Eukaryotic translation initiation factor 3 subunit A	0
Q14197;J3KS15;J3QRF8	27.3398	28.4239	27.3542	27.6214	27.5496	27.8058	27.0098	18;16;3	MRPL58	Peptidyl-tRNA hydrolase ICT1, mitochondrial	1
Q14204;A0A2R8Y5T0;A0A2R8Y706;A0A2R8Y6H2;A0A2R8YFZ7;A0A2R8Y542;A0A2R8Y6I5;H0YJ21;A0A2R8YGC7	23.6388	25.0881	20.8948	21.3511	21.2632	22.5799	19.3194	37;20;20;14;12;10;5;4;1	DYNC1H1	Cytoplasmic dynein 1 heavy chain 1	0
Q14247;H0YCD9;H0YEV2	23.826	23.259	25.9389	22.6513	19.7191	19.9245	23.0634	14;4;3	CTTN	Src substrate cortactin	0
Q14257;H0YL43;A8MXP8	25.4334	25.7636	25.0922	21.0922	23.3875	23.1065	23.6886	13;8;6	RCN2	Reticulocalbin-2	1
Q14318;A0A0A0MTJ1;U3KQI1;U3KQ64;M0R1Q0;M0R1S6	21.1023	23.5334	22.9434	23.6364	24.192	23.2846	22.1639	12;6;4;4;3;3	FKBP8	Peptidyl-prolyl cis-trans isomerase FKBP8	1
Q14444;E9PLA9;G3V153	21.2231	22.47	20.4164	24.0292	24.5279	25.3533	23.1635	9;7;6	CAPRIN1	Caprin-1	0
Q14692	22.6334	21.1073	22.101	19.8863	22.8001	22.3911	22.4772	7	BMS1	Ribosome biogenesis protein BMS1 homolog	0
Q14694;J3KT19;H3BNS8;H3BQP1;H3BQC6;H3BNA1;H3BVF1	20.4865	21.7118	22.4649	21.542	20.2062	21.6541	20.5937	6;2;1;1;1;1;1	USP10	Ubiquitin carboxyl-terminal hydrolase 10	0
Q14697;F5H6X6;E9PKU7;E9PNH1	25.6644	25.4043	27.0245	23.7676	25.1301	23.2065	25.1079	26;23;19;5	GANAB	Neutral alpha-glucosidase AB	0
Q14766;E7EV71;C9JD84;C9JDW2;H7C4L5;H7C2H7;H7C0I7;H7BZ76	26.2243	26.0358	27.1529	21.0902	21.7066	20.6023	19.2532	24;20;17;4;3;2;2;1	LTBP1	Latent-transforming growth factor beta-binding protein 1	0
Q14974;J3QR48;J3KTM9;J3KS06	21.9794	24.0273	22.3374	23.0734	22.6231	22.94	23.1969	9;7;2;1	KPNB1	Importin subunit beta-1	0
Q15019;B5MCX3;H7C2Y0;C9J2Q4;C9JB25;C9J938;C9IZU3;H7C310;C9JZI2;C9IY94;C9JQJ4;A0A1B0GXJ2;C9JFT1;F8WB65;C9JT15;C9JSE7;B5MD47;H7C1T1	25.7452	25.795	25.9156	24.9034	20.1504	24.133	25.2829	21;18;11;10;9;8;7;7;5;5;5;4;4;4;3;3;3;1	2023-09-02	Septin-2	0
Q15024	21.3364	20.3561	21.6295	22.0345	22.629	21.9482	23.467	10	EXOSC7	Exosome complex component RRP42	0
Q15046;H3BVA8;H3BRC9;J3KRL2;H3BPV7	25.0357	24.7346	24.2706	24.0309	23.6174	26.5053	23.8181	20;4;2;2;1	KARS	Lysine--tRNA ligase	1
Q15075	24.7208	24.4125	24.0414	23.8403	22.1528	22.0632	20.7299	19	EEA1	Early endosome antigen 1	0
Q15084	26.0389	26.6547	24.6586	24.2112	24.3303	24.5503	24.6444	12	PDIA6	Protein disulfide-isomerase A6	0
Q15120;REV__P78559;REV__E9PGC8	25.0668	24.2246	24.4273	24.7279	22.9927	23.8283	23.9939	19;1;1	PDK3	[Pyruvate dehydrogenase (acetyl-transferring)] kinase isozyme 3, mitochondrial	1
Q15208	27.312	27.3488	26.8419	26.9108	26.7568	27.116	27.6287	25	STK38	Serine/threonine-protein kinase 38	0
Q15233;C9JYS8;C9IZL7;H7C367;C9J4X2;C9JJ13	20.9429	23.6263	25.2834	23.547	24.1639	24.0683	24.2028	20;15;10;10;5;1	NONO	Non-POU domain-containing octamer-binding protein	0
Q15293;E9PP27	25.1956	25.8087	25.2522	24.4635	25.3228	24.2277	25.4419	13;3	RCN1	Reticulocalbin-1	0
Q15393;H3BMB0;I3L4G7;J3QKV4	22.8373	23.551	24.8881	21.7418	22.1578	21.3021	21.8579	20;1;1;1	SF3B3	Splicing factor 3B subunit 3	0
Q15599;H3BN50;H3BQS0;H3BUQ9	20.7003	22.9786	22.0448	22.8627	22.5755	24.4981	24.2241	6;3;3;2	SLC9A3R2	Na(+)/H(+) exchange regulatory cofactor NHE-RF2	0
Q15717;M0QZR9;M0R055;B1AM48;B1APY9;B1APY8;A0A0A0MRX1;A0A0R4J2E6;Q12926;P26378	22.7685	23.4923	20.4448	25.6284	25.9431	25.2913	25.9443	13;7;3;1;1;1;1;1;1;1	ELAVL1	ELAV-like protein 1	0
Q15750	28.7867	28.7459	28.6146	27.9315	27.1747	27.1878	27.6029	37	TAB1	TGF-beta-activated kinase 1 and MAP3K7-binding protein 1	0
Q15758;M0QXM4;M0QX44	24.2479	24.7843	21.0886	22.1418	22.6385	22.7624	21.2163	9;8;2	SLC1A5	Neutral amino acid transporter B(0)	0
Q16134;D6RAD5	23.0493	24.6522	22.884	22.7132	18.6084	22.2285	22.5513	10;1	ETFDH	Electron transfer flavoprotein-ubiquinone oxidoreductase, mitochondrial	1
Q16540;A6NJD9;A8MVT4;A8MYK1;H7C2P7	24.1856	26.2035	25.487	25.4767	26.4234	25.8821	25.5489	10;8;8;8;7	MRPL23	39S ribosomal protein L23, mitochondrial	1
Q16576;E9PC52;Q5JP02;Q5JP01;Q5JNZ6;C9J7L0	21.1509	20.6308	21.273	27.9944	27.7654	26.7326	29.0502	22;21;9;9;2;1	RBBP7	Histone-binding protein RBBP7	0
Q16629;A0A0B4J1Z1;C9JAB2;F8WEA1;H7BZZ6	23.6777	22.3919	22.6214	21.0113	22.4095	20.9472	20.0277	6;5;5;1;1	SRSF7	Serine/arginine-rich splicing factor 7	0
Q16718;A0A087X1G1;H7BYD0;F8WAS3;C9IZN5;A0A087WXR5	25.591	25.8363	25.6765	25.3548	25.3273	24.8109	24.9228	13;12;12;8;7;5	NDUFA5	NADH dehydrogenase [ubiquinone] 1 alpha subcomplex subunit 5	1
Q16740;M0R208;A0A2R8YEF5;M0QYV5	25.5642	25.0063	25.643	24.5676	24.0021	21.0498	24.3067	8;7;1;1	CLPP	ATP-dependent Clp protease proteolytic subunit, mitochondrial	1
Q16775;H3BPK3;H3BPQ4;H3BQW8;H3BV79	26.2605	24.9618	24.4774	23.7985	20.6856	20.1059	20.1853	9;8;7;2;1	HAGH	Hydroxyacylglutathione hydrolase, mitochondrial	1
Q16795;F5H0J3;F5GY40	23.8211	23.566	23.4848	24.1017	22.5366	22.5076	22.1863	10;2;2	NDUFA9	NADH dehydrogenase [ubiquinone] 1 alpha subcomplex subunit 9, mitochondrial	1
Q16836;A0A1W2PNM1;A0A0A0MSE2;A0A0D9SFP2;E9PF18;A0A1W2PQV5;A0A1W2PQC2;A0A1W2PQ78;A0A1W2PRT2;A0A1W2PP40;A0A1W2PQ55	22.9534	20.7838	21.1865	21.4042	21.2564	20.5855	21.87	8;7;7;7;7;6;4;4;4;2;1	HADH	Hydroxyacyl-coenzyme A dehydrogenase, mitochondrial	1
Q16875;Q5W015;Q5VX20;A0A1W2PR17;F2Z2I2;A0A1W2PNV9;H0Y483;Q66S35;Q16877;I1Z9G3;Q4VBA9;P16118;Q9H178;F6XNB3;C9JJ23;C9JX77;C9K0D8	27.2404	27.4484	28.3062	25.5411	25.1796	25.4659	26.202	33;32;32;32;31;11;9;3;3;2;2;2;1;1;1;1;1	PFKFB3	6-phosphofructo-2-kinase/fructose-2,6-bisphosphatase 3	0
Q17R31	21.7015	22.1011	21.5954	23.8731	24.1608	24.1731	22.5265	1	TATDN3	Putative deoxyribonuclease TATDN3	0
Q2NL82;I3L1Q5;I3L4E8	21.6121	23.6799	22.5874	23.7782	24.1856	25.4366	23.4626	15;5;1	TSR1	Pre-rRNA-processing protein TSR1 homolog	0
Q2TAY7	21.8376	20.7348	20.1781	20.5682	20.4578	21.9296	20.3028	2	SMU1	WD40 repeat-containing protein SMU1	0
Q32Q12;P22392;J3KPD9;E7ERL0;P15531;F6XY72;O60361;C9K028;E5RHP0	24.4931	24.6052	24.7004	22.9723	20.7307	23.1537	23.0418	6;6;5;4;4;3;3;2;2	NME2	Nucleoside diphosphate kinase B	0
Q3V6T2;A0A2U3TZV9;A0A2R8YG73;A0A2R8Y4W8;A0A2R8Y4X4;A0A2R8Y7B1;A0A2R8YGU1;A0A2R8YG52;A0A087WXD9;A0A2R8Y885;A0A2R8Y820;A0A2R8YCU9;H7C2C6;A0A2R8YDS8;A0A2R8Y7D4;A0A2R8Y6B2;H0Y470;A0A2R8Y7D9;H0Y7U8;A0A2R8Y5D7;A0A2R8YD81;A0A2R8Y802;H0Y7K3;A0A2R8Y846;A0A2R8YCW0;A0A2R8Y7L3;A0A2R8YD99;A0A2R8YFV1;A0A2R8YFK8;A0A2R8Y4Z5	27.8077	28.1736	25.6509	26.6301	23.9786	21.4337	21.9419	60;59;58;57;56;56;42;32;31;31;31;29;28;26;26;22;22;20;20;13;11;7;4;3;2;2;2;1;1;1	CCDC88A	Girdin	0
Q3ZCM7;A0A075B736;Q5SQY0	21.2809	22.4928	21.4158	19.7184	22.8572	23.2637	23.337	12;11;11	TUBB8	Tubulin beta-8 chain	0
Q3ZCQ8;M0R2F8;M0R003;M0R1Y4;M0R0C3;M0R047;M0QXC3;M0R2Z3;M0R303;M0R2D2;M0R2Q2	26.4349	27.7465	26.1694	25.9773	26.5171	26.9047	26.0054	29;16;16;15;14;9;6;6;6;6;6	TIMM50	Mitochondrial import inner membrane translocase subunit TIM50	1
Q49A26;K7EMM8;K7EQB2;K7EPU6;K7EK70;K7ELL0	23.0093	24.4571	23.3202	21.7598	21.9936	20.1597	20.1702	22;19;4;3;2;2	GLYR1	Putative oxidoreductase GLYR1	0
Q49AM1	21.6528	19.3811	21.993	23.5582	21.3795	23.874	20.8287	2	MTERF2	Transcription termination factor 2, mitochondrial	1
Q4G0N4;B7Z8V7;A0A0C4DGV3;D6RHI4;H0Y9H7	25.9741	25.0542	25.5355	24.5423	23.7895	23.5197	23.91	14;11;9;2;2	NADK2	NAD kinase 2, mitochondrial	1
Q4KMP7;H3BSE1	20.8324	21.2047	20.1568	23.5676	23.7289	25.7695	26.0409	27;6	TBC1D10B	TBC1 domain family member 10B	0
Q4TT34;O00746;F2Z2X0;H0Y6J0;A0A087WVT9;A2IDC9	24.2517	25.9932	23.8966	29.0059	29.7197	28.3272	28.2106	16;16;15;13;11;4	NME4	Nucleoside diphosphate kinase, mitochondrial	1
Q4U2R6;A0A087WU28;A0A0B4J2C1;M0R176	21.7764	25.7729	25.4064	23.9505	25.8893	24.5687	24.4052	13;6;6;3	MRPL51	39S ribosomal protein L51, mitochondrial	1
Q53H12;E9PC15;A0A0G2JLG5;E9PG39;F8WDD1;A0A0G2JLD0	21.5398	23.8968	22.7994	20.5893	22.7915	20.4903	21.8043	10;9;5;5;1;1	AGK	Acylglycerol kinase, mitochondrial	1
Q53S33	23.0714	22.3859	23.6798	20.5074	20.9094	19.7406	22.2153	3	BOLA3	BolA-like protein 3	1
Q58FF8	20.7204	22.8297	21.6639	21.179	21.7751	21.2298	21.5518	6	HSP90AB2P	Putative heat shock protein HSP 90-beta 2
Q59GN2;P62891	22.9934	23.4864	23.7247	23.4505	24.5259	24.716	24.5763	2;2	RPL39	60S ribosomal protein L39	0
Q5JP53;P07437;Q5ST81;A6NNZ2;G3V2A3;CON__ENSEMBL:ENSBTAP00000025008;Q9H4B7;M0R1I1;G3V5W4;G3V2R8;G3V3R4;G3V2N6	25.6982	26.4415	25.4917	25.5826	26.1087	26.3834	26.3226	34;34;30;9;5;5;5;1;1;1;1;1	TUBB	Tubulin beta chain	0
Q5QPL9;Q9UKM9;Q5QPM1;Q5QPM0;Q5QPM2	22.2273	21.7058	21.4993	22.9662	23.8424	23.1453	23.59	6;6;5;4;3	RALY	RNA-binding protein Raly	0
Q5RKV6	21.2776	21.0047	20.7205	20.3497	20.8382	23.4187	24.4205	6	EXOSC6	Exosome complex component MTR3	0
Q5SSJ5;B0QZK4;X6RGJ2;Q5SWC8;B0QZK9;B0QZK8	20.9475	21.2443	20.8447	24.0782	25.2364	22.1219	24.7811	28;22;21;17;3;3	HP1BP3	Heterochromatin protein 1-binding protein 3	0
Q5T370;Q8N5I2;F2Z3I4;Q5T371	21.5369	21.8139	20.7266	21.0422	21.0422	22.7417	21.7351	3;3;2;2	ARRDC1	Arrestin domain-containing protein 1	0
Q5T440	24.7855	24.1906	24.3018	24.0538	24.1405	24.0782	24.4294	10	IBA57	Putative transferase CAF17, mitochondrial	1
Q5T4U5;P11310;B7Z9I1;E9PJM9;H0YDT5;E9PRX4	23.523	24.1835	24.4004	22.3403	21.5271	20.178	21.156	11;11;10;3;2;2	ACADM	Medium-chain specific acyl-CoA dehydrogenase, mitochondrial	1
Q5T653;C9IY40;C9JZW2;C9JZG7	24.6103	27.3512	26.5664	24.9952	26.8076	25.3875	26.0993	24;14;2;2	MRPL2	39S ribosomal protein L2, mitochondrial	1
Q5T9A4	22.0092	23.0535	20.7699	20.1189	22.3498	22.845	21.2534	44	ATAD3B	ATPase family AAA domain-containing protein 3B	1
Q5TEC6	21.0792	21.4012	21.1225	21.5225	20.6705	22.6154	23.7608	5	HIST2H3PS2	Histone H3	0
Q5TIG5;A8MQ02;J3KN01;P55196;H0Y7R8;F8W9I4;E9PFY5	20.4227	20.1376	20.664	21.4351	20.3201	23.4424	21.9073	4;4;4;4;2;1;1	AFDN	Afadin	0
Q5W0B1	23.5148	24.3465	21.6389	20.5517	19.5427	20.2531	20.3575	8	RNF219	RING finger protein 219	0
Q60FE5;A0A087WWY3	26.5111	24.8348	26.4747	22.8481	20.2555	23.4385	20.8128	165;142	FLNA	Filamin-A	0
Q69YU5;F8VQR3;F8VS87;G3V1W1;F8VXG8	23.0518	23.0308	22.0738	21.2302	22.0141	21.2952	20.4086	4;2;2;2;2	C12orf73	Uncharacterized protein C12orf73	0
Q6DKI1;R4GMU7	22.0762	21.3387	21.9483	19.7086	21.7983	21.3364	22.1033	4;3	RPL7L1	60S ribosomal protein L7-like 1	0
Q6DKK2;K7ERR1;K7EKH7	21.3044	21.5177	20.8892	22.8699	23.2663	23.106	20.7224	5;2;2	TTC19	Tetratricopeptide repeat protein 19, mitochondrial	1
Q6IN84;A0A087WZC1	22.3985	22.7967	22.7957	28.5887	28.6013	28.4301	28.6903	24;9	MRM1	rRNA methyltransferase 1, mitochondrial	1
Q6NUK1	22.0261	23.0381	22.2664	20.1886	21.1371	21.0755	20.0108	5	SLC25A24	Calcium-binding mitochondrial carrier protein SCaMC-1	1
Q6NZI2	21.2796	22.871	21.2006	25.0857	25.1365	25.9625	28.1925	16	CAVIN1	Caveolae-associated protein 1	0
Q6P087;C9JM75;H7C454;H7C1H7;H7C2C3;H7C0K7	22.1612	25.5484	21.5812	27.9048	28.1661	28.5185	26.4177	21;10;10;7;5;4	RPUSD3	Mitochondrial mRNA pseudouridine synthase RPUSD3	1
Q6P158;H7C109;A0A087WZ11	21.1042	21.9434	21.3924	22.1473	22.5144	23.633	20.426	14;5;4	DHX57	Putative ATP-dependent RNA helicase DHX57	0
Q6P161	21.5747	25.8236	20.8006	24.5723	25.2895	24.8908	24.6199	5	MRPL54	39S ribosomal protein L54, mitochondrial	1
Q6P1L8	26.8876	28.1448	26.6671	27.5709	27.9719	27.9275	26.333	17	MRPL14	39S ribosomal protein L14, mitochondrial	1
Q6P4A7;B1AMV7	21.5363	22.6147	20.9241	21.6672	20.7559	21.3296	20.4972	11;3	SFXN4	Sideroflexin-4	1
Q6PI48	24.3655	25.1755	24.2887	24.7091	24.2984	26.0686	24.4339	25	DARS2	Aspartate--tRNA ligase, mitochondrial	1
Q6PKG0;A0A0B4J210;E5RH50;H0YBW1;H0YC33;H0YAN4;E5RHK4;H0YC73;H0YBM7;H0YBJ5;H0YBR8;H0YAX9	23.3435	25.0949	25.1526	27.4293	27.9612	28.1908	27.5207	38;32;25;12;8;7;5;4;3;2;1;1	LARP1	La-related protein 1	0
Q6ZN17;A0A1B0GVD3;A0A1B0GTK2	21.7281	21.1914	22.3665	23.5605	23.7257	23.5787	24.5772	10;9;7	LIN28B	Protein lin-28 homolog B	0
Q71DI3	25.6712	24.5772	24.9907	25.3123	26.0445	26.2834	27.3231	9	HIST2H3A; HIST2H3C; HIST2H3D	Histone H3.2	0
Q71RC2;X6RLN4;Q96J85;F8W1Z5;Q8TBL5;A0A087WTL9	20.7668	20.8838	20.1707	23.7539	24.0623	24.1964	23.3088	8;6;3;1;1;1	LARP4	La-related protein 4	0
Q71UI9;P0C0S5;C9J0D1;C9J386	21.7854	20.2013	21.6975	20.1337	21.9921	19.8604	21.8443	7;7;6;3	H2AFZ	Histone H2A.Z	0
Q7KZF4;H7C597	25.7626	25.0331	25.2965	27.0716	25.4163	26.7264	26.1723	43;9	SND1	Staphylococcal nuclease domain-containing protein 1	1
Q7L0Y3;C9JVB6	21.8897	26.9737	24.1	30.5684	30.8614	30.817	30.6293	53;34	TRMT10C	tRNA methyltransferase 10 homolog C	1
Q7L2E3;H7BXY3;F6R0H4	27.9003	29.1117	27.8298	31.4814	31.8634	31.426	31.043	123;121;2	DHX30	Putative ATP-dependent RNA helicase DHX30	1
Q7L2H7;H0YCQ8;J3KNJ2	22.6901	23.7442	21.0399	23.2402	22.4244	23.1218	21.4864	5;4;1	EIF3M	Eukaryotic translation initiation factor 3 subunit M	0
Q7L576	20.2382	21.4009	20.6376	22.1069	21.2769	21.9785	21.56	9	CYFIP1	Cytoplasmic FMR1-interacting protein 1	0
Q7L592;C9J236;C9JS27;H7C3N5	21.84	21.9901	20.3894	18.6141	22.5287	21.0735	23.0976	9;5;5;1	NDUFAF7	Protein arginine methyltransferase NDUFAF7, mitochondrial	1
Q7Z2T5;X6RK96	20.9336	20.8271	22.5046	25.0064	24.7508	24.4141	25.9644	23;4	TRMT1L	TRMT1-like protein	0
Q7Z2W4;C9J6P4;H7C5K1	21.9023	24.102	22.6937	25.4985	26.1739	26.2718	26.7656	34;33;7	ZC3HAV1	Zinc finger CCCH-type antiviral protein 1	0
Q7Z2W9;F5H7V8;H3BUY0	24.0146	26.5988	25.3278	24.1812	26.2241	25.1435	24.2942	16;8;6	MRPL21	39S ribosomal protein L21, mitochondrial	1
Q7Z478;A0A087WYN9;H0Y8L1	23.0893	20.0624	21.4133	27.6668	27.1165	26.2777	20.5111	45;44;2	DHX29	ATP-dependent RNA helicase DHX29	0
Q7Z4H8;H0YEM3	22.6469	25.8699	23.2466	22.4661	19.7689	23.5297	23.5349	13;3	KDELC2	KDEL motif-containing protein 2	0
Q7Z4W1;J3KS22;J3QS36;J3QL34;J3QS45;J3KRZ4;J3KSZ5;J3QRQ2	22.2969	23.1372	23.2423	21.8184	22.0559	22.344	22.1065	9;8;7;5;4;4;4;1	DCXR	L-xylulose reductase	1
Q7Z7F7;X6R631;X6RIW1	26.8169	27.9836	26.3759	27.8002	27.6808	28.0425	27.6101	11;6;3	MRPL55	39S ribosomal protein L55, mitochondrial	1
Q7Z7H8	23.2691	25.5584	23.7445	26.5769	26.6192	26.8306	26.7309	14	MRPL10	39S ribosomal protein L10, mitochondrial	1
Q86TS9;G3V3U6;G5E9P5	26.1271	26.9848	21.3219	26.2096	26.4302	26.3154	25.4113	7;5;2	MRPL52	39S ribosomal protein L52, mitochondrial	1
Q86TV6;G3V3H1;G3V3E4;H0YJS2;A0A0C4DGK5;Q6PIF1	24.9696	26.0921	25.1859	23.8706	23.7847	23.3972	24.8953	13;7;4;2;2;2	TTC7B	Tetratricopeptide repeat protein 7B	0
Q86U42;B4DEH8;G3V4T2;H0YJH9;A6NDY0	22.8546	22.6125	22.5808	22.4867	20.2136	20.994	22.8135	5;4;4;2;1	PABPN1	Polyadenylate-binding protein 2	0
Q86UE4;E5RJU9;H0YB56;H0YBJ8;H0YBE0	21.9103	22.371	21.5525	22.9323	23.3273	25.4657	24.4822	20;18;8;3;1	MTDH	Protein LYRIC	0
Q86XZ4;F8VS10	21.7568	21.601	20.9832	22.3501	22.4855	22.6267	23.5479	8;3	SPATS2	Spermatogenesis-associated serine-rich protein 2	0
Q86Y79;A0A096LP22;C9J7Z1;A0A096LP34;A0A096LPA3	20.59	21.2664	21.3635	20.661	24.7767	24.209	21.5254	7;6;5;4;4	PTRH1	Probable peptidyl-tRNA hydrolase	1
Q86YM7;Q86YM6	26.5669	25.8815	27.1933	21.4428	22.5619	21.5466	21.2778	19;9	HOMER1	Homer protein homolog 1	0
Q86YP4;C9JHD7;C9JJK9;C9JGN4;C9JVY3;V9GY85;H7C3H1;C9JMI3;V9GYX5	22.0148	22.7312	20.5245	22.8411	23.4641	22.8282	25.88	14;6;6;5;4;4;4;4;3	GATAD2A	Transcriptional repressor p66-alpha	0
Q8IV08;M0R1F7;M0R2W7;E2QRG1	23.2921	23.7824	23.2124	22.485	22.2357	20.5475	22.2746	5;2;1;1	PLD3	Phospholipase D3	0
Q8IVS2	23.8289	25.9401	21.49	27.8043	27.6087	28.2074	26.7624	23	MCAT	Malonyl-CoA-acyl carrier protein transacylase, mitochondrial	1
Q8IXB1;E7EP04;Q71S60;A0A087WXH7;H7C1G0	22.3218	24.5349	22.4334	23.2294	22.366	23.7815	23.1256	21;9;3;3;1	DNAJC10	DnaJ homolog subfamily C member 10	0
Q8IXI1;H3BST5;I3L2C6;H3BU27;H3BMP9;H3BVI5;H3BUX4	23.435	23.725	22.7224	21.2235	22.3023	19.6911	21.3001	14;6;5;3;1;1;1	RHOT2	Mitochondrial Rho GTPase 2	1
Q8IXM3	24.354	26.2031	25.5611	25.4674	26.3786	25.9703	25.3029	9	MRPL41	39S ribosomal protein L41, mitochondrial	1
Q8IYB8	22.0653	21.7238	21.248	22.6312	22.5749	22.6414	20.1245	4	SUPV3L1	ATP-dependent RNA helicase SUPV3L1, mitochondrial	1
Q8IYU8;A0A0A0MTD5	20.5931	23.2867	20.41	23.3853	24.577	24.5542	23.1903	11;6	MICU2	Calcium uptake protein 2, mitochondrial	1
Q8N0V3;K7EIS1	22.1059	20.3999	21.9511	19.7342	18.9885	18.4	19.2082	15;3	RBFA	Putative ribosome-binding factor A, mitochondrial	1
Q8N0Z8;J3KTG4	22.468	23.4752	23.1955	24.4947	25.9998	26.1813	25.7604	17;7	PUSL1	tRNA pseudouridine synthase-like 1	1
Q8N183;D6RA56;H0YA50	21.994	23.7468	23.4247	24.3318	24.5792	23.772	24.4659	10;2;1	NDUFAF2	NADH dehydrogenase [ubiquinone] 1 alpha subcomplex assembly factor 2	1
Q8N3Z3;A0A087WUP3;C9J8V5;F8WBY6;C9J0K3	20.6762	20.7903	20.9799	35.2313	34.8008	34.1476	35.5706	53;45;30;27;24	GTPBP8	GTP-binding protein 8	0
Q8N4H5;F8W8Z9;H3BUX3;H0YFG9	21.105	22.5655	20.6422	22.6254	20.2026	20.5687	22.2634	4;3;1;1	TOMM5	Mitochondrial import receptor subunit TOM5 homolog	1
Q8N4Q1	24.2086	23.566	21.245	24.6323	23.8422	23.6675	24.3836	3	CHCHD4	Mitochondrial intermembrane space import and assembly protein 40	1
Q8N5C8;F6SS63;A0A0A0MQY2	21.4484	23.1545	24.1312	20.4365	20.7393	20.4862	22.6845	11;10;1	TAB3	TGF-beta-activated kinase 1 and MAP3K7-binding protein 3	0
Q8N5N7	23.7147	26.7749	26.4295	24.9063	26.6702	25.3063	25.0669	17	MRPL50	39S ribosomal protein L50, mitochondrial	1
Q8N5W9	20.6837	24.3799	24.1984	20.7055	19.3254	22.8201	21.2759	5	RFLNB	Refilin-B	0
Q8NBJ5;M0QYH0;M0QX72	25.5304	25.3245	24.3417	23.3828	20.4716	23.5301	22.6407	15;3;3	COLGALT1	Procollagen galactosyltransferase 1	0
Q8NBS9	24.0883	24.4868	23.8113	23.4881	20.373	21.163	23.198	8	TXNDC5	Thioredoxin domain-containing protein 5	0
Q8NBU5	21.0192	23.6825	23.7733	21.3448	23.1543	22.4597	21.2005	13	ATAD1	ATPase family AAA domain-containing protein 1	1
Q8NC51	27.5906	26.7219	26.967	28.5236	28.0757	29.6889	26.6574	28	SERBP1	Plasminogen activator inhibitor 1 RNA-binding protein	0
Q8NC60	22.564	23.9815	21.7281	27.0547	27.4141	26.9372	26.5626	28	NOA1	Nitric oxide-associated protein 1	1
Q8ND56;A0A140TA76;K7EMZ9;I3L4Q1;A0A0G2JQ95;A0A096LP11;A0A140TA66	25.7309	24.5547	26.1448	22.631	19.496	22.5798	23.535	15;6;4;3;3;3;2	LSM14A	Protein LSM14 homolog A	0
Q8NE71;H0YGW7;Q5STZ8;A0A0G2JIC2;F5GYK6	21.7689	22.6799	20.7769	22.7363	23.2098	25.0775	23.3588	13;8;6;3;2	ABCF1	ATP-binding cassette sub-family F member 1	0
Q8NHP8	25.1287	24.7801	25.5607	22.3449	21.9984	20.9625	21.6068	9	PLBD2	Putative phospholipase B-like 2	0
Q8NI60	21.3547	20.7806	20.1055	20.8816	22.8662	21.6159	22.0094	14	COQ8A	Atypical kinase COQ8A, mitochondrial	1
Q8TAA5;D6RGI6	19.9274	21.7324	22.505	20.8115	20.1263	20.3273	20.7767	4;1	GRPEL2	GrpE protein homolog 2, mitochondrial	1
Q8TAE8	23.4409	26.6994	25.839	25.4601	26.5117	26.2235	25.1746	20	GADD45GIP1	Growth arrest and DNA damage-inducible proteins-interacting protein 1	1
Q8TCC3;B8ZZV5	21.2029	25.0923	24.4164	24.618	25.7442	26.2028	22.6942	10;7	MRPL30	39S ribosomal protein L30, mitochondrial	1
Q8TCS8;H7BXF6;H7C3C5;F8WBI3	25.6914	26.3657	26.0886	25.707	25.1943	25.6293	25.0753	29;4;3;1	PNPT1	Polyribonucleotide nucleotidyltransferase 1, mitochondrial	1
Q8TDN6	20.9375	21.2518	21.7965	24.6994	24.8273	24.0751	25.1843	7	BRIX1	Ribosome biogenesis protein BRX1 homolog	0
Q8TEM1	24.1665	23.7857	23.7195	21.0124	21.3834	21.0251	19.9638	15	NUP210	Nuclear pore membrane glycoprotein 210	0
Q8WVC2;P63220;Q9BYK1;Q9BYK2	27.6931	27.8121	27.554	29.8989	29.3533	30.4185	28.1736	13;13;9;2	RPS21	40S ribosomal protein S21	0
Q8WVM0	21.4965	24.4219	21.0072	28.3827	28.8879	28.4171	28.1605	30	TFB1M	Dimethyladenosine transferase 1, mitochondrial	1
Q8WWM7;H3BUF6;H3BSQ5;H3BSK9;H3BUE3	20.8316	20.0105	22.1262	21.4903	20.9689	22.9347	22.4271	5;4;2;2;1	ATXN2L	Ataxin-2-like protein	0
Q8WWV3;G3V1R2	20.8112	23.4069	21.7453	24.7744	23.4833	23.5185	24.0109	11;5	RTN4IP1	Reticulon-4-interacting protein 1, mitochondrial	1
Q8WWY3;E7EVX8;E7EU94;E7ESX0;E7EN72	24.1352	26.4553	23.2643	24.8918	24.6543	24.2321	25.3834	22;20;10;10;10	PRPF31	U4/U6 small nuclear ribonucleoprotein Prp31	0
Q8WXI9;A0A0U1RRM1;A0A0U1RR34;A0A0U1RR30;A0A0U1RRK3;A0A1B0GW07	22.0663	21.0168	20.9818	20.6399	21.4568	21.0425	27.1287	26;25;13;9;8;1	GATAD2B	Transcriptional repressor p66-beta	0
Q8WXX5	22.1712	21.6375	21.966	26.1765	26.0221	27.3574	27.9807	25	DNAJC9	DnaJ homolog subfamily C member 9	0
Q92499;F1T0B3;A0A087X2G1	21.307	23.8239	21.8834	24.14	23.8059	25.5294	22.1923	22;20;20	DDX1	ATP-dependent RNA helicase DDX1	0
Q92522	24.8986	23.6663	24.65	27.2238	27.5302	26.4741	27.5298	14	H1FX	Histone H1x	0
Q92552;G5EA06;D6RH20;D6RJC7;E5RJ73	26.373	28.464	27.3912	29.0744	29.2592	28.8876	28.9908	50;46;36;18;9	MRPS27	28S ribosomal protein S27, mitochondrial	1
Q92665	27.465	28.8874	27.4412	28.5465	28.5115	28.5792	28.2039	34	MRPS31	28S ribosomal protein S31, mitochondrial	1
Q92667;I3L0W0;I3L2A2;I3L2N7;I3L0K6;I3L3K1;I3L364;I3NI36	21.982	24.0985	22.3413	23.934	24.9483	23.7654	23.0896	14;6;5;5;2;1;1;1	AKAP1	A-kinase anchor protein 1, mitochondrial	1
Q92769;H3BM24;E5RH52;E5RG37;E5RK19;E5RFI6;E5RJ04;E5RGV4;E5RHE7;E5RFP9;E7ESJ6;O15379	21.3713	20.9302	20.8025	24.3882	24.5709	24.0746	27.5349	14;6;4;4;3;3;3;3;3;3;1;1	HDAC2	Histone deacetylase 2	0
Q92896;H3BM42;H3BQU9;H3BQT1;H3BRD8	23.0353	23.171	22.5033	20.6462	20.2202	20.0947	20.7968	9;6;3;2;1	GLG1	Golgi apparatus protein 1	0
Q92900	21.536	22.355	21.2836	25.7863	26.3317	26.2178	25.9064	40	UPF1	Regulator of nonsense transcripts 1	0
Q93077;Q7L7L0;P04908	22.4756	22.542	22.6828	23.3909	23.956	23.8326	23.2935	8;8;8	HIST1H2AB; HIST1H2AE	Histone H2A type 1-B/E	0
Q969P6;E5RIC7;E5RJ95;E5RFS0;E5RGE7;E5RGR2;E5RGR4;H0YC03;H0YAR3;E5RFE3;E5RJ33;H0YBR3	20.7326	20.1603	21.4406	27.1073	27.452	26.6794	25.246	37;25;15;15;9;9;8;7;5;5;4;3	TOP1MT	DNA topoisomerase I, mitochondrial	1
Q96A35;X6RJ73;X6RHI2;X6RIR5	24.9743	27.253	26.6694	25.9879	27.209	26.8843	26.2196	25;17;10;8	MRPL24	39S ribosomal protein L24, mitochondrial	1
Q96AG4;I3L223	25.0779	26.7871	24.9536	24.7733	25.5443	27.9039	25.9698	19;1	LRRC59	Leucine-rich repeat-containing protein 59	0
Q96B26;H7C581	22.3436	20.7137	20.4574	22.6789	22.0907	22.9129	23.5718	8;2	EXOSC8	Exosome complex component RRP43	0
Q96BP2;A6NJX6	27.4712	27.9315	26.2272	27.1661	26.8206	26.9604	26.017	14;9	CHCHD1	Coiled-coil-helix-coiled-coil-helix domain-containing protein 1	1
Q96BR5	21.0229	22.5782	22.5532	22.4986	21.9225	22.1041	22.8061	5	COA7	Cytochrome c oxidase assembly factor 7	1
Q96C01;E7EQY1;C9J2Y4;C9JF51	23.9351	23.9004	24.8768	20.3008	21.6125	21.5092	20.7185	6;5;2;1	FAM136A	Protein FAM136A	1
Q96C36;A0A087WTV6;J3KR12;A0A087WZR9;A0A087WX69;A0A087WZF0	22.2953	25.4049	22.2266	25.7322	25.5825	25.8008	24.4536	19;16;13;11;6;6	PYCR2	Pyrroline-5-carboxylate reductase 2	1
Q96CB9;M0R1K5	20.8354	21.8172	21.4991	23.4423	23.967	24.762	24.764	10;2	NSUN4	5-methylcytosine rRNA methyltransferase NSUN4	1
Q96CM3;E9PJV3	19.6134	22.3355	22.4243	26.3104	27.7672	26.668	25.0861	19;3	RPUSD4	Mitochondrial RNA pseudouridine synthase RPUSD4	1
Q96CT7;M0R2F5	22.0611	21.31	22.729	19.5348	21.0471	21.3702	21.3609	6;2	CCDC124	Coiled-coil domain-containing protein 124	0
Q96D53;M0R011;M0R3F7;M0R001;M0QZZ2;M0R340;M0R0L2;M0R307;M0R0F4;M0R362;M0R2F4	21.4035	22.8955	19.9169	20.2372	20.361	21.4211	20.5676	21;11;7;7;6;5;4;3;3;2;2	COQ8B	Atypical kinase COQ8B, mitochondrial	1
Q96DA6;F2Z3A7;G5E9V2;A0A2R8Y839;A0A2R8Y817	22.3666	24.5092	21.5669	21.689	22.6141	20.5309	21.322	8;4;3;2;2	DNAJC19	Mitochondrial import inner membrane translocase subunit TIM14	1
Q96DV4	27.7014	28.4622	26.8497	27.586	27.4772	28.1432	27.2572	38	MRPL38	39S ribosomal protein L38, mitochondrial	1
Q96E29;E5RIK9;E5RIY4	23.1993	23.2111	21.555	27.2698	26.7128	27.3978	25.0784	29;23;17	MTERF3	Transcription termination factor 3, mitochondrial	1
Q96EH3	21.3661	22.9621	22.0483	25.0238	25.6882	25.2714	23.6007	11	MALSU1	Mitochondrial assembly of ribosomal large subunit protein 1	1
Q96EL2;F8VYR5	25.199	26.3599	24.7241	25.7331	25.0894	26.1371	24.8361	12;6	MRPS24	28S ribosomal protein S24, mitochondrial	1
Q96EL3;B9A051	25.1552	28.0959	27.1524	28.0524	28.1168	28.7078	28.2503	13;4	MRPL53	39S ribosomal protein L53, mitochondrial	1
Q96ER9;C9JSW8	22.7127	24.0368	22.0005	21.9702	20.8076	22.231	21.23	10;5	CCDC51	Coiled-coil domain-containing protein 51	1
Q96EY1;I3L1T6	24.7846	25.6349	24.3122	26.257	26.5868	27.0025	25.4626	23;2	DNAJA3	DnaJ homolog subfamily A member 3, mitochondrial	1
Q96EY7;B8ZZQ4;F8WE76	27.1368	28.258	26.4023	28.1322	28.1894	28.1719	27.6267	37;7;1	PTCD3	Pentatricopeptide repeat domain-containing protein 3, mitochondrial	1
Q96GA3;A0A075B6Q4	21.4442	22.4864	21.8244	22.7479	23.7342	25.8655	23.8245	10;1	LTV1	Protein LTV1 homolog	0
Q96GC5;F5H702;F5H8D0	27.0826	28.3037	26.5774	27.8824	28.0913	28.3307	27.7795	12;9;6	MRPL48	39S ribosomal protein L48, mitochondrial	1
Q96GK7;C9JGM0;C9J5B6	25.8829	26.1978	26.8107	25.0317	24.6982	24.2361	25.0779	14;6;2	FAHD2A	Fumarylacetoacetate hydrolase domain-containing protein 2A	1
Q96HS1;F5GXG4	30.0657	29.8493	29.2937	30.8315	30.5266	30.337	30.3326	39;12	PGAM5	Serine/threonine-protein phosphatase PGAM5, mitochondrial	1
Q96I24	20.896	23.8721	20.628	22.1285	24.2731	23.1393	20.3468	10	FUBP3	Far upstream element-binding protein 3	0
Q96I51;A0A087WT38	23.8214	25.9741	23.3689	27.7769	27.5037	27.502	25.5202	25;10	RCC1L	RCC1-like G exchanging factor-like protein	1
Q96I63;Q96TA2;R4GNA5;Q5T8D2;Q5T8D1	22.6056	23.9788	21.6187	21.1059	20.9073	23.8647	22.0856	14;14;3;2;2	YME1L1	ATP-dependent zinc metalloprotease YME1L1	1
Q96IX5	23.6521	25.6314	23.8901	20.7303	23.2294	21.2146	21.6894	3	USMG5	Up-regulated during skeletal muscle growth protein 5	1
Q96KR1;H0Y8W1	21.8849	21.4534	22.8327	22.9016	21.0549	19.6813	23.3627	8;4	ZFR	Zinc finger RNA-binding protein	0
Q96PK6;A0A0A6YYI9;F8WDX3;A0A0A0MSL8;B8ZZ74	21.1529	20.7961	21.6268	22.3745	24.0009	20.165	24.8946	14;3;3;3;3	RBM14	RNA-binding protein 14	0
Q96QE5;J3KTG7	22.1496	22.5161	21.4699	24.3117	25.8048	25.4562	25.1476	15;9	TEFM	Transcription elongation factor, mitochondrial	1
Q96QR8;Q9UJV8	19.8647	22.2842	20.2766	26.9804	26.8264	26.8169	27.3945	24;2	PURB	Transcriptional activator protein Pur-beta	0
Q96RR1;A0A2R8Y4V4;A0A2R8Y746	22.4833	22.0184	21.7337	21.2437	23.4779	23.3321	23.2274	14;3;1	TWNK	Twinkle protein, mitochondrial	1
Q96SB4;H3BLV9;D6RBM8;D6RBF8;E7ETV6;Q9UPE1;H0Y932;C9J2M4;C9JWF7	21.9599	23.2768	21.7854	27.2296	27.5289	27.7017	27.064	27;26;5;3;2;2;1;1;1	SRPK1	SRSF protein kinase 1	0
Q99459	20.0085	21.522	20.2798	19.7577	22.904	23.6052	25.6104	26	CDC5L	Cell division cycle 5-like protein	0
Q99470;K7ELI9	21.5346	23.7429	23.1138	20.196	22.2181	23.6138	23.2561	7;2	SDF2	Stromal cell-derived factor 2	0
Q99536;K7ESA3;K7ERT7;K7ENX2;K7EM19;K7EJM4	24.1437	24.3368	21.8269	24.9406	24.3876	24.3205	24.5905	11;7;3;2;2;1	VAT1	Synaptic vesicle membrane protein VAT-1 homolog	0
Q99613;B5ME19;H3BPE4	25.2085	27.7176	24.0585	26.9992	25.4166	26.991	23.8704	28;26;1	EIF3C	Eukaryotic translation initiation factor 3 subunit C	0
Q99623;J3KPX7;F5GY37;F5GWA7;F5H3X6;F5H0C5;F5H2D2;U3KPZ5	28.8864	29.6063	28.2771	27.6632	28.3106	27.5382	27.4408	31;30;28;20;17;7;6;2	PHB2	Prohibitin-2	1
Q99714;Q5H928	29.545	29.2141	29.0111	31.4034	31.5471	31.172	31.4183	27;17	HSD17B10	3-hydroxyacyl-CoA dehydrogenase type-2	1
Q99757;M0QXH0;F8WDN2	22.7739	22.5594	22.8186	23.3386	21.8895	21.655	21.4607	3;2;1	TXN2	Thioredoxin, mitochondrial	1
Q99832;F8WAM2;F8WBP8;A0A0D9SG95	22.0555	24.9548	24.5164	26.5423	25.086	25.6411	26.1792	37;6;2;1	CCT7	T-complex protein 1 subunit eta	1
Q9BPW8;H7C2U6;C9JDV8;F8WCR5	25.8433	26.6769	25.1702	26.1746	26.5515	26.8076	25.3212	16;11;7;3	NIPSNAP1	Protein NipSnap homolog 1	1
Q9BQ52;G5E9D5;E7ES68;H7C2I4;V9GYS7;J3QRS2;V9GYU5;J3QL08;J3QLK4;V9GZ72;J3QQT1	21.0274	20.9197	21.7125	21.0688	20.9376	20.542	21.6058	17;16;11;6;5;4;4;4;3;3;1	ELAC2	Zinc phosphodiesterase ELAC protein 2	1
Q9BQ67;M0QX71	21.8479	22.5922	20.3647	25.1338	25.6526	25.5883	25.5899	13;7	GRWD1	Glutamate-rich WD repeat-containing protein 1	0
Q9BQ75;C9J384	21.535	22.8978	20.8033	22.1885	21.713	21.6515	21.4976	5;4	CMSS1	Protein CMSS1	0
Q9BQ95;J3KTF5;K7EPL5;K7EN32;K7EJI1;K7EIK2;K7EJG5	21.7636	24.2473	21.1545	28.2434	25.3288	26.3151	27.4068	22;13;11;8;5;2;2	ECSIT	Evolutionarily conserved signaling intermediate in Toll pathway, mitochondrial	1
Q9BQA1;H0Y711	30.6032	30.2702	31.9366	27.9822	28.0152	28.4484	28.7171	18;11	WDR77	Methylosome protein 50	0
Q9BQC6	21.0112	24.4478	24.0718	24.758	25.3882	25.0315	24.0508	9	MRPL57	Ribosomal protein 63, mitochondrial	1
Q9BQG0;I3L1L3;I3L2H8	21.5375	21.3118	20.3724	22.3169	21.3071	22.4314	23.5621	28;25;2	MYBBP1A	Myb-binding protein 1A	0
Q9BQP7;Q5QPE7;Q5QPE8	23.259	22.9306	22.8597	23.6561	23.5737	23.7651	23.9812	11;7;6	MGME1	Mitochondrial genome maintenance exonuclease 1	1
Q9BRK5;G3V1E2;H0Y3T6	22.1279	25.1582	20.7155	22.0936	21.917	22.6904	22.1122	22;17;15	SDF4	45 kDa calcium-binding protein	0
Q9BRS2;E9PFQ8	24.8213	26.0963	26.3255	25.5061	25.6537	25.719	25.6359	28;2	RIOK1	Serine/threonine-protein kinase RIO1	0
Q9BSD7;Q5TDF0	22.6804	21.3993	21.4823	20.1851	22.7336	22.194	22.9464	10;8	NTPCR	Cancer-related nucleoside-triphosphatase	0
Q9BU61	24.8741	25.2084	24.4547	24.3286	24.2958	23.8609	23.7351	9	NDUFAF3	NADH dehydrogenase [ubiquinone] 1 alpha subcomplex assembly factor 3	1
Q9BU76	21.3351	21.5289	21.0587	22.9971	22.0874	23.3629	23.2523	7	MMTAG2	Multiple myeloma tumor-associated protein 2	0
Q9BUA3;H0YGK9;H0YGY5	24.4327	23.5743	25.1634	23.713	23.6715	23.3441	23.5412	14;1;1	C11orf84	SPIN1-docking protein	0
Q9BVP2;C9JYH9;C9JZT7;B4DMU5	21.2429	22.2616	19.5989	20.7139	23.0659	20.1096	22.8973	13;2;2;2	GNL3	Guanine nucleotide-binding protein-like 3	0
Q9BVV7;J3QRI1;J3KRJ3	21.4003	20.6667	19.9707	19.3206	19.9334	21.5451	20.7609	12;6;1	TIMM21	Mitochondrial import inner membrane translocase subunit Tim21	1
Q9BW72	21.2533	22.1066	20.9034	20.4501	19.7532	22.7485	22.7446	2	HIGD2A	HIG1 domain family member 2A, mitochondrial	1
Q9BW92;U3KQG0;F6S7Q7;U3KQ50;Q5T5E9	23.9866	24.8658	24.743	23.3903	23.9726	24.2982	23.679	26;22;9;8;6	TARS2	Threonine--tRNA ligase, mitochondrial	1
Q9BWJ5	22.6628	22.5895	22.8406	20.353	20.3988	22.098	21.4099	4	SF3B5	Splicing factor 3B subunit 5	0
Q9BXW7;A8MYZ9	21.5387	21.7503	20.632	22.9249	19.7699	18.5783	22.8248	9;1	HDHD5	Haloacid dehalogenase-like hydrolase domain-containing 5	1
Q9BYC8;H7BZU9;B3KQX1	25.4045	25.7104	23.8423	24.1747	24.9222	24.9141	23.1805	12;1;1	MRPL32	39S ribosomal protein L32, mitochondrial	1
Q9BYC9;I3L2X1	24.0726	25.7183	25.286	23.8154	25.0146	24.3414	23.5405	10;2	MRPL20	39S ribosomal protein L20, mitochondrial	1
Q9BYD1;E5RJI7;H0YAX3;E5RFI2	27.7424	28.7431	27.0185	27.8929	27.8024	28.1244	27.1446	20;15;5;5	MRPL13	39S ribosomal protein L13, mitochondrial	1
Q9BYD2;Q5SZR1;A0A1W2PQB6;A0A1W2PS92;A0A1W2PPE5;A0A1W2PPK1;A0A1W2PRK9	25.4926	27.5151	25.8357	28.3892	28.165	28.5166	27.6094	33;25;17;17;14;3;3	MRPL9	39S ribosomal protein L9, mitochondrial	1
Q9BYD3;K7ES61;X6RAY8;K7ELQ0;K7ELF1;K7EJ73;K7EKI4	24.6859	26.9403	26.4434	24.9322	26.9198	25.5927	25.2004	25;24;19;17;11;9;8	MRPL4	39S ribosomal protein L4, mitochondrial	1
Q9BYD6;H0Y8N7	28.4544	29.1679	27.8424	29.0785	28.4493	29.0961	28.2582	31;24	MRPL1	39S ribosomal protein L1, mitochondrial	1
Q9BYN8	25.2084	27.612	26.3012	28.3206	28.8102	28.6467	28.0072	24	MRPS26	28S ribosomal protein S26, mitochondrial	1
Q9BZE1;H0Y4J2	24.3116	26.7652	25.757	26.657	27.2312	26.8676	26.1338	50;15	MRPL37	39S ribosomal protein L37, mitochondrial	1
Q9BZE4;Q5T3R7	21.914	22.4354	21.2037	20.928	21.5503	20.641	23.2122	11;3	GTPBP4	Nucleolar GTP-binding protein 1	0
Q9BZI7;A0A087WYC8;A0A1B0GVA2	20.8992	20.3861	20.5237	19.4887	21.2866	21.7152	22.4942	4;3;1	UPF3B	Regulator of nonsense transcripts 3B	0
Q9GZR2;A0A0C4DG31;A0A0C4DG22	22.2916	20.9529	20.5029	22.7505	22.8749	22.9067	23.3863	7;3;1	REXO4	RNA exonuclease 4	0
Q9GZT3;A0A087WUN7;H0YJ40;G3V4X6;G3V2S9;H0YJW7;H0YJ07;H0YJU7;H0YJI1;J3KPY6	30.4247	32.921	29.7472	29.8021	29.2514	30.7765	27.434	22;17;17;17;17;14;7;7;3;1	SLIRP	SRA stem-loop-interacting RNA-binding protein, mitochondrial	1
Q9H078;A0A2U3TZY2;H0YGM0;F5H392;A0A2R8Y6R5;A0A2R8Y7E8	26.7462	27.4608	26.4097	26.9091	26.981	27.1626	26.9577	48;47;47;8;7;1	CLPB	Caseinolytic peptidase B protein homolog	1
Q9H0D6	22.2058	22.5628	22.8278	22.1063	22.5573	22.7159	23.0577	11	XRN2	5'-3' exoribonuclease 2	0
Q9H0U6	26.8409	27.8494	26.683	27.3376	27.2659	27.5113	26.7416	12	MRPL18	39S ribosomal protein L18, mitochondrial	1
Q9H2K0	20.3312	16.2656	15.0645	15.3368	21.0771	14.9473	19.9544	48	MTIF3	Translation initiation factor IF-3, mitochondrial	1
Q9H2U1;E7EWK3;A0A0G2JRP3;A0A0G2JQU7;H7C514;H7C5F5	20.8579	24.3418	21.7864	25.1477	25.7665	25.7554	24.5159	19;17;4;4;1;1	DHX36	ATP-dependent RNA helicase DHX36	0
Q9H2U2;D6R967;H0Y9D8;A0A0C4DGB9;D6RAD3;D6RGV9	24.0348	23.867	23.9609	22.9822	22.9078	22.4791	22.4963	6;4;4;1;1;1	PPA2	Inorganic pyrophosphatase 2, mitochondrial	1
Q9H2W6;A0A087WT90;A0A087WT51	28.2255	28.7208	27.5715	28.4448	28.4228	28.5808	28.2422	24;6;4	MRPL46	39S ribosomal protein L46, mitochondrial	1
Q9H3G5;H7C0X5;H7C218	21.452	23.941	24.9381	24.4826	25.5424	24.5212	25.2723	11;10;7	CPVL	Probable serine carboxypeptidase CPVL	0
Q9H3K6;A0A087WZT3;H3BV85;H3BTW0;A0A0B4J295;H3BVE0	25.8681	24.5041	26.0149	23.9898	23.3623	23.065	24.815	7;6;3;3;3;3	BOLA2; BOLA2B	BolA-like protein 2	0
Q9H5Q4	21.0995	22.2568	21.8937	22.6399	23.3782	24.1009	22.6468	9	TFB2M	Dimethyladenosine transferase 2, mitochondrial	1
Q9H6S0;D6RA70;D6R9T8;D6RF50	21.8268	20.4008	21.0099	22.4659	23.6876	23.9638	22.47	25;11;5;4	YTHDC2	3'-5' RNA helicase YTHDC2	0
Q9H7E9	20.5401	21.5484	21.7002	22.8362	24.0817	24.2908	24.0151	11	C8orf33	UPF0488 protein C8orf33	0
Q9H7H0;G3V353;G3V4H5;G3V4P2;G3V3X6;B4E298;H0YJW1	21.8249	20.81	21.0756	25.4626	26.3666	26.2306	25.1796	20;10;7;6;6;4;3	METTL17	Methyltransferase-like protein 17, mitochondrial	1
Q9H7Z7;A6NHH0;X6RJ95	21.2587	24.6116	26.0991	25.037	24.6583	24.5949	24.3171	12;8;5	PTGES2	Prostaglandin E synthase 2	1
Q9H845;H0Y8Z9;D6RCD8;D6RGK6;D6RJA8;D6RDK9;D6R9Z3	23.3869	25.578	22.5093	29.4483	26.9556	27.8506	29.2627	44;29;8;1;1;1;1	ACAD9	Acyl-CoA dehydrogenase family member 9, mitochondrial	1
Q9H857;H7C519;H7C4G8;C9J036	24.6727	23.0771	23.6267	22.4767	20.236	21.2079	22.1019	13;7;4;1	NT5DC2	5'-nucleotidase domain-containing protein 2	1
Q9H9B4;D6RFI0;S4R2X2;D6RDG7;D6RAE9;H0Y9J5	26.5427	26.7656	25.7311	24.7883	24.8138	24.8893	24.709	18;10;9;8;5;1	SFXN1	Sideroflexin-1	1
Q9H9J2	25.0789	27.3869	26.6003	25.5154	27.0749	25.8394	25.3549	27	MRPL44	39S ribosomal protein L44, mitochondrial	1
Q9HAV7	28.3061	27.798	28.105	29.3762	28.9728	27.6846	28.2386	33	GRPEL1	GrpE protein homolog 1, mitochondrial	1
Q9HC36;I3L443;I3L0T6	26.5594	27.4399	25.7087	30.1828	30.3859	30.3858	30.6444	37;20;13	MRM3	rRNA methyltransferase 3, mitochondrial	1
Q9HCC0;D6RDF7;D6RD67;D6R9R1;A0A0G2JM88	25.2141	26.0017	25.1801	25.7145	25.5654	25.3078	25.7351	29;16;14;14;10	MCCC2	Methylcrotonoyl-CoA carboxylase beta chain, mitochondrial	1
Q9HCE1;Q5JR04	22.4832	22.7392	22.2051	26.3892	27.3096	26.7189	26.4226	43;40	MOV10	Putative helicase MOV-10	0
Q9HCM4	21.4871	21.4762	20.4225	23.4531	23.6185	24.1892	24.1665	17	EPB41L5	Band 4.1-like protein 5	0
Q9HCM7	21.2325	20.5429	22.07	20.1099	21.6769	20.4148	21.7823	1	FBRSL1	Fibrosin-1-like protein	0
Q9HCN8	23.2967	24.8841	24.1911	21.3486	23.8661	24.6361	23.9237	6	SDF2L1	Stromal cell-derived factor 2-like protein 1	0
Q9HD33	20.7235	27.0069	26.3028	26.579	27.5046	27.1195	26.5601	35	MRPL47	39S ribosomal protein L47, mitochondrial	1
Q9NP92	27.6587	28.0975	27.0501	26.4776	26.8979	27.2172	26.2921	27	MRPS30	39S ribosomal protein S30, mitochondrial	1
Q9NP97;B1AKR6;Q8TF09;H3BNG9;H3BPA0;Q7Z4M1;H3BQI1	22.0032	23.2194	20.7193	22.8007	22.2324	22.3215	20.4136	3;2;2;1;1;1;1	DYNLRB1	Dynein light chain roadblock-type 1	0
Q9NPD3;E9PPI9;E9PI41	20.3373	21.8967	20.5275	20.9402	20.9949	21.6145	23.2374	6;3;3	EXOSC4	Exosome complex component RRP41	0
Q9NPE2;A0A087WVE0;A0A087WWE0	22.6312	24.95	22.6327	27.6413	27.8833	27.8266	26.0214	18;2;1	NGRN	Neugrin	1
Q9NQ50	28.115	28.6557	27.5812	28.0856	28.2858	28.551	28.0892	18	MRPL40	39S ribosomal protein L40, mitochondrial	1
Q9NQ92;H9KV77;J3QRX9;J3QRX4;J3QRX6	25.8908	25.4909	27.064	20.2024	19.9318	23.0116	23.3992	3;2;1;1;1	COPRS	Coordinator of PRMT5 and differentiation stimulator	0
Q9NQT4;M0R050;M0R102;M0R289	22.0377	21.0904	19.2778	23.6272	23.8541	23.9638	25.2184	8;5;2;1	EXOSC5	Exosome complex component RRP46	0
Q9NQT5	22.7529	21.416	21.7811	23.2317	23.3652	23.5329	24.6929	6	EXOSC3	Exosome complex component RRP40	0
Q9NR28;A0A024RBT2;H7BZK7;A0A2U3TZH2;H7BZQ7	27.0509	30.5531	25.4871	24.9716	25.092	26.7418	24.1504	16;15;6;6;4	DIABLO	Diablo homolog, mitochondrial	1
Q9NR30	21.7848	19.8775	22.9452	23.6412	26.4015	26.1022	28.1749	62	DDX21	Nucleolar RNA helicase 2	0
Q9NRW3;A0A087WX48;Q6ICH2;Q8IUX4;Q96AK3	22.031	21.5157	21.0703	22.2943	23.2981	23.3015	23.0855	4;1;1;1;1	APOBEC3C	DNA dC->dU-editing enzyme APOBEC-3C	0
Q9NRX1;F8WBJ6	22.5337	21.6604	21.1502	21.5745	22.2025	22.1977	21.8278	3;1	PNO1	RNA-binding protein PNO1	0
Q9NRX2;E9PKV2	26.2403	27.959	27.0181	27.1123	27.5798	27.4654	26.0622	20;16	MRPL17	39S ribosomal protein L17, mitochondrial	1
Q9NS69	25.0986	20.6619	20.5895	21.6567	21.6438	20.6858	22.1844	5	TOMM22	Mitochondrial import receptor subunit TOM22 homolog	1
Q9NSB8;H0YNR9	25.9157	24.9238	25.8476	22.8811	22.9337	22.5469	21.9277	17;6	HOMER2	Homer protein homolog 2	0
Q9NSD9	22.1596	21.5072	21.601	22.465	22.0688	24.177	22.8517	12	FARSB	Phenylalanine--tRNA ligase beta subunit	0
Q9NSE4	20.9545	20.1191	20.8523	21.0173	21.2304	21.3301	21.435	25	IARS2	Isoleucine--tRNA ligase, mitochondrial	1
Q9NUD5	21.8078	23.3418	21.8717	25.3856	25.5715	25.3871	24.0699	9	ZCCHC3	Zinc finger CCHC domain-containing protein 3	0
Q9NUL7	21.6866	21.8273	19.5348	25.8924	27.1919	26.9107	24.3193	21	DDX28	Probable ATP-dependent RNA helicase DDX28	1
Q9NUP9;G3V1D4;J3KN23;H0YIA8;O14910	23.626	23.6585	23.4211	23.126	21.9922	22.5579	23.3298	5;4;1;1;1	LIN7C	Protein lin-7 homolog C	0
Q9NVI7	25.2395	26.5317	24.0819	25.4218	26.5677	26.569	26.5186	54	ATAD3A	ATPase family AAA domain-containing protein 3A	1
Q9NVP1;H7C452	21.1341	21.4659	22.2129	24.2364	24.8116	23.6773	25.4889	20;4	DDX18	ATP-dependent RNA helicase DDX18	0
Q9NVS2;Q5QPA5	25.7377	27.5087	26.1111	27.1553	27.5097	27.8267	27.18	19;16	MRPS18A	39S ribosomal protein S18a, mitochondrial	1
Q9NVV4;Q5T852;Q5T851	21.0391	25.5102	19.6819	27.8235	28.592	29.0088	27.081	40;15;13	MTPAP	Poly(A) RNA polymerase, mitochondrial	1
Q9NW13;C9JE21;C9JAA9;H7C5G8	21.2931	21.1831	21.2427	23.4495	24.6506	23.7339	24.1248	17;4;4;2	RBM28	RNA-binding protein 28	0
Q9NWT1	21.5286	20.4987	20.7239	22.7482	22.7278	22.8817	24.1298	11	PAK1IP1	p21-activated protein kinase-interacting protein 1	0
Q9NWT8	21.326	24.6405	21.5631	24.2778	24.957	24.8783	24.7463	2	AURKAIP1	Aurora kinase A-interacting protein	1
Q9NX20;E9PI14	19.711	26.2418	23.3008	27.2368	26.9964	27.1546	26.4071	26;12	MRPL16	39S ribosomal protein L16, mitochondrial	1
Q9NX40;D6RBN5;D6RG39;D6RIT9;D6RDK6;D6RDI5;D6RA54;D6RC55;D6RIV2;D6R918;D6RBC5;D6RI08;D6RDK1;D6R9T5;D6RF07	25.6129	25.563	25.1129	22.9834	24.7041	22.6096	23.1016	13;9;8;8;8;5;5;5;5;4;4;4;4;4;3	OCIAD1	OCIA domain-containing protein 1	1
Q9NX58	21.0346	20.8872	21.2431	22.7715	23.5502	22.8972	23.7796	6	LYAR	Cell growth-regulating nucleolar protein	0
Q9NXH9;K7EQQ8;K7EJX9;K7EQU7	21.5234	22.1154	21.4768	23.5534	23.6522	23.3329	23.7902	10;4;2;1	TRMT1	tRNA (guanine(26)-N(2))-dimethyltransferase	1
Q9NY12	22.4483	20.9259	20.7074	21.9236	22.2446	21.7828	23.4292	4	GAR1	H/ACA ribonucleoprotein complex subunit 1	0
Q9NYJ1	24.9554	23.3307	25.1406	20.3412	21.4738	22.7323	20.361	5	COA4	Cytochrome c oxidase assembly factor 4 homolog, mitochondrial	1
Q9NYJ8;A0A1B0GV57;U3KQ62;U3KQR0	23.4798	25.1921	24.8625	22.5257	20.5555	23.9074	25.4432	14;10;1;1	TAB2	TGF-beta-activated kinase 1 and MAP3K7-binding protein 2	0
Q9NYK5;C9JG87	27.5868	28.5722	27.5968	27.7838	28.2882	28.1305	26.8749	35;26	MRPL39	39S ribosomal protein L39, mitochondrial	1
Q9NYL9;H0YKU1;H0YNJ8	22.8813	24.0532	24.2463	22.0068	20.9263	21.6682	22.1169	6;5;5	TMOD3	Tropomodulin-3	0
Q9NYY8	22.3711	20.7534	21.2456	24.5274	24.3738	24.1061	22.2484	12	FASTKD2	FAST kinase domain-containing protein 2, mitochondrial	1
Q9NZ01;M0R2N5;M0R3C3;M0R329	22.4178	24.1497	23.0063	22.5615	21.5235	23.3074	22.6512	12;10;7;5	TECR	Very-long-chain enoyl-CoA reductase	0
Q9NZB2;A0A0C4DG79;A0A0C4DH52	23.014	23.4183	22.7597	22.9799	23.4529	24.1018	18.9076	16;9;5	FAM120A	Constitutive coactivator of PPAR-gamma-like protein 1	0
Q9NZE8;D3YTC1	21.8496	22.728	19.9385	22.972	23.9854	23.6068	24.1752	15;10	MRPL35	39S ribosomal protein L35, mitochondrial	1
Q9NZI8;REV__M0QZ54;REV__M0R118;REV__M0R0M7;Q2L6G8;G8JLG2;REV__Q15833;Q15517	28.0946	28.4342	28.4601	29.199	29.2579	29.3874	28.9717	43;1;1;1;1;1;1;1	IGF2BP1	Insulin-like growth factor 2 mRNA-binding protein 1	0
Q9P015;E5RIZ4;E5RHF4	25.6268	27.8051	27.2357	26.3192	28.1199	26.9772	26.5633	33;29;18	MRPL15	39S ribosomal protein L15, mitochondrial	1
Q9P032	19.4925	23.7859	21.5076	20.4697	22.8484	21.3772	22.3634	16	NDUFAF4	NADH dehydrogenase [ubiquinone] 1 alpha subcomplex assembly factor 4	1
Q9P0J0;B4DEZ3;K7EJE1;E7ENQ6;U3KQP3;K7EP87	24.1914	24.0526	24.5361	22.0946	22.1954	22.7138	22.0468	9;6;6;6;3;1	NDUFA13	NADH dehydrogenase [ubiquinone] 1 alpha subcomplex subunit 13	1
Q9P0J6	21.2647	22.373	22.4144	21.0015	21.6759	21.6003	21.2826	1	MRPL36	39S ribosomal protein L36, mitochondrial	1
Q9P0M9;D6RAN8;H7C5U8;D6RE11;B3KN43	24.6028	27.234	26.3089	26.8347	27.0349	27.0654	26.4101	11;10;9;2;2	MRPL27	39S ribosomal protein L27, mitochondrial	1
Q9P0U1;A0A087WZY2;A6NIV2;B5MD00	21.7102	19.5446	21.0387	20.861	21.1739	20.9713	20.6991	4;3;3;1	TOMM7	Mitochondrial import receptor subunit TOM7 homolog	1
Q9P1Y5	26.894	25.6733	24.9495	23.7763	21.0399	22.8214	24.0833	27	CAMSAP3	Calmodulin-regulated spectrin-associated protein 3	0
Q9P219;A0A0A0MR69;Q0P665;G3V3S0;H0YJX5	28.6181	29.6343	28.4679	27.1588	25.7027	25.5815	23.152	103;17;1;1;1	CCDC88C	Protein Daple	0
Q9P258	22.899	24.8397	24.2025	20.7813	24.604	26.5793	24.9989	19	RCC2	Protein RCC2	0
Q9P270;D6RIF6;H0Y9L2;D6REM5	25.6471	25.5476	24.4896	24.0558	21.7386	24.16	24.5387	20;11;2;1	SLAIN2	SLAIN motif-containing protein 2	0
Q9P2E9;A0A087WVV2;F8W7S5;A0A087WU26;A2A2S5;V9GY78;H0YDJ4;H9KV85;E9PN67;C9J066;Q8N4C6	23.6463	26.0211	22.2818	26.0699	25.8856	27.4194	25.7294	44;41;37;17;3;2;1;1;1;1;1	RRBP1	Ribosome-binding protein 1	0
Q9P2R3;K7EPT2;I3L1Z9;I3L3P8	28.0981	28.7066	29.3529	26.3415	23.1428	24.8134	25.9283	46;3;2;2	ANKFY1	Rabankyrin-5	0
Q9UBS4;H7C2Y5	19.803	23.549	20.9443	22.1304	23.0557	23.328	23.4165	16;9	DNAJB11	DnaJ homolog subfamily B member 11	0
Q9UDW1	22.7996	23.0932	22.8517	22.7286	23.2206	23.05	23.0912	4	UQCR10	Cytochrome b-c1 complex subunit 9	1
Q9UHD8;K7EL40;K7EK18;K7EJ51;K7ER52;K7EIE4;K7EQD7;K7ELJ9;K7EJZ2;K7ENL0;K7ER14;K7ERG1;K7EIR4;K7EKN4;K7EN52;K7EJV0;K7ENQ5;K7EPY1;K7EJL9;K7ER34	23.8715	24.2995	21.1053	23.8072	21.2047	22.9086	23.924	20;8;7;6;5;5;5;4;3;3;3;2;2;2;2;2;2;2;2;1	2023-09-09	Septin-9	0
Q9UI09;F8VRD8;F8VXI1;H0YID5	20.8602	22.6345	23.4692	21.9791	22.8241	20.8633	22.2616	6;3;2;1	NDUFA12	NADH dehydrogenase [ubiquinone] 1 alpha subcomplex subunit 12	1
Q9UI43;E9PGN6	21.0476	20.7062	20.9549	20.8796	20.0674	22.0389	21.544	2;1	MRM2	rRNA methyltransferase 2, mitochondrial	1
Q9UII2;A0A0B4J230	21.6517	24.2187	21.7726	23.019	20.89	21.1131	22.0265	5;2	ATP5IF1	ATPase inhibitor, mitochondrial	1
Q9UJS0;R4GN64	24.1032	25.0405	23.5359	20.6302	21.0264	24.0302	24.6003	23;1	SLC25A13	Calcium-binding mitochondrial carrier protein Aralar2	1
Q9UJW0;E5RGG1;H9KVE0;E5RK21	20.8932	23.1869	22.5689	21.025	21.0302	20.7926	20.8654	6;3;3;2	DCTN4	Dynactin subunit 4	0
Q9UJZ1;A0A087WYB4;F2Z2I8	25.4441	25.8592	24.1487	26.5435	25.7706	25.4466	26.3671	20;18;7	STOML2	Stomatin-like protein 2, mitochondrial	1
Q9UKD2	21.116	21.2024	21.2468	24.2486	25.4729	23.4118	24.4449	19	MRTO4	mRNA turnover protein 4 homolog	0
Q9UKE5	20.6325	21.4355	21.6307	22.9425	23.037	23.4082	23.7739	15	TNIK	TRAF2 and NCK-interacting protein kinase	0
Q9UKS6;A0A0C4DGG1;E9PIY1;E9PJ75;E9PNM9;E9PJ33;H0YDM6	21.7469	20.6255	20.5928	21.8474	20.9832	24.0984	22.5732	10;9;7;5;5;2;1	PACSIN3	Protein kinase C and casein kinase substrate in neurons protein 3	0
Q9ULV4;B4E3S0;F8W1H8;F8VUX3;F8VSA4;F8VRE9;F8VTT6;F8VVB7;H0YHL7;F8VV53;J3QLV6;J3KSS5;Q6QEF8	25.1306	27.0631	26.1362	24.178	22.4139	24.6683	24.667	12;9;5;5;5;5;5;5;4;2;1;1;1	CORO1C	Coronin-1C	0
Q9ULX3;H3BUR4	21.6564	22.1939	22.0168	22.2549	22.467	24.0189	22.61	5;2	NOB1	RNA-binding protein NOB1	0
Q9UMS4;F5GY56;H0YGF3;H0YGZ5;F5H2I0	22.178	20.7054	21.9291	21.6734	23.9061	24.823	26.2753	23;9;3;3;1	PRPF19	Pre-mRNA-processing factor 19	0
Q9UN86;D6RAC7;D6RB17;D6RGJ4;D6RE13;D6RBW8;D6RBM9;D6REX8;D6RBR0;D6R9X5;D6R9A4	21.4611	20.557	20.0119	23.6514	24.2262	24.4628	23.3301	14;10;10;8;7;7;6;6;6;4;4	G3BP2	Ras GTPase-activating protein-binding protein 2	0
Q9UNQ2;A0A0C4DGB1;D6RCL3	19.7796	21.4791	20.5505	22.5055	23.6333	23.027	23.1036	7;5;2	DIMT1	Probable dimethyladenosine transferase	0
Q9UNX3;E5RIT6;E5RHH1	21.6563	19.7183	21.1582	22.2496	22.4887	23.9859	22.672	21;20;9	RPL26L1	60S ribosomal protein L26-like 1	0
Q9UQ35;I3L182;I3L4D8;I3L1I8;I3L1C0;A0A087X1W1	21.0508	21.5292	20.7977	22.4032	22.5499	20.9951	22.8306	7;6;6;3;2;2	SRRM2	Serine/arginine repetitive matrix protein 2	0
Q9UQ80;F8VR77;F8W0A3;H0YIN7;F8VZ69	21.3479	22.3616	21.5415	22.8162	20.6611	23.3645	21.8581	15;8;6;5;1	PA2G4	Proliferation-associated protein 2G4	0
Q9Y221;J3QLW7;J3QRD6;J3QRR4	21.8635	22.6021	20.2256	24.7025	24.9634	23.5255	25.2997	8;5;4;4	NIP7	60S ribosome subunit biogenesis protein NIP7 homolog	0
Q9Y224;H0YJB9;G3V4C6	21.9474	23.1403	22.2853	23.0986	23.538	24.4897	23.017	5;3;3	RTRAF	RNA transcription, translation and transport factor protein	0
Q9Y230;M0R0Y3;X6R2L4;M0R0Z0;M0QXI6;M0QXZ7;A0A1W2PS48;A0A1W2PS22	21.9834	23.7802	20.9941	23.4741	22.0283	23.9711	24.0574	35;22;13;5;4;3;3;1	RUVBL2	RuvB-like 2	0
Q9Y251;D6RAQ1;D6RHG4	20.9065	21.5525	21.5395	21.2735	22.8702	23.0501	23.1836	6;4;4	HPSE	Heparanase	0
Q9Y262;B0QY89;B0QY90;C9JHP4;C9K0Q7;H7C3A0;H0Y7E6	26.1698	26.8875	25.1142	26.144	25.2341	26.5906	23.9328	22;21;15;6;6;5;2	EIF3L	Eukaryotic translation initiation factor 3 subunit L	0
Q9Y265;E7ETR0;H7C4G5;J3QLR1;H7C4I3	22.4185	24.3471	22.8397	23.9837	23.8315	24.2206	24.1946	31;23;9;5;5	RUVBL1	RuvB-like 1	0
Q9Y277;E5RFP6;E5RJN6;E5RHZ6;E5RHE1;E5RFL1;E5RK27	23.8718	22.434	23.711	22.0425	19.8814	21.4767	21.4034	7;6;6;6;4;3;3	VDAC3	Voltage-dependent anion-selective channel protein 3	1
Q9Y291;C9JBY7	25.6057	27.1963	25.7663	27.2978	27.1353	26.8916	26.6574	10;9	MRPS33	28S ribosomal protein S33, mitochondrial	1
Q9Y2H1;F5H277;F5GY51;F5H7Z3;I3L0D0;H0YGN4;F5H5E6;F5H0V1	26.2499	26.0733	25.5643	26.1987	25.7551	25.5376	26.0946	26;9;8;7;6;3;2;2	STK38L	Serine/threonine-protein kinase 38-like	0
Q9Y2P8;Q5VYW8;Q5VZU3;Q5VZU2	21.3171	21.2245	20.9605	23.1582	23.7582	22.5055	23.4924	8;3;2;1	RCL1	RNA 3'-terminal phosphate cyclase-like protein	0
Q9Y2Q9;H0YAT2;E5RGC7;H7C5V3;E5RFH3;E5RK86;H0YC42;U3KQQ8;E5RFT8	27.4653	28.5459	27.2877	28.5434	28.5227	28.5219	28.2966	16;11;10;9;8;6;5;4;3	MRPS28	28S ribosomal protein S28, mitochondrial	1
Q9Y2R0;K7EPV0	22.6445	23.3044	22.5897	19.7422	22.8063	22.8232	20.6507	8;7	COA3	Cytochrome c oxidase assembly factor 3 homolog, mitochondrial	1
Q9Y2S7;B4DEM9	27.177	26.9069	27.116	25.6764	26.3652	25.6362	26.2402	28;24	POLDIP2	Polymerase delta-interacting protein 2	1
Q9Y2W1	24.7836	24.8092	24.2741	24.4002	24.1684	24.0927	24.2119	19	THRAP3	Thyroid hormone receptor-associated protein 3	0
Q9Y2X3;H7BZ72;F8WED0;REV__Q9Y2X3	21.6319	21.7383	22.2128	20.3785	22.8402	22.2198	23.7383	20;6;1;1	NOP58	Nucleolar protein 58	0
Q9Y2Z4;H0YHS6	23.9989	26.0483	23.9683	28.2978	28.3476	28.1861	27.0735	30;19	YARS2	Tyrosine--tRNA ligase, mitochondrial	1
Q9Y305;H7C5Q2;C9J7L8	26.0666	27.1344	24.4341	30.5502	30.3927	30.2711	28.4816	51;28;19	ACOT9	Acyl-coenzyme A thioesterase 9, mitochondrial	1
Q9Y375;H0YL22;H0YNN4;H0YNB7	21.3259	24.4731	21.1941	28.1632	26.1235	26.8417	27.0933	20;18;10;10	NDUFAF1	Complex I intermediate-associated protein 30, mitochondrial	1
Q9Y399;Q5T8A0	27.4756	28.1128	26.6175	28.161	27.7463	28.3565	27.8367	26;21	MRPS2	28S ribosomal protein S2, mitochondrial	1
Q9Y3B2;R4GNH9;B1AMU7;B1AMU3;B1AMU4;R4GMQ7	20.9813	21.8644	20.9336	23.0971	23.4576	23.5369	24.4764	6;5;5;5;5;4	EXOSC1	Exosome complex component CSL4	0
Q9Y3B7;E9PQB6;H0YCD5	27.4637	28.5147	27.6269	27.9252	28.8222	28.0486	27.429	23;8;2	MRPL11	39S ribosomal protein L11, mitochondrial	1
Q9Y3B9	21.3977	21.0648	20.4131	19.7587	20.324	22.0948	22.9603	5	RRP15	RRP15-like protein	0
Q9Y3D2;H0YE51	24.3721	23.101	24.1338	23.4844	21.723	20.6261	20.9079	5;2	MSRB2	Methionine-R-sulfoxide reductase B2, mitochondrial	1
Q9Y3D3;A6ND22	25.2722	27.2243	25.316	27.8005	28.4598	28.0839	27.4953	15;9	MRPS16	28S ribosomal protein S16, mitochondrial	1
Q9Y3D5;H0YAG5;D6RCM2	25.2592	26.8037	25.0801	27.0889	26.8689	26.7685	26.5856	6;4;4	MRPS18C	28S ribosomal protein S18c, mitochondrial	1
Q9Y3D9;J3QLR8	28.0604	28.9207	27.7077	29.0387	28.9661	29.2618	28.7214	27;23	MRPS23	28S ribosomal protein S23, mitochondrial	1
Q9Y3F4;H0YH33	22.5642	23.5275	21.7219	21.0468	20.3681	23.3537	22.9759	6;1	STRAP	Serine-threonine kinase receptor-associated protein	0
Q9Y3I0	20.6702	25.1606	20.0182	24.9643	24.9746	26.7494	24.1815	18	RTCB	tRNA-splicing ligase RtcB homolog	0
Q9Y3U8;J3QSB5;J3KTD3	24.9138	26.3003	25.8551	28.8689	29.35	29.266	29.1539	18;13;5	RPL36	60S ribosomal protein L36	0
Q9Y4E8	23.4758	22.594	23.4536	22.5443	20.1716	21.893	22.3001	5	USP15	Ubiquitin carboxyl-terminal hydrolase 15	0
Q9Y4W6;K7EP56;B7Z651;A0A0U1RQN6;E9PHW9;I6L894;Q01484	24.2248	26.6037	24.3092	25.0668	25.7958	26.285	24.9111	38;2;1;1;1;1;1	AFG3L2	AFG3-like protein 2	1
Q9Y5A9;S4R3V3;S4R3J8	21.1487	21.6852	21.7571	21.6736	18.7947	23.2237	21.5195	3;2;1	YTHDF2	YTH domain-containing family protein 2	0
Q9Y5B9	22.1238	21.0153	22.4886	25.1069	25.0098	24.6697	23.8475	20	SUPT16H	FACT complex subunit SPT16	0
Q9Y5J6	21.4905	22.5881	21.4985	22.1273	22.1034	20.2781	22.8503	3	TIMM10B	Mitochondrial import inner membrane translocase subunit Tim10 B	1
Q9Y5J7;A0A1W2PRH9;A0A1W2PQS5;G3V502;G3V2F3	26.7078	27.1643	26.1405	25.3841	24.7277	24.5204	24.7532	9;7;7;7;6	TIMM9	Mitochondrial import inner membrane translocase subunit Tim9	1
Q9Y5J9;G3XAN8;E9PIR3	23.1735	23.794	22.7957	26.9064	27.1451	25.5715	25.796	7;6;1	TIMM8B	Mitochondrial import inner membrane translocase subunit Tim8 B	1
Q9Y5K6	21.2583	21.4761	22.626	20.218	20.1178	19.5061	21.0764	5	CD2AP	CD2-associated protein	0
Q9Y5L4;K7EIT2	26.4283	26.4102	26.0634	28.5372	28.6282	27.6194	27.8697	10;5	TIMM13	Mitochondrial import inner membrane translocase subunit Tim13	1
Q9Y5S9;A0A0J9YW13	21.525	22.129	21.7503	23.169	23.0019	20.2139	23.3393	5;1	RBM8A	RNA-binding protein 8A	0
Q9Y657;A0A1W2PR54;Q5JZB7;A0A087X074;Q9BPZ2;Q99865	27.0183	26.1221	27.3962	25.1613	24.452	23.7953	26.2219	15;3;1;1;1;1	SPIN1	Spindlin-1	0
Q9Y676;A0A0G2JIC6	26.3804	27.6594	27.0493	27.7987	28.4072	28.005	27.5851	21;12	MRPS18B	28S ribosomal protein S18b, mitochondrial	1
Q9Y6H1;Q5T1J5	24.3599	24.6991	24.9234	24.1228	24.1202	23.2549	24.6626	4;3	CHCHD2	Coiled-coil-helix-coiled-coil-helix domain-containing protein 2	1
Q9Y6M9;E9PH64;E7EWZ0;E9PF49	23.8582	23.2061	22.5553	20.9658	20.683	21.9603	21.0093	10;9;7;7	NDUFB9	NADH dehydrogenase [ubiquinone] 1 beta subcomplex subunit 9	1
Q9Y6Y0;H0Y5Y2;X6R674	24.4794	25.2101	25.1719	23.6914	20.9486	23.6806	23.3898	17;2;2	IVNS1ABP	Influenza virus NS1A-binding protein	0
REV__A0A087X1N7;REV__P20929	22.0147	24.5521	22.2644	19.9182	24.4642	21.0894	25.3033	3;2			0
REV__A0A0C4DGP2;REV__A0A0C4DGP5;REV__Q86Y91	21.4735	21.5673	21.8819	21.7146	20.0259	23.1879	21.6184	2;2;2			0
REV__P17032	29.7715	28.8968	29.6981	27.6893	26.506	28.1829	28.7287	1			0
REV__Q6ZT07	30.3639	31.1142	34.1209	29.4403	30.9594	24.1568	31.0405	1			0
REV__Q9NYU1	22.5457	22.7453	20.6494	22.7319	21.8124	20.7108	21.2015	1			0
S4R3Q9;J3KNA0;Q15070;E7EVY0;C9JC63	21.7029	25.2453	21.5221	21.4378	23.8169	23.4989	23.2727	8;8;8;6;3	OXA1L	Mitochondrial inner membrane protein OXA1L	1
V5IRT4;Q9BRT2;Q5TAQ0	22.4669	23.9349	21.3981	24.2391	25.053	24.1625	24.18	9;9;7	UQCC2	Ubiquinol-cytochrome-c reductase complex assembly factor 2	1
V9GYM8;Q92974;V9GYF0;V9GYF5;V9GYG5;V9GZ14;Q5VY93;V9GZ58	21.6588	21.7976	20.8331	20.5328	20.1169	23.4641	24.1661	10;10;5;4;4;4;3;1	ARHGEF2	Rho guanine nucleotide exchange factor 2	0
V9GYQ5;V9GZ59;P61964	22.4564	21.2135	20.7359	24.0906	24.2928	24.8183	25.0925	1;1;1	WDR5	WD repeat-containing protein 5	0
X6R3P0;O94813;A0A087WYV5;E9PCX4;H0Y9Z6;F5H0U4;H0YAG4	22.8044	21.6849	20.9957	23.1057	25.2442	25.6348	23.7181	21;21;19;6;3;2;1	SLIT2	Slit homolog 2 protein	0
X6R5Z6;Q5JTJ3	25.0105	24.4209	24.479	22.8781	21.8505	22.3677	22.3289	3;3	COA6	Cytochrome c oxidase assembly factor 6 homolog	1
X6RAL5;O00422;U3KPY7;H7BZW6;U3KQ12	21.5732	21.1494	21.2365	20.8982	22.775	22.0109	23.237	4;4;2;2;1	SAP18	Histone deacetylase complex subunit SAP18	0

## Sheet: ContentOfColumnsInLFQ_inten
Column title	Content
Protein IDs	Protein groups containing inferred Uniprot sequence identifiers
control_1	Protein intensity values sample control_1, log2 scale
control_3	Protein intensity values sample control_3, log2 scale
control_4	Protein intensity values sample control_4, log2 scale
GTPBP8_1	Protein intensity values sample control_GTPBP8_1, log2 scale
GTPBP8_2	Protein intensity values sample control_GTPBP8_2, log2 scale
GTPBP8_3	Protein intensity values sample control_GTPBP8_3, log2 scale
GTPBP8_4	Protein intensity values sample control_GTPBP8_4, log2 scale
Peptide counts (all)	Number of peptides associated with each protein in protein group, occurring in the order as the protein IDs
Gene names (primary )	Gene names associated with the Uniprot identifiers
Protein name	Protein name associated with the Uniprot identifiers
MCARTA2_LIST	MitoCarta2 annotations according to Calvo, Clauser and Mootha 2016

## Sheet: IdentificationSummary
	Identified peptides and proteins
	Peptides	Proteins
control_1	4162	912
control_2	107	149
control_3	7638	1349
control_4	4715	968
GTPBP8_1	8404	1224
GTPBP8_2	7862	1242
GTPBP8_3	8724	1326
GTPBP8_4	8373	1353
	Correlation coefficients protein intensities
	control_1	control_2	control_3	control_4	GTPBP8_1	GTPBP8_2	GTPBP8_3	GTPBP8_4
control_1	1	0.43	0.91	0.95	0.68	0.59	0.56	0.62
control_2	0.43	1	0.29	0.46	0.19	0.26	-0.03	0.23
control_3	0.91	0.29	1	0.88	0.79	0.69	0.67	0.71
control_4	0.95	0.46	0.88	1	0.63	0.57	0.46	0.62
GTPBP8_1	0.68	0.19	0.79	0.63	1	0.94	0.91	0.93
GTPBP8_2	0.59	0.26	0.69	0.57	0.94	1	0.88	0.93
GTPBP8_3	0.56	-0.03	0.67	0.46	0.91	0.88	1	0.86
GTPBP8_4	0.62	0.23	0.71	0.62	0.93	0.93	0.86	1
