# Supplementary material for: GTPBP8 plays a role in mitoribosome formation in human mitochondria
Source: Nat Commun. 2024 Jul 5;15:5664. doi: 10.1038/s41467-024-50011-x (PMC11229512; doi:10.1038/s41467-024-50011-x)
Supplement: Supplementary file 5 — Supplementary Data 2 [file 41467_2024_50011_MOESM5_ESM.xlsx]

## Sheet: BioID
ProteinIDs	Protein_names	Gene_name	log2FC(GTPBP8-BirA* / MTS-BirA*)	log2FC(GTPBP8S124A-BirA* / MTS-BirA*)	adj.P.Val GTPBP8-BirA* / MTS-BirA*	adj.P.Val GTPBP8S124A-BirA* / MTS-BirA*	MitoCarta3.0_List (0 = not mitochondrial)
E7ES96;P49768	Presenilin (EC 3.4.23.-)	PSEN1	-8.806	-8.016	0.000203261043522716	0.000178542138312806	0
A0A088AWN2;Q8TBZ3	WD repeat-containing protein 20	WDR20	-10.151	-10.913	0.000203261043522716	0.000178542138312806	0
O43824	Putative GTP-binding protein 6 (Pseudoautosomal GTP-binding protein-like)	GTPBP6	6.062	6.352	0.000203261043522716	0.000178542138312806	MitoCarta3.0
Q13033	Striatin-3 (Cell cycle autoantigen SG2NA) (S/G2 antigen)	STRN3	-6.227	-5.29	0.000203261043522716	0.000310947682460227	0
A0A0A0MR27;J3QT39;Q49A88	Coiled-coil domain-containing protein 14	CCDC14	-7.18	-6.343	0.000203261043522716	0.000310947682460227	0
E7EV93	Pericentriolar material 1 protein (Fragment)	PCM1	6.242	6.66	0.000206091619216308	0.000178542138312806	0
A6PVU7	Cingulin (Fragment)	CGN	-8.66	-8.099	0.000283551780885672	0.000310947682460227	0
E9PJU7;E9PKP2;E9PL28;E9PPG5;E9PQX5;Q3B7J8	Zinc finger protein 250 (Fragment)	ZNF250	-9.355	-8.404	0.000292106890758786	0.000327714805735619	0
B1AKC9;P29323	Ephrin type-B receptor 2	EPHB2	6.956	6.952	0.000293019449598241	0.000310947682460227	0
E1P5H9;Q96BD0	Solute carrier organic anion transporter family member	SLCO4A1	-8.502	-8.334	0.000293019449598241	0.000310947682460227	0
A0A2U3TZL8	Kinesin-like protein KIF23	KIF23	-6.404	-5.464	0.000293019449598241	0.000428396477748735	0
O75976	Carboxypeptidase D (EC 3.4.17.22) (Metallocarboxypeptidase D) (gp180)	CPD	-7.305	-6.086	0.000293019449598241	0.000460637769668562	0
B1ALY0;C9JA33;Q8IXS6	PALM2-AKAP2 readthrough (Fragment)	PALM2-AKAP2	6.881	7.773	0.000307711369776003	0.00029463543953163	0
Q70CQ3	Ubiquitin carboxyl-terminal hydrolase 30 (EC 3.4.19.12) (Deubiquitinating enzyme 30) (Ubiquitin thioesterase 30) (Ubiquitin-specific-processing protease 30) (Ub-specific protease 30)	USP30	5.803	5.656	0.000307711369776003	0.000327714805735619	MitoCarta3.0
Q9BYD2	39S ribosomal protein L9. mitochondrial (L9mt) (MRP-L9) (Mitochondrial large ribosomal subunit protein bL9m)	MRPL9	6.966	5.347	0.000307711369776003	0.000777170847961601	MitoCarta3.0
Q6NSI8	Uncharacterized protein KIAA1841	KIAA1841	-6.978	-5.604	0.000307711369776003	0.000619245241673064	0
P29317	Ephrin type-A receptor 2 (EC 2.7.10.1) (Epithelial cell kinase) (Tyrosine-protein kinase receptor ECK)	EPHA2	-6.448	-7.321	0.000317312396572418	0.000310947682460227	0
B7ZKQ9;F5H4X0;Q8WTV0	SCARB1 protein (Scavenger receptor class B member 1)	SCARB1	-6.848	-7.012	0.000380083898838837	0.000327714805735619	0
Q8TC44	POC1 centriolar protein homolog B (Pix1) (Proteome of centriole protein 1B) (WD repeat-containing protein 51B)	POC1B	-6.407	-6.484	0.000380083898838837	0.000327714805735619	0
Q5VY60;Q7Z4H7	HAUS augmin-like complex subunit 6	HAUS6	-6.304	-5.896	0.000380083898838837	0.000428396477748735	0
B4DN67;Q5W0F9;Q5W0G0;Q96J84	cDNA FLJ56360. highly similar to Kin of IRRE-like protein 1	KIRREL1	-5.611	-5.076	0.000380083898838837	0.000497731499657578	0
A0A0G2JNW7;A0A0G2JQE3;A0A0U1RR18;H0YB78;Q9Y666	Solute carrier family 12 member 7	SLC12A7	-7.038	-7.295	0.000402163844198814	0.000327714805735619	0
Q9P2M7	Cingulin	CGN	-6.239	-6.464	0.000413006097673723	0.000327714805735619	0
Q5QPA5;Q9NVS2	39S ribosomal protein S18a. mitochondrial (Fragment)	MRPS18A	6.754	6.857	0.000436686191127278	0.000370787142852873	MitoCarta3.0
Q86YF9	Zinc finger protein DZIP1 (DAZ-interacting protein 1/2)	DZIP1	-6.452	-5.425	0.000441745519919687	0.000816396275143149	0
B7ZB24;F5H1U9;H0YGQ3;O75970	cDNA. FLJ79388. highly similar to Multiple PDZ domain protein	MPDZ	6.231	7.29	0.000525689852077871	0.000310947682460227	0
P45954	Short/branched chain specific acyl-CoA dehydrogenase. mitochondrial (SBCAD) (EC 1.3.8.5) (2-methyl branched chain acyl-CoA dehydrogenase) (2-MEBCAD) (2-methylbutyryl-coenzyme A dehydrogenase) (2-methylbutyryl-CoA dehydrogenase)	ACADSB	7.108	7.088	0.0005433134079362	0.000455232234558647	MitoCarta3.0
Q8N0Z3	Spindle and centriole-associated protein 1 (Coiled-coil domain-containing protein 52) (Spindle and centriole-associated protein)	SPICE1	7.2	6.772	0.000611412599050276	0.000607720057810319	0
P13612	Integrin alpha-4 (CD49 antigen-like family member D) (Integrin alpha-IV) (VLA-4 subunit alpha) (CD antigen CD49d)	ITGA4	-5.606	-4.371	0.000611412599050276	0.00149573241685679	0
Q9BZE1	39S ribosomal protein L37. mitochondrial (L37mt) (MRP-L37) (39S ribosomal protein L2. mitochondrial) (L2mt) (MRP-L2) (Mitochondrial large ribosomal subunit protein mL37)	MRPL37	4.75	3.866	0.000629292465754624	0.00128202579711189	MitoCarta3.0
A0A0U1RQC9;P04637	Cellular tumor antigen p53	TP53	-4.606	-4.874	0.000653790153023798	0.000428396477748735	0
A0A087X0N0	Trafficking kinesin-binding protein 1	TRAK1	6.036	6.29	0.000653790153023798	0.000455232234558647	mito-interacting
H7C3C4	Anion exchange protein (Fragment)	SLC4A7	6.287	7.613	0.000678179343701245	0.000327714805735619	0
E9PKC0;Q6IQ23	Pleckstrin homology domain-containing family A member 7	PLEKHA7	-6.388	-7.138	0.000728011501762209	0.000389256022565863	0
Q9UPV9	Trafficking kinesin-binding protein 1 (106 kDa O-GlcNAc transferase-interacting protein)	TRAK1	5.703	6.223	0.000728185590796958	0.000428396477748735	mito-interacting
Q99569	Plakophilin-4 (p0071)	PKP4	-5.87	-5.469	0.000728185590796958	0.000862983043274877	0
A0A087WYN9;Q7Z478	ATP-dependent RNA helicase DHX29 (EC 3.6.4.13) (DEAH box protein 29)	DHX29	-6.847	-5.42	0.000728185590796958	0.001788072081737	0
A0A075B7G8;J3KPL8;O00213	Amyloid-beta A4 precursor protein-binding family B member 1	APBB1	-6.376	-5.298	0.000728185590796958	0.00149573241685679	0
Q8TD30	Alanine aminotransferase 2 (ALT2) (EC 2.6.1.2) (Glutamate pyruvate transaminase 2) (GPT 2) (Glutamic--alanine transaminase 2) (Glutamic--pyruvic transaminase 2)	GPT2	4.708	4.976	0.000728185590796958	0.000497731499657578	MitoCarta3.0
Q9P0K7	Ankycorbin (Ankyrin repeat and coiled-coil structure-containing protein) (Novel retinal pigment epithelial cell protein) (Retinoic acid-induced protein 14)	RAI14	-5.455	-5.727	0.000728185590796958	0.000516245898220371	0
F1T0I1;J3KNL6	Protein transport protein sec16	SEC16A	-6.871	-7.278	0.000728185590796958	0.000497731499657578	0
O95613	Pericentrin (Kendrin) (Pericentrin-B)	PCNT	-4.168	-4.956	0.000728185590796958	0.000327714805735619	0
A8MQ02;J3KN01;P55196	Afadin	AFDN	-5.24	-4.568	0.000728185590796958	0.00128202579711189	0
Q9H246	Uncharacterized protein C1orf21 (Cell proliferation-inducing gene 13 protein)	C1orf21	7.333	7.215	0.000728185590796958	0.000730068476324388	0
Q5T5Y3	Calmodulin-regulated spectrin-associated protein 1	CAMSAP1	-5.451	-5.607	0.000728185590796958	0.000595556074616657	0
H3BML5;H3BN13;H3BR42;H3BU57;Q9UL45	Biogenesis of lysosome-related organelles complex 1 subunit 6	BLOC1S6	-5.887	-4.951	0.000728185590796958	0.0015066940344398	0
Q9Y4W6	AFG3-like protein 2 (EC 3.4.24.-) (Paraplegin-like protein)	AFG3L2	4.18	3.769	0.000728185590796958	0.00114942213086267	MitoCarta3.0
P11171	Protein 4.1 (P4.1) (4.1R) (Band 4.1) (EPB4.1)	EPB41	-4.768	-5.876	0.000826881228010953	0.000327714805735619	0
Q09666	Neuroblast differentiation-associated protein AHNAK (Desmoyokin)	AHNAK	-4.82	-4.184	0.000851113283456327	0.00149573241685679	0
A0A087X0K9;G3V1L9;G5E9E7;Q07157	Tight junction protein ZO-1	TJP1	-6.403	-6.37	0.000911130256500916	0.000862983043274877	0
Q9H0A0	RNA cytidine acetyltransferase (EC 2.3.1.-) (18S rRNA cytosine acetyltransferase) (N-acetyltransferase 10)	NAT10	-7.417	-6.893	0.000911130256500916	0.00118821384394526	0
Q6IAA8	Ragulator complex protein LAMTOR1 (Late endosomal/lysosomal adaptor and MAPK and MTOR activator 1) (Lipid raft adaptor protein p18) (Protein associated with DRMs and endosomes) (p27Kip1-releasing factor from RhoA) (p27RF-Rho)	LAMTOR1	-5.984	-6.624	0.000917833166069986	0.000516245898220371	0
Q6P444	Mitochondrial fission regulator 2 (DUF729 domain-containing protein 1)	MTFR2	4.786	5.238	0.000917833166069986	0.000555643902666805	MitoCarta3.0
Q00587	Cdc42 effector protein 1 (Binder of Rho GTPases 5) (Serum protein MSE55)	CDC42EP1	-6.09	-8.329	0.000933801309322235	0.000310947682460227	0
A0A2Q2TH77;Q08379	Golgin subfamily A member 2	GOLGA2	-5.679	-4.573	0.00105910188225339	0.00263412890622447	0
O43815	Striatin	STRN	-4.536	-4.851	0.001062374349992	0.000704223381647823	0
C9J470;E9PHA2;Q15003	Condensin complex subunit 2 (Fragment)	NCAPH	-5.097	-5.031	0.00108470155799467	0.0011299614761762	0
Q14318	Peptidyl-prolyl cis-trans isomerase FKBP8 (PPIase FKBP8) (EC 5.2.1.8) (38 kDa FK506-binding protein) (38 kDa FKBP) (FKBP-38) (hFKBP38) (FK506-binding protein 8) (FKBP-8) (FKBPR38) (Rotamase)	FKBP8	4.544	5.394	0.00108470155799467	0.00046818942146149	MitoCarta3.0
Q9UJF2	Ras GTPase-activating protein nGAP (RAS protein activator-like 2)	RASAL2	-5.498	-4.677	0.00108470155799467	0.00213194824376525	0
Q08AE8	Protein spire homolog 1 (Spir-1)	SPIRE1	4.214	4.726	0.00109787289454753	0.000595556074616657	MitoCarta3.0
Q15046	Lysine--tRNA ligase (EC 2.7.7.-) (EC 6.1.1.6) (Lysyl-tRNA synthetase) (LysRS)	KARS	5.823	5.006	0.00116754980015335	0.00216603649283998	MitoCarta3.0
A0JP02;B4DJX4;Q9HAU0	PLEKHA5 protein (Pleckstrin homology domain-containing family A member 5)	PLEKHA5	-4.475	-4.363	0.00118070178737683	0.00123492876236531	0
Q8IZA0	Dyslexia-associated protein KIAA0319-like protein (Adeno-associated virus receptor) (AAVR)	KIAA0319L	-5.807	-4.952	0.00118211655665577	0.00231907299708471	0
E9PNU4;Q13190	Syntaxin-5	STX5	-4.454	-2.651	0.00121963350202295	0.0112405395919021	0
Q9Y5K6	CD2-associated protein (Adapter protein CMS) (Cas ligand with multiple SH3 domains)	CD2AP	-5.943	-5.645	0.00121963350202295	0.0014834474783957	0
Q969Z3	Mitochondrial amidoxime reducing component 2 (mARC2) (EC 1.-.-.-) (Molybdenum cofactor sulfurase C-terminal domain-containing protein 2) (MOSC domain-containing protein 2) (Moco sulfurase C-terminal domain-containing protein 2)	MTARC2	3.959	3.978	0.00121963350202295	0.00114942213086267	MitoCarta3.0
P10176;U3KQK5	Cytochrome c oxidase subunit 8A. mitochondrial (Cytochrome c oxidase polypeptide VIII-liver/heart) (Cytochrome c oxidase subunit 8-2)	COX8A	-10.081	-13.563	0.00123965266118885	0.000327714805735619	MitoCarta3.0
Q8NC51	Plasminogen activator inhibitor 1 RNA-binding protein (PAI1 RNA-binding protein 1) (PAI-RBP1) (SERPINE1 mRNA-binding protein 1)	SERBP1	5.39	7.488	0.00127560074828936	0.000327714805735619	0
A0A087WYY3;A0A2R8Y635;A0A2R8YDN7;Q9H7F0	Cation-transporting ATPase (EC 3.6.3.-)	ATP13A3	-5.732	-5.024	0.00127560074828936	0.00228530936755591	0
Q16740	ATP-dependent Clp protease proteolytic subunit. mitochondrial (EC 3.4.21.92) (Endopeptidase Clp)	CLPP	4.16	3.885	0.00127560074828936	0.00167030070314543	MitoCarta3.0
Q15678	Tyrosine-protein phosphatase non-receptor type 14 (EC 3.1.3.48) (Protein-tyrosine phosphatase pez)	PTPN14	-5.345	-3.739	0.00127560074828936	0.00633397952359416	0
F5H1Y4;Q9HD26	Golgi-associated PDZ and coiled-coil motif containing protein transcript variant 3 (Golgi-associated PDZ and coiled-coil motif-containing protein)	GOPC	-5.582	-4.348	0.00127560074828936	0.00391290102806561	0
Q92953	Potassium voltage-gated channel subfamily B member 2 (Voltage-gated potassium channel subunit Kv2.2)	KCNB2	-7.175	-4.153	0.00129637608547597	0.0140042465437708	0
Q16891	MICOS complex subunit MIC60 (Cell proliferation-inducing gene 4/52 protein) (Mitochondrial inner membrane protein) (Mitofilin) (p87/89)	IMMT	3.826	3.977	0.00129637608547597	0.00114430216290273	MitoCarta3.0
A0A2R8YEZ0;B7WP89;Q0P651	Protein ABHD18	ABHD18	6.04	6.016	0.00129637608547597	0.00133076867911127	0
A0A1B0GTW1;A0A2R8YDH4;Q9UDY2	Tight junction protein ZO-2	TJP2	-5.261	-5.008	0.00129637608547597	0.00166303805307019	0
F8VX04;Q9H2H9	Sodium-coupled neutral amino acid transporter 1	SLC38A1	-7.615	-7.209	0.00129637608547597	0.00167030070314543	0
A0A087WUZ6;A0A0X1KG69;A0A2R8Y549;Q8NI35	InaD-like protein	PATJ	-4.802	-4.404	0.00141776025294453	0.00212537736006022	0
Q16134	Electron transfer flavoprotein-ubiquinone oxidoreductase. mitochondrial (ETF-QO) (ETF-ubiquinone oxidoreductase) (EC 1.5.5.1) (Electron-transferring-flavoprotein dehydrogenase) (ETF dehydrogenase)	ETFDH	4.567	4.569	0.00141776025294453	0.0014595551679244	MitoCarta3.0
Q8WX93	Palladin (SIH002) (Sarcoma antigen NY-SAR-77)	PALLD	-5.748	-5.088	0.00141776025294453	0.00257430279817869	0
K7EJI0;K7ERJ6;Q9H7M6	Zinc finger SWIM domain-containing protein 4 (Fragment)	ZSWIM4	-5.17	-6.073	0.00141776025294453	0.000688653161454576	0
Q53R41	FAST kinase domain-containing protein 1. mitochondrial	FASTKD1	6.62	6.214	0.00141776025294453	0.00190856308753713	MitoCarta3.0
J3KNS1;Q9UPW5	Cytosolic carboxypeptidase 1	AGTPBP1	-6.031	-6.271	0.00142262931683008	0.00123464726475972	0
D6RIW8;Q9NW82	WD repeat-containing protein 70	WDR70	5.72	5.765	0.0014518757428077	0.0014834474783957	0
E9PGN6;Q9UI43	rRNA methyltransferase 2. mitochondrial	MRM2	5.069	4.059	0.0014518757428077	0.00412799936053735	MitoCarta3.0
H0YFD2;H0YG91;H0YH26;Q8N9T8	Protein KRI1 homolog (Fragment)	KRI1	-5.31	-4.073	0.00151131107719526	0.00526021800185339	0
Q9UID3	Vacuolar protein sorting-associated protein 51 homolog (Another new gene 2 protein) (Protein fat-free homolog)	VPS51	-5.228	-6.724	0.00154917878855114	0.000497731499657578	0
Q96RV3	Pecanex-like protein 1 (Pecanex homolog protein 1)	PCNX1	-4.802	-3.585	0.00158972039247495	0.00615246018852341	0
J3QTA6;J3QTB2;Q9BRQ6	MICOS complex subunit	CHCHD6	5.706	6.45	0.00158972039247495	0.000908927801540593	MitoCarta3.0
O94986	Centrosomal protein of 152 kDa (Cep152)	CEP152	-4.133	-4.497	0.00158972039247495	0.00114942213086267	0
P28290	Sperm-specific antigen 2 (Cleavage signal-1 protein) (CS-1) (Ki-ras-induced actin-interacting protein)	SSFA2	-4.603	-4.569	0.00160153063187756	0.00170720958737428	0
Q96BQ5	Coiled-coil domain-containing protein 127	CCDC127	5.904	0.826	0.00160153063187756	0.512219143403184	MitoCarta3.0
P21333	Filamin-A (FLN-A) (Actin-binding protein 280) (ABP-280) (Alpha-filamin) (Endothelial actin-binding protein) (Filamin-1) (Non-muscle filamin)	FLNA	-4.825	-4.924	0.00160153063187756	0.0015066940344398	0
A6NKD9	Coiled-coil domain-containing protein 85C	CCDC85C	-4.395	-3.803	0.00163519089007393	0.00332890790678242	0
D6RA04;D6RAY4;D6RBQ1;D6RFI3;E7EQR8;Q9GZM5	Protein YIPF3	YIPF3	-5.233	-5.712	0.00173602174299568	0.00121426709668021	0
P41250	Glycine--tRNA ligase (EC 3.6.1.17) (EC 6.1.1.14) (Diadenosine tetraphosphate synthetase) (AP-4-A synthetase) (Glycyl-tRNA synthetase) (GlyRS)	GARS	5.435	4.721	0.00188229893679245	0.00361073184125078	MitoCarta3.0
A0A0J9YWZ5	Segment polarity protein dishevelled homolog DVL-1 (Fragment)	DVL1	-6.645	-6.193	0.00188229893679245	0.00268704307198312	0
Q8IZ21	Phosphatase and actin regulator 4	PHACTR4	-5.914	-6.949	0.00188229893679245	0.000908927801540593	0
A0A087WW77;Q15334	Lethal(2) giant larvae protein homolog 1	LLGL1	-4.657	-4.262	0.00188229893679245	0.00291396942985278	0
Q9Y2Z4	Tyrosine--tRNA ligase. mitochondrial (EC 6.1.1.1) (Tyrosyl-tRNA synthetase) (TyrRS)	YARS2	3.371	3.369	0.00188229893679245	0.00193166910420201	MitoCarta3.0
B4DT96;C9JYA1;O15504	Nucleoporin-like protein 2 (cDNA FLJ57429. highly similar to Nucleoporin-like 2)	NUPL2	-5.476	-4.086	0.00188229893679245	0.00712020887616475	0
B4DFT4;K7EIV4;K7ESN5;M0QZC4;M0R078;Q9NW81	Distal membrane-arm assembly complex protein 2 (cDNA FLJ59869)	DMAC2	4.701	4.541	0.00188229893679245	0.00231907299708471	MitoCarta3.0
H0Y962;Q8N4T8	Carbonyl reductase family member 4 (Fragment)	CBR4	6.039	6.642	0.00191740328736414	0.00128726638829147	MitoCarta3.0
Q8TAA9	Vang-like protein 1 (Loop-tail protein 2 homolog) (LPP2) (Strabismus 2) (Van Gogh-like protein 1)	VANGL1	-4.8	-6.056	0.00199908996511606	0.000704223381647823	0
H3BTB7;Q5JPH6	Probable glutamate--tRNA ligase. mitochondrial	EARS2	3.942	3.983	0.00199908996511606	0.00196233198887436	MitoCarta3.0
F6TLX2;I3L3Q4;Q9HC38	Glyoxalase domain-containing protein 4	GLOD4	4.777	3.905	0.00199908996511606	0.00526117156462479	MitoCarta3.0
P25054	Adenomatous polyposis coli protein (Protein APC) (Deleted in polyposis 2.5)	APC	-5.027	-3.958	0.00208663894825627	0.00633397952359416	0
P15622	Zinc finger protein 250 (Zinc finger protein 647)	ZNF250	-5.56	-3.362	0.0024246916348367	0.0204292349100505	0
J3KMX1;Q99567	Nuclear pore complex protein Nup88 (Fragment)	NUP88	-7.338	-7.001	0.0024246916348367	0.00299383597013705	0
M0R2K9	Peptidylprolyl isomerase (EC 5.2.1.8) (Fragment)	FKBP8	4.096	5.062	0.00243102361469565	0.000908927801540593	MitoCarta3.0
Q15388	Mitochondrial import receptor subunit TOM20 homolog (Mitochondrial 20 kDa outer membrane protein) (Outer mitochondrial membrane receptor Tom20)	TOMM20	6.273	6.713	0.00243102361469565	0.0017609260827157	MitoCarta3.0
Q96I99	Succinate--CoA ligase [GDP-forming] subunit beta. mitochondrial (EC 6.2.1.4) (GTP-specific succinyl-CoA synthetase subunit beta) (G-SCS) (GTPSCS) (Succinyl-CoA synthetase beta-G chain) (SCS-betaG)	SUCLG2	3.738	3.525	0.00243102361469565	0.00327689342484011	MitoCarta3.0
Q4J6C6	Prolyl endopeptidase-like (EC 3.4.21.-) (Prolylendopeptidase-like)	PREPL	4.679	5.268	0.00252293147713481	0.0014834474783957	MitoCarta3.0
F8W930;Q9Y6M1	Insulin-like growth factor 2 mRNA-binding protein 2	IGF2BP2	-4.883	-4.479	0.00257082073933925	0.00377312193372982	0
Q86XD5	Protein FAM131B	FAM131B	-5.713	-5.313	0.0026280922957983	0.00361073184125078	0
A0A0B4J1T8;J3KR66;Q15375;Q9UF33	Ephrin type-A receptor 6	EPHA6	-5.07	-4.768	0.00266425731544426	0.00353130834194798	0
Q9HC36	rRNA methyltransferase 3. mitochondrial (EC 2.1.1.-) (16S rRNA (guanosine(1370)-2'-O)-methyltransferase) (16S rRNA [Gm1370] 2'-O-methyltransferase) (RNA methyltransferase-like protein 1)	MRM3	3.853	1.978	0.00273071175709032	0.0418694269335314	MitoCarta3.0
P35658	Nuclear pore complex protein Nup214 (214 kDa nucleoporin) (Nucleoporin Nup214) (Protein CAN)	NUP214	-4.666	-2.42	0.00273071175709032	0.0406683893500527	0
Q6PML9	Zinc transporter 9 (ZnT-9) (Human embryonic lung protein) (HuEL) (Solute carrier family 30 member 9)	SLC30A9	3.329	3.319	0.00273071175709032	0.0028115913365469	MitoCarta3.0
Q9BY89	Uncharacterized protein KIAA1671	KIAA1671	-4.848	-3.659	0.00280209551135635	0.0094431244105294	0
A0A0D9SF53;A0A0D9SFB3;A0A0D9SG12;A0A2R8Y4A4;A0A2R8Y5G6;A0A2R8Y645;A0A2R8YCW1;A0A2R8YF78;A0A2R8YFR4;A0A2R8YFS5;A0A2U3TZJ9;F6S8Q4;O00571	ATP-dependent RNA helicase DDX3X	DDX3X	-3.971	-3.477	0.00283711603515225	0.00526117156462479	0
H7C331;Q96C92	Endosome-associated-trafficking regulator 1 (Fragment)	ENTR1	-3.199	-4.99	0.00283711603515225	0.000425569666584662	0
Q96EY1	DnaJ homolog subfamily A member 3. mitochondrial (DnaJ protein Tid-1) (hTid-1) (Hepatocellular carcinoma-associated antigen 57) (Tumorous imaginal discs protein Tid56 homolog)	DNAJA3	3.371	3.786	0.00283711603515225	0.00167030070314543	MitoCarta3.0
E7EQI7;Q12768	WASH complex subunit 5	WASHC5	-4.665	-6.015	0.00283711603515225	0.000902577869204303	0
Q9UPN4	Centrosomal protein of 131 kDa (5-azacytidine-induced protein 1) (Pre-acrosome localization protein 1)	CEP131	-7.088	-5.902	0.00283711603515225	0.00645167357694567	0
Q8TEW8	Partitioning defective 3 homolog B (Amyotrophic lateral sclerosis 2 chromosomal region candidate gene 19 protein) (PAR3-beta) (Partitioning defective 3-like protein) (PAR3-L protein)	PARD3B	-4.044	-2.271	0.00293061666183272	0.0331012434883215	0
C9JRJ5;Q9UGP4	LIM domain-containing protein 1	LIMD1	-4.011	-2.801	0.00293061666183272	0.0137566403967076	0
I3L2X1;Q9BYC9	39S ribosomal protein L20. mitochondrial (Fragment)	MRPL20	4.253	4.913	0.0030448958692173	0.00156742332489975	MitoCarta3.0
P49792	E3 SUMO-protein ligase RanBP2 (EC 2.3.2.-) (358 kDa nucleoporin) (Nuclear pore complex protein Nup358) (Nucleoporin Nup358) (Ran-binding protein 2) (RanBP2) (p270)	RANBP2	-3.639	-4.538	0.00309763239441834	0.00114942213086267	0
E5RI94;E7ERK7;E7EWW7;Q96DN5	TBC1 domain family member 31	TBC1D31	-4.391	-2.733	0.00309763239441834	0.0234280473126461	0
Q8N5U6	RING finger protein 10	RNF10	-5.238	-5.376	0.00309763239441834	0.0028206496415599	0
Q96QE5	Transcription elongation factor. mitochondrial	TEFM	5.587	4.926	0.00309763239441834	0.00567756265524069	MitoCarta3.0
H3BTC1	Insulin receptor substrate 4 (Fragment)	IRS4	-3.17	-2.117	0.00309763239441834	0.0177220527840353	0
A0A0A0MS89;A6NF31;O75665	Oral-facial-digital syndrome 1 protein	OFD1	-4.883	-4.864	0.00309763239441834	0.00332890790678242	0
P31689	DnaJ homolog subfamily A member 1 (DnaJ protein homolog 2) (HSDJ) (Heat shock 40 kDa protein 4) (Heat shock protein J2) (HSJ-2) (Human DnaJ protein 2) (hDj-2)	DNAJA1	-5.658	0.506	0.00311949996890618	0.726013638855449	0
Q15154	Pericentriolar material 1 protein (PCM-1) (hPCM-1)	PCM1	-4.188	-3.67	0.00311949996890618	0.00590550027631772	0
Q9NUL7	Probable ATP-dependent RNA helicase DDX28 (EC 3.6.4.13) (Mitochondrial DEAD box protein 28)	DDX28	4.046	3.838	0.00311949996890618	0.00412799936053735	MitoCarta3.0
O14640	Segment polarity protein dishevelled homolog DVL-1 (Dishevelled-1) (DSH homolog 1)	DVL1	-3.24	-3.173	0.00311949996890618	0.00359860769193879	0
Q9HCM3	UPF0606 protein KIAA1549	KIAA1549	-4.136	-3.352	0.00315722545462274	0.00822483119254607	0
O75570	Peptide chain release factor 1. mitochondrial (MRF-1) (MtRF-1)	MTRF1	3.291	3.314	0.00328653614293498	0.00332890790678242	MitoCarta3.0
Q9H6R7	WD repeat and coiled-coil-containing protein	WDCP	-4.443	-3.944	0.00328653614293498	0.00590550027631772	0
Q8N4Q0	Prostaglandin reductase 3 (PRG-3) (EC 1.3.1.48) (Zinc-binding alcohol dehydrogenase domain-containing protein 2)	ZADH2	4.819	3.845	0.00330506467526392	0.00913270171480338	MitoCarta3.0
H7BZ29;Q9HD23	Magnesium transporter MRS2 homolog. mitochondrial (Fragment)	MRS2	3.879	3.993	0.00330506467526392	0.003075014246118	MitoCarta3.0
Q8N4H5	Mitochondrial import receptor subunit TOM5 homolog	TOMM5	4.97	4.631	0.00338453773510521	0.00498770137948982	MitoCarta3.0
Q9BVV7	Mitochondrial import inner membrane translocase subunit Tim21 (TIM21-like protein. mitochondrial)	TIMM21	4.701	4.206	0.00356497350561068	0.00610777834975456	MitoCarta3.0
Q9H2W6	39S ribosomal protein L46. mitochondrial (L46mt) (MRP-L46) (Mitochondrial large ribosomal subunit protein mL46) (P2ECSL)	MRPL46	2.824	2.488	0.00356699639568126	0.00639409557892934	MitoCarta3.0
A0A0U1RRM8;G3V3J0;H0YJ34;Q96AC1	Fermitin family homolog 2 (Fragment)	FERMT2	-3.903	-3.219	0.0036669193161754	0.00849421177634058	0
Q969Y2	tRNA modification GTPase GTPBP3. mitochondrial (GTP-binding protein 3) (Mitochondrial GTP-binding protein 1)	GTPBP3	2.716	2.601	0.00379173913840292	0.00483110170594035	MitoCarta3.0
Q5JSZ5	Protein PRRC2B (HLA-B-associated transcript 2-like 1) (Proline-rich coiled-coil protein 2B)	PRRC2B	6.069	6.605	0.00382043585915189	0.00268704307198312	0
J3KNG6	Protein spire homolog 1	SPIRE1	3.476	3.888	0.00384221586713967	0.00236962972800095	MitoCarta3.0
E7ETU7;H0Y9G6;P09001	39S ribosomal protein L3. mitochondrial	MRPL3	3.454	3.417	0.00389813232283504	0.00416501708007575	MitoCarta3.0
H0YIZ9;Q6ZU80	Centrosomal protein of 128 kDa (Fragment)	CEP128	-3.977	-4.383	0.00389813232283504	0.00263412890622447	0
A0A0A0MRE9;A0A0A0MRF6;Q99996	A-kinase anchor protein 9	AKAP9	-4.642	-3.876	0.00391037918109785	0.00854290993062495	0
P30084	Enoyl-CoA hydratase. mitochondrial (EC 4.2.1.17) (Enoyl-CoA hydratase 1) (Short-chain enoyl-CoA hydratase) (SCEH)	ECHS1	4.009	4.332	0.00391642202885521	0.00286407190675516	MitoCarta3.0
J3KPX7;Q99623	Prohibitin-2	PHB2	2.957	3.199	0.00391642202885521	0.00286407190675516	MitoCarta3.0
P04920	Anion exchange protein 2 (AE 2) (Anion exchanger 2) (Non-erythroid band 3-like protein) (BND3L) (Solute carrier family 4 member 2)	SLC4A2	-4.741	-4.936	0.00391642202885521	0.0034294133902371	0
B7Z2R7;Q5T8D3	Acyl-CoA-binding domain-containing protein 5	ACBD5	-4.018	-4.758	0.0039212620323146	0.00187287843840938	0
Q9BWH2	FUN14 domain-containing protein 2 (Cervical cancer proto-oncogene 3 protein) (HCC-3) (Hepatitis C virus core-binding protein 6)	FUNDC2	4.319	4.608	0.00410345239807891	0.00325890537586835	MitoCarta3.0
Q02241	Kinesin-like protein KIF23 (Kinesin-like protein 5) (Mitotic kinesin-like protein 1)	KIF23	-3.829	-4.252	0.00412815646026347	0.00268704307198312	0
P46199	Translation initiation factor IF-2. mitochondrial (IF-2(Mt)) (IF-2Mt) (IF2(mt))	MTIF2	4.413	4.902	0.00420865515662704	0.00272924242555536	MitoCarta3.0
Q01974	Tyrosine-protein kinase transmembrane receptor ROR2 (EC 2.7.10.1) (Neurotrophic tyrosine kinase. receptor-related 2)	ROR2	-4.398	-3.788	0.00422997254840832	0.00827108513845507	0
I3L0P7;I3L1P2;I3L3Y0;Q2KHM9	Protein moonraker (Fragment)	KIAA0753	-4.661	-3.8	0.00422997254840832	0.0104900934810621	0
Q96JQ2	Calmin (Calponin-like transmembrane domain protein)	CLMN	-4.684	-4.931	0.00434073393355073	0.00359860769193879	0
Q5T0W9	Protein FAM83B	FAM83B	-3.913	-2.558	0.00437800585935236	0.0266868719625594	0
Q9H1K0	Rabenosyn-5 (110 kDa protein) (FYVE finger-containing Rab5 effector protein rabenosyn-5) (RAB effector RBSN) (Zinc finger FYVE domain-containing protein 20)	RBSN	-5.848	-5.162	0.00437800585935236	0.00779983548692643	0
Q96E11	Ribosome-recycling factor. mitochondrial (RRF) (Ribosome-releasing factor. mitochondrial)	MRRF	3.6	3.171	0.00440426390964063	0.00797942598763512	MitoCarta3.0
Q6P161	39S ribosomal protein L54. mitochondrial (L54mt) (MRP-L54) (Mitochondrial large ribosomal subunit protein mL54)	MRPL54	5.562	5.398	0.00440426390964063	0.00532353193342725	MitoCarta3.0
Q8N3Z3	GTP-binding protein 8	GTPBP8	10.082	10.181	0.00440426390964063	0.00446516114070358	MitoCarta3.0
Q6P087	Mitochondrial mRNA pseudouridine synthase RPUSD3 (EC 5.4.99.-) (RNA pseudouridylate synthase domain-containing protein 3)	RPUSD3	3.772	3.742	0.00444123721677605	0.00498611966394447	MitoCarta3.0
P11274	Breakpoint cluster region protein (EC 2.7.11.1) (Renal carcinoma antigen NY-REN-26)	BCR	-3.44	-3.3	0.00459234065200388	0.00585092596656574	0
O00161	Synaptosomal-associated protein 23 (SNAP-23) (Vesicle-membrane fusion protein SNAP-23)	SNAP23	-5.935	-6.446	0.0046109869700369	0.00332890790678242	0
P54760;Q96L35	Ephrin type-B receptor 4 (EC 2.7.10.1) (Hepatoma transmembrane kinase) (Tyrosine-protein kinase TYRO11)	EPHB4	-2.963	-2.298	0.0046174441968247	0.0139809824547975	0
Q5W0B1	RING finger protein 219	RNF219	-4.033	-4.217	0.0046174441968247	0.00396306367830935	0
Q969P6	DNA topoisomerase I. mitochondrial (TOP1mt) (EC 5.99.1.2)	TOP1MT	3.619	4.302	0.00465601849546782	0.0022780969876274	MitoCarta3.0
A4D1E9	GTP-binding protein 10 (Protein obg homolog 2) (ObgH2)	GTPBP10	2.865	2.035	0.00468414276243075	0.0204435085007365	MitoCarta3.0
P46821	Microtubule-associated protein 1B (MAP-1B) [Cleaved into: MAP1B heavy chain; MAP1 light chain LC1]	MAP1B	-4.681	-7.748	0.00468414276243075	0.000497731499657578	0
Q15181;Q5SQT6	Inorganic pyrophosphatase (EC 3.6.1.1) (Pyrophosphate phospho-hydrolase) (PPase)	PPA1	5.544	5.833	0.00477266890092532	0.0040110398192977	0
H3BQZ5;Q8WUR7	UPF0235 protein C15orf40	C15orf40	3.618	3.93	0.00477266890092532	0.00353130834194798	0
Q9NVH0	Exonuclease 3'-5' domain-containing protein 2 (EC 3.1.11.1) (Exonuclease 3'-5' domain-like-containing protein 2)	EXD2	3.082	3.237	0.00495269694149166	0.00415556205613259	MitoCarta3.0
A2IDC6;Q13084	39S ribosomal protein L28. mitochondrial (Fragment)	MRPL28	4.072	3.976	0.00500385044773826	0.00590550027631772	MitoCarta3.0
E9PNJ4;G0XQ39;H0YDB2;Q13586	Stromal interaction molecule 1	STIM1	-3.123	-1.676	0.0052113420331459	0.0607933351236192	0
P27105	Erythrocyte band 7 integral membrane protein (Protein 7.2b) (Stomatin)	STOM	-4.48	-3.501	0.00523755725249433	0.0150305541211021	MitoCarta3.0
H0Y390;H3BPE1;H3BQK9;Q9UPN3	Microtubule-actin cross-linking factor 1. isoforms 1/2/3/5 (Fragment)	MACF1	-4.174	-3.967	0.0053022255928502	0.00673143301573996	0
F8W8C2;Q9HBM0	Vezatin (Fragment)	VEZT	-4.7	-2.75	0.00536625551225738	0.0459095152754617	0
Q9P2N5	RNA-binding protein 27 (RNA-binding motif protein 27)	RBM27	-5.026	-5.294	0.00537379337518938	0.00446516114070358	0
A0A087WTU3;Q9Y6I9	Testis-expressed protein 264	TEX264	-2.946	-2.353	0.00541960963485418	0.0141697131039169	0
A0A0D9SFB0;A0A0D9SFI6;A0A0D9SFZ9;A0A0D9SG53;A0A0D9SGB2;Q13642;Q5JXH7;Q5JXH8;Q5JXH9;Q5JXI0;Q5JXI2;Q5JXI3;Q5JXI8	Four and a half LIM domains protein 1 (Fragment)	FHL1	4.289	2.046	0.00542840528213042	0.0913090336975097	0
G9CGD6;Q6P9H4	CNK3/IPCEF1 fusion protein	CNK3/IPCEF1	-5.445	-3.898	0.0054661716892947	0.0226586183813394	0
Q9Y5Y0	Feline leukemia virus subgroup C receptor-related protein 1 (Feline leukemia virus subgroup C receptor) (hFLVCR)	FLVCR1	-5.934	-5.086	0.00557138850506782	0.0110450110922603	0
Q9NRP2	COX assembly mitochondrial protein 2 homolog	CMC2	4.849	5.1	0.00568603488257039	0.00485328256687415	MitoCarta3.0
Q58EX2	Protein sidekick-2	SDK2	-4.604	-4.12	0.0057134394227701	0.00942951407483204	0
Q8TB36	Ganglioside-induced differentiation-associated protein 1 (GDAP1)	GDAP1	3.802	3.725	0.0057134394227701	0.00645167357694567	MitoCarta3.0
Q641Q2	WASH complex subunit 2A	WASHC2A	-4.871	-4.336	0.0057134394227701	0.00964513262263323	0
Q96HJ9	Protein FMC1 homolog (ATP synthase assembly factor FMC1. mitochondrial) (Formation of mitochondrial complex V assembly factor 1 homolog)	FMC1	5.885	7.827	0.0057373496447933	0.00167030070314543	MitoCarta3.0
F2Z2X0;O00746;Q4TT34	Nucleoside diphosphate kinase (EC 2.7.4.6)	NME4	2.85	2.617	0.0057373496447933	0.00849421177634058	MitoCarta3.0
Q9BYN8	28S ribosomal protein S26. mitochondrial (MRP-S26) (S26mt) (28S ribosomal protein S13. mitochondrial) (MRP-S13) (S13mt) (Mitochondrial small ribosomal subunit protein mS26)	MRPS26	2.942	2.841	0.0057373496447933	0.00691925387824553	MitoCarta3.0
Q5VTE6	Protein angel homolog 2	ANGEL2	4.934	5.151	0.0057373496447933	0.0051510480667864	MitoCarta3.0
H0YF29;Q6P1X6	UPF0598 protein C8orf82 (Fragment)	C8orf82	4.801	3.869	0.0057373496447933	0.0148041121759208	MitoCarta3.0
Q9HA77	Probable cysteine--tRNA ligase. mitochondrial (EC 6.1.1.16) (Cysteinyl-tRNA synthetase) (CysRS)	CARS2	2.63	2.514	0.0057373496447933	0.00727887320863059	MitoCarta3.0
E9PFN4	Anion exchange protein	SLC4A7	-4.382	-3.041	0.0057373496447933	0.027373414299871	0
Q3ZCQ8	Mitochondrial import inner membrane translocase subunit TIM50	TIMM50	2.901	2.756	0.00577496996537302	0.00763429945426457	MitoCarta3.0
O43491	Band 4.1-like protein 2 (Generally expressed protein 4.1) (4.1G)	EPB41L2	-4.249	-4.242	0.00579341771273233	0.00633397952359416	0
Q9BQ69	O-acetyl-ADP-ribose deacetylase MACROD1 (EC 3.2.2.-) (EC 3.5.1.-) (MACRO domain-containing protein 1) (Protein LRP16) ([Protein ADP-ribosylglutamate] hydrolase)	MACROD1	3.041	3.12	0.005923046431823	0.0057659559834205	MitoCarta3.0
C9J0A7;Q9UQN3	Charged multivesicular body protein 2b	CHMP2B	-3.329	-3.724	0.005923046431823	0.00384355264204352	0
Q7Z434	Mitochondrial antiviral-signaling protein (MAVS) (CARD adapter inducing interferon beta) (Cardif) (Interferon beta promoter stimulator protein 1) (IPS-1) (Putative NF-kappa-B-activating protein 031N) (Virus-induced-signaling adapter) (VISA)	MAVS	2.753	2.904	0.00592504132794081	0.0051510480667864	MitoCarta3.0
P31930	Cytochrome b-c1 complex subunit 1. mitochondrial (Complex III subunit 1) (Core protein I) (Ubiquinol-cytochrome-c reductase complex core protein 1)	UQCRC1	3.584	3.341	0.00599628306447009	0.0084645008536876	MitoCarta3.0
Q86X29;S4R3V8	Lipolysis-stimulated lipoprotein receptor	LSR	-4.683	-5.454	0.00602297341308124	0.00332890790678242	0
Q04656	Copper-transporting ATPase 1 (EC 3.6.3.54) (Copper pump 1) (Menkes disease-associated protein)	ATP7A	-4.667	-4.695	0.00602297341308124	0.00633397952359416	0
A0A0A0MRA8;Q9Y2J2	Band 4.1-like protein 3	EPB41L3	-3.043	-4.487	0.00613997371309932	0.00114942213086267	0
G3V0I5;P49821	NADH dehydrogenase [ubiquinone] flavoprotein 1. mitochondrial (EC 1.6.5.3) (EC 1.6.99.3)	NDUFV1	2.726	2.198	0.00620376182710021	0.0160180769127045	MitoCarta3.0
H0Y5S9;H0Y682;P49674	Casein kinase I isoform epsilon (Fragment)	CSNK1E	-2.904	-2.057	0.00620376182710021	0.027373414299871	0
Q96HE9	Proline-rich protein 11	PRR11	5.092	6.196	0.00620376182710021	0.0028206496415599	0
Q9Y6M5	Zinc transporter 1 (ZnT-1) (Solute carrier family 30 member 1)	SLC30A1	-4.906	-4.967	0.00620376182710021	0.00634493267092369	0
P35232	Prohibitin	PHB	2.922	3.146	0.00636507602000853	0.0051510480667864	MitoCarta3.0
Q8TCC3	39S ribosomal protein L30. mitochondrial (L30mt) (MRP-L30) (39S ribosomal protein L28. mitochondrial) (L28mt) (MRP-L28) (Mitochondrial large ribosomal subunit protein uL30m)	MRPL30	2.919	2.946	0.00636507602000853	0.00655058131887623	MitoCarta3.0
H7C0Q4;Q8NDI1	EH domain-binding protein 1 (Fragment)	EHBP1	-4.418	-3.365	0.00636507602000853	0.0209673636445743	0
A0A0A6YYJ5	Microtubule-actin cross-linking factor 1. isoforms 1/2/3/5 (Fragment)	MACF1	-3.645	-2.604	0.00647690483638324	0.0274786010805948	0
P35998	26S proteasome regulatory subunit 7 (26S proteasome AAA-ATPase subunit RPT1) (Proteasome 26S subunit ATPase 2) (Protein MSS1)	PSMC2	-3.138	-3.038	0.00648507100984203	0.00798560352338479	0
Q9C0D2	Centrosomal protein of 295 kDa	CEP295	-3.645	-3.863	0.00653168936476193	0.00557728806975028	0
C9JJX6;E9PDC3;O00192	Armadillo repeat protein deleted in velo-cardio-facial syndrome	ARVCF	-3.497	-4.068	0.00659837737686652	0.00362008704898834	0
Q00059	Transcription factor A. mitochondrial (mtTFA) (Mitochondrial transcription factor 1) (MtTF1) (Transcription factor 6) (TCF-6) (Transcription factor 6-like 2)	TFAM	2.302	1.83	0.0066144441596221	0.0185441094996572	MitoCarta3.0
E9PKP7;P17480	Nucleolar transcription factor 1	UBTF	-4.189	-4.99	0.0066144441596221	0.00332890790678242	0
E9PPJ1;Q8NG31	Kinetochore scaffold 1	KNL1	-2.865	-2.242	0.00665519095112996	0.0198176133681079	0
O00411	DNA-directed RNA polymerase. mitochondrial (MtRPOL) (EC 2.7.7.6)	POLRMT	2.753	2.532	0.00665519095112996	0.0103209806655276	MitoCarta3.0
E7ESJ3;Q9UPS8	Ankyrin repeat domain-containing protein 26	ANKRD26	-3.36	-1.564	0.00665519095112996	0.114144554100855	0
Q07820	Induced myeloid leukemia cell differentiation protein Mcl-1 (Bcl-2-like protein 3) (Bcl2-L-3) (Bcl-2-related protein EAT/mcl1) (mcl1/EAT)	MCL1	4.482	3.921	0.00666840904082258	0.0126500240908337	MitoCarta3.0
B5MEG9;E7EVA0;F8W9U4;H0Y2V1;H7C4C5;P27816	Microtubule-associated protein 4 (Fragment)	MAP4	-4.125	-5.243	0.00666840904082258	0.00258692536107323	0
O95831	Apoptosis-inducing factor 1. mitochondrial (EC 1.1.1.-) (Programmed cell death protein 8)	AIFM1	2.826	2.732	0.00668573329783034	0.00837956399993021	MitoCarta3.0
H7C2Q8;Q99848	EBNA1 binding protein 2. isoform CRA_d (Probable rRNA-processing protein EBP2)	EBNA1BP2	-3.71	-5.084	0.00668573329783034	0.00177521932614912	0
P49406	39S ribosomal protein L19. mitochondrial (L19mt) (MRP-L19) (39S ribosomal protein L15. mitochondrial) (L15mt) (MRP-L15) (Mitochondrial large ribosomal subunit protein bL19m)	MRPL19	3.073	2.885	0.00668573329783034	0.00951348270289375	MitoCarta3.0
H0Y7B8	Golgin subfamily A member 2 (Fragment)	GOLGA2	-6	-5.026	0.00669611683092623	0.0150919976103828	0
Q14789	Golgin subfamily B member 1 (372 kDa Golgi complex-associated protein) (GCP372) (Giantin) (Macrogolgin)	GOLGB1	-4.651	-2.829	0.00669611683092623	0.0509515321899243	0
Q9BX66	Sorbin and SH3 domain-containing protein 1 (Ponsin) (SH3 domain protein 5) (SH3P12) (c-Cbl-associated protein) (CAP)	SORBS1	-3.897	-4.316	0.00685925583077467	0.00503665069149535	0
P22531	Small proline-rich protein 2E (SPR-2E) (Small proline-rich protein II) (SPR-II)	SPRR2E	-3.244	-0.942	0.00685925583077467	0.315001870873327	0
Q9H4K7	Mitochondrial ribosome-associated GTPase 2 (GTP-binding protein 5) (Protein obg homolog 1) (ObgH1)	MTG2	4.067	4.014	0.00685925583077467	0.00798560352338479	MitoCarta3.0
Q13472	DNA topoisomerase 3-alpha (EC 5.99.1.2) (DNA topoisomerase III alpha)	TOP3A	2.775	2.869	0.00691538166725361	0.00655058131887623	MitoCarta3.0
Q8NI37	Protein phosphatase PTC7 homolog (EC 3.1.3.16) (T-cell activation protein phosphatase 2C) (TA-PP2C) (T-cell activation protein phosphatase 2C-like)	PPTC7	2.388	2.458	0.00703294095989392	0.00673143301573996	MitoCarta3.0
A0A0G2JR66;B7WPD9;Q2KJY2	Kinesin-like protein KIF26B (Fragment)	KIF26B	-3.859	-2.637	0.00716731882137239	0.0360934010781563	0
Q9C0D5	Protein TANC1 (Tetratricopeptide repeat. ankyrin repeat and coiled-coil domain-containing protein 1)	TANC1	-4.722	-5.403	0.00718697448129583	0.00446516114070358	0
Q9NVV4	Poly(A) RNA polymerase. mitochondrial (PAP) (EC 2.7.7.19) (PAP-associated domain-containing protein 1) (Polynucleotide adenylyltransferase) (Terminal uridylyltransferase 1) (TUTase 1) (mtPAP)	MTPAP	2.819	2.51	0.00730844077503486	0.0128294550119976	MitoCarta3.0
Q9HD33	39S ribosomal protein L47. mitochondrial (L47mt) (MRP-L47) (Mitochondrial large ribosomal subunit protein uL29m) (Nasopharyngeal carcinoma metastasis-related protein 1)	MRPL47	3.053	3.018	0.00740211056758958	0.0084108838889341	MitoCarta3.0
O60493	Sorting nexin-3 (Protein SDP3)	SNX3	-4.786	-5.781	0.00742908905523467	0.00359860769193879	0
Q15149	Plectin (PCN) (PLTN) (Hemidesmosomal protein 1) (HD1) (Plectin-1)	PLEC	-4.274	-0.795	0.00759456344682596	0.542059414494508	0
O75306	NADH dehydrogenase [ubiquinone] iron-sulfur protein 2. mitochondrial (EC 1.6.5.3) (EC 1.6.99.3) (Complex I-49kD) (CI-49kD) (NADH-ubiquinone oxidoreductase 49 kDa subunit)	NDUFS2	2.932	2.754	0.00759456344682596	0.0108698688052266	MitoCarta3.0
P49959	Double-strand break repair protein MRE11 (EC 3.1.-.-) (Double-strand break repair protein MRE11A) (Meiotic recombination 11 homolog 1) (MRE11 homolog 1) (Meiotic recombination 11 homolog A) (MRE11 homolog A)	MRE11	-2.906	-2.699	0.00759456344682596	0.0112405395919021	0
Q03135	Caveolin-1	CAV1	-3.579	-2.562	0.00759456344682596	0.0323733739767666	0
A0A0A0MRN7;Q6YP21	Kynurenine--oxoglutarate transaminase 3 (Fragment)	KYAT3	4.178	4.362	0.0076533142853446	0.00691925387824553	MitoCarta3.0
Q9HCM4	Band 4.1-like protein 5	EPB41L5	-4.706	-7.827	0.00769250036156311	0.000862983043274877	0
A0A2R8Y3N3;A0A2R8Y5P7;A0A2R8Y6I1;P49590	Probable histidine--tRNA ligase. mitochondrial	HARS2	4.524	4.599	0.00769852402656331	0.00797942598763512	MitoCarta3.0
Q92667	A-kinase anchor protein 1. mitochondrial (A-kinase anchor protein 149 kDa) (AKAP 149) (Dual specificity A-kinase-anchoring protein 1) (D-AKAP-1) (Protein kinase A-anchoring protein 1) (PRKA1) (Spermatid A-kinase anchor protein 84) (S-AKAP84)	AKAP1	2.693	2.94	0.007710735278375	0.00598058018020821	MitoCarta3.0
P50402	Emerin	EMD	-3.18	-3.56	0.00783591053303246	0.00545210011778928	0
A0A087WTU9;Q8TCU4	Alstrom syndrome protein 1	ALMS1	-2.456	-2.571	0.00783591053303246	0.0070799297938798	0
P54886	Delta-1-pyrroline-5-carboxylate synthase (P5CS) (Aldehyde dehydrogenase family 18 member A1) [Includes: Glutamate 5-kinase (GK) (EC 2.7.2.11) (Gamma-glutamyl kinase); Gamma-glutamyl phosphate reductase (GPR) (EC 1.2.1.41) (Glutamate-5-semialdehyde dehydrogenase) (Glutamyl-gamma-semialdehyde dehydrogenase)]	ALDH18A1	3.166	3.309	0.00783591053303246	0.00712020887616475	MitoCarta3.0
F5GZS6;J3KPF3;P08195	4F2 cell-surface antigen heavy chain	SLC3A2	-3.503	-2.699	0.00783591053303246	0.0254225137389429	0
Q9NP92	39S ribosomal protein S30. mitochondrial (MRP-S30) (S30mt) (Mitochondrial large ribosomal subunit protein mL65) (Mitochondrial large ribosomal subunit protein mS30) (Programmed cell death protein 9)	MRPS30	3.751	3.789	0.00783591053303246	0.00830036098935051	MitoCarta3.0
K7EJE8;K7EKE6;P36776	Lon protease homolog. mitochondrial (EC 3.4.21.53) (Lon protease-like protein) (LONP) (Mitochondrial ATP-dependent protease Lon) (Serine protease 15)	LONP1	2.572	2.576	0.00783591053303246	0.00849421177634058	MitoCarta3.0
H7C5E4;Q8IZH2	5'-3' exoribonuclease 1 (Fragment)	XRN1	-3.691	-3.997	0.00783591053303246	0.00633397952359416	0
A0A087WVM4;B7ZM99;Q6UB35	Monofunctional C1-tetrahydrofolate synthase. mitochondrial	MTHFD1L	2.953	2.974	0.00783591053303246	0.0084108838889341	MitoCarta3.0
Q9Y375	Complex I intermediate-associated protein 30. mitochondrial (NADH dehydrogenase [ubiquinone] 1 alpha subcomplex assembly factor 1)	NDUFAF1	2.784	2.436	0.00790833569855592	0.0150919976103828	MitoCarta3.0
Q9BSJ8	Extended synaptotagmin-1 (E-Syt1) (Membrane-bound C2 domain-containing protein)	ESYT1	-3.224	-3.455	0.00790833569855592	0.00655058131887623	0
A0A087WZN1;O43837	Isocitrate dehydrogenase [NAD] subunit. mitochondrial	IDH3B	3.045	2.907	0.00802965475721145	0.0109743342560497	MitoCarta3.0
Q9UHQ9	NADH-cytochrome b5 reductase 1 (b5R.1) (EC 1.6.2.2) (Humb5R2) (NAD(P)H:quinone oxidoreductase type 3 polypeptide A2)	CYB5R1	4.194	3.102	0.00821469581990208	0.0309638808428228	0
F5GYW0;H0YFT8;Q86XR8	Centrosomal protein of 57 kDa	CEP57	-2.743	-2.285	0.00829292381279957	0.0196392556060243	0
Q7Z7M0	Multiple epidermal growth factor-like domains protein 8 (Multiple EGF-like domains protein 8) (Epidermal growth factor-like protein 4) (EGF-like protein 4)	MEGF8	-3.767	-4.178	0.00834690206745189	0.00611625875079412	0
P47985	Cytochrome b-c1 complex subunit Rieske. mitochondrial (EC 1.10.2.2) (Complex III subunit 5) (Cytochrome b-c1 complex subunit 5) (Rieske iron-sulfur protein) (RISP) (Rieske protein UQCRFS1) (Ubiquinol-cytochrome c reductase iron-sulfur subunit) [Cleaved into: Cytochrome b-c1 complex subunit 9 (Su9) (Subunit 9) (8 kDa subunit 9) (Complex III subunit IX) (Cytochrome b-c1 complex subunit 11) (Ubiquin…	UQCRFS1	2.689	2.92	0.00838377530773772	0.00655058131887623	MitoCarta3.0
P82675	28S ribosomal protein S5. mitochondrial (MRP-S5) (S5mt) (Mitochondrial small ribosomal subunit protein uS5m)	MRPS5	3.146	3.468	0.00838377530773772	0.00633397952359416	MitoCarta3.0
P30837	Aldehyde dehydrogenase X. mitochondrial (EC 1.2.1.3) (Aldehyde dehydrogenase 5) (Aldehyde dehydrogenase family 1 member B1)	ALDH1B1	3.618	3.058	0.00841582559305827	0.0189336536271173	MitoCarta3.0
A0A2R8Y4R7;A0A2R8Y6L6;O75648	Mitochondrial tRNA-specific 2-thiouridylase 1 (Fragment)	TRMU	3.054	3.139	0.00858699086840867	0.0084108838889341	MitoCarta3.0
P36542	ATP synthase subunit gamma. mitochondrial (ATP synthase F1 subunit gamma) (F-ATPase gamma subunit)	ATP5F1C	2.861	3.118	0.00887489983786676	0.00673143301573996	MitoCarta3.0
P28331	NADH-ubiquinone oxidoreductase 75 kDa subunit. mitochondrial (EC 1.6.5.3) (EC 1.6.99.3) (Complex I-75kD) (CI-75kD)	NDUFS1	2.68	2.655	0.00905530066347186	0.0103458094647529	MitoCarta3.0
Q9UIG0	Tyrosine-protein kinase BAZ1B (EC 2.7.10.2) (Bromodomain adjacent to zinc finger domain protein 1B) (Williams syndrome transcription factor) (Williams-Beuren syndrome chromosomal region 10 protein) (Williams-Beuren syndrome chromosomal region 9 protein) (hWALp2)	BAZ1B	-4.052	-4.277	0.00908622750466379	0.00798560352338479	0
A0A0C4DGB9	Inorganic pyrophosphatase 2. mitochondrial	PPA2	3.904	3.893	0.00914188589528981	0.0102768425607077	MitoCarta3.0
Q96EY8	Cob(I)yrinic acid a.c-diamide adenosyltransferase. mitochondrial (EC 2.5.1.17) (Cob(I)alamin adenosyltransferase) (Methylmalonic aciduria type B protein)	MMAB	2.578	1.898	0.00929318230916765	0.0343966017056973	MitoCarta3.0
Q96SZ6	CDK5 regulatory subunit-associated protein 1 (CDK5 activator-binding protein C42)	CDK5RAP1	2.939	3.291	0.00929318230916765	0.00634493267092369	MitoCarta3.0
H0YFP3;P50336	Protoporphyrinogen oxidase (Fragment)	PPOX	4.593	3.321	0.00949898572066876	0.0374101108058178	MitoCarta3.0
E5KLJ9	Dynamin-like 120 kDa protein. mitochondrial (Mitochondrial dynamin-like 120 kDa protein) (Optic atrophy 1 (Autosomal dominant). isoform CRA_h)	OPA1	2.814	2.238	0.0095393922804531	0.0267178900970283	MitoCarta3.0
P78344	Eukaryotic translation initiation factor 4 gamma 2 (eIF-4-gamma 2) (eIF-4G 2) (eIF4G 2) (Death-associated protein 5) (DAP-5) (p97)	EIF4G2	-3.636	-2.695	0.0095393922804531	0.0343966017056973	0
H3BUF6;Q8WWM7	Ataxin-2-like protein	ATXN2L	-2.725	-4.905	0.00967334725596323	0.000777170847961601	0
Q9Y2D8;S4R403	Afadin- and alpha-actinin-binding protein (ADIP) (Afadin DIL domain-interacting protein) (SSX2-interacting protein)	SSX2IP	-4.464	-6.339	0.00978378934065855	0.00232027886892689	0
A0A087WXC5;E7ESZ7;O95299	NADH dehydrogenase [ubiquinone] 1 alpha subcomplex subunit 10. mitochondrial	NDUFA10	2.681	3.16	0.00978378934065855	0.00545210011778928	MitoCarta3.0
P35612	Beta-adducin (Erythrocyte adducin subunit beta)	ADD2	-3.132	-4.688	0.0101494955283465	0.00185951469518558	0
Q5JVC1;Q5JVC2;Q8N0X4	Citramalyl-CoA lyase. mitochondrial (Fragment)	CLYBL	3.683	4.776	0.0101675649757594	0.00361073184125078	MitoCarta3.0
Q8TAA5	GrpE protein homolog 2. mitochondrial (Mt-GrpE#2)	GRPEL2	5.091	4.981	0.0101786724824016	0.0119890381790802	MitoCarta3.0
Q9P266	Junctional protein associated with coronary artery disease (JCAD)	JCAD	-4.289	-5.51	0.0101786724824016	0.0037818499047615	0
Q8N442	Translation factor GUF1. mitochondrial (EC 3.6.5.-) (Elongation factor 4 homolog) (EF-4) (GTPase GUF1) (Ribosomal back-translocase)	GUF1	2.524	2.337	0.0104604542611018	0.0153260947028588	MitoCarta3.0
P12277	Creatine kinase B-type (EC 2.7.3.2) (Brain creatine kinase) (B-CK) (Creatine kinase B chain) (Creatine phosphokinase B-type) (CPK-B)	CKB	2.599	2.607	0.0104604542611018	0.0112258528668999	0
J3KPP0;Q9Y6G3	39S ribosomal protein L42. mitochondrial	MRPL42	3.71	2.917	0.0104604542611018	0.0298987697975102	MitoCarta3.0
Q9BT17	Mitochondrial ribosome-associated GTPase 1 (GTP-binding protein 7) (Mitochondrial GTPase 1)	MTG1	4.116	4.995	0.0106756712847567	0.00525325347132665	MitoCarta3.0
O14641	Segment polarity protein dishevelled homolog DVL-2 (Dishevelled-2) (DSH homolog 2)	DVL2	-2.729	-2.995	0.0108719795997123	0.00798560352338479	0
E5RIK9;E5RIY4;Q96E29	Transcription termination factor 3. mitochondrial	MTERF3	4.48	4.329	0.0108719795997123	0.0134232823116991	MitoCarta3.0
Q6PI48	Aspartate--tRNA ligase. mitochondrial (EC 6.1.1.12) (Aspartyl-tRNA synthetase) (AspRS)	DARS2	2.496	2.444	0.0108719795997123	0.0128287896893082	MitoCarta3.0
P38646	Stress-70 protein. mitochondrial (75 kDa glucose-regulated protein) (GRP-75) (Heat shock 70 kDa protein 9) (Mortalin) (MOT) (Peptide-binding protein 74) (PBP74)	HSPA9	3.37	3.622	0.0109198244679634	0.00858915261847124	MitoCarta3.0
Q96D53	Atypical kinase COQ8B. mitochondrial (EC 2.7.-.-) (AarF domain-containing protein kinase 4) (Coenzyme Q protein 8B)	COQ8B	2.493	2.504	0.0112242218724445	0.0118207575859046	MitoCarta3.0
F6TB26;Q5SZR4;Q9Y2W6	Tudor and KH domain-containing protein	TDRKH	2.323	2.55	0.0112242218724445	0.00822483119254607	MitoCarta3.0
F8WF45;P82094	TATA element modulatory factor	TMF1	-4.26	-4.684	0.0112435829203723	0.00822483119254607	0
Q9NRK6	ATP-binding cassette sub-family B member 10. mitochondrial (ATP-binding cassette transporter 10) (ABC transporter 10 protein) (Mitochondrial ATP-binding cassette 2) (M-ABC2)	ABCB10	2.158	2.234	0.0112435829203723	0.0105856362577525	MitoCarta3.0
Q8IYQ7	Threonine synthase-like 1 (TSH1)	THNSL1	4.616	1.291	0.0113088681278605	0.393135594554021	MitoCarta3.0
A0A0U1RQJ2	Dystonin (Fragment)	DST	-4.976	-3.495	0.0114159807692839	0.0468342615190797	0
G3V3A4;Q13573	SNW domain-containing protein 1	SNW1	-4.156	-3.7	0.0114440956434225	0.0199496117560915	0
Q9UEY8	Gamma-adducin (Adducin-like protein 70)	ADD3	-4.841	-3.152	0.0115228683163802	0.0622761440557077	0
Q8TAE8	Growth arrest and DNA damage-inducible proteins-interacting protein 1 (39S ribosomal protein L59. mitochondrial) (MRP-L59) (CKII beta-associating protein) (CR6-interacting factor 1) (CRIF1) (Mitochondrial large ribosomal subunit protein mL64) (Papillomavirus L2-interacting nuclear protein 1) (PLINP) (PLINP-1) (p53-responsive gene 6 protein)	GADD45GIP1	3.668	3.553	0.0116364953335927	0.0142527533406881	MitoCarta3.0
Q15758	Neutral amino acid transporter B(0) (ATB(0)) (Baboon M7 virus receptor) (RD114/simian type D retrovirus receptor) (Sodium-dependent neutral amino acid transporter type 2) (Solute carrier family 1 member 5)	SLC1A5	-4.669	-3.824	0.0116364953335927	0.0283622391979147	0
P08559	Pyruvate dehydrogenase E1 component subunit alpha. somatic form. mitochondrial (EC 1.2.4.1) (PDHE1-A type I)	PDHA1	3.021	3.088	0.0116431018755426	0.0115622638531228	MitoCarta3.0
Q15120	[Pyruvate dehydrogenase (acetyl-transferring)] kinase isozyme 3. mitochondrial (EC 2.7.11.2) (Pyruvate dehydrogenase kinase isoform 3)	PDK3	2.18	2.258	0.0119341014096608	0.0112258528668999	MitoCarta3.0
C9J8Q5;P51649	Succinate-semialdehyde dehydrogenase. mitochondrial	ALDH5A1	2.111	2.18	0.0119341014096608	0.0112405395919021	MitoCarta3.0
Q9H0R6	Glutamyl-tRNA(Gln) amidotransferase subunit A. mitochondrial (Glu-AdT subunit A) (EC 6.3.5.7) (Glutaminyl-tRNA synthase-like protein 1)	QRSL1	4.391	4.471	0.0119845894132313	0.0119890381790802	MitoCarta3.0
A0A0U1RR76;A6NJ78	Probable methyltransferase-like protein 15	METTL15	3.877	3.645	0.0119845894132313	0.0166746806846646	MitoCarta3.0
H3BMU1;H3BUI0;J3KR23;P53990	IST1 homolog (Fragment)	IST1	-2.671	-2.419	0.0119845894132313	0.0196424244512381	0
H7BXY3;Q7L2E3	Putative ATP-dependent RNA helicase DHX30	DHX30	2.798	2.979	0.0120075210521284	0.0102768425607077	MitoCarta3.0
F8VP53;F8VVW7;F8VVX6;Q5HYK3	2-methoxy-6-polyprenyl-1.4-benzoquinol methylase. mitochondrial (Fragment)	COQ5	4.321	3.344	0.0120220742677157	0.0360934010781563	MitoCarta3.0
P27144	Adenylate kinase 4. mitochondrial (AK 4) (EC 2.7.4.10) (EC 2.7.4.6) (Adenylate kinase 3-like) (GTP:AMP phosphotransferase AK4)	AK4	4.249	3.385	0.0120230651464619	0.0327768448290993	MitoCarta3.0
Q5VWZ2	Lysophospholipase-like protein 1 (EC 3.1.2.-)	LYPLAL1	3.798	3.203	0.0120380192743815	0.0266868719625594	MitoCarta3.0
P41440	Folate transporter 1 (FOLT) (Intestinal folate carrier 1) (IFC-1) (Placental folate transporter) (Reduced folate carrier protein) (RFC) (Solute carrier family 19 member 1)	SLC19A1	-5.218	-3.547	0.0120826258707312	0.0566094100071607	0
O76031	ATP-dependent Clp protease ATP-binding subunit clpX-like. mitochondrial	CLPX	2.794	3.033	0.0120826258707312	0.0094431244105294	MitoCarta3.0
Q5BJF6	Outer dense fiber protein 2 (Cenexin) (Outer dense fiber of sperm tails protein 2)	ODF2	-5.574	-6.5	0.0121555824957325	0.00697957850538172	0
Q969S9	Ribosome-releasing factor 2. mitochondrial (RRF2mt) (Elongation factor G 2. mitochondrial) (EF-G2mt) (mEF-G 2) (Elongation factor G2) (hEFG2)	GFM2	3.373	3.606	0.0122639539895884	0.0103458094647529	MitoCarta3.0
O14654	Insulin receptor substrate 4 (IRS-4) (160 kDa phosphotyrosine protein) (py160) (Phosphoprotein of 160 kDa) (pp160)	IRS4	-2.562	-1.876	0.0122639539895884	0.0445734031600968	0
Q9H2U2	Inorganic pyrophosphatase 2. mitochondrial (EC 3.6.1.1) (Pyrophosphatase SID6-306) (Pyrophosphate phospho-hydrolase 2) (PPase 2)	PPA2	3.717	3.73	0.0122639539895884	0.0132955043060212	MitoCarta3.0
P43897	Elongation factor Ts. mitochondrial (EF-Ts) (EF-TsMt)	TSFM	2.673	2.777	0.0123464142300236	0.0116128569694121	MitoCarta3.0
Q8N5G2	Macoilin (Macoilin-1) (Transmembrane protein 57)	MACO1	-3.994	-3.099	0.0126867642675612	0.0375854125646558	0
A0A0U1RRK1;A0A286YF11;F6XEV2;Q9BPX6;S4R3D7;S4R3V1	Calcium uptake protein 1. mitochondrial	MICU1	3.46	3.331	0.0126867642675612	0.0162515231643209	MitoCarta3.0
Q14571;Q14643	Inositol 1.4.5-trisphosphate receptor type 2 (IP3 receptor isoform 2) (IP3R 2) (InsP3R2) (Type 2 inositol 1.4.5-trisphosphate receptor) (Type 2 InsP3 receptor)	ITPR2	5.225	4.7	0.0127009018474719	0.0215603269192091	0
A6NHR9	Structural maintenance of chromosomes flexible hinge domain-containing protein 1 (SMC hinge domain-containing protein 1)	SMCHD1	-4.422	-3.9	0.0127009018474719	0.0235287863710774	0
Q9NR30	Nucleolar RNA helicase 2 (EC 3.6.4.13) (DEAD box protein 21) (Gu-alpha) (Nucleolar RNA helicase Gu) (Nucleolar RNA helicase II) (RH II/Gu)	DDX21	5.695	5.079	0.012851125929119	0.0226586183813394	0
B8ZZC5	Glutaminase kidney isoform. mitochondrial	GLS	3.861	3.961	0.0129795846344312	0.0128294550119976	MitoCarta3.0
Q969Z0	FAST kinase domain-containing protein 4 (Cell cycle progression restoration protein 2) (Cell cycle progression protein 2) (Protein TBRG4) (Transforming growth factor beta regulator 4)	TBRG4	2.397	2.584	0.013020922659765	0.0105856362577525	MitoCarta3.0
A0A087X2D5;Q9BRJ2	39S ribosomal protein L45. mitochondrial	MRPL45	2.608	2.398	0.0131310883608063	0.0204292349100505	MitoCarta3.0
E7EPN9;Q9Y520	Protein PRRC2C	PRRC2C	-3.851	-2.982	0.0131310883608063	0.0392493907364519	0
O00330	Pyruvate dehydrogenase protein X component. mitochondrial (Dihydrolipoamide dehydrogenase-binding protein of pyruvate dehydrogenase complex) (E3-binding protein) (E3BP) (Lipoyl-containing pyruvate dehydrogenase complex component X) (proX)	PDHX	4.438	4.661	0.0131310883608063	0.0118207575859046	MitoCarta3.0
K7EJ57;O96008	Mitochondrial import receptor subunit TOM40 homolog (Fragment)	TOMM40	3.272	3.257	0.0134528790506654	0.0150179242770707	MitoCarta3.0
B8ZZX6;Q658P3	Metalloreductase STEAP3 (STEAP family member 3. isoform CRA_c)	STEAP3	-3.83	-3.838	0.0136114156725199	0.0147959811565951	0
M0QZK8;O75223	Uncharacterized protein		-2.77	-1.499	0.0136899717236902	0.12294935452567	0
P50990	T-complex protein 1 subunit theta (TCP-1-theta) (CCT-theta) (Chaperonin containing T-complex polypeptide 1 subunit 8) (Renal carcinoma antigen NY-REN-15)	CCT8	-2.271	-2.002	0.0136899717236902	0.0254225137389429	0
Q6P1L8	39S ribosomal protein L14. mitochondrial (L14mt) (MRP-L14) (39S ribosomal protein L32. mitochondrial) (L32mt) (MRP-L32) (Mitochondrial large ribosomal subunit protein uL14m)	MRPL14	3.309	1.76	0.0136899717236902	0.12903034906872	MitoCarta3.0
H0YC63;Q9ULD2	Microtubule-associated tumor suppressor 1 (Fragment)	MTUS1	-3.106	-2.742	0.0138136578057251	0.0254225137389429	0
Q5ST30	Valine--tRNA ligase. mitochondrial (EC 6.1.1.9) (Valyl-tRNA synthetase) (ValRS) (Valyl-tRNA synthetase-like)	VARS2	2.837	3.078	0.0138287700388775	0.0109938416799792	MitoCarta3.0
Q8NBU5	ATPase family AAA domain-containing protein 1 (EC 3.6.1.3) (Thorase)	ATAD1	2.363	1.959	0.0138287700388775	0.0324361657185152	MitoCarta3.0
Q9NSE4	Isoleucine--tRNA ligase. mitochondrial (EC 6.1.1.5) (Isoleucyl-tRNA synthetase) (IleRS)	IARS2	2.765	2.959	0.0138773450498934	0.0116128569694121	MitoCarta3.0
Q96RT1	Erbin (Densin-180-like protein) (Erbb2-interacting protein) (Protein LAP2)	ERBIN	-5.137	-3.632	0.0138773450498934	0.0562216118324001	0
Q16795	NADH dehydrogenase [ubiquinone] 1 alpha subcomplex subunit 9. mitochondrial (Complex I-39kD) (CI-39kD) (NADH-ubiquinone oxidoreductase 39 kDa subunit)	NDUFA9	2.563	2.704	0.0138773450498934	0.0123540065751232	MitoCarta3.0
Q9P219	Protein Daple (Coiled-coil domain-containing protein 88C) (Dvl-associating protein with a high frequency of leucine residues) (hDaple) (Hook-related protein 2) (HkRP2)	CCDC88C	-2.95	-2.221	0.0141478446975172	0.0455029334976476	0
P82932	28S ribosomal protein S6. mitochondrial (MRP-S6) (S6mt) (Mitochondrial small ribosomal subunit protein bS6m)	MRPS6	2.361	2.493	0.014330882294029	0.0126997008341495	MitoCarta3.0
Q8WVM0	Dimethyladenosine transferase 1. mitochondrial (EC 2.1.1.-) (Mitochondrial 12S rRNA dimethylase 1) (Mitochondrial transcription factor B1) (h-mtTFB) (h-mtTFB1) (hTFB1M) (mtTFB1) (S-adenosylmethionine-6-N'. N'-adenosyl(rRNA) dimethyltransferase 1)	TFB1M	3.283	2.874	0.0144636384891688	0.027373414299871	MitoCarta3.0
Q6YN16	Hydroxysteroid dehydrogenase-like protein 2 (EC 1.-.-.-) (Short chain dehydrogenase/reductase family 13C member 1)	HSDL2	2.408	1.86	0.014559544371652	0.0429317081887379	MitoCarta3.0
A0A2R8Y7B1;A0A2U3TZV9;Q3V6T2	Girdin	CCDC88A	-3.222	-3.979	0.0145681676812934	0.00670929617912728	0
Q02252	Methylmalonate-semialdehyde dehydrogenase [acylating]. mitochondrial (MMSDH) (Malonate-semialdehyde dehydrogenase [acylating]) (EC 1.2.1.18) (EC 1.2.1.27) (Aldehyde dehydrogenase family 6 member A1)	ALDH6A1	2.414	2.495	0.0145681676812934	0.0140042465437708	MitoCarta3.0
P13804	Electron transfer flavoprotein subunit alpha. mitochondrial (Alpha-ETF)	ETFA	2.288	2.411	0.0145872264834377	0.0129849703827571	MitoCarta3.0
Q5JRX3	Presequence protease. mitochondrial (hPreP) (EC 3.4.24.-) (Pitrilysin metalloproteinase 1) (Metalloprotease 1) (hMP1)	PITRM1	3.8	3.831	0.0145872264834377	0.0155229570312967	MitoCarta3.0
Q9H845	Acyl-CoA dehydrogenase family member 9. mitochondrial (ACAD-9) (EC 1.3.99.-)	ACAD9	2.726	2.216	0.014600062661892	0.036491165831149	MitoCarta3.0
Q5T160	Probable arginine--tRNA ligase. mitochondrial (EC 6.1.1.19) (Arginyl-tRNA synthetase) (ArgRS)	RARS2	4.186	4.609	0.0146707151400457	0.011058250567558	MitoCarta3.0
Q4AC94	C2 domain-containing protein 3	C2CD3	-3.191	-2.411	0.0146707151400457	0.0463640108173536	0
F5H5P2;P12694	2-oxoisovalerate dehydrogenase subunit alpha (EC 1.2.4.4) (Branched-chain alpha-keto acid dehydrogenase E1 component alpha chain)		2.757	3.008	0.0153864153403049	0.0118207575859046	0
Q9NVI7	ATPase family AAA domain-containing protein 3A	ATAD3A	2.48	2.573	0.0154223311589122	0.0146321217532137	MitoCarta3.0
A0A024R4E5;H0Y394;Q00341	High density lipoprotein binding protein (Vigilin). isoform CRA_a	HDLBP	-3.184	-2.785	0.0154304525772859	0.0290952678631605	0
Q8TEP8	Centrosomal protein of 192 kDa (Cep192) (Cep192/SPD-2)	CEP192	-3.147	-4.228	0.0155072223594706	0.0051510480667864	0
Q9BYC8	39S ribosomal protein L32. mitochondrial (L32mt) (MRP-L32) (Mitochondrial large ribosomal subunit protein bL32m)	MRPL32	3.823	3.831	0.0155783269017658	0.0170609766287253	MitoCarta3.0
A0A0A0MRW6;Q9H6R4	Nucleolar protein 6	NOL6	-3.993	-4.782	0.0158389458236332	0.00830036098935051	0
Q96CU9	FAD-dependent oxidoreductase domain-containing protein 1 (EC 1.-.-.-)	FOXRED1	4.835	3.889	0.0158389458236332	0.0403847734828971	MitoCarta3.0
A0A1W2PPH1;P23368	Malic enzyme	ME2	3.187	3.244	0.0159075876951224	0.0163546873762386	MitoCarta3.0
H0Y2V6;Q5SW79	Centrosomal protein of 170 kDa (Fragment)	CEP170	-2.951	-2.687	0.0162881631053082	0.0266320238780145	0
Q49AM1	Transcription termination factor 2. mitochondrial (Mitochondrial transcription termination factor 2) (mTERF2) (Mitochondrial transcription termination factor-like protein) (mTERF-like) (mTERFL) (mTERF domain-containing protein 3. mitochondrial)	MTERF2	3.675	2.437	0.0163253515252427	0.0794356500469568	MitoCarta3.0
Q04721	Neurogenic locus notch homolog protein 2 (Notch 2) (hN2) [Cleaved into: Notch 2 extracellular truncation (N2ECD); Notch 2 intracellular domain (N2ICD)]	NOTCH2	-3.174	-1.935	0.0164806008317177	0.100805169165275	0
Q9NYY8	FAST kinase domain-containing protein 2. mitochondrial	FASTKD2	2.24	2.027	0.0165380160164071	0.027373414299871	MitoCarta3.0
A0A1B0GTK6;Q9BUE6	Iron-sulfur cluster assembly 1 homolog. mitochondrial (Fragment)	ISCA1	2.857	2.343	0.0167044398449976	0.0394274731495659	MitoCarta3.0
A0A0A0MRP0;Q8IWC1	MAP7 domain-containing protein 3 (Fragment)	MAP7D3	-3.559	-3.962	0.016853955922851	0.0119282690742577	0
G3V325	ATP5MF-PTCD1 readthrough	ATP5MF-PTCD1	2.344	2.237	0.0170204218040149	0.0226718582743671	MitoCarta3.0
Q8TD16	Protein bicaudal D homolog 2 (Bic-D 2)	BICD2	-4.45	-6.01	0.0170217097402144	0.00548964574695412	0
E7ET15;E7EW00;H0Y8D9;O15042	U2 snRNP-associated SURP motif-containing protein	U2SURP	4.494	4.745	0.0170217097402144	0.0150179242770707	0
Q12931	Heat shock protein 75 kDa. mitochondrial (HSP 75) (TNFR-associated protein 1) (Tumor necrosis factor type 1 receptor-associated protein) (TRAP-1)	TRAP1	2.527	3.009	0.0172548822398489	0.00928646557001911	MitoCarta3.0
Q92692	Nectin-2 (Herpes virus entry mediator B) (Herpesvirus entry mediator B) (HveB) (Nectin cell adhesion molecule 2) (Poliovirus receptor-related protein 2) (CD antigen CD112)	NECTIN2	-5.126	-5.604	0.0176857547902893	0.0134232823116991	0
G3V5I2;J3KMW2;Q9UEU0	Vesicle transport through interaction with t-SNAREs homolog 1B	VTI1B	-3.104	-4.073	0.0176857547902893	0.00634493267092369	0
Q14247	Src substrate cortactin (Amplaxin) (Oncogene EMS1)	CTTN	-2.092	-1.885	0.018201012457029	0.0300272959642518	0
H0YBZ4;Q15390	Mitochondrial fission regulator 1 (Fragment)	MTFR1	5.79	6.175	0.018201012457029	0.0150919976103828	MitoCarta3.0
Q5JRA6	Transport and Golgi organization protein 1 homolog (TANGO1) (C219-reactive peptide) (D320) (Melanoma inhibitory activity protein 3)	MIA3	-4.588	-3.93	0.0186556180692966	0.0368262482012981	0
A8MVW0	Protein FAM171A2	FAM171A2	-3.397	-2.763	0.018703803597444	0.0438846311179045	0
A0A087WWF8;F8VV13;Q96DR8	Mucin-like protein 1	MUCL1	-3.761	-3.937	0.0188496939267704	0.0170609766287253	0
G3V353;Q9H7H0	Methyltransferase-like protein 17. mitochondrial (Fragment)	METTL17	1.968	1.719	0.018928322370021	0.0345343777982029	MitoCarta3.0
J3KS15;Q14197	Peptidyl-tRNA hydrolase ICT1. mitochondrial (Fragment)	MRPL58	1.949	1.97	0.0190559477232083	0.0199496117560915	MitoCarta3.0
P35579	Myosin-9 (Cellular myosin heavy chain. type A) (Myosin heavy chain 9) (Myosin heavy chain. non-muscle IIa) (Non-muscle myosin heavy chain A) (NMMHC-A) (Non-muscle myosin heavy chain IIa) (NMMHC II-a) (NMMHC-IIA)	MYH9	-3.127	-2.758	0.0191088406146972	0.0341062843938401	0
Q8WYP5	Protein ELYS (Embryonic large molecule derived from yolk sac) (Protein MEL-28) (Putative AT-hook-containing transcription factor 1)	AHCTF1	-3.88	-3.144	0.0196210785733582	0.0459485225149739	0
Q8NC60	Nitric oxide-associated protein 1	NOA1	2.672	2.908	0.0196511698005198	0.0150313359283396	MitoCarta3.0
Q9HAV7	GrpE protein homolog 1. mitochondrial (HMGE) (Mt-GrpE#1)	GRPEL1	2.875	2.964	0.0199093038441914	0.0193861562591561	MitoCarta3.0
Q5VWU8;Q5VWV2;Q8TEW0	Partitioning defective 3 homolog	PARD3	-3.8	-3.682	0.0199093038441914	0.0248564903177919	0
H7C2E8;Q9BVS5	tRNA (adenine(58)-N(1))-methyltransferase. mitochondrial (Fragment)	TRMT61B	2.968	1.895	0.0199664698460635	0.100435942140159	MitoCarta3.0
P82933	28S ribosomal protein S9. mitochondrial (MRP-S9) (S9mt) (Mitochondrial small ribosomal subunit protein uS9m)	MRPS9	2.633	2.026	0.0199664698460635	0.0563550788398016	MitoCarta3.0
C9JZR2;O60716	Catenin delta-1	CTNND1	-4.778	-3.586	0.0199664698460635	0.0612447343429982	0
E7ESL0;J3KQY1;Q9NWU5	39S ribosomal protein L22. mitochondrial	MRPL22	2.189	1.897	0.0200729506130087	0.037801489145338	MitoCarta3.0
Q86YH6	Decaprenyl-diphosphate synthase subunit 2 (EC 2.5.1.91) (All-trans-decaprenyl-diphosphate synthase subunit 2) (Candidate tumor suppressor protein) (Decaprenyl pyrophosphate synthase subunit 2)	PDSS2	3.228	3.282	0.0200729506130087	0.0205188853013572	MitoCarta3.0
A8MU27;A8MUA9;P55854;P61956;Q6EEV6	Small ubiquitin-related modifier 3	SUMO3	-2.632	-3.004	0.0202647373932167	0.0129048694523861	0
Q5TEU4	Arginine-hydroxylase NDUFAF5. mitochondrial (EC 1.-.-.-) (NADH dehydrogenase [ubiquinone] 1 alpha subcomplex assembly factor 5) (Putative methyltransferase NDUFAF5) (EC 2.1.1.-)	NDUFAF5	2.166	1.933	0.0202647373932167	0.0343966017056973	MitoCarta3.0
Q14CZ7	FAST kinase domain-containing protein 3. mitochondrial	FASTKD3	4.59	3.139	0.0202647373932167	0.0842924644646614	MitoCarta3.0
F5H1S9;Q9Y606	tRNA pseudouridine synthase (EC 5.4.99.-)	PUS1	2.312	1.974	0.0203887063163109	0.0405239680749011	MitoCarta3.0
J3KPT4;Q9H4I3	TraB domain-containing protein	TRABD	2.179	2.603	0.0204794245076846	0.0109922542341662	0
C9JJK5;H0Y2Y8;Q15942	Zyxin (Fragment)	ZYX	-1.92	-2.34	0.0207259476791065	0.0102768425607077	0
Q7Z7H8	39S ribosomal protein L10. mitochondrial (L10mt) (MRP-L10) (39S ribosomal protein L8. mitochondrial) (L8mt) (MRP-L8) (Mitochondrial large ribosomal subunit protein uL10m)	MRPL10	2.021	1.654	0.0207259476791065	0.0466190550900447	MitoCarta3.0
O94826	Mitochondrial import receptor subunit TOM70 (Mitochondrial precursor proteins import receptor) (Translocase of outer membrane 70 kDa subunit) (Translocase of outer mitochondrial membrane protein 70)	TOMM70	2.564	2.395	0.020762988513695	0.0298987697975102	MitoCarta3.0
Q9BW92	Threonine--tRNA ligase. mitochondrial (EC 6.1.1.3) (Threonyl-tRNA synthetase) (ThrRS) (Threonyl-tRNA synthetase-like 1)	TARS2	2.301	2.445	0.0209417993715309	0.018277576795547	MitoCarta3.0
Q9BYD6	39S ribosomal protein L1. mitochondrial (L1mt) (MRP-L1) (Mitochondrial large ribosomal subunit protein uL1m)	MRPL1	3.607	0.35	0.021128468881768	0.820856886394732	MitoCarta3.0
Q7L099	Protein RUFY3 (RUN and FYVE domain-containing protein 3) (Rap2-interacting protein x) (RIPx) (Single axon-regulated protein) (Singar)	RUFY3	-2.855	-2.168	0.0212807617986057	0.062439647603501	0
P82664	28S ribosomal protein S10. mitochondrial (MRP-S10) (S10mt) (Mitochondrial small ribosomal subunit protein uS10m)	MRPS10	2.561	2.362	0.0212831038065341	0.0323733739767666	MitoCarta3.0
Q9H5Q4	Dimethyladenosine transferase 2. mitochondrial (EC 2.1.1.-) (Hepatitis C virus NS5A-transactivated protein 5) (HCV NS5A-transactivated protein 5) (Mitochondrial 12S rRNA dimethylase 2) (Mitochondrial transcription factor B2) (h-mtTFB) (h-mtTFB2) (hTFB2M) (mtTFB2) (S-adenosylmethionine-6-N'. N'-adenosyl(rRNA) dimethyltransferase 2)	TFB2M	2.036	1.393	0.0217360445316119	0.0885360428174725	MitoCarta3.0
A0A087WZ40;Q14244	Ensconsin	MAP7	-3.544	-2.389	0.0217360445316119	0.0925139273482653	0
Q96A35	39S ribosomal protein L24. mitochondrial (L24mt) (MRP-L24) (Mitochondrial large ribosomal subunit protein uL24m)	MRPL24	2.465	2.611	0.0219550913772979	0.0194165771551291	MitoCarta3.0
Q9NX40	OCIA domain-containing protein 1 (Ovarian cancer immunoreactive antigen domain containing 1) (Ovarian carcinoma immunoreactive antigen)	OCIAD1	1.811	1.559	0.0219550913772979	0.041935163181131	MitoCarta3.0
Q96RR1	Twinkle protein. mitochondrial (EC 3.6.4.12) (Progressive external ophthalmoplegia 1 protein) (T7 gp4-like protein with intramitochondrial nucleoid localization) (T7-like mitochondrial DNA helicase) (Twinkle mtDNA helicase)	TWNK	2.716	2.867	0.0219550913772979	0.0196392556060243	MitoCarta3.0
Q9P032	NADH dehydrogenase [ubiquinone] 1 alpha subcomplex assembly factor 4 (Hormone-regulated proliferation-associated protein of 20 kDa)	NDUFAF4	1.937	1.862	0.0222115609617008	0.0285455675419777	MitoCarta3.0
D6RDG4;Q8NA72	Centrosomal protein POC5	POC5	-3.56	-4.87	0.0225016187635195	0.00673143301573996	0
Q9NPE2	Neugrin (Mesenchymal stem cell protein DSC92) (Neurite outgrowth-associated protein) (Spinal cord-derived protein FI58G)	NGRN	4.105	3.781	0.0227039888414244	0.0341366887927004	MitoCarta3.0
P10606	Cytochrome c oxidase subunit 5B. mitochondrial (Cytochrome c oxidase polypeptide Vb)	COX5B	2.08	2.427	0.022779993844187	0.0133960911485184	MitoCarta3.0
H3BPK3;H3BV79;Q16775	Hydroxyacylglutathione hydrolase. mitochondrial (Fragment)	HAGH	2.947	1.913	0.022779993844187	0.105635021518903	MitoCarta3.0
A0A0D9SEM4;B4DJK0;B4DUA4;Q08170;Q13243;Q13247	Serine/arginine-rich-splicing factor 4 (Fragment)	SRSF4	3.829	4.235	0.0231250603548604	0.0169170923579271	0
Q9H078	Caseinolytic peptidase B protein homolog (EC 3.6.1.3) (Suppressor of potassium transport defect 3)	CLPB	2.116	1.889	0.0233456161511123	0.0390834216000408	MitoCarta3.0
P04181	Ornithine aminotransferase. mitochondrial (EC 2.6.1.13) (Ornithine delta-aminotransferase) (Ornithine--oxo-acid aminotransferase) [Cleaved into: Ornithine aminotransferase. hepatic form; Ornithine aminotransferase. renal form]	OAT	3.138	3.397	0.0235509365823477	0.0189954531606503	MitoCarta3.0
Q96RP9	Elongation factor G. mitochondrial (EF-Gmt) (Elongation factor G 1. mitochondrial) (mEF-G 1) (Elongation factor G1) (hEFG1)	GFM1	2.884	3.235	0.0238042926280954	0.0163956557680104	MitoCarta3.0
P05556	Integrin beta-1 (Fibronectin receptor subunit beta) (Glycoprotein IIa) (GPIIA) (VLA-4 subunit beta) (CD antigen CD29)	ITGB1	-4.239	-2.415	0.0239973533828538	0.153557781692026	0
A0A0A0MRJ0;Q5VT25	Non-specific serine/threonine protein kinase (EC 2.7.11.1)	CDC42BPA	-3.478	-1.123	0.0242880450903008	0.417800091186228	0
Q15031	Probable leucine--tRNA ligase. mitochondrial (EC 6.1.1.4) (Leucyl-tRNA synthetase) (LeuRS)	LARS2	3.192	3.331	0.0243692366031064	0.0226586183813394	MitoCarta3.0
Q96GJ1	tRNA (uracil(54)-C(5))-methyltransferase homolog (EC 2.1.1.35) (TRM2 homolog)	TRMT2B	4.152	3.601	0.0248883769655683	0.0447588391350127	MitoCarta3.0
Q92997	Segment polarity protein dishevelled homolog DVL-3 (Dishevelled-3) (DSH homolog 3)	DVL3	-2.486	-2.733	0.025269048415947	0.0189954531606503	0
O95202	Mitochondrial proton/calcium exchanger protein (Leucine zipper-EF-hand-containing transmembrane protein 1)	LETM1	1.797	1.704	0.0253420849627635	0.0338859927595626	MitoCarta3.0
P14923	Junction plakoglobin (Catenin gamma) (Desmoplakin III) (Desmoplakin-3)	JUP	-2.036	-0.867	0.0255307635054898	0.287208362020786	0
E9PPW7;O00217	NADH dehydrogenase [ubiquinone] iron-sulfur protein 8. mitochondrial (Fragment)	NDUFS8	3.591	4.589	0.0255307635054898	0.0103458094647529	MitoCarta3.0
Q7L8L6	FAST kinase domain-containing protein 5. mitochondrial	FASTKD5	2.027	1.823	0.0256639295477213	0.0409151061860735	MitoCarta3.0
C9J6P4;Q7Z2W4	Zinc finger CCCH-type antiviral protein 1	ZC3HAV1	-2.454	-2.496	0.0257743136850999	0.0266868719625594	0
Q8N5N7	39S ribosomal protein L50. mitochondrial (L50mt) (MRP-L50) (Mitochondrial large ribosomal subunit protein mL50)	MRPL50	1.81	0.858	0.0261268557025396	0.240610674445421	MitoCarta3.0
Q8IXM3	39S ribosomal protein L41. mitochondrial (L41mt) (MRP-L41) (39S ribosomal protein L27 homolog) (Bcl-2-interacting mitochondrial ribosomal protein L41) (Cell proliferation-inducing gene 3 protein) (MRP-L27 homolog) (Mitochondrial large ribosomal subunit protein mL41)	MRPL41	4.164	4.584	0.0265209809895171	0.0198176133681079	MitoCarta3.0
A0A0D9SEY1;A0A0D9SG62;C9J840;E7EN19;E7ENQ1;E7EX83;G3XAA2;G5E948;H7C0P6;H7C360;O95819	Mitogen-activated protein kinase kinase kinase kinase 4. isoform CRA_a	MAP4K4	4.683	4.456	0.0265209809895171	0.0345338808612275	0
Q8TBA6	Golgin subfamily A member 5 (Cell proliferation-inducing gene 31 protein) (Golgin-84) (Protein Ret-II) (RET-fused gene 5 protein)	GOLGA5	-3.451	-2.008	0.0265209809895171	0.154377750787196	0
P31040	Succinate dehydrogenase [ubiquinone] flavoprotein subunit. mitochondrial (EC 1.3.5.1) (Flavoprotein subunit of complex II) (Fp)	SDHA	2.011	2.17	0.0265209809895171	0.0215423865159385	MitoCarta3.0
Q92575	UBX domain-containing protein 4 (Erasin) (UBX domain-containing protein 2)	UBXN4	1.892	2.329	0.0272378294544334	0.0128287896893082	0
F8VR82;F8VYE8;P36873	Serine/threonine-protein phosphatase (EC 3.1.3.16)	PPP1CC	-4.316	-5.503	0.0276790193074695	0.0112405395919021	mito-interacting
O43166	Signal-induced proliferation-associated 1-like protein 1 (SIPA1-like protein 1) (High-risk human papilloma viruses E6 oncoproteins targeted protein 1) (E6-targeted protein 1)	SIPA1L1	-4.664	-2.986	0.0278134610062501	0.1250916544631	0
Q9Y6N5	Sulfide:quinone oxidoreductase. mitochondrial (SQOR) (EC 1.8.5.-) (Sulfide dehydrogenase-like) (Sulfide quinone oxidoreductase)	SQOR	5.266	5.173	0.0279482639842572	0.0326116658449152	MitoCarta3.0
Q99959	Plakophilin-2	PKP2	-4.582	-2.039	0.028320001139822	0.278984631471225	0
Q86UP2	Kinectin (CG-1 antigen) (Kinesin receptor)	KTN1	-2.028	-1.715	0.0283983925784605	0.0553022806492554	0
Q5T653	39S ribosomal protein L2. mitochondrial (L2mt) (MRP-L2) (Mitochondrial large ribosomal subunit protein uL2m)	MRPL2	2.872	2.572	0.0284678837992838	0.0449597256440338	MitoCarta3.0
Q8WWH5	Probable tRNA pseudouridine synthase 1 (EC 5.4.99.-)	TRUB1	3.734	3.704	0.0287701422336657	0.0323733739767666	0
Q7L0Y3	tRNA methyltransferase 10 homolog C (HBV pre-S2 trans-regulated protein 2) (Mitochondrial ribonuclease P protein 1) (Mitochondrial RNase P protein 1) (RNA (guanine-9-)-methyltransferase domain-containing protein 1) (Renal carcinoma antigen NY-REN-49) (mRNA methyladenosine-N(1)-methyltransferase) (EC 2.1.1.-) (tRNA (adenine(9)-N(1))-methyltransferase) (EC 2.1.1.218) (tRNA (guanine(9)-N(1))-methylt…	TRMT10C	1.891	1.494	0.0287701422336657	0.0698443290981445	MitoCarta3.0
Q9ULC3	Ras-related protein Rab-23	RAB23	-3.862	-3.67	0.0288739744824578	0.0375872172540766	0
O95347	Structural maintenance of chromosomes protein 2 (SMC protein 2) (SMC-2) (Chromosome-associated protein E) (hCAP-E) (XCAP-E homolog)	SMC2	-3.23	-1.331	0.0289761023541984	0.315859730534181	0
Q8NI60	Atypical kinase COQ8A. mitochondrial (EC 2.7.-.-) (Chaperone activity of bc1 complex-like) (Chaperone-ABC1-like) (Coenzyme Q protein 8A) (aarF domain-containing protein kinase 3)	COQ8A	1.751	1.765	0.0290081042731189	0.0307656928584149	MitoCarta3.0
Q5JTZ9	Alanine--tRNA ligase. mitochondrial (EC 6.1.1.7) (Alanyl-tRNA synthetase) (AlaRS)	AARS2	2.486	2.551	0.0290546872448661	0.0286268158482773	MitoCarta3.0
Q15119	[Pyruvate dehydrogenase (acetyl-transferring)] kinase isozyme 2. mitochondrial (EC 2.7.11.2) (Pyruvate dehydrogenase kinase isoform 2) (PDH kinase 2) (PDKII)	PDK2	2.84	2.915	0.0291355728774807	0.0286268158482773	MitoCarta3.0
Q9NVH6	Trimethyllysine dioxygenase. mitochondrial (EC 1.14.11.8) (Epsilon-trimethyllysine 2-oxoglutarate dioxygenase) (Epsilon-trimethyllysine hydroxylase) (TML hydroxylase) (TML-alpha-ketoglutarate dioxygenase) (TML dioxygenase) (TMLD)	TMLHE	3.144	2.378	0.0297308690319339	0.0833363565975615	MitoCarta3.0
B0QY95;Q9NQG6	Mitochondrial dynamics protein MID51	MIEF1	2.289	3.122	0.0298157672274083	0.00928646557001911	MitoCarta3.0
Q6P2E9	Enhancer of mRNA-decapping protein 4 (Autoantigen Ge-1) (Autoantigen RCD-8) (Human enhancer of decapping large subunit) (Hedls)	EDC4	-3.261	-4.057	0.0301302082410605	0.0136401438145609	0
Q13505	Metaxin-1 (Mitochondrial outer membrane import complex protein 1)	MTX1	2.582	-0.282	0.0301861414839363	0.816157593459606	MitoCarta3.0
Q9Y697	Cysteine desulfurase. mitochondrial (EC 2.8.1.7)	NFS1	2.579	2.707	0.0304082168477916	0.0274904312523483	MitoCarta3.0
Q8NCN5	Pyruvate dehydrogenase phosphatase regulatory subunit. mitochondrial (PDPr)	PDPR	2.618	2.922	0.0312348126809357	0.0221051553356079	MitoCarta3.0
Q8N0V3	Putative ribosome-binding factor A. mitochondrial	RBFA	2.075	1.527	0.0312385391247481	0.0927144506547745	MitoCarta3.0
P32189	Glycerol kinase (GK) (Glycerokinase) (EC 2.7.1.30) (ATP:glycerol 3-phosphotransferase)	GK	4.303	2.525	0.0317713782621171	0.168876008083563	mito-interacting
Q9BXW7	Haloacid dehalogenase-like hydrolase domain-containing 5 (Cat eye syndrome critical region protein 5)	HDHD5	2.537	2.537	0.0320006060669263	0.0343966017056973	MitoCarta3.0
P82673	28S ribosomal protein S35. mitochondrial (MRP-S35) (S35mt) (28S ribosomal protein S28. mitochondrial) (MRP-S28) (S28mt) (Mitochondrial small ribosomal subunit protein mS35)	MRPS35	4.079	4.296	0.0321100479068913	0.0285167935830012	MitoCarta3.0
O75616	GTPase Era. mitochondrial (H-ERA) (hERA) (Conserved ERA-like GTPase) (CEGA) (ERA-W) (ERA-like protein 1)	ERAL1	1.584	1.671	0.0322979674502286	0.0285167935830012	MitoCarta3.0
A0A0D9SFP2;E9PF18;Q16836	Hydroxyacyl-coenzyme A dehydrogenase. mitochondrial	HADH	1.659	1.558	0.032418842271745	0.0431024150796582	MitoCarta3.0
P02533	Keratin. type I cytoskeletal 14 (Cytokeratin-14) (CK-14) (Keratin-14) (K14)	KRT14	-1.932	-0.558	0.0324759328778161	0.510397326120335	0
P13196	5-aminolevulinate synthase. nonspecific. mitochondrial (ALAS-H) (EC 2.3.1.37) (5-aminolevulinic acid synthase 1) (Delta-ALA synthase 1) (Delta-aminolevulinate synthase 1)	ALAS1	2.635	3.029	0.0325424136839388	0.0204827067883881	MitoCarta3.0
Q9Y3B7	39S ribosomal protein L11. mitochondrial (L11mt) (MRP-L11) (Mitochondrial large ribosomal subunit protein uL11m)	MRPL11	2.5	2.366	0.0325424136839388	0.0425048660994425	MitoCarta3.0
P15924	Desmoplakin (DP) (250/210 kDa paraneoplastic pemphigus antigen)	DSP	-1.844	-0.792	0.0325424136839388	0.31206270948819	0
A0A0G2JMS7;A0A0G2JNZ2;A0A0G2JPP5;Q14160	Protein scribble homolog	SCRIB	-3.814	-4.449	0.0326726902036031	0.0196392556060243	0
E7EWP0;H0Y886;O43674	NADH dehydrogenase [ubiquinone] 1 beta subcomplex subunit 5. mitochondrial	NDUFB5	3.928	4.353	0.0328649821402439	0.0244550291583906	MitoCarta3.0
P33316	Deoxyuridine 5'-triphosphate nucleotidohydrolase. mitochondrial (dUTPase) (EC 3.6.1.23) (dUTP pyrophosphatase)	DUT	1.693	1.561	0.0329319176382801	0.0463640108173536	MitoCarta3.0
E7EPT4;P19404	NADH dehydrogenase [ubiquinone] flavoprotein 2. mitochondrial	NDUFV2	2.076	1.563	0.0331142145194571	0.0916015152291291	MitoCarta3.0
P13647	Keratin. type II cytoskeletal 5 (58 kDa cytokeratin) (Cytokeratin-5) (CK-5) (Keratin-5) (K5) (Type-II keratin Kb5)	KRT5	-1.857	-0.686	0.0332131267770351	0.390413385500824	0
H7C005;Q96M89	Coiled-coil domain-containing protein 138 (Fragment)	CCDC138	-3.539	-2.572	0.0332131267770351	0.100805169165275	0
Q9H9J2	39S ribosomal protein L44. mitochondrial (L44mt) (MRP-L44) (EC 3.1.26.-) (Mitochondrial large ribosomal subunit protein mL44)	MRPL44	1.899	1.471	0.0337750026063927	0.0856686981315288	MitoCarta3.0
Q12923	Tyrosine-protein phosphatase non-receptor type 13 (EC 3.1.3.48) (Fas-associated protein-tyrosine phosphatase 1) (FAP-1) (PTP-BAS) (Protein-tyrosine phosphatase 1E) (PTP-E1) (hPTPE1) (Protein-tyrosine phosphatase PTPL1)	PTPN13	-3.115	-3.486	0.034363405957797	0.0245444507152938	0
Q96IX5	Up-regulated during skeletal muscle growth protein 5 (Diabetes-associated protein in insulin-sensitive tissues) (HCV F-transactivated protein 2)	USMG5	3.803	0.651	0.0346597157126655	0.708557719092776	MitoCarta3.0
P10809	60 kDa heat shock protein. mitochondrial (EC 3.6.4.9) (60 kDa chaperonin) (Chaperonin 60) (CPN60) (Heat shock protein 60) (HSP-60) (Hsp60) (HuCHA60) (Mitochondrial matrix protein P1) (P60 lymphocyte protein)	HSPD1	2.143	2.207	0.0346597157126655	0.0338859927595626	MitoCarta3.0
Q99707	Methionine synthase (EC 2.1.1.13) (5-methyltetrahydrofolate--homocysteine methyltransferase) (Vitamin-B12 dependent methionine synthase) (MS)	MTR	1.694	1.712	0.0347646335297427	0.0361538344088247	0
P10515	Dihydrolipoyllysine-residue acetyltransferase component of pyruvate dehydrogenase complex. mitochondrial (EC 2.3.1.12) (70 kDa mitochondrial autoantigen of primary biliary cirrhosis) (PBC) (Dihydrolipoamide acetyltransferase component of pyruvate dehydrogenase complex) (M2 antigen complex 70 kDa subunit) (Pyruvate dehydrogenase complex component E2) (PDC-E2) (PDCE2)	DLAT	1.847	1.773	0.0347646335297427	0.0431024150796582	MitoCarta3.0
Q9BSH4	Translational activator of cytochrome c oxidase 1 (Coiled-coil domain-containing protein 44) (Translational activator of mitochondrially-encoded cytochrome c oxidase I)	TACO1	2.009	1.815	0.0347646335297427	0.0531496218307807	MitoCarta3.0
Q86V48	Leucine zipper protein 1	LUZP1	-2.221	-1.54	0.0349002574337752	0.118895322197785	0
Q9UII2	ATPase inhibitor. mitochondrial (ATP synthase F1 subunit epsilon) (Inhibitor of F(1)F(o)-ATPase) (IF(1)) (IF1)	ATP5IF1	2.03	1.557	0.035676403049131	0.0918385137909042	MitoCarta3.0
Q8WV74	Nucleoside diphosphate-linked moiety X motif 8 (Nudix motif 8) (EC 3.6.1.-)	NUDT8	-3.866	-2.906	0.035676403049131	0.0971445805659103	MitoCarta3.0
Q13823	Nucleolar GTP-binding protein 2 (Autoantigen NGP-1)	GNL2	-5.211	-4.154	0.035676403049131	0.0826871773199305	0
H3BST5;Q8IXI1	Mitochondrial Rho GTPase 2 (Fragment)	RHOT2	2.054	2.016	0.035676403049131	0.0409151061860735	MitoCarta3.0
P05109	Protein S100-A8 (Calgranulin-A) (Calprotectin L1L subunit) (Cystic fibrosis antigen) (CFAG) (Leukocyte L1 complex light chain) (Migration inhibitory factor-related protein 8) (MRP-8) (p8) (S100 calcium-binding protein A8) (Urinary stone protein band A)	S100A8	-2.47	-0.856	0.035676403049131	0.433333158253826	0
P32119	Peroxiredoxin-2 (EC 1.11.1.15) (Natural killer cell-enhancing factor B) (NKEF-B) (PRP) (Thiol-specific antioxidant protein) (TSA) (Thioredoxin peroxidase 1) (Thioredoxin-dependent peroxide reductase 1)	PRDX2	-1.768	-0.616	0.0357396231668674	0.432082665461846	MitoCarta3.0
P82914	28S ribosomal protein S15. mitochondrial (MRP-S15) (S15mt) (Mitochondrial small ribosomal subunit protein uS15m)	MRPS15	1.914	2.013	0.0364380340746329	0.0331193284297556	MitoCarta3.0
A0A0D9SFK2;Q92614	Unconventional myosin-XVIIIa	MYO18A	4.174	4.168	0.0366080325384298	0.0398673513872719	0
A3KMH1	von Willebrand factor A domain-containing protein 8	VWA8	2.391	2.823	0.0370188733528821	0.0213543408268443	MitoCarta3.0
O15235	28S ribosomal protein S12. mitochondrial (MRP-S12) (S12mt) (MT-RPS12) (Mitochondrial small ribosomal subunit protein uS12m)	MRPS12	1.738	1.899	0.0376589095454007	0.0294270881122421	MitoCarta3.0
P43155	Carnitine O-acetyltransferase (Carnitine acetylase) (EC 2.3.1.7) (Carnitine acetyltransferase) (CAT) (CrAT)	CRAT	2.26	2.258	0.0379156819261501	0.040715405625834	MitoCarta3.0
A0A0A0MT83;P26440	Isovaleryl-CoA dehydrogenase. mitochondrial	IVD	1.857	1.587	0.0379156819261501	0.0691971623444552	MitoCarta3.0
P21953	2-oxoisovalerate dehydrogenase subunit beta. mitochondrial (EC 1.2.4.4) (Branched-chain alpha-keto acid dehydrogenase E1 component beta chain) (BCKDE1B) (BCKDH E1-beta)	BCKDHB	2.943	2.351	0.0379156819261501	0.0856740999116295	MitoCarta3.0
A0A0G2JH50;A0A0G2JH66;A0A0G2JI36;A0A0G2JIF0;A0A0G2JIF2;A0A0G2JL56;A0A0G2JNX1;A0A0G2JPA3;A0A0G2JPQ3;A0A140T8X0;A0A140T912;A0A140T930;A0A140T937;A0A140T939;A0A140T951;A0A140T962;A0A140T9A9;A0A140T9B3;A0A140T9B7;A0A140T9C2;A0A140T9D9;A0A140T9G0;A0A140T9H3;A0A140T9J9;A0A140T9M0;A0A140T9S9;A0A140T9U0;A0A140T9V0;A0A140T9W2;A0A140T9W3;A0A140T9W7;A0A140T9X6;A0A1W2PNZ7;A0A1W2PP77;A0A1W2PPR8;A0A1W2PQD0;A0A…	HLA class I histocompatibility antigen. Cw-6 alpha chain	HLA-C	-3.271	-3.802	0.0384869178388881	0.0239090061616166	0
D4PHA6;Q9BUB7	Transmembrane protein 70. mitochondrial	TMEM70	4.155	4.394	0.0384869178388881	0.0341062843938401	MitoCarta3.0
P11388	DNA topoisomerase 2-alpha (EC 5.99.1.3) (DNA topoisomerase II. alpha isozyme)	TOP2A	-2.665	-2.617	0.0387051690759113	0.0438987726302162	0
A0A0C4DGS0;P56556	NADH dehydrogenase [ubiquinone] 1 alpha subcomplex subunit 6	NDUFA6	1.743	1.895	0.0389888130765435	0.0313441252838796	MitoCarta3.0
B7ZC38;Q9NR46	Endophilin-B2	SH3GLB2	3.254	1.111	0.0393590878672689	0.451666528036186	0
Q9UJZ1	Stomatin-like protein 2. mitochondrial (SLP-2) (EPB72-like protein 2) (Paraprotein target 7) (Paratarg-7)	STOML2	2.133	1.581	0.039792179574104	0.109288837295112	MitoCarta3.0
D6RH20;G5EA06;Q92552	28S ribosomal protein S27. mitochondrial (Fragment)	MRPS27	2.701	2.43	0.0398137367578535	0.0610533886546225	MitoCarta3.0
H0YFD6;P40939	Trifunctional enzyme subunit alpha. mitochondrial	HADHA	1.704	1.662	0.0405939266680274	0.0463640108173536	MitoCarta3.0
J3QL56;O75880	Protein SCO1 homolog. mitochondrial	SCO1	1.887	1.693	0.0413557101471533	0.0632600921519264	MitoCarta3.0
Q9Y676	28S ribosomal protein S18b. mitochondrial (MRP-S18-b) (Mrps18-b) (S18mt-b) (28S ribosomal protein S18-2. mitochondrial) (MRP-S18-2) (Mitochondrial small ribosomal subunit protein bS18b) (Mitochondrial small ribosomal subunit protein mS40)	MRPS18B	2.28	2.311	0.0413907687710682	0.041935163181131	MitoCarta3.0
Q9NZI8	Insulin-like growth factor 2 mRNA-binding protein 1 (IGF2 mRNA-binding protein 1) (IMP-1) (IMP1) (Coding region determinant-binding protein) (CRD-BP) (IGF-II mRNA-binding protein 1) (VICKZ family member 1) (Zipcode-binding protein 1) (ZBP-1)	IGF2BP1	-2.359	-2.226	0.0414191720934245	0.0537822561641774	0
B0YJC4;P08670	Vimentin variant 3	VIM	-1.855	-1.822	0.0414426041802276	0.0463640108173536	0
P49411	Elongation factor Tu. mitochondrial (EF-Tu) (P43)	TUFM	1.632	2.059	0.041641422696001	0.0187535714348498	MitoCarta3.0
Q9UGM6	Tryptophan--tRNA ligase. mitochondrial (EC 6.1.1.2) ((Mt)TrpRS) (Tryptophanyl-tRNA synthetase) (TrpRS)	WARS2	1.753	1.591	0.0418055913391052	0.0618509548227927	MitoCarta3.0
O15091	Mitochondrial ribonuclease P catalytic subunit (EC 3.1.26.5) (Mitochondrial ribonuclease P protein 3) (Mitochondrial RNase P protein 3)	KIAA0391	2.163	2.134	0.0418857512074753	0.0463640108173536	MitoCarta3.0
F5H702;Q96GC5	39S ribosomal protein L48. mitochondrial	MRPL48	1.607	0.739	0.0418857512074753	0.31206270948819	MitoCarta3.0
Q13423	NAD(P) transhydrogenase. mitochondrial (EC 1.6.1.2) (Nicotinamide nucleotide transhydrogenase) (Pyridine nucleotide transhydrogenase)	NNT	1.567	1.549	0.0421217196434795	0.0463640108173536	MitoCarta3.0
Q96GA3	Protein LTV1 homolog	LTV1	-2.502	-2.246	0.0426019371524701	0.0649897223497992	0
G8JLG2;Q15517;Q2L6G8	CDSN (Corneodesmosin)	CDSN	-1.862	-0.971	0.0426019371524701	0.256960364106689	0
C9JF50;E9PLU1;E9PRK5;E9PRW1;E9PSD6;Q9H019	Mitochondrial fission regulator 1-like (Fragment)	MTFR1L	1.945	2.045	0.0426019371524701	0.038526212149496	MitoCarta3.0
Q08188	Protein-glutamine gamma-glutamyltransferase E (EC 2.3.2.13) (Transglutaminase E) (TG(E)) (TGE) (TGase E) (Transglutaminase-3) (TGase-3) [Cleaved into: Protein-glutamine gamma-glutamyltransferase E 50 kDa catalytic chain; Protein-glutamine gamma-glutamyltransferase E 27 kDa non-catalytic chain]	TGM3	-1.907	-0.586	0.0428002668516318	0.513958167336719	0
Q9UI09	NADH dehydrogenase [ubiquinone] 1 alpha subcomplex subunit 12 (13 kDa differentiation-associated protein) (Complex I-B17.2) (CI-B17.2) (CIB17.2) (NADH-ubiquinone oxidoreductase subunit B17.2)	NDUFA12	1.526	1.515	0.043497341081112	0.0466190550900447	MitoCarta3.0
P46939	Utrophin (Dystrophin-related protein 1) (DRP-1)	UTRN	-3.127	-4.28	0.043782975217384	0.0140042465437708	0
Q9Y276	Mitochondrial chaperone BCS1 (h-BCS1) (BCS1-like protein)	BCS1L	2.188	1.105	0.0441050213224267	0.276931431158161	MitoCarta3.0
P20020	Plasma membrane calcium-transporting ATPase 1 (PMCA1) (EC 3.6.3.8) (Plasma membrane calcium ATPase isoform 1) (Plasma membrane calcium pump isoform 1)	ATP2B1	-5.151	-4.851	0.0443461067624524	0.0578823706974633	0
Q5VUJ6	Leucine-rich repeat and calponin homology domain-containing protein 2	LRCH2	4.386	5.221	0.044402673420137	0.0254476559579953	0
Q13283	Ras GTPase-activating protein-binding protein 1 (G3BP-1) (EC 3.6.4.12) (EC 3.6.4.13) (ATP-dependent DNA helicase VIII) (hDH VIII) (GAP SH3 domain-binding protein 1)	G3BP1	-1.839	-1.871	0.0446561612801974	0.0446015044408009	0
K7EK91;K7ELN3;Q9UFH2	Dynein heavy chain 17. axonemal	DNAH17	-1.933	-1.848	0.0449406951999441	0.0560045260050296	0
Q96EY7	Pentatricopeptide repeat domain-containing protein 3. mitochondrial (28S ribosomal protein S39. mitochondrial) (MRP-S39) (Mitochondrial small ribosomal subunit protein mS39) (Transformation-related gene 15 protein) (TRG-15)	PTCD3	1.673	1.607	0.0451068717554292	0.0553516895888692	MitoCarta3.0
Q05932	Folylpolyglutamate synthase. mitochondrial (EC 6.3.2.17) (Folylpoly-gamma-glutamate synthetase) (FPGS) (Tetrahydrofolylpolyglutamate synthase) (Tetrahydrofolate synthase)	FPGS	2.73	2.008	0.0451068717554292	0.12294935452567	MitoCarta3.0
A2A274;Q99798	Aconitate hydratase. mitochondrial	ACO2	1.818	1.725	0.0451785865502141	0.0578823706974633	MitoCarta3.0
O95182	NADH dehydrogenase [ubiquinone] 1 alpha subcomplex subunit 7 (Complex I-B14.5a) (CI-B14.5a) (NADH-ubiquinone oxidoreductase subunit B14.5a)	NDUFA7	2.505	1.177	0.0451785865502141	0.312411845192197	MitoCarta3.0
P21912	Succinate dehydrogenase [ubiquinone] iron-sulfur subunit. mitochondrial (EC 1.3.5.1) (Iron-sulfur subunit of complex II) (Ip)	SDHB	1.86	1.968	0.0465148023564299	0.040715405625834	MitoCarta3.0
P05091	Aldehyde dehydrogenase. mitochondrial (EC 1.2.1.3) (ALDH class 2) (ALDH-E2) (ALDHI)	ALDH2	2.015	1.585	0.0465414094090318	0.104799509277964	MitoCarta3.0
H7C1J3;Q96HY7	Probable 2-oxoglutarate dehydrogenase E1 component DHKTD1. mitochondrial (Fragment)	DHTKD1	5.137	5.135	0.047136103173985	0.0498058804831469	MitoCarta3.0
F5H5I6;H0Y8R1;H0YAK1;Q12849	G-rich sequence factor 1	GRSF1	2	2.089	0.0473380994142626	0.0431024150796582	MitoCarta3.0
Q99797	Mitochondrial intermediate peptidase (MIP) (EC 3.4.24.59)	MIPEP	2.943	3.357	0.0473380994142626	0.0323129728833292	MitoCarta3.0
P48634	Protein PRRC2A (HLA-B-associated transcript 2) (Large proline-rich protein BAT2) (Proline-rich and coiled-coil-containing protein 2A) (Protein G2)	PRRC2A	-2.451	-1.756	0.0476698986917643	0.136688457221179	0
B4DV12;F5GXK7;F5GYU3;F5H265;F5H2Z3;F5H388;F5H6Q2;F5H747;J3QKN0;J3QS39;J3QTR3;M0R1V7;P0CG47;P0CG48;P62979;P62987;Q49A90;Q5PY61;Q96C32	Polyubiquitin-B (cDNA FLJ51326. highly similar to Homo sapiens ubiquitin B (UBB). mRNA)	UBB	-1.608	-1.819	0.0479849581321331	0.0336379175947554	0
O75027	ATP-binding cassette sub-family B member 7. mitochondrial (ATP-binding cassette transporter 7) (ABC transporter 7 protein)	ABCB7	1.559	1.677	0.0479849581321331	0.040018687852209	MitoCarta3.0
C9JVN9;Q9H9P8	L-2-hydroxyglutarate dehydrogenase. mitochondrial	L2HGDH	1.835	2.07	0.0482775570071557	0.0341062843938401	MitoCarta3.0
O75947	ATP synthase subunit d. mitochondrial (ATPase subunit d)	ATP5H	2.005	1.534	0.0482775570071557	0.116450943223637	MitoCarta3.0
O75489	NADH dehydrogenase [ubiquinone] iron-sulfur protein 3. mitochondrial (EC 1.6.5.3) (EC 1.6.99.3) (Complex I-30kD) (CI-30kD) (NADH-ubiquinone oxidoreductase 30 kDa subunit)	NDUFS3	1.528	1.272	0.0494650799673438	0.0941489196389216	MitoCarta3.0
Q8WUK0	Phosphatidylglycerophosphatase and protein-tyrosine phosphatase 1 (EC 3.1.3.27) (PTEN-like phosphatase) (Phosphoinositide lipid phosphatase) (Protein-tyrosine phosphatase mitochondrial 1) (EC 3.1.3.16) (EC 3.1.3.48)	PTPMT1	1.553	1.509	0.0496075705875228	0.0578823706974633	MitoCarta3.0
E9PIQ7;O00165	HCLS1-associated protein X-1	HAX1	3.636	3.811	0.0497340283467044	0.0446015044408009	mito-interacting
P15927;Q5TEJ7	Replication protein A 32 kDa subunit (RP-A p32) (Replication factor A protein 2) (RF-A protein 2) (Replication protein A 34 kDa subunit) (RP-A p34)	RPA2	2.53	1.179	0.0499793526201399	0.329951307544048	0
Q8WWK9	Cytoskeleton-associated protein 2 (CTCL tumor antigen se20-10) (Tumor- and microtubule-associated protein)	CKAP2	-2.563	-1.358	0.0499793526201399	0.271857243860993	0
C9JFR7;P99999	Cytochrome c (Fragment)	CYCS	2.637	1.561	0.0501298201376999	0.220505599784625	MitoCarta3.0
P08779	Keratin. type I cytoskeletal 16 (Cytokeratin-16) (CK-16) (Keratin-16) (K16)	KRT16	-2.071	-0.253	0.0503513004763275	0.820856886394732	0
A0A0C4DGH6;A0JNW5	UHRF1-binding protein 1-like	UHRF1BP1L	-2.17	-2.286	0.0504032727753308	0.0446015044408009	0
P13645	Keratin. type I cytoskeletal 10 (Cytokeratin-10) (CK-10) (Keratin-10) (K10)	KRT10	-1.884	-1.201	0.0508660796201894	0.189312295771564	0
Q92572	AP-3 complex subunit sigma-1 (AP-3 complex subunit sigma-3A) (Adaptor-related protein complex 3 subunit sigma-1) (Clathrin-associated/assembly/adaptor protein. small 3) (Sigma-3A-adaptin) (Sigma3A-adaptin) (Sigma-adaptin 3a)	AP3S1	-3.073	-1.438	0.0513007033807351	0.331434181154141	0
C9J236;C9JS27;Q7L592	Protein arginine methyltransferase NDUFAF7 (EC 2.1.1.320) (Fragment)	NDUFAF7	2.856	2.892	0.0515083859328224	0.0525297876544063	MitoCarta3.0
F5H362;F5H5A1;F5H755;H0YGC7;Q4G176	Acyl-CoA synthetase family member 3. mitochondrial (Fragment)	ACSF3	2.867	2.93	0.0516012137348227	0.0509515321899243	MitoCarta3.0
L0R8F8	MIEF1 upstream open reading frame protein	MIEF1	2.276	2.635	0.051654156122703	0.0336007644627854	MitoCarta3.0
H0YCY1;H0YEF7;H0YEH1;Q13492	Phosphatidylinositol-binding clathrin assembly protein (Fragment)	PICALM	-2.244	-1.676	0.051654156122703	0.131631705444914	0
B1ANG9;B1ANH0;B1ANH2;B1ANH3;B1ANH5;B1ANH6;Q16774	Guanylate kinase	GUK1	3.847	3.252	0.0522181435473899	0.0946671127605261	MitoCarta3.0
P49069	Calcium signal-modulating cyclophilin ligand (CAML)	CAMLG	-1.625	-0.175	0.0526111742217137	0.844672492111923	0
O60830;V9GYS0	Mitochondrial import inner membrane translocase subunit Tim17-B	TIMM17B	3.65	3.681	0.0526111742217137	0.0550820086755994	MitoCarta3.0
I3L448;Q5TC12	ATP synthase mitochondrial F1 complex assembly factor 1	ATPAF1	2.573	2.793	0.0526111742217137	0.0426588850025617	MitoCarta3.0
P02538	Keratin. type II cytoskeletal 6A (Cytokeratin-6A) (CK-6A) (Cytokeratin-6D) (CK-6D) (Keratin-6A) (K6A) (Type-II keratin Kb6) (allergen Hom s 5)	KRT6A	-1.789	0.347	0.0526111742217137	0.708557719092776	0
A0A0G2JMZ8;Q16625	Occludin	OCLN	-1.89	-1.693	0.0526111742217137	0.081590039732366	0
P61604	10 kDa heat shock protein. mitochondrial (Hsp10) (10 kDa chaperonin) (Chaperonin 10) (CPN10) (Early-pregnancy factor) (EPF)	HSPE1	1.873	1.88	0.0526111742217137	0.0559739335558765	MitoCarta3.0
Q5T5P2	Sickle tail protein homolog	KIAA1217	-3.198	-1.744	0.0528641455152654	0.266905665309866	0
F5H4X5;Q9H3J6	Probable peptide chain release factor C12orf65. mitochondrial (Fragment)	C12orf65	3.671	1.73	0.0528641455152654	0.33417743572879	MitoCarta3.0
P24539;Q5QNZ2	ATP synthase F(0) complex subunit B1. mitochondrial (ATP synthase proton-transporting mitochondrial F(0) complex subunit B1) (ATP synthase subunit b) (ATPase subunit b)	ATP5F1	2.414	2.2	0.0529114843129068	0.0781864284604445	MitoCarta3.0
Q5U5X0	Complex III assembly factor LYRM7 (LYR motif-containing protein 7)	LYRM7	1.925	1.802	0.0535519668145503	0.0716221444260829	MitoCarta3.0
Q9P015	39S ribosomal protein L15. mitochondrial (L15mt) (MRP-L15) (Mitochondrial large ribosomal subunit protein uL15m)	MRPL15	3.675	2.821	0.0536322303794969	0.126679986864929	MitoCarta3.0
Q96AG4	Leucine-rich repeat-containing protein 59 (Ribosome-binding protein p34) (p34) [Cleaved into: Leucine-rich repeat-containing protein 59. N-terminally processed]	LRRC59	-1.973	-2.15	0.0537605178074188	0.0431024150796582	0
P22830	Ferrochelatase. mitochondrial (EC 4.99.1.1) (Heme synthase) (Protoheme ferro-lyase)	FECH	1.93	1.665	0.0537605178074188	0.0925139273482653	MitoCarta3.0
P07355	Annexin A2 (Annexin II) (Annexin-2) (Calpactin I heavy chain) (Calpactin-1 heavy chain) (Chromobindin-8) (Lipocortin II) (Placental anticoagulant protein IV) (PAP-IV) (Protein I) (p36)	ANXA2	-1.452	-1.035	0.0539468114647577	0.153622388077686	0
J3KTF5;K7EN32;Q9BQ95	Evolutionarily conserved-signaling intermediate in Toll pathway. mitochondrial (Fragment)	ECSIT	3.646	4.161	0.0540323844192224	0.0373564288658625	MitoCarta3.0
P47929	Galectin-7 (Gal-7) (HKL-14) (PI7) (p53-induced gene 1 protein)	LGALS7	-2.607	-1.4	0.0545806118049747	0.279075209236947	0
Q9Y399	28S ribosomal protein S2. mitochondrial (MRP-S2) (S2mt) (Mitochondrial small ribosomal subunit protein uS2m)	MRPS2	1.762	1.596	0.0549039174387004	0.0822557389996656	MitoCarta3.0
D6RER0;E7EPM6;P33121	Long-chain-fatty-acid--CoA ligase 1	ACSL1	2.187	0.364	0.0549039174387004	0.75510098153268	MitoCarta3.0
A0A1B0GVI3	Keratin. type I cytoskeletal 10 (Fragment)	KRT10	-2.509	-3.206	0.0549373363739899	0.0252200771837279	0
H3BNX8;H3BRM5;H3BV69;P20674	Cytochrome c oxidase subunit 5A. mitochondrial	COX5A	4.276	4.947	0.0549373363739899	0.0361538344088247	MitoCarta3.0
O95363	Phenylalanine--tRNA ligase. mitochondrial (EC 6.1.1.20) (Phenylalanyl-tRNA synthetase) (PheRS)	FARS2	3.175	3.076	0.0553141083039537	0.0662320632225518	MitoCarta3.0
H3BQI7;H3BT52;Q3SXM5	Inactive hydroxysteroid dehydrogenase-like protein 1 (Fragment)	HSDL1	1.641	1.552	0.0563936023851879	0.0735368655628792	MitoCarta3.0
Q02413	Desmoglein-1 (Cadherin family member 4) (Desmosomal glycoprotein 1) (DG1) (DGI) (Pemphigus foliaceus antigen)	DSG1	-1.721	-0.54	0.0567113496681377	0.542059414494508	0
Q8WXF1;X6RDA4	Paraspeckle component 1 (Paraspeckle protein 1)	PSPC1	-3.92	-2.754	0.0567485505713501	0.165090389808352	0
J3QLR8;Q9Y3D9	28S ribosomal protein S23. mitochondrial	MRPS23	1.395	1.252	0.058071030983001	0.0884492723301162	MitoCarta3.0
Q13625	Apoptosis-stimulating of p53 protein 2 (Bcl2-binding protein) (Bbp) (Renal carcinoma antigen NY-REN-51) (Tumor suppressor p53-binding protein 2) (53BP2) (p53-binding protein 2) (p53BP2)	TP53BP2	-3.61	-3.575	0.0581279004694656	0.0643751232267828	0
A0A0U1RQK7	Eukaryotic translation initiation factor 4 gamma 3	EIF4G3	-4.678	-2.897	0.0581983196094009	0.221915799744172	0
Q08554	Desmocollin-1 (Cadherin family member 1) (Desmosomal glycoprotein 2/3) (DG2/DG3)	DSC1	-1.755	-0.968	0.0581983196094009	0.276870488799239	0
O14548	Cytochrome c oxidase subunit 7A-related protein. mitochondrial (COX7a-related protein) (Cytochrome c oxidase subunit VIIa-related protein) (EB1)	COX7A2L	3.307	3.35	0.0581983196094009	0.0605460218353649	MitoCarta3.0
P55809	Succinyl-CoA:3-ketoacid coenzyme A transferase 1. mitochondrial (EC 2.8.3.5) (3-oxoacid CoA-transferase 1) (Somatic-type succinyl-CoA:3-oxoacid CoA-transferase) (SCOT-s)	OXCT1	1.727	1.691	0.0581983196094009	0.0671726668922138	MitoCarta3.0
Q96CB9	5-methylcytosine rRNA methyltransferase NSUN4 (EC 2.1.1.-) (NOL1/NOP2/Sun domain family member 4)	NSUN4	4.129	6.187	0.0586263042730313	0.0140177991669911	MitoCarta3.0
Q13011	Delta(3.5)-Delta(2.4)-dienoyl-CoA isomerase. mitochondrial (EC 5.3.3.-)	ECH1	2.217	2.146	0.0586263042730313	0.0708147692363777	MitoCarta3.0
F8W1I9;Q6JQN1	Acyl-CoA dehydrogenase family member 10	ACAD10	4.001	5.607	0.0586263042730313	0.0189336536271173	MitoCarta3.0
P21397	Amine oxidase [flavin-containing] A (EC 1.4.3.4) (Monoamine oxidase type A) (MAO-A)	MAOA	3.227	3.632	0.0586263042730313	0.0426588850025617	MitoCarta3.0
H0YL72;P50213	Isocitrate dehydrogenase [NAD] subunit alpha. mitochondrial	IDH3A	3.654	3.665	0.0586263042730313	0.0630434868566122	MitoCarta3.0
J3QRU1;P07947;P12931	Tyrosine-protein kinase (EC 2.7.10.2)	YES1	-4.594	-2.646	0.0599029631146043	0.259238525072597	0
Q92665	28S ribosomal protein S31. mitochondrial (MRP-S31) (S31mt) (Imogen 38) (Mitochondrial small ribosomal subunit protein mS31)	MRPS31	1.585	1.601	0.0603592028409386	0.0631235539959706	MitoCarta3.0
A0A0A6YYL4;I3L0X9;I3L1U7;I3L3T0;Q9Y3D7	Coronin	CORO7-PAM16	2.195	1.887	0.0605398352575091	0.103108961107333	0
A0A0A0MRX2;Q96HY6	DDRGK domain-containing protein 1	DDRGK1	-3.739	-1.986	0.0607297613145105	0.299735845938806	0
Q8N183	NADH dehydrogenase [ubiquinone] 1 alpha subcomplex assembly factor 2 (B17.2-like) (B17.2L) (Mimitin) (Myc-induced mitochondrial protein) (MMTN) (NDUFA12-like protein)	NDUFAF2	1.308	1.239	0.0612748082288292	0.0798734001673788	MitoCarta3.0
Q15365	Poly(rC)-binding protein 1 (Alpha-CP1) (Heterogeneous nuclear ribonucleoprotein E1) (hnRNP E1) (Nucleic acid-binding protein SUB2.3)	PCBP1	-1.696	-2.537	0.0620666601159332	0.0150919976103828	0
Q86UT6	NLR family member X1 (Caterpiller protein 11.3) (CLR11.3) (Nucleotide-binding oligomerization domain protein 26) (Nucleotide-binding oligomerization domain protein 5) (Nucleotide-binding oligomerization domain protein 9)	NLRX1	2.64	3.426	0.0620666601159332	0.027373414299871	MitoCarta3.0
A0A1B0GUA8;Q9H1H9	Kinesin-like protein KIF13A	KIF13A	-5.286	-4.871	0.0628879642840096	0.0884492723301162	0
P46013	Proliferation marker protein Ki-67 (Antigen identified by monoclonal antibody Ki-67) (Antigen KI-67) (Antigen Ki67)	MKI67	-2.642	-2.169	0.0632282717111613	0.121590031122463	0
P31327	Carbamoyl-phosphate synthase [ammonia]. mitochondrial (EC 6.3.4.16) (Carbamoyl-phosphate synthetase I) (CPSase I)	CPS1	3.051	3.113	0.0633171963460555	0.0640320201946083	MitoCarta3.0
Q9H857	5'-nucleotidase domain-containing protein 2 (EC 3.1.3.-)	NT5DC2	2.281	1.949	0.0634605510342784	0.109402175446172	MitoCarta3.0
Q9BU76	Multiple myeloma tumor-associated protein 2 (hMMTAG2)	MMTAG2	-1.724	-0.939	0.0634605510342784	0.294895307319245	0
A0A087WYS9;Q15526	SURF1-like protein	SURF1	2.164	2.361	0.0647060641416515	0.0524011490605837	MitoCarta3.0
P13073	Cytochrome c oxidase subunit 4 isoform 1. mitochondrial (Cytochrome c oxidase polypeptide IV) (Cytochrome c oxidase subunit IV isoform 1) (COX IV-1)	COX4I1	1.957	1.877	0.0654208708382434	0.081590039732366	MitoCarta3.0
D6RAN8;H7C5U8;Q9P0M9	39S ribosomal protein L27. mitochondrial (Mitochondrial ribosomal protein L27. isoform CRA_c)	MRPL27	1.993	2.356	0.0654880041413449	0.0403847734828971	MitoCarta3.0
Q9UDR5	Alpha-aminoadipic semialdehyde synthase. mitochondrial (LKR/SDH) [Includes: Lysine ketoglutarate reductase (LKR) (LOR) (EC 1.5.1.8); Saccharopine dehydrogenase (SDH) (EC 1.5.1.9)]	AASS	1.849	1.988	0.0654880041413449	0.0559739335558765	MitoCarta3.0
P35527	Keratin. type I cytoskeletal 9 (Cytokeratin-9) (CK-9) (Keratin-9) (K9)	KRT9	-1.777	-0.939	0.0655678923887879	0.31206270948819	0
P29966	Myristoylated alanine-rich C-kinase substrate (MARCKS) (Protein kinase C substrate. 80 kDa protein. light chain) (80K-L protein) (PKCSL)	MARCKS	2.752	2.671	0.0661212997810033	0.0795422875193795	0
Q5VT06	Centrosome-associated protein 350 (Cep350) (Centrosome-associated protein of 350 kDa)	CEP350	-4.164	-4.277	0.0663987883902379	0.0656603669948531	0
P17152	Transmembrane protein 11. mitochondrial (Protein PM1) (Protein PMI)	TMEM11	4.979	4.239	0.0668331424551778	0.115006927882156	MitoCarta3.0
Q96I63;Q96TA2	ATP-dependent zinc metalloprotease YME1L1 (YME1-like 1 (S. cerevisiae))	YME1L1	1.627	1.254	0.0668860253672305	0.149796021388076	MitoCarta3.0
P48735	Isocitrate dehydrogenase [NADP]. mitochondrial (IDH) (EC 1.1.1.42) (ICD-M) (IDP) (NADP(+)-specific ICDH) (Oxalosuccinate decarboxylase)	IDH2	2.839	2.579	0.0675825890441063	0.0973750896598034	MitoCarta3.0
Q9ULW0	Targeting protein for Xklp2 (Differentially expressed in cancerous and non-cancerous lung cells 2) (DIL-2) (Hepatocellular carcinoma-associated antigen 519) (Hepatocellular carcinoma-associated antigen 90) (Protein fls353) (Restricted expression proliferation-associated protein 100) (p100)	TPX2	-3.832	-3.506	0.0675825890441063	0.0956716078601242	0
H7BXR3;H7BZK1;H7BZX1;H7C1R7;O94875	Sorbin and SH3 domain-containing protein 2 (Fragment)	SORBS2	-2.849	-1.986	0.0675889644138942	0.189411354660551	0
B9A062;P13995	Bifunctional methylenetetrahydrofolate dehydrogenase/cyclohydrolase. mitochondrial	MTHFD2	1.509	0.819	0.0676081691518635	0.30514712656906	MitoCarta3.0
O60884	DnaJ homolog subfamily A member 2 (Cell cycle progression restoration gene 3 protein) (Dnj3) (Dj3) (HIRA-interacting protein 4) (Renal carcinoma antigen NY-REN-14)	DNAJA2	3.777	1.198	0.069245244994651	0.561584722596071	0
K7ENI6;K7ERE1;Q8N2U0	TMEM256-PLSCR3 readthrough (NMD candidate)	TMEM256-PLSCR3	4.929	5.266	0.0702896128645577	0.0612447343429982	0
Q8WWV3	Reticulon-4-interacting protein 1. mitochondrial (NOGO-interacting mitochondrial protein)	RTN4IP1	2.456	2.37	0.0702896128645577	0.085198441179051	MitoCarta3.0
A0A1W2PP74;A0A1W2PPB1;P23378	Glycine dehydrogenase (decarboxylating). mitochondrial	GLDC	2.773	2.263	0.0705987706200085	0.135184360099429	MitoCarta3.0
P53597	Succinate--CoA ligase [ADP/GDP-forming] subunit alpha. mitochondrial (EC 6.2.1.4) (EC 6.2.1.5) (Succinyl-CoA synthetase subunit alpha) (SCS-alpha)	SUCLG1	1.855	1.847	0.0710496732554181	0.0789339527496746	MitoCarta3.0
O60292	Signal-induced proliferation-associated 1-like protein 3 (SIPA1-like protein 3) (SPA-1-like protein 3)	SIPA1L3	-2.656	-0.973	0.0723196692784242	0.510653932746488	0
Q7Z6M4	Transcription termination factor 4. mitochondrial (Mitochondrial transcription termination factor 4) (mTERF domain-containing protein 2) [Cleaved into: mTERF domain-containing protein 2 processed]	MTERF4	3.516	3.065	0.0723196692784242	0.115006927882156	MitoCarta3.0
Q96DV4	39S ribosomal protein L38. mitochondrial (L38mt) (MRP-L38) (Mitochondrial large ribosomal subunit protein mL38)	MRPL38	2.618	2.271	0.0732821811158089	0.118063880640239	MitoCarta3.0
Q32NB8	CDP-diacylglycerol--glycerol-3-phosphate 3-phosphatidyltransferase. mitochondrial (EC 2.7.8.5) (Phosphatidylglycerophosphate synthase 1) (PGP synthase 1)	PGS1	3.084	3.514	0.0734561412762604	0.0514580255178305	MitoCarta3.0
E9PCR7;E9PDF2;Q02218	2-oxoglutarate dehydrogenase. mitochondrial	OGDH	1.93	1.9	0.0734561412762604	0.0836548356101851	MitoCarta3.0
Q9Y5J9	Mitochondrial import inner membrane translocase subunit Tim8 B (DDP-like protein) (Deafness dystonia protein 2)	TIMM8B	1.778	2.506	0.0739057797900074	0.0244813227024376	MitoCarta3.0
P23490	Loricrin	LOR	-2.503	0.004	0.0739057797900074	0.997160500086345	0
J3QLS3;J3QQS1;Q9Y2R9	28S ribosomal protein S7. mitochondrial	MRPS7	1.766	1.431	0.0739718795285389	0.142651155612545	MitoCarta3.0
C9JLB7;Q96HP4;U3KQU8	Oxidoreductase NAD-binding domain-containing protein 1	OXNAD1	2.056	1.02	0.0741084614776424	0.36255096381991	MitoCarta3.0
O75964	ATP synthase subunit g. mitochondrial (ATPase subunit g)	ATP5L	2.612	2.082	0.0741084614776424	0.149249576823512	MitoCarta3.0
O96006	Zinc finger BED domain-containing protein 1 (Putative Ac-like transposable element) (dREF homolog)	ZBED1	-1.685	-0.983	0.0743568266861364	0.28573205373227	0
P30405	Peptidyl-prolyl cis-trans isomerase F. mitochondrial (PPIase F) (EC 5.2.1.8) (Cyclophilin D) (CyP-D) (CypD) (Cyclophilin F) (Mitochondrial cyclophilin) (CyP-M) (Rotamase F)	PPIF	1.827	1.886	0.0762079493670204	0.0748599898587637	MitoCarta3.0
P48643	T-complex protein 1 subunit epsilon (TCP-1-epsilon) (CCT-epsilon)	CCT5	-1.523	-1.394	0.0772917489922838	0.106908273312935	0
Q15233	Non-POU domain-containing octamer-binding protein (NonO protein) (54 kDa nuclear RNA- and DNA-binding protein) (55 kDa nuclear protein) (DNA-binding p52/p100 complex. 52 kDa subunit) (NMT55) (p54(nrb)) (p54nrb)	NONO	-2.907	-4.162	0.0786193469782995	0.0247751941595853	0
P04264	Keratin. type II cytoskeletal 1 (67 kDa cytokeratin) (Cytokeratin-1) (CK-1) (Hair alpha protein) (Keratin-1) (K1) (Type-II keratin Kb1)	KRT1	-1.737	-0.908	0.0799640743478954	0.347566348252939	0
C9J0E4;P01040	Cystatin-A	CSTA	-2.487	-1.2	0.079972539561229	0.387740454067988	0
Q96S66	Chloride channel CLIC-like protein 1 (Mid-1-related chloride channel protein 1)	CLCC1	-4.025	-3.153	0.079972539561229	0.164138553078858	0
B3KSI3;O15382	Branched-chain-amino-acid aminotransferase (EC 2.6.1.42)	BCAT2	4.834	4.632	0.079972539561229	0.0971445805659103	MitoCarta3.0
Q9H3N1	Thioredoxin-related transmembrane protein 1 (Thioredoxin domain-containing protein 1) (Transmembrane Trx-related protein)	TMX1	-3.454	-5.49	0.0801089318101276	0.0164012233839228	mito-interacting
Q16654	[Pyruvate dehydrogenase (acetyl-transferring)] kinase isozyme 4. mitochondrial (EC 2.7.11.2) (Pyruvate dehydrogenase kinase isoform 4)	PDK4	2.131	2.099	0.0808427193543872	0.0913090336975097	MitoCarta3.0
Q6R327	Rapamycin-insensitive companion of mTOR (AVO3 homolog) (hAVO3)	RICTOR	-3.105	-4.401	0.0813366301463446	0.0268731362875325	0
F5H4K4;H7BYJ3;O14578	Citron Rho-interacting kinase (Fragment)	CIT	3.633	3.041	0.0821716271916032	0.142651155612545	0
Q96EL2	28S ribosomal protein S24. mitochondrial (MRP-S24) (S24mt) (Mitochondrial small ribosomal subunit protein uS3m) (bMRP-47) (bMRP47)	MRPS24	1.477	1.097	0.0825861866894804	0.189312295771564	MitoCarta3.0
Q8IY81	pre-rRNA processing protein FTSJ3 (EC 2.1.1.-) (2'-O-ribose RNA methyltransferase SPB1 homolog) (Protein ftsJ homolog 3) (Putative rRNA methyltransferase 3)	FTSJ3	-4.071	-4.091	0.0833212449249194	0.0885360428174725	0
O43615	Mitochondrial import inner membrane translocase subunit TIM44	TIMM44	1.518	1.744	0.0836344339151235	0.0578511061396427	MitoCarta3.0
B4DEM9;Q9Y2S7	cDNA FLJ52257. highly similar to Polymerase delta-interacting protein 2	POLDIP2	1.389	1.456	0.0851096497015486	0.0798568555264681	MitoCarta3.0
O75439	Mitochondrial-processing peptidase subunit beta (EC 3.4.24.64) (Beta-MPP) (P-52)	PMPCB	1.641	1.789	0.0851291956657063	0.0697801475855617	MitoCarta3.0
A0A0A0MRG9;Q96SN8	CDK5 regulatory subunit-associated protein 2	CDK5RAP2	-1.977	-3.125	0.0851696854514855	0.0185133579036771	0
A8MUS3;H7BY10;K7EJV9;K7EMA7;K7ERT8;P62750	60S ribosomal protein L23a (Ribosomal protein L23a. isoform CRA_a)	RPL23A	-3.101	-2.885	0.0860024353233061	0.112167611879606	0
E9PH64;Q9Y6M9	NADH dehydrogenase [ubiquinone] 1 beta subcomplex subunit 9	NDUFB9	4.693	1.523	0.0860024353233061	0.579606162199617	MitoCarta3.0
Q9BYV8	Centrosomal protein of 41 kDa (Cep41) (Testis-specific gene A14 protein)	CEP41	2.485	2.575	0.0860024353233061	0.0835814397582064	0
H0YLG5;H0YNE5;Q96TC7	Regulator of microtubule dynamics protein 3 (Fragment)	RMDN3	4.065	1.339	0.0874642785902941	0.575552434352672	MitoCarta3.0
A0A0A0MS29;H7C433	Mitochondrial fission factor	MFF	3.219	3.84	0.0874642785902941	0.0535056542124949	MitoCarta3.0
P04792	Heat shock protein beta-1 (HspB1) (28 kDa heat shock protein) (Estrogen-regulated 24 kDa protein) (Heat shock 27 kDa protein) (HSP 27) (Stress-responsive protein 27) (SRP27)	HSPB1	-2.903	-0.717	0.0874642785902941	0.683717430255957	0
Q9BQP7	Mitochondrial genome maintenance exonuclease 1 (EC 3.1.-.-)	MGME1	1.389	1.421	0.0879157070650009	0.0885360428174725	MitoCarta3.0
A0A0U1RQL9;A0A0U1RQV1	Endogenous retrovirus group K3 member 1 (Fragment)	ERVK3-1	-1.489	-1.034	0.089028787487289	0.230041180686674	0
Q70EL1	Inactive ubiquitin carboxyl-terminal hydrolase 54 (Inactive ubiquitin-specific peptidase 54)	USP54	-2.976	-4.053	0.0892221131038938	0.0345338808612275	0
O43181	NADH dehydrogenase [ubiquinone] iron-sulfur protein 4. mitochondrial (Complex I-18 kDa) (CI-18 kDa) (Complex I-AQDQ) (CI-AQDQ) (NADH-ubiquinone oxidoreductase 18 kDa subunit)	NDUFS4	2.837	2.775	0.0899302020312188	0.101892356124545	MitoCarta3.0
Q9NUB1	Acetyl-coenzyme A synthetase 2-like. mitochondrial (EC 6.2.1.1) (Acetate--CoA ligase 2) (Acetyl-CoA synthetase 2) (AceCS2) (Acyl-CoA synthetase short-chain family member 1)	ACSS1	2.892	2.793	0.0923624358621868	0.108079866406571	MitoCarta3.0
Q86UY8	5'-nucleotidase domain-containing protein 3 (EC 3.1.3.-) (GRP94-neighboring nucleotidase)	NT5DC3	2.439	2.336	0.0923624358621868	0.110596291105288	MitoCarta3.0
Q9Y2Z2	Protein MTO1 homolog. mitochondrial	MTO1	2.02	1.991	0.0923624358621868	0.102154200521338	MitoCarta3.0
Q9BU61	NADH dehydrogenase [ubiquinone] 1 alpha subcomplex assembly factor 3	NDUFAF3	3.868	2.517	0.0928225943564773	0.26724040996425	MitoCarta3.0
Q9H0U6	39S ribosomal protein L18. mitochondrial (L18mt) (MRP-L18) (Mitochondrial large ribosomal subunit protein uL18m)	MRPL18	3.629	2.957	0.0929836195513825	0.168077257011852	MitoCarta3.0
Q8TCS8	Polyribonucleotide nucleotidyltransferase 1. mitochondrial (EC 2.7.7.8) (3'-5' RNA exonuclease OLD35) (PNPase old-35) (Polynucleotide phosphorylase 1) (PNPase 1) (Polynucleotide phosphorylase-like protein)	PNPT1	1.765	2.015	0.0935747817048682	0.0662320632225518	MitoCarta3.0
P07437;Q5JP53	Tubulin beta chain (Tubulin beta-5 chain)	TUBB	-1.496	-1.235	0.0938303589879492	0.164138553078858	0
Q9H444	Charged multivesicular body protein 4b (Chromatin-modifying protein 4b) (CHMP4b) (SNF7 homolog associated with Alix 1) (SNF7-2) (hSnf7-2) (Vacuolar protein sorting-associated protein 32-2) (Vps32-2) (hVps32-2)	CHMP4B	-2.001	-3.139	0.0956563922617484	0.0220597992530712	0
Q10713	Mitochondrial-processing peptidase subunit alpha (EC 3.4.24.64) (Alpha-MPP) (P-55)	PMPCA	1.485	1.495	0.0957131458501708	0.0998698158985506	MitoCarta3.0
P04259	Keratin. type II cytoskeletal 6B (Cytokeratin-6B) (CK-6B) (Keratin-6B) (K6B) (Type-II keratin Kb10)	KRT6B	-1.638	0.602	0.0962165633630764	0.546045741133094	0
F5GXJ1;F5H5N1;O75251	NADH dehydrogenase [ubiquinone] iron-sulfur protein 7. mitochondrial	NDUFS7	1.407	1.348	0.0966631781836123	0.115006927882156	MitoCarta3.0
Q3SY84	Keratin. type II cytoskeletal 71 (Cytokeratin-71) (CK-71) (Keratin-71) (K71) (Type II inner root sheath-specific keratin-K6irs1) (Keratin 6 irs) (hK6irs) (hK6irs1) (Type-II keratin Kb34)	KRT71	-1.718	-1.452	0.0967664796588864	0.159356635296236	0
F6T1Q0;Q6L8Q7	2'.5'-phosphodiesterase 12	PDE12	1.8	1.838	0.0969103845303476	0.0971445805659103	MitoCarta3.0
Q8IYB8	ATP-dependent RNA helicase SUPV3L1. mitochondrial (EC 3.6.4.13) (Suppressor of var1 3-like protein 1) (SUV3-like protein 1)	SUPV3L1	1.231	1.049	0.0969103845303476	0.156026028745027	MitoCarta3.0
O75556	Mammaglobin-B (Lacryglobin) (Lipophilin-C) (Mammaglobin-2) (Secretoglobin family 2A member 1)	SCGB2A1	-3.166	0.786	0.0969103845303476	0.692763549029074	0
Q07065	Cytoskeleton-associated protein 4 (63-kDa cytoskeleton-linking membrane protein) (Climp-63) (p63)	CKAP4	-2.612	-2.244	0.0977567589752319	0.154377750787196	0
P00747	Plasminogen (EC 3.4.21.7) [Cleaved into: Plasmin heavy chain A; Activation peptide; Angiostatin; Plasmin heavy chain A. short form; Plasmin light chain B]	PLG	4.142	3.664	0.09781315769867	0.144050003111889	0
P22033	Methylmalonyl-CoA mutase. mitochondrial (MCM) (EC 5.4.99.2) (Methylmalonyl-CoA isomerase)	MUT	2.982	3.032	0.09781315769867	0.0998698158985506	MitoCarta3.0
P62736;P63267;P68032;P68133	Actin. aortic smooth muscle (Alpha-actin-2) (Cell growth-inhibiting gene 46 protein) [Cleaved into: Actin. aortic smooth muscle. intermediate form]	ACTA2	2.667	1.582	0.0995097341806234	0.321399397687727	0
A0A0D9SF54;A0A0D9SGF6;Q13813	Spectrin alpha chain. non-erythrocytic 1	SPTAN1	-1.683	-1.781	0.10014077482477	0.0913090336975097	0
E7EX44;E9PGZ1;Q05682	Caldesmon	CALD1	-2.694	-1.337	0.10014077482477	0.412682249011728	0
Q96GW9	Methionine--tRNA ligase. mitochondrial (EC 6.1.1.10) (Methionyl-tRNA synthetase 2) (Mitochondrial methionyl-tRNA synthetase) (MtMetRS)	MARS2	2.049	1.86	0.10014077482477	0.137786027471895	MitoCarta3.0
A6NEM2;P51610	Host cell factor 1	HCFC1	-3.676	-3.969	0.100188353412844	0.0865492119910791	0
F2Z3A7;G5E9V2;Q96DA6	Mitochondrial import inner membrane translocase subunit TIM14	DNAJC19	2.742	2.203	0.100188353412844	0.185089825142134	MitoCarta3.0
P82909	28S ribosomal protein S36. mitochondrial (MRP-S36) (S36mt)	MRPS36	1.619	1.596	0.10024833187597	0.111313779067827	MitoCarta3.0
P35908	Keratin. type II cytoskeletal 2 epidermal (Cytokeratin-2e) (CK-2e) (Epithelial keratin-2e) (Keratin-2 epidermis) (Keratin-2e) (K2e) (Type-II keratin Kb2)	KRT2	-1.526	-0.928	0.100947488322004	0.31206270948819	0
A0A2R8Y6Y7;A0A2R8YDQ9;Q9P2R7	Succinate--CoA ligase [ADP-forming] subunit beta. mitochondrial (EC 6.2.1.5) (ATP-specific succinyl-CoA synthetase subunit beta) (A-SCS) (Succinyl-CoA synthetase beta-A chain) (SCS-betaA)	SUCLA2	1.819	1.912	0.100947488322004	0.0941489196389216	MitoCarta3.0
P24752	Acetyl-CoA acetyltransferase. mitochondrial (EC 2.3.1.9) (Acetoacetyl-CoA thiolase) (T2)	ACAT1	1.402	1.326	0.101355111409862	0.125885452764842	MitoCarta3.0
A0A2R8Y6X0;Q9H2P0	Activity-dependent neuroprotector homeobox protein	ADNP	-2.951	-2.716	0.101798363039698	0.135419789091803	0
Q9BRK4	Leucine zipper putative tumor suppressor 2 (hLZTS2) (Protein LAPSER1)	LZTS2	2.252	2.414	0.102755097279254	0.0911623919941854	0
F8VRU3;H0YIV9;O43716	Glutamyl-tRNA(Gln) amidotransferase subunit C. mitochondrial	GATC	3.023	1.855	0.103097365291237	0.31206270948819	MitoCarta3.0
C9JXK0;Q14739	Lamin-B receptor (Fragment)	LBR	-2.183	-4.086	0.104942624104098	0.012340374124862	0
Q14126	Desmoglein-2 (Cadherin family member 5) (HDGC)	DSG2	-4.017	-4.054	0.105305836023581	0.109288837295112	0
Q7Z417	Nuclear fragile X mental retardation-interacting protein 2 (82 kDa FMRP-interacting protein) (82-FIP) (Cell proliferation-inducing gene 1 protein) (FMRP-interacting protein 2)	NUFIP2	-3.839	-2.839	0.10545711654837	0.229343596156552	0
P54098	DNA polymerase subunit gamma-1 (EC 2.7.7.7) (Mitochondrial DNA polymerase catalytic subunit) (PolG-alpha)	POLG	1.283	1.806	0.107395956058604	0.0390330352103177	MitoCarta3.0
P18859	ATP synthase-coupling factor 6. mitochondrial (ATPase subunit F6)	ATP5J	2.846	2.258	0.108111330847013	0.202166121183103	MitoCarta3.0
Q9Y512	Sorting and assembly machinery component 50 homolog (Transformation-related gene 3 protein) (TRG-3)	SAMM50	1.891	1.618	0.109106995245612	0.171248265771079	MitoCarta3.0
P43304	Glycerol-3-phosphate dehydrogenase. mitochondrial (GPD-M) (GPDH-M) (EC 1.1.5.3) (mtGPD)	GPD2	2.786	2.133	0.109127900150291	0.219551186794262	MitoCarta3.0
Q8WVV4	Protein POF1B (Premature ovarian failure protein 1B)	POF1B	-1.264	-0.555	0.10972879844352	0.491014221383405	0
F5GWT4;H0YH68;Q9H4A3	Serine/threonine-protein kinase WNK1	WNK1	-3.799	-2.309	0.10972879844352	0.325861724617197	0
P04083	Annexin A1 (Annexin I) (Annexin-1) (Calpactin II) (Calpactin-2) (Chromobindin-9) (Lipocortin I) (Phospholipase A2 inhibitory protein) (p35)	ANXA1	-2.287	0.866	0.109765946240047	0.550972429696566	0
A8MW50;P07195	L-lactate dehydrogenase (EC 1.1.1.27) (Fragment)	LDHB	1.344	1.84	0.111490914632203	0.0445734031600968	MitoCarta3.0
E7EQB8;P51553	Isocitrate dehydrogenase [NAD] subunit. mitochondrial	IDH3G	3.779	3.635	0.11192684230314	0.131812780816587	MitoCarta3.0
Q8N1N4	Keratin. type II cytoskeletal 78 (Cytokeratin-78) (CK-78) (Keratin-5b) (Keratin-78) (K78) (Type-II keratin Kb40)	KRT78	-1.543	-0.616	0.112542377302677	0.535721462581953	0
C9JRZ6;Q9NX63	MICOS complex subunit	CHCHD3	1.841	1.795	0.112691056139634	0.128344373862613	MitoCarta3.0
Q96RL7	Vacuolar protein sorting-associated protein 13A (Chorea-acanthocytosis protein) (Chorein)	VPS13A	-1.517	-1.321	0.112691056139634	0.169702050577883	mito-interacting
A0A0A0MSI0;Q06830	Peroxiredoxin-1 (Fragment)	PRDX1	-1.15	-0.417	0.112964607695018	0.573599308737128	0
Q7Z7F7;X6RIW1	39S ribosomal protein L55. mitochondrial (L55mt) (MRP-L55) (Mitochondrial large ribosomal subunit protein bL31m) (Mitochondrial large ribosomal subunit protein mL55)	MRPL55	3.119	1.392	0.112987510766431	0.490313988230935	MitoCarta3.0
Q96KQ4	Apoptosis-stimulating of p53 protein 1 (Protein phosphatase 1 regulatory subunit 13B)	PPP1R13B	-4.1	-2.804	0.113205268186664	0.278984631471225	0
Q9Y291	28S ribosomal protein S33. mitochondrial (MRP-S33) (S33mt) (Mitochondrial small ribosomal subunit protein mS33)	MRPS33	2.808	2.89	0.11461320347233	0.112645498049317	MitoCarta3.0
F6SF04;H0Y3C5;J3KPD6;P07948;P08631	Tyrosine-protein kinase (EC 2.7.10.2)	HCK	-1.812	-2.645	0.114629510698339	0.0374101108058178	0
Q6IQ49	Replication stress response regulator SDE2	SDE2	1.403	1.797	0.115185988563168	0.0587365829316459	0
P51970	NADH dehydrogenase [ubiquinone] 1 alpha subcomplex subunit 8 (Complex I-19kD) (CI-19kD) (Complex I-PGIV) (CI-PGIV) (NADH-ubiquinone oxidoreductase 19 kDa subunit)	NDUFA8	2.74	2.179	0.115400537964595	0.212109003364299	MitoCarta3.0
H7C2U6;Q9BPW8	Protein NipSnap homolog 1 (Fragment)	NIPSNAP1	1.319	1.606	0.116292171556149	0.0702211890683492	MitoCarta3.0
E9PMA4;Q2VYF4	LETM1 domain-containing protein LETM2. mitochondrial	LETM2	5.077	5.607	0.116292171556149	0.0946671127605261	MitoCarta3.0
P06576	ATP synthase subunit beta. mitochondrial (EC 3.6.3.14) (ATP synthase F1 subunit beta)	ATP5F1B	1.059	1.121	0.116838971319097	0.106908273312935	MitoCarta3.0
A0A0A0MS99;I3L4X2;P33527	Multidrug resistance-associated protein 1	ABCC1	-2.623	-1.935	0.116838971319097	0.249495563543796	0
P28838	Cytosol aminopeptidase (EC 3.4.11.1) (Leucine aminopeptidase 3) (LAP-3) (Leucyl aminopeptidase) (Peptidase S) (Proline aminopeptidase) (EC 3.4.11.5) (Prolyl aminopeptidase)	LAP3	3.192	3.094	0.116913611298406	0.135419789091803	MitoCarta3.0
G3V1S7;M0QXH4;M0R2V0;Q92839	Hyaluronan synthase 1. isoform CRA_b	HAS1	-2.409	-2.283	0.117139854229703	0.144050003111889	0
H3BRG4;H3BSJ9;P22695	Cytochrome b-c1 complex subunit 2. mitochondrial	UQCRC2	1.839	1.962	0.117468686871652	0.105481147569005	MitoCarta3.0
H0Y5H9;P29508;P48594	Serpin B4 (Fragment)	SERPINB4	-3.524	-3.192	0.117586716350868	0.161521170331671	0
O15400	Syntaxin-7	STX7	-2.351	-3.018	0.118120990766914	0.0607933351236192	0
P49189	4-trimethylaminobutyraldehyde dehydrogenase (TMABADH) (EC 1.2.1.47) (Aldehyde dehydrogenase E3 isozyme) (Aldehyde dehydrogenase family 9 member A1) (EC 1.2.1.3) (Gamma-aminobutyraldehyde dehydrogenase) (EC 1.2.1.19) (R-aminobutyraldehyde dehydrogenase) [Cleaved into: 4-trimethylaminobutyraldehyde dehydrogenase. N-terminally processed]	ALDH9A1	1.257	1.159	0.119166998565764	0.156026028745027	MitoCarta3.0
Q9BQ52	Zinc phosphodiesterase ELAC protein 2 (EC 3.1.26.11) (ElaC homolog protein 2) (Heredity prostate cancer protein 2) (Ribonuclease Z 2) (RNase Z 2) (tRNA 3 endonuclease 2) (tRNase Z 2)	ELAC2	1.658	2.023	0.121010869170432	0.0735958545979876	MitoCarta3.0
E9PR30;P62861	40S ribosomal protein S30	FAU	-2.883	-2.846	0.123894072766984	0.135785913693127	0
C9JSU7;Q9C0K7	STE20-related kinase adapter protein beta (Fragment)	STRADB	-1.573	-0.804	0.12649606879107	0.441170275327694	0
J3KS22;J3QS36;Q7Z4W1	L-xylulose reductase (Fragment)	DCXR	1.62	1.8	0.12649606879107	0.100805169165275	MitoCarta3.0
Q5UIP0	Telomere-associated protein RIF1 (Rap1-interacting factor 1 homolog)	RIF1	3.673	4.225	0.127076629871577	0.0925139273482653	0
Q16822	Phosphoenolpyruvate carboxykinase [GTP]. mitochondrial (PEPCK-M) (EC 4.1.1.32)	PCK2	1.769	0.995	0.127327281312504	0.393809440542709	MitoCarta3.0
E9PIA9;E9PJA6;E9PJJ3;E9PLC9;E9PLX0;E9PMC6;E9PQB3;E9PRM1;E9PSA6;P07384	Calpain-1 catalytic subunit (Fragment)	CAPN1	-2.855	-0.586	0.127821837225986	0.776767942081648	0
Q9NP80	Calcium-independent phospholipase A2-gamma (EC 3.1.1.5) (Intracellular membrane-associated calcium-independent phospholipase A2 gamma) (iPLA2-gamma) (PNPLA-gamma) (Patatin-like phospholipase domain-containing protein 8) (iPLA2-2)	PNPLA8	1.275	0.965	0.127888540606514	0.252533771067349	MitoCarta3.0
B7Z9I1;P11310;Q5T4U5	Medium-chain-specific acyl-CoA dehydrogenase. mitochondrial (cDNA. FLJ78845. highly similar to Medium-chain specific acyl-CoA dehydrogenase. mitochondrial (EC 1.3.99.3))	ACADM	1.377	1.55	0.127888540606514	0.0992634339073889	MitoCarta3.0
Q01469	Fatty acid-binding protein 5 (Epidermal-type fatty acid-binding protein) (E-FABP) (Fatty acid-binding protein. epidermal) (Psoriasis-associated fatty acid-binding protein homolog) (PA-FABP)	FABP5	-1.952	-0.556	0.128034166331597	0.683030190615556	0
E5RG02	Putative serine protease 46 (EC 3.4.21.-) (Serine protease 46 pseudogene)	PRSS46P	-3.308	-1.864	0.128441078103692	0.395338779741564	0
P18850	Cyclic AMP-dependent transcription factor ATF-6 alpha (cAMP-dependent transcription factor ATF-6 alpha) (Activating transcription factor 6 alpha) (ATF6-alpha) [Cleaved into: Processed cyclic AMP-dependent transcription factor ATF-6 alpha]	ATF6	-1.442	-0.325	0.129001736207356	0.750729096821896	0
P42704	Leucine-rich PPR motif-containing protein. mitochondrial (130 kDa leucine-rich protein) (LRP 130) (GP130)	LRPPRC	1.254	1.058	0.129001736207356	0.205016797995769	MitoCarta3.0
Q04695	Keratin. type I cytoskeletal 17 (39.1) (Cytokeratin-17) (CK-17) (Keratin-17) (K17)	KRT17	-1.128	1.005	0.129324173903212	0.182189533625259	0
A0A075B6E9;Q96NW7	Leucine-rich repeat-containing protein 7	LRRC7	-3.984	-4.288	0.129676366911783	0.114103026723808	0
Q9UIJ7	GTP:AMP phosphotransferase AK3. mitochondrial (EC 2.7.4.10) (Adenylate kinase 3) (AK 3) (Adenylate kinase 3 alpha-like 1)	AK3	1.394	1.634	0.129676366911783	0.0907413823561471	MitoCarta3.0
E7ENY0;E7EV99;H0Y9H2;H0YG19;P35611	Alpha-adducin	ADD1	-1.961	0.194	0.130270840692255	0.893322771735029	0
P00505	Aspartate aminotransferase. mitochondrial (mAspAT) (EC 2.6.1.1) (EC 2.6.1.7) (Fatty acid-binding protein) (FABP-1) (Glutamate oxaloacetate transaminase 2) (Kynurenine aminotransferase 4) (Kynurenine aminotransferase IV) (Kynurenine--oxoglutarate transaminase 4) (Kynurenine--oxoglutarate transaminase IV) (Plasma membrane-associated fatty acid-binding protein) (FABPpm) (Transaminase A)	GOT2	1.363	0.791	0.132676301520132	0.387694351406978	MitoCarta3.0
P00403	Cytochrome c oxidase subunit 2 (Cytochrome c oxidase polypeptide II)	MT-CO2	2.075	1.89	0.133396532852266	0.177553945670524	MitoCarta3.0
Q16762	Thiosulfate sulfurtransferase (EC 2.8.1.1) (Rhodanese)	TST	2.443	1.522	0.133635456985913	0.353914740270608	MitoCarta3.0
O95168	NADH dehydrogenase [ubiquinone] 1 beta subcomplex subunit 4 (Complex I-B15) (CI-B15) (NADH-ubiquinone oxidoreductase B15 subunit)	NDUFB4	2.621	3.885	0.133934398079591	0.0434431369522772	MitoCarta3.0
Q9Y2D5	A-kinase anchor protein 2 (AKAP-2) (AKAP-KL) (Protein kinase A-anchoring protein 2) (PRKA2)	AKAP2	-2.073	-2.984	0.133934398079591	0.0473814733217608	0
A0A087WY71;C9JGT8;C9JJ47;C9JJD3;C9JPV8;C9JTK4;E9PFW3;Q96CW1	AP-2 complex subunit mu	AP2M1	-1.865	-0.686	0.134324449907743	0.593681085490059	0
P42166	Lamina-associated polypeptide 2. isoform alpha (Thymopoietin isoform alpha) (TP alpha) (Thymopoietin-related peptide isoform alpha) (TPRP isoform alpha) [Cleaved into: Thymopoietin (TP) (Splenin); Thymopentin (TP5)]	TMPO	-1.904	-3.493	0.135650765603318	0.0201149960447177	0
Q9UIQ6	Leucyl-cystinyl aminopeptidase (Cystinyl aminopeptidase) (EC 3.4.11.3) (Insulin-regulated membrane aminopeptidase) (Insulin-responsive aminopeptidase) (IRAP) (Oxytocinase) (OTase) (Placental leucine aminopeptidase) (P-LAP) [Cleaved into: Leucyl-cystinyl aminopeptidase. pregnancy serum form]	LNPEP	-3.4	-2.893	0.135650765603318	0.210751379576594	0
P18031	Tyrosine-protein phosphatase non-receptor type 1 (EC 3.1.3.48) (Protein-tyrosine phosphatase 1B) (PTP-1B)	PTPN1	1.84	0.309	0.136039442178633	0.825861282113225	0
Q8NBX0	Saccharopine dehydrogenase-like oxidoreductase (EC 1.-.-.-)	SCCPDH	1.577	0.409	0.136572981237279	0.718973268550679	0
Q9H0H5	Rac GTPase-activating protein 1 (Male germ cell RacGap) (MgcRacGAP) (Protein CYK4 homolog) (CYK4) (HsCYK-4)	RACGAP1	-3.193	-6.546	0.137608539218945	0.0129849703827571	0
P12235	ADP/ATP translocase 1 (ADP.ATP carrier protein 1) (ADP.ATP carrier protein. heart/skeletal muscle isoform T1) (Adenine nucleotide translocator 1) (ANT 1) (Solute carrier family 25 member 4)	SLC25A4	1.045	0.912	0.137608539218945	0.202166121183103	MitoCarta3.0
P30048	Thioredoxin-dependent peroxide reductase. mitochondrial (EC 1.11.1.15) (Antioxidant protein 1) (AOP-1) (HBC189) (Peroxiredoxin III) (Prx-III) (Peroxiredoxin-3) (Protein MER5 homolog)	PRDX3	1.1	1.223	0.137871973999999	0.112124641421452	MitoCarta3.0
A0A1W2PQ51;A0A1X7SBZ2;J3KTA4;P17844;Q92841	Probable ATP-dependent RNA helicase DDX17	DDX17	-2.183	-2.722	0.137871973999999	0.0816995289127768	0
K7ENP1;Q5JY02;Q7Z4G4	tRNA (guanine(10)-N2)-methyltransferase homolog	TRMT11	2.339	2.296	0.137871973999999	0.154377750787196	0
P40926	Malate dehydrogenase. mitochondrial (EC 1.1.1.37)	MDH2	1.235	1.299	0.138140828090139	0.130529940889814	MitoCarta3.0
P61020	Ras-related protein Rab-5B	RAB5B	2.703	2.275	0.138288161738766	0.219692390698782	0
Q9NS69	Mitochondrial import receptor subunit TOM22 homolog (hTom22) (1C9-2) (Translocase of outer membrane 22 kDa subunit homolog)	TOMM22	2.308	2.082	0.138288161738766	0.189288081852628	MitoCarta3.0
Q9HCC0	Methylcrotonoyl-CoA carboxylase beta chain. mitochondrial (MCCase subunit beta) (EC 6.4.1.4) (3-methylcrotonyl-CoA carboxylase 2) (3-methylcrotonyl-CoA carboxylase non-biotin-containing subunit) (3-methylcrotonyl-CoA:carbon dioxide ligase subunit beta)	MCCC2	1.462	1.682	0.138702653682669	0.103030915869502	MitoCarta3.0
A0A0U1RQF0;P49327	Fatty acid synthase	FASN	-1.156	-1.475	0.138856557879538	0.0770852868374176	MitoCarta3.0
P19338	Nucleolin (Protein C23)	NCL	-2.868	-4.896	0.139505393577717	0.028374068443929	0
P05089	Arginase-1 (EC 3.5.3.1) (Liver-type arginase) (Type I arginase)	ARG1	-1.284	-0.206	0.14049243313727	0.835157713254204	0
J3KQ48;Q9Y3E5	Peptidyl-tRNA hydrolase 2. mitochondrial	PTRH2	1.318	0.474	0.14049243313727	0.611333908879682	MitoCarta3.0
P23246	Splicing factor. proline- and glutamine-rich (100 kDa DNA-pairing protein) (hPOMp100) (DNA-binding p52/p100 complex. 100 kDa subunit) (Polypyrimidine tract-binding protein-associated-splicing factor) (PSF) (PTB-associated-splicing factor)	SFPQ	-3.022	-2.784	0.142000716845093	0.185089825142134	0
P56181	NADH dehydrogenase [ubiquinone] flavoprotein 3. mitochondrial (Complex I-9kD) (CI-9kD) (NADH-ubiquinone oxidoreductase 9 kDa subunit) (Renal carcinoma antigen NY-REN-4)	NDUFV3	1.429	1.192	0.142000716845093	0.229221891187623	MitoCarta3.0
Q9Y305	Acyl-coenzyme A thioesterase 9. mitochondrial (Acyl-CoA thioesterase 9) (EC 3.1.2.-) (Acyl-CoA thioester hydrolase 9)	ACOT9	1.303	1.189	0.142383220674664	0.189312295771564	MitoCarta3.0
O94925	Glutaminase kidney isoform. mitochondrial (GLS) (EC 3.5.1.2) (K-glutaminase) (L-glutamine amidohydrolase)	GLS	1.593	1.524	0.142843795405631	0.171248265771079	MitoCarta3.0
B1AL05;H0Y6Y8;H0YBU8;Q8N983	39S ribosomal protein L43. mitochondrial	MRPL43	3.287	2.087	0.142843795405631	0.359894298086599	MitoCarta3.0
F8WAS3;Q16718	NADH dehydrogenase [ubiquinone] 1 alpha subcomplex subunit 5	NDUFA5	1.294	1.561	0.142856146305195	0.0941489196389216	MitoCarta3.0
H3BMH2;H3BSC1;P62491;Q15907	Ras-related protein Rab-11A (Fragment)	RAB11A	3.772	3.202	0.147394749394626	0.228289327874234	0
P22528;P35321	Cornifin-B (14.9 kDa pancornulin) (Small proline-rich protein IB) (SPR-IB)	SPRR1B	-1.056	0.334	0.147534282081258	0.668843017730502	0
F5GX77;Q9UI30	Multifunctional methyltransferase subunit TRM112-like protein	TRMT112	3.259	2.087	0.147595396661502	0.362093683997274	0
P48047	ATP synthase subunit O. mitochondrial (Oligomycin sensitivity conferral protein) (OSCP)	ATP5O	1.668	1.792	0.147595396661502	0.132909710160084	MitoCarta3.0
P40227	T-complex protein 1 subunit zeta (TCP-1-zeta) (Acute morphine dependence-related protein 2) (CCT-zeta-1) (HTR3) (Tcp20)	CCT6A	-2.09	-2.322	0.147595396661502	0.121832322780166	0
J3KNA0;Q15070;S4R3Q9	Mitochondrial inner membrane protein OXA1L	OXA1L	1.287	1.65	0.149729633543945	0.0834290346003738	MitoCarta3.0
E7EUU4;E7EX73;E9PGM1;Q04637	Eukaryotic translation initiation factor 4 gamma 1	EIF4G1	-1.55	-2.145	0.149804294070751	0.0648913464948964	0
O95292	Vesicle-associated membrane protein-associated protein B/C (VAMP-B/VAMP-C) (VAMP-associated protein B/C) (VAP-B/VAP-C)	VAPB	-2.637	-2.11	0.149804294070751	0.257941892656252	mito-interacting
E5RFI6;E5RFP9;E5RG37;E5RGV4;E5RH52;E5RHE7;E5RJ04;H3BM24;Q13547;Q5TEE2;Q92769	Histone deacetylase 2 (Fragment)	HDAC2	1.771	0.531	0.149813517340089	0.687969947319046	0
A0A0C4DGI3;B4DJV2;O75390	Citrate synthase	CS	1.511	1.579	0.150154242650151	0.145695615457922	MitoCarta3.0
A8MUD9;P18124	60S ribosomal protein L7	RPL7	2.827	3.169	0.155155112686903	0.1250916544631	0
Q9NQ50	39S ribosomal protein L40. mitochondrial (L40mt) (MRP-L40) (Mitochondrial large ribosomal subunit protein mL40) (Nuclear localization signal-containing protein deleted in velocardiofacial syndrome) (Up-regulated in metastasis)	MRPL40	1.021	0.786	0.155385919016676	0.282890603282094	MitoCarta3.0
D6RDU9;D6REA0;O75879	Glutamyl-tRNA(Gln) amidotransferase subunit B. mitochondrial	GATB	1.479	1.171	0.155544881447654	0.271319822243709	MitoCarta3.0
I3L1P8;Q02978	Mitochondrial 2-oxoglutarate/malate carrier protein (Fragment)	SLC25A11	1.361	1.123	0.156778571199128	0.252677818076527	MitoCarta3.0
O95721	Synaptosomal-associated protein 29 (SNAP-29) (Soluble 29 kDa NSF attachment protein) (Vesicle-membrane fusion protein SNAP-29)	SNAP29	-0.992	-0.81	0.157623374412857	0.257739393885954	MitoCarta3.0
H3BLS7;Q5THJ4	Vacuolar protein sorting-associated protein 13D (Fragment)	VPS13D	1.366	1.442	0.161393754565337	0.151858043680834	MitoCarta3.0
Q9NUJ1	Mycophenolic acid acyl-glucuronide esterase. mitochondrial (EC 3.1.1.93) (Alpha/beta hydrolase domain-containing protein 10) (Abhydrolase domain-containing protein 10)	ABHD10	3.06	5.591	0.161928419009228	0.0274786010805948	MitoCarta3.0
Q9HBH1	Peptide deformylase. mitochondrial (EC 3.5.1.88) (Polypeptide deformylase)	PDF	1.967	2.542	0.162159608913262	0.089282884714099	MitoCarta3.0
P06748	Nucleophosmin (NPM) (Nucleolar phosphoprotein B23) (Nucleolar protein NO38) (Numatrin)	NPM1	-2.08	-3.431	0.162667077477256	0.0403190033243935	0
A0A1B0GV23;A0A1B0GVD5;A0A1B0GW44;A0A1B0GWE8;H7C1V0;P07339	Cathepsin D	CTSD	-1.764	-0.898	0.164471803955678	0.499265013233907	0
P05165	Propionyl-CoA carboxylase alpha chain. mitochondrial (PCCase subunit alpha) (EC 6.4.1.3) (Propanoyl-CoA:carbon dioxide ligase subunit alpha)	PCCA	-1.349	-0.716	0.165004187375419	0.479510483624777	MitoCarta3.0
D6REL8;P02675	Fibrinogen beta chain	FGB	5.415	4.519	0.165004187375419	0.256960364106689	0
Q9Y230	RuvB-like 2 (EC 3.6.4.12) (48 kDa TATA box-binding protein-interacting protein) (48 kDa TBP-interacting protein) (51 kDa erythrocyte cytosolic protein) (ECP-51) (INO80 complex subunit J) (Repressing pontin 52) (Reptin 52) (TIP49b) (TIP60-associated protein 54-beta) (TAP54-beta)	RUVBL2	-1.334	-1.555	0.165983969493988	0.121617831601478	0
Q7Z2W9	39S ribosomal protein L21. mitochondrial (L21mt) (MRP-L21) (Mitochondrial large ribosomal subunit protein bL21m)	MRPL21	3.375	4.843	0.167143669365819	0.0665085485764446	MitoCarta3.0
F5H6X6;Q14697	Neutral alpha-glucosidase AB	GANAB	2.909	0.295	0.168312218015201	0.901788322106927	0
O75380	NADH dehydrogenase [ubiquinone] iron-sulfur protein 6. mitochondrial (Complex I-13kD-A) (CI-13kD-A) (NADH-ubiquinone oxidoreductase 13 kDa-A subunit)	NDUFS6	1.036	0.826	0.168312218015201	0.282316287586733	MitoCarta3.0
Q13825	Methylglutaconyl-CoA hydratase. mitochondrial (EC 4.2.1.18) (AU-specific RNA-binding enoyl-CoA hydratase) (AU-binding protein/enoyl-CoA hydratase) (Itaconyl-CoA hydratase) (EC 4.2.1.56)	AUH	3.512	2.701	0.168312218015201	0.299642856678381	MitoCarta3.0
C9JRX8;C9JY28;F5H189;Q9HD34	LYR motif-containing protein 4	LYRM4	2.118	3.193	0.169397825904425	0.0578823706974633	MitoCarta3.0
Q13085	Acetyl-CoA carboxylase 1 (ACC1) (EC 6.4.1.2) (ACC-alpha) [Includes: Biotin carboxylase (EC 6.3.4.14)]	ACACA	-1.11	-0.353	0.169397825904425	0.685596401885085	MitoCarta3.0
Q96RQ3	Methylcrotonoyl-CoA carboxylase subunit alpha. mitochondrial (MCCase subunit alpha) (EC 6.4.1.4) (3-methylcrotonyl-CoA carboxylase 1) (3-methylcrotonyl-CoA carboxylase biotin-containing subunit) (3-methylcrotonyl-CoA:carbon dioxide ligase subunit alpha)	MCCC1	-1.249	-0.754	0.169824146463995	0.421666742157128	MitoCarta3.0
Q5T749	Keratinocyte proline-rich protein (hKPRP)	KPRP	-1.161	-0.337	0.17114074706571	0.714564487948996	0
Q9NQ29	Putative RNA-binding protein Luc7-like 1 (Putative SR protein LUC7B1) (SR+89)	LUC7L	2.728	0.759	0.173090750764878	0.728154567607513	0
Q96P63	Serpin B12	SERPINB12	-1.931	-2.618	0.173229938367041	0.0846246604591885	0
P49207	60S ribosomal protein L34 (Large ribosomal subunit protein eL34)	RPL34	-2.101	-0.881	0.174350749354484	0.585797450559512	0
P09543	2'.3'-cyclic-nucleotide 3'-phosphodiesterase (CNP) (CNPase) (EC 3.1.4.37)	CNP	1.142	0.996	0.17488464809947	0.249495563543796	0
Q9Y383	Putative RNA-binding protein Luc7-like 2	LUC7L2	3.264	0.4	0.17488464809947	0.886362925152335	0
A0A0C4DG89;Q7L014	Probable ATP-dependent RNA helicase DDX46	DDX46	2.381	0.534	0.176240250600453	0.789387374150609	0
L0R6Q1	SLC35A4 upstream open reading frame protein	SLC35A4	2.989	2.659	0.1762701269463	0.242041531266881	0
C9J2Y4;E7EQY1;Q96C01	Protein FAM136A	FAM136A	2.468	1.443	0.176865843362876	0.445849971406374	MitoCarta3.0
A8MXB9	Inactive C-alpha-formylglycine-generating enzyme 2	SUMF2	2.894	3.776	0.176865843362876	0.0971445805659103	0
P14543	Nidogen-1 (NID-1) (Entactin)	NID1	3.005	1.18	0.178323791321391	0.617657388936568	0
Q15118	[Pyruvate dehydrogenase (acetyl-transferring)] kinase isozyme 1. mitochondrial (EC 2.7.11.2) (Pyruvate dehydrogenase kinase isoform 1) (PDH kinase 1)	PDK1	0.936	0.825	0.178393702297676	0.249495563543796	MitoCarta3.0
Q9BSJ5	Uncharacterized protein C17orf80 (Cell migration-inducing gene 3 protein) (Human lung cancer oncogene 8 protein) (HLC-8)	C17orf80	1.408	1.641	0.179883078532031	0.134646630329756	0
Q9P0L0	Vesicle-associated membrane protein-associated protein A (VAMP-A) (VAMP-associated protein A) (VAP-A) (33 kDa VAMP-associated protein) (VAP-33)	VAPA	-3.219	-3.365	0.179883078532031	0.175233850819237	0
A0A286YEY1;P01876	Immunoglobulin heavy constant alpha 1 (Fragment)	IGHA1	-1.03	0.314	0.183119952070918	0.708557719092776	0
Q15058	Kinesin-like protein KIF14	KIF14	-2.341	-1.412	0.183173769889454	0.439078790718402	0
A0A087WUZ3;Q01082	Spectrin beta chain	SPTBN1	-2.294	-2.032	0.183173769889454	0.252399038381281	0
Q5D862	Filaggrin-2 (FLG-2) (Intermediate filament-associated and psoriasis-susceptibility protein) (Ifapsoriasin)	FLG2	-0.997	-0.268	0.183785679559547	0.744961729015374	0
P24534	Elongation factor 1-beta (EF-1-beta)	EEF1B2	-2.719	-3.799	0.183901554031378	0.0843192330541816	0
E7EPB3;P50914	60S ribosomal protein L14	RPL14	1.106	1.365	0.184570305429714	0.118898822455598	0
P08574	Cytochrome c1. heme protein. mitochondrial (Complex III subunit 4) (Complex III subunit IV) (Cytochrome b-c1 complex subunit 4) (Ubiquinol-cytochrome-c reductase complex cytochrome c1 subunit) (Cytochrome c-1)	CYC1	2.165	1.66	0.187587694928769	0.322724114561523	MitoCarta3.0
P61006	Ras-related protein Rab-8A (Oncogene c-mel)	RAB8A	-1.716	-1.224	0.189655767829166	0.362093683997274	0
P10109	Adrenodoxin. mitochondrial (Adrenal ferredoxin) (Ferredoxin-1) (Hepatoredoxin)	FDX1	2.539	2.624	0.19108785989592	0.189411354660551	MitoCarta3.0
G3V3R1;G3V433;G3V4S6;P49757	Protein numb homolog (Fragment)	NUMB	-1.82	-1.806	0.192302168623357	0.210350858275759	0
H0YCZ4;H0YEX4;Q4KMG0	Cell adhesion molecule-related/down-regulated by oncogenes (Fragment)	CDON	-1.208	-0.638	0.192302168623357	0.512947705428705	0
Q5TAQ0;Q9BRT2;V5IRT4	Ubiquinol-cytochrome-c reductase complex assembly factor 2	UQCC2	1.268	1.506	0.192305182588607	0.137918318257176	MitoCarta3.0
A0A0A0MTC4;A0A0A0MTC6;A0A0A0MTD1;E7EPX0;E7EVJ4;E9PH62;F8VPI7;Q9NUL3	Double-stranded RNA-binding protein Staufen homolog 2	STAU2	3.324	6.529	0.192305182588607	0.0283622391979147	0
E9PEX6;P09622	Dihydrolipoyl dehydrogenase (EC 1.8.1.4)	DLD	1.503	1.671	0.193963727673859	0.164138553078858	MitoCarta3.0
O75323	Protein NipSnap homolog 2 (NipSnap2) (Glioblastoma-amplified sequence)	NIPSNAP2	1.516	1.401	0.195753968695055	0.247043324478771	MitoCarta3.0
A6NIF9;A6NK38;B4DR61;C9JJV4;C9JXC6;F2Z2C7;F8W776;H7C069;H7C1Q9;P61619;Q8TC24;Q9H9S3	Protein transport protein Sec61 subunit alpha isoform 2	SEC61A2	1.881	1.077	0.196362779956393	0.481880218964514	0
K7ENL7;K7ENR7;P50552	Vasodilator-stimulated phosphoprotein	VASP	5.091	3.84	0.197096655648107	0.342693860368201	0
P08F94	Fibrocystin (Polycystic kidney and hepatic disease 1 protein) (Polyductin) (Tigmin)	PKHD1	5.479	6.598	0.198273660589561	0.137982639001544	0
C9JSQ1;F8WCN3;P12532	Creatine kinase U-type. mitochondrial (Fragment)	CKMT1B	1.583	1.439	0.198273660589561	0.256960364106689	MitoCarta3.0
C9JQR6;H0Y8F1;Q13308	Inactive tyrosine-protein kinase 7 (Fragment)	PTK7	-2.098	-2.553	0.198861484275272	0.135419789091803	0
A0A087WUX8;A0A087WYF7;Q6UXV4	MICOS complex subunit	APOOL	1.958	0.784	0.199245056903319	0.628868612933988	MitoCarta3.0
A0A087WV22;F8W7C6;P27635;X1WI28	60S ribosomal protein L10	RPL10	3.464	1.167	0.201082104044762	0.692421637272006	0
A0A087X2B5;I3L192;P35613	Basigin (Fragment)	BSG	-1.524	-1.48	0.201082104044762	0.229343596156552	0
B4DNK4;H3BTN5;P14618	Pyruvate kinase (EC 2.7.1.40)	PKM	-0.981	-0.482	0.201167539293117	0.550972429696566	0
P25705	ATP synthase subunit alpha. mitochondrial (ATP synthase F1 subunit alpha)	ATP5F1A	0.994	0.913	0.201167539293117	0.256725076636863	MitoCarta3.0
P30038	Delta-1-pyrroline-5-carboxylate dehydrogenase. mitochondrial (P5C dehydrogenase) (EC 1.2.1.88) (Aldehyde dehydrogenase family 4 member A1) (L-glutamate gamma-semialdehyde dehydrogenase)	ALDH4A1	1.158	1.42	0.201403967641879	0.135419789091803	MitoCarta3.0
P11177	Pyruvate dehydrogenase E1 component subunit beta. mitochondrial (PDHE1-B) (EC 1.2.4.1)	PDHB	1.132	1.256	0.20431216300512	0.175233850819237	MitoCarta3.0
P42167	Lamina-associated polypeptide 2. isoforms beta/gamma (Thymopoietin. isoforms beta/gamma) (TP beta/gamma) (Thymopoietin-related peptide isoforms beta/gamma) (TPRP isoforms beta/gamma) [Cleaved into: Thymopoietin (TP) (Splenin); Thymopentin (TP5)]	TMPO	-3.473	-2.184	0.20613629244499	0.445849971406374	0
A0A0A0MRC8;A0A0A0MSC0;A0A0A0MSD9;A0A0A0MT07;F8WEA4;Q9NR82	Potassium voltage-gated channel subfamily KQT member 5	KCNQ5	-2.136	-2.842	0.206136935464884	0.112124641421452	0
P25311	Zinc-alpha-2-glycoprotein (Zn-alpha-2-GP) (Zn-alpha-2-glycoprotein)	AZGP1	-2.341	0.325	0.208677347406384	0.881609448147005	0
Q6ZMZ0	E3 ubiquitin-protein ligase RNF19B (EC 2.3.2.31) (IBR domain-containing protein 3) (Natural killer lytic-associated molecule) (RING finger protein 19B)	RNF19B	-2.764	-4.866	0.208677347406384	0.0469980144203189	0
O43303	Centriolar coiled-coil protein of 110 kDa (Centrosomal protein of 110 kDa) (CP110) (Cep110)	CCP110	-2.342	-2.442	0.209173068922796	0.206852474520211	0
Q9UPV0	Centrosomal protein of 164 kDa (Cep164)	CEP164	-3.234	-5.228	0.209265413233778	0.0640320201946083	0
P80723	Brain acid soluble protein 1 (22 kDa neuronal tissue-enriched acidic protein) (Neuronal axonal membrane protein NAP-22)	BASP1	1.522	1.128	0.210075305746566	0.368144968074783	0
Q9HCG7	Non-lysosomal glucosylceramidase (NLGase) (EC 3.2.1.45) (Beta-glucocerebrosidase 2) (Beta-glucosidase 2) (Glucosylceramidase 2)	GBA2	2.937	1.7	0.210075305746566	0.49418549211414	0
M0QWZ7;Q9NP81	Serine--tRNA ligase. mitochondrial (Seryl-tRNA synthetase 2. isoform CRA_d)	SARS2	1.326	1.509	0.210323488630921	0.171418532584877	MitoCarta3.0
P78540	Arginase-2. mitochondrial (EC 3.5.3.1) (Arginase II) (Kidney-type arginase) (Non-hepatic arginase) (Type II arginase)	ARG2	2.717	1.34	0.210416692322058	0.55983074577172	MitoCarta3.0
A8CG34;Q96HA1	Nuclear envelope pore membrane protein POM 121C (Nuclear pore membrane protein 121-2) (POM121-2) (Pore membrane protein of 121 kDa C)	POM121C	-2.597	-1.417	0.21078279535063	0.520256745570699	0
P98160	Basement membrane-specific heparan sulfate proteoglycan core protein (HSPG) (Perlecan) (PLC) [Cleaved into: Endorepellin; LG3 peptide]	HSPG2	1.71	2.395	0.214907221152816	0.103108961107333	0
Q96JM3	Chromosome alignment-maintaining phosphoprotein 1 (Zinc finger protein 828)	CHAMP1	-2.015	-2.317	0.216665100795984	0.172732085038443	0
Q9C0H5	Rho GTPase-activating protein 39	ARHGAP39	-2.186	-1.147	0.217813424076303	0.542122243457613	0
B7Z8R2;D6RIZ0;E5RHU2;Q8WV60	Pentatricopeptide repeat-containing protein 2. mitochondrial (cDNA FLJ55874. highly similar to Homo sapiens pentatricopeptide repeat domain 2 (PTCD2). mRNA)	PTCD2	3.635	1.475	0.217838421389081	0.643514062849087	MitoCarta3.0
Q9ULV4	Coronin-1C (Coronin-3) (hCRNN4)	CORO1C	-1.54	-1.142	0.220289658315868	0.380185414279066	0
O43819	Protein SCO2 homolog. mitochondrial	SCO2	1.742	2.353	0.220329389560875	0.118251308294354	MitoCarta3.0
A0A2R8Y3M4;A0A2R8Y4Y7;A0A2R8Y726;A0A2R8Y7B8;A0A2R8Y7E2;A0A2R8YDQ1;A0A2U3TZH1;Q9UQ90	Paraplegin	SPG7	2.168	2.41	0.220329389560875	0.189411354660551	MitoCarta3.0
Q49B96	Cytochrome c oxidase assembly protein COX19 (hCOX19)	COX19	2.041	-0.191	0.220329389560875	0.922881379243202	MitoCarta3.0
A0A087WXB0;O15126	Secretory carrier-associated membrane protein (Secretory carrier membrane protein)	SCAMP1	-2.509	-2.971	0.220329389560875	0.165090389808352	0
Q96C36	Pyrroline-5-carboxylate reductase 2 (P5C reductase 2) (P5CR 2) (EC 1.5.1.2)	PYCR2	0.992	1.302	0.220329389560875	0.128344373862613	MitoCarta3.0
E7EMK3;J3QLD9;Q14254	Flotillin-2	FLOT2	-1.263	-1.152	0.220329389560875	0.281243434041858	0
Q86YZ3	Hornerin	HRNR	-0.979	-0.459	0.220709259678899	0.588033912567526	0
A0A087WVQ6;Q00610	Clathrin heavy chain	CLTC	2.537	-0.065	0.221922480977884	0.98316172055963	0
Q9BSF4	Mitochondrial import inner membrane translocase subunit Tim29 (TIM29)	TIMM29	1.43	-0.285	0.226997839584445	0.835587931891649	MitoCarta3.0
Q6KB66	Keratin. type II cytoskeletal 80 (Cytokeratin-80) (CK-80) (Keratin-80) (K80) (Type-II keratin Kb20)	KRT80	-0.95	0.006	0.226997839584445	0.994725188542906	0
C9JZP6;Q13268	Dehydrogenase/reductase SDR family member 2. mitochondrial (Fragment)	DHRS2	1.621	1.464	0.227295885790452	0.293356137263133	MitoCarta3.0
Q9NX14	NADH dehydrogenase [ubiquinone] 1 beta subcomplex subunit 11. mitochondrial (Complex I-ESSS) (CI-ESSS) (NADH-ubiquinone oxidoreductase ESSS subunit) (Neuronal protein 17.3) (Np17.3) (p17.3)	NDUFB11	1.567	1.805	0.227491093674419	0.18359883717929	MitoCarta3.0
P38117	Electron transfer flavoprotein subunit beta (Beta-ETF)	ETFB	1.401	1.751	0.228890345330607	0.152509923304453	MitoCarta3.0
O14828	Secretory carrier-associated membrane protein 3 (Secretory carrier membrane protein 3)	SCAMP3	-2.039	-2.183	0.23042041086203	0.218390382724491	0
P23786	Carnitine O-palmitoyltransferase 2. mitochondrial (EC 2.3.1.21) (Carnitine palmitoyltransferase II) (CPT II)	CPT2	2.63	2.564	0.230707567879546	0.260476244924709	MitoCarta3.0
Q9NUQ2	1-acyl-sn-glycerol-3-phosphate acyltransferase epsilon (EC 2.3.1.51) (1-acylglycerol-3-phosphate O-acyltransferase 5) (1-AGP acyltransferase 5) (1-AGPAT 5) (Lysophosphatidic acid acyltransferase epsilon) (LPAAT-epsilon)	AGPAT5	1.511	3.063	0.231755133751581	0.0359681308817414	MitoCarta3.0
Q96CS3	FAS-associated factor 2 (Protein ETEA) (UBX domain-containing protein 3B) (UBX domain-containing protein 8)	FAF2	3.316	2.354	0.234400324329827	0.419429290312051	0
Q8TD43	Transient receptor potential cation channel subfamily M member 4 (hTRPM4) (Calcium-activated non-selective cation channel 1) (Long transient receptor potential channel 4) (LTrpC-4) (LTrpC4) (Melastatin-4)	TRPM4	-2.109	-2.005	0.237169136181534	0.279075209236947	0
P49748	Very long-chain specific acyl-CoA dehydrogenase. mitochondrial (VLCAD) (EC 1.3.8.9)	ACADVL	0.957	1.183	0.237300060708869	0.164138553078858	MitoCarta3.0
B4E2Q0;H0Y9V7;P98194	Calcium-transporting ATPase (EC 3.6.3.8)	ATP2C1	-3.149	-4.029	0.23843895002623	0.151758600343614	0
P11182	Lipoamide acyltransferase component of branched-chain alpha-keto acid dehydrogenase complex. mitochondrial (EC 2.3.1.168) (52 kDa mitochondrial autoantigen of primary biliary cirrhosis) (Branched chain 2-oxo-acid dehydrogenase complex component E2) (BCOADC-E2) (Branched-chain alpha-keto acid dehydrogenase complex component E2) (BCKAD-E2) (BCKADE2) (Dihydrolipoamide acetyltransferase component of …	DBT	-0.793	-1.297	0.240534205682017	0.07936108264968	MitoCarta3.0
G5E9V5;G5E9W7;P82650	28S ribosomal protein S22. mitochondrial (Mitochondrial ribosomal protein S22. isoform CRA_a)	MRPS22	0.82	0.924	0.240557708432141	0.205016797995769	MitoCarta3.0
Q13156	Replication protein A 30 kDa subunit (RP-A p30) (Replication factor A protein 4) (RF-A protein 4)	RPA4	-3.622	1.821	0.244561223387276	0.581626361794697	0
E5RJU9;Q86UE4	Protein LYRIC	MTDH	-2.907	-5.922	0.244561223387276	0.0388529758992667	0
Q96BR5	Cytochrome c oxidase assembly factor 7 (Beta-lactamase hcp-like protein) (Respiratory chain assembly factor 1) (Sel1 repeat-containing protein 1)	COA7	2.071	-0.883	0.246429900072135	0.650060904224088	MitoCarta3.0
G3XAM7;P35221	Catenin (Cadherin-associated protein). alpha 1. 102kDa. isoform CRA_a (Catenin alpha-1)	CTNNA1	-2.406	-2.889	0.246947976689548	0.183671092360043	0
A0A2R8YD50;P51659	Peroxisomal multifunctional enzyme type 2	HSD17B4	-2.56	-0.441	0.247440360479488	0.865052488751699	MitoCarta3.0
Q96JM4	Leucine-rich repeat and IQ domain-containing protein 1	LRRIQ1	-1.209	-0.673	0.249721527512169	0.547621618119081	0
Q8WW59	SPRY domain-containing protein 4	SPRYD4	1.955	1.78	0.249912389577332	0.31206270948819	MitoCarta3.0
P00367	Glutamate dehydrogenase 1. mitochondrial (GDH 1) (EC 1.4.1.3)	GLUD1	0.951	1.196	0.249988052687264	0.167750725333075	MitoCarta3.0
O00763	Acetyl-CoA carboxylase 2 (EC 6.4.1.2) (ACC-beta) [Includes: Biotin carboxylase (EC 6.3.4.14)]	ACACB	-0.889	-0.424	0.25062587345594	0.6094354025916	MitoCarta3.0
A0A2R8Y7C0;P69905	Hemoglobin subunit alpha (Fragment)	HBA2	1.472	1.125	0.253240977674399	0.403025896266501	0
A8MXV4	Nucleoside diphosphate-linked moiety X motif 19 (Nudix motif 19) (EC 3.6.1.-)	NUDT19	1.024	1.364	0.253358249755798	0.148872631307924	MitoCarta3.0
P08134;P61586;Q5JR08	Rho-related GTP-binding protein RhoC (Rho cDNA clone 9) (h9)	RHOC	2.282	1.726	0.254394667774174	0.41081583186981	0
P46087	Probable 28S rRNA (cytosine(4447)-C(5))-methyltransferase (EC 2.1.1.-) (Nucleolar protein 1) (Nucleolar protein 2 homolog) (Proliferating-cell nucleolar antigen p120) (Proliferation-associated nucleolar protein p120)	NOP2	-3.025	-3.313	0.256889984257183	0.233746336984744	0
D6R9W4;Q16643	Drebrin (Fragment)	DBN1	-1.449	-1.301	0.25915607603015	0.327285320489377	0
A0A2R8Y840;H0YJG4;Q9HCK8;Q9P2D1	Chromodomain-helicase-DNA-binding protein 8 (Fragment)	CHD8	-2.506	-3.63	0.261120652217409	0.1250916544631	0
O00483	Cytochrome c oxidase subunit NDUFA4 (Complex I-MLRQ) (CI-MLRQ) (NADH-ubiquinone oxidoreductase MLRQ subunit)	NDUFA4	1.168	1.357	0.261120652217409	0.211310024752925	MitoCarta3.0
P22570	NADPH:adrenodoxin oxidoreductase. mitochondrial (AR) (Adrenodoxin reductase) (EC 1.18.1.6) (Ferredoxin--NADP(+) reductase) (Ferredoxin reductase)	FDXR	0.99	1.228	0.26223161421252	0.18421295087863	MitoCarta3.0
Q5T440	Putative transferase CAF17. mitochondrial (EC 2.1.-.-) (Iron-sulfur cluster assembly factor homolog)	IBA57	0.994	0.945	0.262739431660927	0.30514712656906	MitoCarta3.0
A0A087WT38;Q96I51	RCC1-like G exchanging factor-like protein (Fragment)	RCC1L	1.35	1.516	0.263075550861728	0.229108224521528	MitoCarta3.0
F5H2F4;P11586	C-1-tetrahydrofolate synthase. cytoplasmic	MTHFD1	0.909	0.925	0.264708376303881	0.276870488799239	0
Q9NZT1	Calmodulin-like protein 5 (Calmodulin-like skin protein)	CALML5	-1.034	0.146	0.264708376303881	0.891605245155901	0
P13533	Myosin-6 (Myosin heavy chain 6) (Myosin heavy chain. cardiac muscle alpha isoform) (MyHC-alpha)	MYH6	2.528	1.736	0.264778997514535	0.471550396858485	0
H0Y8C3;Q9NZJ7	Mitochondrial carrier homolog 1 (Fragment)	MTCH1	0.927	0.245	0.265409808764255	0.800643253876347	MitoCarta3.0
P17568	NADH dehydrogenase [ubiquinone] 1 beta subcomplex subunit 7 (Cell adhesion protein SQM1) (Complex I-B18) (CI-B18) (NADH-ubiquinone oxidoreductase B18 subunit)	NDUFB7	1.838	2.49	0.26622734778101	0.153557781692026	MitoCarta3.0
P52815	39S ribosomal protein L12. mitochondrial (L12mt) (MRP-L12) (5c5-2) (Mitochondrial large ribosomal subunit protein bL12m)	MRPL12	0.822	0.907	0.267860129624461	0.242189900871134	MitoCarta3.0
Q92947	Glutaryl-CoA dehydrogenase. mitochondrial (GCD) (EC 1.3.8.6)	GCDH	1.094	1.787	0.268871640666229	0.0948620772636088	MitoCarta3.0
Q9UBX3	Mitochondrial dicarboxylate carrier (Solute carrier family 25 member 10)	SLC25A10	1.199	0.631	0.268871640666229	0.585797450559512	MitoCarta3.0
B4DUR8;P49368	T-complex protein 1 subunit gamma	CCT3	-0.889	-1.074	0.269900564299137	0.203803852451342	0
Q9GZT3	SRA stem-loop-interacting RNA-binding protein. mitochondrial	SLIRP	1.033	-0.14	0.270839198126316	0.896919942747363	MitoCarta3.0
Q9Y5L4	Mitochondrial import inner membrane translocase subunit Tim13	TIMM13	2.081	2.353	0.273249881104029	0.237031228110662	MitoCarta3.0
Q92896	Golgi apparatus protein 1 (CFR-1) (Cysteine-rich fibroblast growth factor receptor) (E-selectin ligand 1) (ESL-1) (Golgi sialoglycoprotein MG-160)	GLG1	2.871	5.027	0.273249881104029	0.0805484029852856	0
P04406	Glyceraldehyde-3-phosphate dehydrogenase (GAPDH) (EC 1.2.1.12) (Peptidyl-cysteine S-nitrosylase GAPDH) (EC 2.6.99.-)	GAPDH	-0.809	-0.167	0.274682500643812	0.847974431826348	mito-interacting
F8W726;Q14157	Ubiquitin-associated protein 2-like	UBAP2L	3.106	5.837	0.274682500643812	0.0640320201946083	0
E9PFN5;Q9Y2Q3	Glutathione S-transferase kappa (EC 2.5.1.18)	GSTK1	1.413	1.012	0.275202701378672	0.461710190937183	MitoCarta3.0
O14949	Cytochrome b-c1 complex subunit 8 (Complex III subunit 8) (Complex III subunit VIII) (Ubiquinol-cytochrome c reductase complex 9.5 kDa protein) (Ubiquinol-cytochrome c reductase complex ubiquinone-binding protein QP-C)	UQCRQ	1.862	3.254	0.277024971375572	0.0834290346003738	MitoCarta3.0
E7EQ64;P07477	Trypsin-1	PRSS1	-2.33	-0.246	0.277024971375572	0.923627433557756	0
Q6NVY1	3-hydroxyisobutyryl-CoA hydrolase. mitochondrial (EC 3.1.2.4) (3-hydroxyisobutyryl-coenzyme A hydrolase) (HIB-CoA hydrolase) (HIBYL-CoA-H)	HIBCH	0.851	0.501	0.277024971375572	0.550069155394821	MitoCarta3.0
A0A0C4DGB6;H0YA55;P02768	Serum albumin	ALB	1.641	0.137	0.277024971375572	0.941203047322137	0
C9J1C5;H0YMV8;P42677;Q71UM5	40S ribosomal protein S27	RPS27L	1.067	0.754	0.277024971375572	0.472010682401985	0
O95169	NADH dehydrogenase [ubiquinone] 1 beta subcomplex subunit 8. mitochondrial (Complex I-ASHI) (CI-ASHI) (NADH-ubiquinone oxidoreductase ASHI subunit)	NDUFB8	2.295	1.434	0.277347889208745	0.528642381508533	MitoCarta3.0
Q9HBL7	Plasminogen receptor (KT) (Plg-R(KT))	PLGRKT	1.746	2.824	0.27860275641577	0.104410234351085	MitoCarta3.0
C9JG87;Q9NYK5	39S ribosomal protein L39. mitochondrial (Fragment)	MRPL39	2.053	0.756	0.278646764083547	0.71953046465363	MitoCarta3.0
O75911	Short-chain dehydrogenase/reductase 3 (EC 1.1.1.300) (DD83.1) (Retinal short-chain dehydrogenase/reductase 1) (retSDR1) (Retinol dehydrogenase 17) (Short chain dehydrogenase/reductase family 16C member 1)	DHRS3	2.726	1.637	0.278823523486618	0.546045741133094	0
O43678	NADH dehydrogenase [ubiquinone] 1 alpha subcomplex subunit 2 (Complex I-B8) (CI-B8) (NADH-ubiquinone oxidoreductase B8 subunit)	NDUFA2	1.811	2.12	0.278823523486618	0.228864332997892	MitoCarta3.0
J3KSR5;Q8IXI2	Mitochondrial Rho GTPase 1	RHOT1	2.059	1.164	0.282013455773924	0.571693770887496	MitoCarta3.0
P12236	ADP/ATP translocase 3 (ADP.ATP carrier protein 3) (ADP.ATP carrier protein. isoform T2) (ANT 2) (Adenine nucleotide translocator 3) (ANT 3) (Solute carrier family 25 member 6) [Cleaved into: ADP/ATP translocase 3. N-terminally processed]	SLC25A6	0.785	0.46	0.288150567226076	0.561584722596071	MitoCarta3.0
Q8IWI9	MAX gene-associated protein (MAX dimerization protein 5)	MGA	-1.728	-1.758	0.288150567226076	0.302226113514353	0
Q6NUK1	Calcium-binding mitochondrial carrier protein SCaMC-1 (Mitochondrial ATP-Mg/Pi carrier protein 1) (Mitochondrial Ca(2+)-dependent solute carrier protein 1) (Small calcium-binding mitochondrial carrier protein 1) (Solute carrier family 25 member 24)	SLC25A24	2.405	1.369	0.288150567226076	0.573599308737128	MitoCarta3.0
P22392;Q32Q12	Nucleoside diphosphate kinase B (NDK B) (NDP kinase B) (EC 2.7.4.6) (C-myc purine-binding transcription factor PUF) (Histidine protein kinase NDKB) (EC 2.7.13.3) (nm23-H2)	NME2	0.974	0.327	0.290839605933944	0.75191945335158	0
P55084	Trifunctional enzyme subunit beta. mitochondrial (TP-beta) [Includes: 3-ketoacyl-CoA thiolase (EC 2.3.1.16) (Acetyl-CoA acyltransferase) (Beta-ketothiolase)]	HADHB	1.122	1.126	0.291232689839168	0.311094677038901	MitoCarta3.0
P30086	Phosphatidylethanolamine-binding protein 1 (PEBP-1) (HCNPpp) (Neuropolypeptide h3) (Prostatic-binding protein) (Raf kinase inhibitor protein) (RKIP) [Cleaved into: Hippocampal cholinergic neurostimulating peptide (HCNP)]	PEBP1	-1.953	0.521	0.292828519979354	0.811592944141137	0
P42357	Histidine ammonia-lyase (Histidase) (EC 4.3.1.3)	HAL	-1.125	-0.231	0.294721405104357	0.856172247388722	0
B1AN99;P35030	Trypsin-3 (Fragment)	PRSS3	-1.078	-0.019	0.294837025354001	0.987797095950597	0
P05141	ADP/ATP translocase 2 (ADP.ATP carrier protein 2) (ADP.ATP carrier protein. fibroblast isoform) (Adenine nucleotide translocator 2) (ANT 2) (Solute carrier family 25 member 5) [Cleaved into: ADP/ATP translocase 2. N-terminally processed]	SLC25A5	0.688	0.532	0.294912941367883	0.445368601701901	MitoCarta3.0
A0A087X2I4;I3L3X7;P28072	Proteasome subunit beta type (EC 3.4.25.1)	PSMB6	-0.845	-0.492	0.294946051995535	0.570922610954188	0
A0A1B0GTG2;A0A1B0GTY9;A0A1B0GW77;P49419	Alpha-aminoadipic semialdehyde dehydrogenase	ALDH7A1	0.986	1.036	0.29551259422743	0.295345497853619	MitoCarta3.0
P49862	Kallikrein-7 (hK7) (EC 3.4.21.117) (Serine protease 6) (Stratum corneum chymotryptic enzyme) (hSCCE)	KLK7	-0.825	-0.003	0.295572825943387	0.996705951373265	0
O43290	U4/U6.U5 tri-snRNP-associated protein 1 (SNU66 homolog) (hSnu66) (Squamous cell carcinoma antigen recognized by T-cells 1) (SART-1) (hSART-1) (U4/U6.U5 tri-snRNP-associated 110 kDa protein) (allergen Hom s 1)	SART1	-1.607	-2.113	0.295572825943387	0.191652007083692	0
Q9UHD8	Septin-9 (MLL septin-like fusion protein MSF-A) (MLL septin-like fusion protein) (Ovarian/Breast septin) (Ov/Br septin) (Septin D1)	2023-09-09	-1.931	-2.059	0.302688026941459	0.294895307319245	0
Q709C8	Vacuolar protein sorting-associated protein 13C	VPS13C	0.882	0.984	0.303760395827455	0.275915159657742	mito-interacting
Q13428	Treacle protein (Treacher Collins syndrome protein)	TCOF1	-0.915	-0.435	0.303760395827455	0.658773894915227	0
P07954	Fumarate hydratase. mitochondrial (Fumarase) (EC 4.2.1.2)	FH	1.152	0.087	0.307548959697881	0.952297934020634	MitoCarta3.0
A8MYS5	Post-GPI attachment to proteins factor 2	PGAP2	-1.005	-0.165	0.308787369565087	0.888515968821085	0
Q07812	Apoptosis regulator BAX (Bcl-2-like protein 4) (Bcl2-L-4)	BAX	2.036	2.617	0.309150519953778	0.214992094437849	MitoCarta3.0
Q9H0W5	Coiled-coil domain-containing protein 8	CCDC8	-1.691	-1.296	0.31025165052241	0.466929896058113	0
P62269	40S ribosomal protein S18 (Ke-3) (Ke3) (Small ribosomal subunit protein uS13)	RPS18	1.418	2.424	0.311739721919347	0.109188363054538	0
Q14204	Cytoplasmic dynein 1 heavy chain 1 (Cytoplasmic dynein heavy chain 1) (Dynein heavy chain. cytosolic)	DYNC1H1	2.158	0.29	0.312658205120469	0.907462684223067	0
J3KPS3;P04075	Fructose-bisphosphate aldolase (EC 4.1.2.13)	ALDOA	0.99	1.279	0.315658442317562	0.21876094943711	0
Q9NXH9	tRNA (guanine(26)-N(2))-dimethyltransferase (EC 2.1.1.216) (tRNA 2.2-dimethylguanosine-26 methyltransferase) (tRNA(guanine-26.N(2)-N(2)) methyltransferase) (tRNA(m(2.2)G26)dimethyltransferase)	TRMT1	1.759	1.889	0.317007843274601	0.30514712656906	MitoCarta3.0
P53007	Tricarboxylate transport protein. mitochondrial (Citrate transport protein) (CTP) (Solute carrier family 25 member 1) (Tricarboxylate carrier protein)	SLC25A1	1.082	0.866	0.318097502309027	0.451656429837943	MitoCarta3.0
A0A087WYR3;O43399	Tumor protein D54	TPD52L2	3.48	7.485	0.318949631319194	0.0566094100071607	0
Q96HS1	Serine/threonine-protein phosphatase PGAM5. mitochondrial (EC 3.1.3.16) (Bcl-XL-binding protein v68) (Phosphoglycerate mutase family member 5)	PGAM5	1.068	0.926	0.318949631319194	0.414061096460497	MitoCarta3.0
H0Y2W2	ATPase family AAA domain-containing protein 3A (Fragment)	ATAD3A	1.839	1.599	0.321109043279271	0.414061096460497	MitoCarta3.0
G3V4F2;Q86TX2	Acyl-coenzyme A thioesterase 1	ACOT1	0.802	0.832	0.321780001826873	0.325861724617197	0
A0A0G2JLD8;E7EUY5;Q04837	Single-stranded DNA-binding protein. mitochondrial (Fragment)	SSBP1	0.795	0.834	0.322492074670992	0.321399397687727	MitoCarta3.0
Q9NTJ5	Phosphatidylinositide phosphatase SAC1 (EC 3.1.3.-) (Suppressor of actin mutations 1-like protein)	SACM1L	-1.853	0.117	0.323396440018317	0.963782999700115	0
A7E2V4;S4R393;S4R410	Zinc finger SWIM domain-containing protein 8	ZSWIM8	0.952	-2.725	0.324935420882124	0.0210646928735861	0
B7ZL88;Q8N8Q8	COX18 protein (Cytochrome c oxidase assembly protein COX18. mitochondrial)	COX18	1.193	0.818	0.327849854133374	0.534708776614828	MitoCarta3.0
Q9NX20	39S ribosomal protein L16. mitochondrial (L16mt) (MRP-L16) (Mitochondrial large ribosomal subunit protein uL16m)	MRPL16	2.579	2.458	0.330100235654471	0.377274868040266	MitoCarta3.0
M0R165;Q9UBC2	Epidermal growth factor receptor substrate 15-like 1	EPS15L1	-1.367	-1.351	0.333100443368101	0.362093683997274	0
Q6PKG0	La-related protein 1 (La ribonucleoprotein domain family member 1)	LARP1	-2.3	-4.265	0.335759648235668	0.100108915282598	0
Q16594	Transcription initiation factor TFIID subunit 9 (RNA polymerase II TBP-associated factor subunit G) (STAF31/32) (Transcription initiation factor TFIID 31 kDa subunit) (TAFII-31) (TAFII31) (Transcription initiation factor TFIID 32 kDa subunit) (TAFII-32) (TAFII32)	TAF9	-1.303	-1.433	0.338639000640745	0.313437844272544	0
E9PRK2;Q96I59	Probable asparagine--tRNA ligase. mitochondrial (Fragment)	NARS2	0.858	1.09	0.338639000640745	0.24904658206211	MitoCarta3.0
A0A087WYV8;P35556	Fibrillin-2	FBN2	1.817	1.552	0.338639000640745	0.441656567269976	0
F8W6I7;P09651	Heterogeneous nuclear ribonucleoprotein A1	HNRNPA1	-1.151	-1.794	0.338639000640745	0.160114812227809	0
P13667	Protein disulfide-isomerase A4 (EC 5.3.4.1) (Endoplasmic reticulum resident protein 70) (ER protein 70) (ERp70) (Endoplasmic reticulum resident protein 72) (ER protein 72) (ERp-72) (ERp72)	PDIA4	1.933	1.126	0.339488524814289	0.608042585495109	0
P05023	Sodium/potassium-transporting ATPase subunit alpha-1 (Na(+)/K(+) ATPase alpha-1 subunit) (EC 3.6.3.9) (Sodium pump subunit alpha-1)	ATP1A1	-1.331	-1.21	0.339488524814289	0.41265892593741	0
P14625	Endoplasmin (94 kDa glucose-regulated protein) (GRP-94) (Heat shock protein 90 kDa beta member 1) (Tumor rejection antigen 1) (gp96 homolog)	HSP90B1	2.307	2.622	0.340025658774715	0.302448290350333	0
A0A0G2JPA8;A0A0J9YY65;C9JMH6;P08697	Alpha-2-antiplasmin	SERPINF2	3.248	3.015	0.340600773583566	0.403025896266501	0
P30101	Protein disulfide-isomerase A3 (EC 5.3.4.1) (58 kDa glucose-regulated protein) (58 kDa microsomal protein) (p58) (Disulfide isomerase ER-60) (Endoplasmic reticulum resident protein 57) (ER protein 57) (ERp57) (Endoplasmic reticulum resident protein 60) (ER protein 60) (ERp60)	PDIA3	2.314	2.662	0.3406115499164	0.29785643855271	0
Q6MZP7	Protein lin-54 homolog (CXC domain-containing protein 1)	LIN54	-1.492	-1.109	0.340883800242597	0.512897506817599	0
P55072	Transitional endoplasmic reticulum ATPase (TER ATPase) (EC 3.6.4.6) (15S Mg(2+)-ATPase p97 subunit) (Valosin-containing protein) (VCP)	VCP	-1.53	-1.951	0.340883800242597	0.251354645184074	0
P18583	Protein SON (Bax antagonist selected in saccharomyces 1) (BASS1) (Negative regulatory element-binding protein) (NRE-binding protein) (Protein DBP-5) (SON3)	SON	-1.673	-1.675	0.341213986951569	0.365624075961907	0
P81605	Dermcidin (EC 3.4.-.-) (Preproteolysin) [Cleaved into: Survival-promoting peptide; DCD-1]	DCD	-0.904	-0.034	0.34627006559551	0.981265915796877	0
P04040	Catalase (EC 1.11.1.6)	CAT	-0.883	-0.055	0.346700056880659	0.964086636301359	MitoCarta3.0
Q96A73	Putative monooxygenase p33MONOX (EC 1.-.-.-) (Brain-derived rescue factor p60MONOX) (Flavin monooxygenase motif-containing protein of 33 kDa)	KIAA1191	-0.936	-0.445	0.347125499373385	0.687969947319046	0
P34897	Serine hydroxymethyltransferase. mitochondrial (SHMT) (EC 2.1.2.1) (Glycine hydroxymethyltransferase) (Serine methylase)	SHMT2	0.684	0.874	0.34718950850452	0.256725076636863	MitoCarta3.0
P03905	NADH-ubiquinone oxidoreductase chain 4 (EC 1.6.5.3) (NADH dehydrogenase subunit 4)	MT-ND4	2.5	5.309	0.348301469679191	0.0735958545979876	MitoCarta3.0
B1AL79;Q16513	Protein kinase N2. isoform CRA_b (Serine/threonine-protein kinase N2)	PKN2	-2.378	-0.406	0.348472378956626	0.891605245155901	0
P03928	ATP synthase protein 8 (A6L) (F-ATPase subunit 8)	MT-ATP8	1.747	1.369	0.348897116544598	0.499265013233907	MitoCarta3.0
P30044	Peroxiredoxin-5. mitochondrial (EC 1.11.1.15) (Alu corepressor 1) (Antioxidant enzyme B166) (AOEB166) (Liver tissue 2D-page spot 71B) (PLP) (Peroxiredoxin V) (Prx-V) (Peroxisomal antioxidant enzyme) (TPx type VI) (Thioredoxin peroxidase PMP20)	PRDX5	2.412	1.797	0.349217353542209	0.520256745570699	MitoCarta3.0
P28074	Proteasome subunit beta type-5 (EC 3.4.25.1) (Macropain epsilon chain) (Multicatalytic endopeptidase complex epsilon chain) (Proteasome chain 6) (Proteasome epsilon chain) (Proteasome subunit MB1) (Proteasome subunit X)	PSMB5	-0.909	-0.663	0.349217353542209	0.530332574674667	0
Q14677	Clathrin interactor 1 (Clathrin-interacting protein localized in the trans-Golgi region) (Clint) (Enthoprotin) (Epsin-4) (Epsin-related protein) (EpsinR)	CLINT1	-2.073	-1.621	0.349217353542209	0.501028241739687	0
P11498	Pyruvate carboxylase. mitochondrial (EC 6.4.1.1) (Pyruvic carboxylase) (PCB)	PC	-1.034	-0.34	0.349217353542209	0.793278607171416	MitoCarta3.0
Q96H55	Unconventional myosin-XIX (Myosin head domain-containing protein 1)	MYO19	-0.94	-1.139	0.350628611133315	0.28573205373227	MitoCarta3.0
Q9UHB6	LIM domain and actin-binding protein 1 (Epithelial protein lost in neoplasm)	LIMA1	-2.098	-3.235	0.350628611133315	0.177553945670524	0
Q00325	Phosphate carrier protein. mitochondrial (Phosphate transport protein) (PTP) (Solute carrier family 25 member 3)	SLC25A3	0.937	0.846	0.353348463150895	0.433793353802038	MitoCarta3.0
P16615	Sarcoplasmic/endoplasmic reticulum calcium ATPase 2 (SERCA2) (SR Ca(2+)-ATPase 2) (EC 3.6.3.8) (Calcium pump 2) (Calcium-transporting ATPase sarcoplasmic reticulum type. slow twitch skeletal muscle isoform) (Endoplasmic reticulum class 1/2 Ca(2+) ATPase)	ATP2A2	0.803	0.372	0.357171232907991	0.703948512339516	0
Q9P258	Protein RCC2 (RCC1-like protein TD-60) (Telophase disk protein of 60 kDa)	RCC2	1.927	-1.575	0.359652003510952	0.490904759161246	0
Q5TF45;Q9UGC7;X6RKB4	Peptide chain release factor 1-like. mitochondrial (Fragment)	MTRF1L	1.472	2.265	0.362250770573006	0.187831120865084	MitoCarta3.0
E9PBS1;P22234	Multifunctional protein ADE2 (Fragment)	PAICS	-1.904	1.485	0.36247378062015	0.512897506817599	MitoCarta3.0
A0A0C4DG62;F8WCT1;Q66PJ3	ADP-ribosylation factor-like protein 6-interacting protein 4	ARL6IP4	-0.712	-0.906	0.362976844056915	0.275915159657742	0
K7EIG7;O94832	Unconventional myosin-Id	MYO1D	-1.51	-1.004	0.364245925225613	0.578631285064152	0
P62873	Guanine nucleotide-binding protein G(I)/G(S)/G(T) subunit beta-1 (Transducin beta chain 1)	GNB1	0.876	0.643	0.365926111447157	0.542059414494508	0
P02462	Collagen alpha-1(IV) chain [Cleaved into: Arresten]	COL4A1	2.076	0.177	0.366399189851512	0.952297934020634	0
P78310	Coxsackievirus and adenovirus receptor (CAR) (hCAR) (CVB3-binding protein) (Coxsackievirus B-adenovirus receptor) (HCVADR)	CXADR	-2.659	-1.767	0.367490274821314	0.581176835514406	0
Q9GZZ8	Extracellular glycoprotein lacritin	LACRT	-0.84	0.258	0.371720251943387	0.817481389072535	0
P49790	Nuclear pore complex protein Nup153 (153 kDa nucleoporin) (Nucleoporin Nup153)	NUP153	-1.866	-1.954	0.371720251943387	0.377274868040266	0
Q9UBM7	7-dehydrocholesterol reductase (7-DHC reductase) (EC 1.3.1.21) (Putative sterol reductase SR-2) (Sterol Delta(7)-reductase)	DHCR7	-1.949	-1.586	0.372861250002213	0.505985157955036	0
P68104;Q5VTE0	Elongation factor 1-alpha 1 (EF-1-alpha-1) (Elongation factor Tu) (EF-Tu) (Eukaryotic elongation factor 1 A-1) (eEF1A-1) (Leukocyte receptor cluster member 7)	EEF1A1	1.024	-0.196	0.372861250002213	0.887687257244952	0
A0A087WZX2;O95139	NADH dehydrogenase [ubiquinone] 1 beta subcomplex subunit 6	NDUFB6	1.371	0.409	0.379053440042812	0.825861282113225	MitoCarta3.0
Q16610	Extracellular matrix protein 1 (Secretory component p85)	ECM1	-3.056	-1.676	0.381729726939407	0.667243165049034	0
P12882	Myosin-1 (Myosin heavy chain 1) (Myosin heavy chain 2x) (MyHC-2x) (Myosin heavy chain IIx/d) (MyHC-IIx/d) (Myosin heavy chain. skeletal muscle. adult 1)	MYH1	-1.833	-5.608	0.381729726939407	0.0268587479396818	0
Q14684	Ribosomal RNA processing protein 1 homolog B (RRP1-like protein B)	RRP1B	-2.588	-3.564	0.390582418811165	0.263163454534138	0
A0A1C7CYX9;Q16555	Dihydropyrimidinase-related protein 2	DPYSL2	1.29	-1.414	0.390870711460527	0.373255465233701	0
P61981	14-3-3 protein gamma (Protein kinase C inhibitor protein 1) (KCIP-1) [Cleaved into: 14-3-3 protein gamma. N-terminally processed]	YWHAG	-0.824	-0.175	0.395500973237113	0.880662870993555	0
P31944	Caspase-14 (CASP-14) (EC 3.4.22.-) [Cleaved into: Caspase-14 subunit p17. mature form; Caspase-14 subunit p10. mature form; Caspase-14 subunit p20. intermediate form; Caspase-14 subunit p8. intermediate form]	CASP14	-0.793	0.019	0.395500973237113	0.987797095950597	0
Q56VL3	OCIA domain-containing protein 2 (Ovarian carcinoma immunoreactive antigen-like protein)	OCIAD2	1.099	1.077	0.395500973237113	0.435141980554738	MitoCarta3.0
Q3SY69	Mitochondrial 10-formyltetrahydrofolate dehydrogenase (Mitochondrial 10-FTHFDH) (mtFDH) (EC 1.5.1.6) (Aldehyde dehydrogenase family 1 member L2)	ALDH1L2	0.793	0.914	0.397433732898189	0.35515532451737	MitoCarta3.0
Q14676	Mediator of DNA damage checkpoint protein 1 (Nuclear factor with BRCT domains 1)	MDC1	-1.319	-1.506	0.403448806311278	0.364789446108934	0
A0A087WYK6	Acetyl-CoA carboxylase 1	ACACA	-0.965	-0.779	0.403448806311278	0.534708776614828	MitoCarta3.0
J3KTJ3;P62829	60S ribosomal protein L23 (Ribosomal protein L23. isoform CRA_a)	RPL23	1.893	0.966	0.403477774423058	0.70316974193381	0
B0QYA5;B0QYA6;B0QYA8;O15371	Eukaryotic translation initiation factor 3 subunit D (Fragment)	EIF3D	-2.385	-0.536	0.404196623189695	0.875344509017933	0
Q99714	3-hydroxyacyl-CoA dehydrogenase type-2 (EC 1.1.1.35) (17-beta-hydroxysteroid dehydrogenase 10) (17-beta-HSD 10) (EC 1.1.1.51) (2-methyl-3-hydroxybutyryl-CoA dehydrogenase) (MHBD) (3-hydroxy-2-methylbutyryl-CoA dehydrogenase) (EC 1.1.1.178) (3-hydroxyacyl-CoA dehydrogenase type II) (Endoplasmic reticulum-associated amyloid beta-peptide-binding protein) (Mitochondrial ribonuclease P protein 2) (Mit…	HSD17B10	0.667	0.674	0.407108230717587	0.432874723878222	MitoCarta3.0
E7EQD9;E9PDF6;O43795	Unconventional myosin-Ib (Fragment)	MYO1B	-1.243	-0.562	0.409403367350764	0.741034934354919	0
P07305	Histone H1.0 (Histone H1') (Histone H1(0)) [Cleaved into: Histone H1.0. N-terminally processed]	H1F0	-0.833	-0.604	0.412522743123656	0.581626361794697	0
Q96BY7	Autophagy-related protein 2 homolog B	ATG2B	-3.697	1.012	0.413241110406187	0.850614578357554	0
B7Z4C8;B7Z4E3;B8ZZK4;C9JU56;H7C2W9;P62899	cDNA FLJ57527. highly similar to 60S ribosomal protein L31	RPL31	1.401	0.193	0.414145280147132	0.925162606221639	0
P82663	28S ribosomal protein S25. mitochondrial (MRP-S25) (S25mt) (Mitochondrial small ribosomal subunit protein mS25)	MRPS25	1.219	1.114	0.414145280147132	0.491014221383405	MitoCarta3.0
E5RJH0;Q93088;Q9H2M3	Betaine--homocysteine S-methyltransferase 1	BHMT	1.699	0.973	0.414897472560374	0.674959826159433	0
A0A0U1RR32;A0A0U1RRH7;P04908;P0C0S8;P20671;Q16777;Q6FI13;Q7L7L0;Q93077;Q96KK5;Q99878;Q9BTM1	Histone H2A		-1.287	-1.408	0.419445315556266	0.404492066936853	0
A0A0U1RQH7;G3XAC6;H0Y4X3;Q14498	RNA-binding protein 39 (Fragment)	RBM39	1.443	1.101	0.420688079620911	0.570760007807207	0
O75533	Splicing factor 3B subunit 1 (Pre-mRNA-splicing factor SF3b 155 kDa subunit) (SF3b155) (Spliceosome-associated protein 155) (SAP 155)	SF3B1	-1.027	0.179	0.423030170254477	0.904960584120879	0
P11717	Cation-independent mannose-6-phosphate receptor (CI Man-6-P receptor) (CI-MPR) (M6PR) (300 kDa mannose 6-phosphate receptor) (MPR 300) (Insulin-like growth factor 2 receptor) (Insulin-like growth factor II receptor) (IGF-II receptor) (M6P/IGF2 receptor) (M6P/IGF2R) (CD antigen CD222)	IGF2R	2.418	6.173	0.423030170254477	0.0671726668922138	0
Q13835	Plakophilin-1 (Band 6 protein) (B6P)	PKP1	-0.756	0.098	0.423030170254477	0.931513328106934	0
Q9H9B4	Sideroflexin-1 (Tricarboxylate carrier protein) (TCC)	SFXN1	0.904	0.789	0.426137311352983	0.520792214662781	MitoCarta3.0
Q92506	Estradiol 17-beta-dehydrogenase 8 (EC 1.1.1.62) (17-beta-hydroxysteroid dehydrogenase 8) (17-beta-HSD 8) (3-ketoacyl-[acyl-carrier-protein] reductase alpha subunit) (KAR alpha subunit) (3-oxoacyl-[acyl-carrier-protein] reductase) (EC 1.1.1.-) (Protein Ke6) (Ke-6) (Really interesting new gene 2 protein) (Short chain dehydrogenase/reductase family 30C member 1) (Testosterone 17-beta-dehydrogenase 8…	HSD17B8	0.844	0.576	0.426137311352983	0.618902267466291	MitoCarta3.0
Q99805	Transmembrane 9 superfamily member 2 (p76)	TM9SF2	-1.086	0.212	0.427094596569562	0.894115531213464	0
M0QYT0	Uncharacterized protein (Fragment)		-1.661	-0.142	0.427246536795569	0.959936666557191	0
P60174	Triosephosphate isomerase (TIM) (EC 5.3.1.1) (Triose-phosphate isomerase)	TPI1	-0.541	0.396	0.427246536795569	0.590852580583165	mito-interacting
A0A096LNH5;A0A096LP12;A0A096LP73;A0A096LPI6;A0A0B4J2D5;A0A2R8YDR7;F2Z2Q0;H7C1F6;H7C2G3;P0DPI2	Uncharacterized protein	LOC102724023	0.879	0.377	0.427931257310823	0.768513573033832	0
Q8N9Q2	Protein SREK1IP1 (SFRS12-interacting protein 1) (SREK1-interacting protein 1) (Splicing regulatory protein of 18 kDa) (p18SRP)	SREK1IP1	-0.758	-0.149	0.428706570164947	0.894115531213464	0
H3BPJ9;O96000	NADH dehydrogenase [ubiquinone] 1 beta subcomplex subunit 10	NDUFB10	1.733	2.2	0.428706570164947	0.341859016580394	MitoCarta3.0
A0A0C4DGN6;J3QRU8;Q9Y2X7	ARF GTPase-activating protein GIT1	GIT1	-1.981	-2.778	0.443221476935101	0.306475327030542	0
F5H6E2;O00159	Unconventional myosin-Ic	MYO1C	-1.625	-0.825	0.448540718442254	0.730154573522288	0
A0A1W2PPS1;A0A1X7SBS1;Q00839	Heterogeneous nuclear ribonucleoprotein U	HNRNPU	-1.461	-0.216	0.451432507569312	0.925282536586574	0
Q16698	2.4-dienoyl-CoA reductase. mitochondrial (EC 1.3.1.34) (2.4-dienoyl-CoA reductase [NADPH]) (4-enoyl-CoA reductase [NADPH]) (Short chain dehydrogenase/reductase family 18C member 1)	DECR1	-1.35	-0.824	0.453422114307105	0.679672714671989	MitoCarta3.0
F8W1A4;P54819	Adenylate kinase 2. mitochondrial (AK 2) (EC 2.7.4.3) (ATP-AMP transphosphorylase 2) (ATP:AMP phosphotransferase) (Adenylate monophosphate kinase)	AK2	1.041	1.251	0.454752601459087	0.394470884387689	MitoCarta3.0
P26641	Elongation factor 1-gamma (EF-1-gamma) (eEF-1B gamma)	EEF1G	1.793	-0.511	0.457086286573768	0.857961693953562	0
P00338	L-lactate dehydrogenase A chain (LDH-A) (EC 1.1.1.27) (Cell proliferation-inducing gene 19 protein) (LDH muscle subunit) (LDH-M) (Renal carcinoma antigen NY-REN-59)	LDHA	1.438	0.74	0.458543500885864	0.732481502389924	0
P31025	Lipocalin-1 (Tear lipocalin) (Tlc) (Tear prealbumin) (TP) (von Ebner gland protein) (VEG protein)	LCN1	-0.685	0.032	0.462537421316718	0.981265915796877	0
A0A2R8Y738;A0A2R8YEM3;E7EQV9;E7EX53;P61313	Ribosomal protein L15 (Fragment)	RPL15	0.558	0.967	0.462868130228841	0.228120858025019	0
P10599	Thioredoxin (Trx) (ATL-derived factor) (ADF) (Surface-associated sulphydryl protein) (SASP)	TXN	-0.647	0.032	0.464480239274101	0.981265915796877	0
A0A0A0MS07;A0A0A0MS08;A0A286YES1;P01857;P01860	Immunoglobulin heavy constant gamma 1 (Fragment)	IGHG1	-1.082	-0.314	0.465654177843277	0.857961693953562	0
A6NJD9;A8MVT4;A8MYK1;Q16540	39S ribosomal protein L23. mitochondrial	MRPL23	1.719	2.626	0.467326621930276	0.290742187095433	MitoCarta3.0
Q9NZ45	CDGSH iron-sulfur domain-containing protein 1 (MitoNEET)	CISD1	1.261	-0.066	0.467550508774644	0.97991089720042	MitoCarta3.0
Q9Y2Q9	28S ribosomal protein S28. mitochondrial (MRP-S28) (S28mt) (28S ribosomal protein S35. mitochondrial) (MRP-S35) (S35mt) (Mitochondrial small ribosomal subunit protein bS1m)	MRPS28	0.938	1.296	0.470369005263231	0.3417600645311	MitoCarta3.0
A0A087X2D0;P84103	Serine/arginine-rich-splicing factor 3	SRSF3	0.558	0.156	0.471078628927275	0.865450456541609	0
J3KSC4;J3QLK0	Ras-related C3 botulinum toxin substrate 3 (Fragment)	RAC3	0.582	0.121	0.471078628927275	0.896919942747363	0
Q969V3	Nicalin (Nicastrin-like protein)	NCLN	1.17	1.749	0.472453163051789	0.306475327030542	0
Q9UDT6	CAP-Gly domain-containing linker protein 2 (Cytoplasmic linker protein 115) (CLIP-115) (Cytoplasmic linker protein 2) (Williams-Beuren syndrome chromosomal region 3 protein) (Williams-Beuren syndrome chromosomal region 4 protein)	CLIP2	-0.77	-0.583	0.477352831986972	0.619721156298234	0
C9J4V0;C9J8S3;P51149	Ras-related protein Rab-7a	RAB7A	-0.722	-0.721	0.477827104490044	0.512219143403184	mito-interacting
A0A087WZF1;C9J1K7;C9J3U9;C9J4E3;C9J5C8;C9JIY7;C9JT42;C9JUT4;Q93052	Lipoma-preferred partner	LPP	1.232	2.764	0.481327834454984	0.138502362442997	0
Q9NWT8	Aurora kinase A-interacting protein (AURKA-interacting protein) (28S ribosomal protein S38. mitochondrial) (MRP-S38) (Mitochondrial small ribosomal subunit protein mS38)	AURKAIP1	0.691	0.788	0.482808337461698	0.451656429837943	MitoCarta3.0
Q14980	Nuclear mitotic apparatus protein 1 (Nuclear matrix protein-22) (NMP-22) (Nuclear mitotic apparatus protein) (NuMA protein) (SP-H antigen)	NUMA1	-1.082	-1.706	0.486794533456999	0.296466148273896	0
P62244	40S ribosomal protein S15a (Small ribosomal subunit protein uS8)	RPS15A	-2.069	-1.263	0.486794533456999	0.70316974193381	0
E9PC15;Q53H12	Acylglycerol kinase. mitochondrial	AGK	0.513	-0.014	0.487871603039713	0.987797095950597	MitoCarta3.0
C9JD75	Biotin--protein ligase (Fragment)	HLCS	-1.586	-0.03	0.487871603039713	0.991553617608018	0
C9JC84;C9JEU5;P02679	Fibrinogen gamma chain	FGG	2.536	0.73	0.497417870673665	0.867302390222543	0
P42126	Enoyl-CoA delta isomerase 1. mitochondrial (EC 5.3.3.8) (3.2-trans-enoyl-CoA isomerase) (Delta(3).Delta(2)-enoyl-CoA isomerase) (D3.D2-enoyl-CoA isomerase) (Dodecenoyl-CoA isomerase)	ECI1	1.221	1.679	0.497417870673665	0.374058568699979	MitoCarta3.0
Q5T750	Skin-specific protein 32	XP32	-1.549	-0.638	0.497417870673665	0.812579811189355	0
A0A0A0MRJ6;F6S8N6;H7BY58;P22061	Protein-L-isoaspartate O-methyltransferase (EC 2.1.1.77)	PCMT1	-1.914	-0.462	0.498257616134299	0.890084685585266	0
P08572	Collagen alpha-2(IV) chain [Cleaved into: Canstatin]	COL4A2	2.144	2.211	0.503304237707868	0.520256745570699	0
P22626	Heterogeneous nuclear ribonucleoproteins A2/B1 (hnRNP A2/B1)	HNRNPA2B1	-1.124	-1.28	0.504814742045585	0.478366671062401	0
O60814;P57053;P58876;P62807;Q5QNW6;Q93079;Q99877;Q99879;Q99880;U3KQK0	Histone H2B type 1-K (H2B K) (HIRA-interacting protein 1)	HIST1H2BK	-0.838	-0.699	0.507434580702763	0.608274677552454	0
D6R9Z7;P15954	Cytochrome c oxidase subunit 7C. mitochondrial	COX7C	-1.834	-3.973	0.508867394537841	0.175233850819237	MitoCarta3.0
Q7L311	Armadillo repeat-containing X-linked protein 2 (ARM protein lost in epithelial cancers on chromosome X 2) (Protein ALEX2)	ARMCX2	0.605	0.235	0.509460465867854	0.826141936835152	MitoCarta3.0
O95563;Q5R3B4	Mitochondrial pyruvate carrier 2 (Brain protein 44)	MPC2	1.079	-0.753	0.509700524137972	0.676651481806211	MitoCarta3.0
P18206	Vinculin (Metavinculin) (MV)	VCL	-0.661	-0.158	0.510227753074567	0.89255347890984	0
P62913	60S ribosomal protein L11 (CLL-associated antigen KW-12) (Large ribosomal subunit protein uL5)	RPL11	-0.526	-0.308	0.511308704240265	0.730154573522288	0
Q10471	Polypeptide N-acetylgalactosaminyltransferase 2 (EC 2.4.1.41) (Polypeptide GalNAc transferase 2) (GalNAc-T2) (pp-GaNTase 2) (Protein-UDP acetylgalactosaminyltransferase 2) (UDP-GalNAc:polypeptide N-acetylgalactosaminyltransferase 2) [Cleaved into: Polypeptide N-acetylgalactosaminyltransferase 2 soluble form]	GALNT2	0.82	1.555	0.512541324434817	0.238474066370447	0
P62424;Q5T8U3	60S ribosomal protein L7a (Large ribosomal subunit protein eL8) (PLA-X polypeptide) (Surfeit locus protein 3)	RPL7A	-1.541	-2.405	0.514500055692695	0.329951307544048	0
P13646	Keratin. type I cytoskeletal 13 (Cytokeratin-13) (CK-13) (Keratin-13) (K13)	KRT13	-0.802	0.024	0.523261294571253	0.987797095950597	0
G5E9X5	Methylcrotonoyl-CoA carboxylase subunit alpha. mitochondrial (Methylcrotonoyl-Coenzyme A carboxylase 1 (Alpha). isoform CRA_a)	MCCC1	-0.71	0.083	0.526020900479558	0.954210156002226	MitoCarta3.0
Q9HAV0	Guanine nucleotide-binding protein subunit beta-4 (Transducin beta chain 4)	GNB4	-1.404	3.748	0.526020900479558	0.11477681236067	0
P62879	Guanine nucleotide-binding protein G(I)/G(S)/G(T) subunit beta-2 (G protein subunit beta-2) (Transducin beta chain 2)	GNB2	0.592	0.451	0.526020900479558	0.662351681854713	0
P04843	Dolichyl-diphosphooligosaccharide--protein glycosyltransferase subunit 1 (Dolichyl-diphosphooligosaccharide--protein glycosyltransferase 67 kDa subunit) (Ribophorin I) (RPN-I) (Ribophorin-1)	RPN1	0.654	0.211	0.526117067338749	0.862194090372795	0
P06702	Protein S100-A9 (Calgranulin-B) (Calprotectin L1H subunit) (Leukocyte L1 complex heavy chain) (Migration inhibitory factor-related protein 14) (MRP-14) (p14) (S100 calcium-binding protein A9)	S100A9	-2.2	-3.758	0.53017485552801	0.30514712656906	0
P60468	Protein transport protein Sec61 subunit beta	SEC61B	1.163	0.994	0.530705537249103	0.619721156298234	0
P51148	Ras-related protein Rab-5C (L1880) (RAB5L)	RAB5C	1.301	0.861	0.531188124626276	0.708557719092776	mito-interacting
Q9C075	Keratin. type I cytoskeletal 23 (Cytokeratin-23) (CK-23) (Keratin-23) (K23)	KRT23	-1.669	-2.469	0.540115066486666	0.387096635500667	0
P14174	Macrophage migration inhibitory factor (MIF) (EC 5.3.2.1) (Glycosylation-inhibiting factor) (GIF) (L-dopachrome isomerase) (L-dopachrome tautomerase) (EC 5.3.3.12) (Phenylpyruvate tautomerase)	MIF	1.799	2.785	0.540925676570817	0.364469757372038	0
E5RGE1;E5RIR4;E7ESK7;E7EVZ2;E7EX29;E9PD24;P63104	14-3-3 protein zeta/delta (Fragment)	YWHAZ	-1.137	0.265	0.541378729216924	0.901788322106927	0
Q9H3K2	Growth hormone-inducible transmembrane protein (Dermal papilla-derived protein 2) (Mitochondrial morphology and cristae structure 1) (MICS1) (Transmembrane BAX inhibitor motif-containing protein 5)	GHITM	-0.512	0.538	0.541605775834974	0.550054493662935	MitoCarta3.0
Q9P0J0	NADH dehydrogenase [ubiquinone] 1 alpha subcomplex subunit 13 (Cell death regulatory protein GRIM-19) (Complex I-B16.6) (CI-B16.6) (Gene associated with retinoic and interferon-induced mortality 19 protein) (GRIM-19) (Gene associated with retinoic and IFN-induced mortality 19 protein) (NADH-ubiquinone oxidoreductase B16.6 subunit)	NDUFA13	-1.119	-0.328	0.549347982386818	0.881877678459399	MitoCarta3.0
Q08211	ATP-dependent RNA helicase A (EC 3.6.4.13) (DEAH box protein 9) (DExH-box helicase 9) (Leukophysin) (LKP) (Nuclear DNA helicase II) (NDH II) (RNA helicase A)	DHX9	-0.7	-1.791	0.549985406622806	0.148599315666054	0
P60709;P63261	Actin. cytoplasmic 1 (Beta-actin) [Cleaved into: Actin. cytoplasmic 1. N-terminally processed]	ACTB	0.659	0.797	0.549985406622806	0.50097688943335	0
A0A2R8YDC7;A0A2R8YE40;A0A2R8YF99;A0A2R8YFQ8;A0A2R8YGK2;F8W7S1;Q8NAN2	Mitoguardin 1	MIGA1	0.871	0.322	0.550619697081602	0.850880615659437	MitoCarta3.0
P26373	60S ribosomal protein L13 (Breast basic conserved protein 1) (Large ribosomal subunit protein eL13)	RPL13	1.107	0.153	0.552395260363356	0.948226449846882	0
A0A087X0X3;P52272	Heterogeneous nuclear ribonucleoprotein M	HNRNPM	-1.116	-1.899	0.557913397988892	0.337185016082915	0
Q9HBH5	Retinol dehydrogenase 14 (EC 1.1.1.-) (Alcohol dehydrogenase PAN2) (Short chain dehydrogenase/reductase family 7C member 4)	RDH14	1.14	0.76	0.558848108509812	0.726013638855449	MitoCarta3.0
H0Y5B4;H7BZ11;J3KQN4;P83881;Q969Q0	60S ribosomal protein L36a	RPL36A	0.484	0.572	0.560974888980972	0.520256745570699	0
Q9UJS0	Calcium-binding mitochondrial carrier protein Aralar2 (Citrin) (Mitochondrial aspartate glutamate carrier 2) (Solute carrier family 25 member 13)	SLC25A13	0.539	-0.358	0.56411739064735	0.730154573522288	MitoCarta3.0
P50991	T-complex protein 1 subunit delta (TCP-1-delta) (CCT-delta) (Stimulator of TAR RNA-binding)	CCT4	0.962	-0.375	0.56411739064735	0.848060150782129	0
B5MDF5;P62826	GTP-binding nuclear protein Ran	RAN	-0.577	-0.359	0.566521865629468	0.75017973800174	0
Q8IV08	Phospholipase D3 (PLD 3) (EC 3.1.4.4) (Choline phosphatase 3) (HindIII K4L homolog) (Hu-K4) (Phosphatidylcholine-hydrolyzing phospholipase D3)	PLD3	-0.711	1.176	0.566579553428666	0.364272365880159	0
Q14978	Nucleolar and coiled-body phosphoprotein 1 (140 kDa nucleolar phosphoprotein) (Nopp140) (Hepatitis C virus NS5A-transactivated protein 13) (HCV NS5A-transactivated protein 13) (Nucleolar 130 kDa protein) (Nucleolar phosphoprotein p130)	NOLC1	1.006	-0.919	0.566579553428666	0.628394519483205	0
Q08J23	tRNA (cytosine(34)-C(5))-methyltransferase (EC 2.1.1.203) (Myc-induced SUN domain-containing protein) (Misu) (NOL1/NOP2/Sun domain family member 2) (Substrate of AIM1/Aurora kinase B) (tRNA (cytosine-5-)-methyltransferase) (tRNA methyltransferase 4 homolog) (hTrm4)	NSUN2	0.613	1.14	0.56827178611683	0.308837278510966	MitoCarta3.0
A0A0R4J2E8;A8MXP9;D6R991;D6REM6;P43243	Matrin-3	MATR3	-1.155	-0.557	0.577062556585097	0.817481389072535	0
P19367	Hexokinase-1 (EC 2.7.1.1) (Brain form hexokinase) (Hexokinase type I) (HK I)	HK1	-0.445	-0.523	0.577876352832565	0.542059414494508	mito-interacting
P31947	14-3-3 protein sigma (Epithelial cell marker protein 1) (Stratifin)	SFN	-0.903	-0.413	0.577876352832565	0.826141936835152	0
Q02878	60S ribosomal protein L6 (Large ribosomal subunit protein eL6) (Neoplasm-related protein C140) (Tax-responsive enhancer element-binding protein 107) (TaxREB107)	RPL6	0.479	-0.045	0.577876352832565	0.968934310455476	0
P35555	Fibrillin-1 [Cleaved into: Asprosin]	FBN1	1.603	-0.315	0.578096172707181	0.925736352696468	0
P16402	Histone H1.3 (Histone H1c) (Histone H1s-2)	HIST1H1D	-0.61	-0.557	0.588216136134572	0.650060904224088	0
A0A075B6Q0;E7ESV4;F5GWU8;F5GX62;F5GYB5;F5GYH7;F5H004;F5H077;F5H0B7;F5H491;F5H4H0;F5H500;F5H6R7;F5H7Y6;F8WBC0;P61224;P62834	Ras-related protein Rap-1A (Fragment)	RAP1A	-0.793	0.085	0.588216136134572	0.964086636301359	0
Q9UBI6	Guanine nucleotide-binding protein G(I)/G(S)/G(O) subunit gamma-12	GNG12	0.915	1.168	0.588216136134572	0.517834663492629	0
Q9Y265	RuvB-like 1 (EC 3.6.4.12) (49 kDa TATA box-binding protein-interacting protein) (49 kDa TBP-interacting protein) (54 kDa erythrocyte cytosolic protein) (ECP-54) (INO80 complex subunit H) (Nuclear matrix protein 238) (NMP 238) (Pontin 52) (TIP49a) (TIP60-associated protein 54-alpha) (TAP54-alpha)	RUVBL1	-0.509	-0.44	0.588216136134572	0.670174044029169	0
A0A0B4J2A4;P42765	3-ketoacyl-CoA thiolase. mitochondrial	ACAA2	0.545	0.577	0.588470640130841	0.590852580583165	MitoCarta3.0
P32322	Pyrroline-5-carboxylate reductase 1. mitochondrial (P5C reductase 1) (P5CR 1) (EC 1.5.1.2)	PYCR1	0.365	0.658	0.593973073694487	0.354665318098756	MitoCarta3.0
Q6UWP8	Suprabasin	SBSN	0.518	1.273	0.593973073694487	0.211310024752925	0
P60953	Cell division control protein 42 homolog (G25K GTP-binding protein)	CDC42	0.522	0.646	0.59585836502262	0.541042662314933	0
Q15464	SH2 domain-containing adapter protein B	SHB	0.382	0.359	0.603556576118845	0.655351386733694	0
A0A2R8Y7R2;A0A2R8Y7X9;A8MUF7;E9PEW8;E9PFT6;F8W6P5;P02042;P02100;P68871;P69891;P69892	Hemoglobin subunit beta	HBB	1.098	1.215	0.604920087665628	0.59009915801417	0
E9PK01;P29692	Elongation factor 1-delta (Fragment)	EEF1D	1.061	0.388	0.605390874326022	0.871718467453429	0
Q15084	Protein disulfide-isomerase A6 (EC 5.3.4.1) (Endoplasmic reticulum protein 5) (ER protein 5) (ERp5) (Protein disulfide isomerase P5) (Thioredoxin domain-containing protein 7)	PDIA6	1.463	2.724	0.605390874326022	0.354665318098756	0
Q12955	Ankyrin-3 (ANK-3) (Ankyrin-G)	ANK3	-0.574	-0.685	0.605632059007446	0.563575923010707	0
P16949	Stathmin (Leukemia-associated phosphoprotein p18) (Metablastin) (Oncoprotein 18) (Op18) (Phosphoprotein p19) (pp19) (Prosolin) (Protein Pr22) (pp17)	STMN1	-0.764	-2.093	0.605690357736718	0.177553945670524	0
A0A0A0MTD5;Q8IYU8	Calcium uptake protein 2. mitochondrial (Fragment)	MICU2	0.713	1.771	0.608892587890696	0.224515975446357	MitoCarta3.0
J3KPP4;O95232	Cisplatin resistance-associated overexpressed protein. isoform CRA_b (Luc7-like protein 3)	LUC7L3	1.083	-0.093	0.609898470454299	0.974277159267244	0
Q5SWA1	Protein phosphatase 1 regulatory subunit 15B	PPP1R15B	-0.722	-1.608	0.612482057298456	0.279075209236947	0
P56381;Q5VTU8	ATP synthase subunit epsilon. mitochondrial (ATPase subunit epsilon) (ATP synthase F1 subunit epsilon)	ATP5F1E	-1.24	-5.733	0.612482057298456	0.0409151061860735	MitoCarta3.0
Q9Y623	Myosin-4 (Myosin heavy chain 2b) (MyHC-2b) (Myosin heavy chain 4) (Myosin heavy chain IIb) (MyHC-IIb) (Myosin heavy chain. skeletal muscle. fetal)	MYH4	1.014	-0.674	0.616330657055544	0.769175613680535	0
P02545;Q3BDU5	Prelamin-A/C [Cleaved into: Lamin-A/C (70 kDa lamin) (Renal carcinoma antigen NY-REN-32)]	LMNA	-0.383	-0.083	0.616330657055544	0.925736352696468	0
K7EK07;P68431;P84243;Q16695;Q71DI3	Histone H3 (Fragment)	H3F3B	0.683	0.265	0.616795867859469	0.867302390222543	0
A0A0U1RR30;A0A0U1RRM1;Q86YP4;Q8WXI9	Transcriptional repressor p66-beta (Fragment)	GATAD2B	-0.815	-2.055	0.617005899452479	0.229343596156552	0
Q15393	Splicing factor 3B subunit 3 (Pre-mRNA-splicing factor SF3b 130 kDa subunit) (SF3b130) (STAF130) (Spliceosome-associated protein 130) (SAP 130)	SF3B3	0.992	-1.105	0.617005899452479	0.605653186802801	0
A0A087WY73;A0A0J9YXF8;Q16378	Uncharacterized protein (Fragment)		0.942	1.95	0.621945912402771	0.325861724617197	0
H7C597;Q7KZF4	Staphylococcal nuclease domain-containing protein 1 (Fragment)	SND1	-0.686	-0.926	0.628062790502647	0.542059414494508	MitoCarta3.0
P78527	DNA-dependent protein kinase catalytic subunit (DNA-PK catalytic subunit) (DNA-PKcs) (EC 2.7.11.1) (DNPK1) (p460)	PRKDC	1.393	1.521	0.628686307148557	0.622749344100729	0
H3BPZ1;H3BS72;Q9P035	Very-long-chain (3R)-3-hydroxyacyl-CoA dehydratase (EC 4.2.1.134)	HACD3	0.576	0.992	0.629949381498898	0.431659706545922	0
H7BXI1	Extended synaptotagmin-2 (Fragment)	ESYT2	-0.83	-1.253	0.634289415321639	0.5016375732767	0
P82912	28S ribosomal protein S11. mitochondrial (MRP-S11) (S11mt) (Cervical cancer proto-oncogene 2 protein) (HCC-2) (Mitochondrial small ribosomal subunit protein uS11m)	MRPS11	1.431	4.295	0.639677550889031	0.17900842933366	MitoCarta3.0
Q13523	Serine/threonine-protein kinase PRP4 homolog (EC 2.7.11.1) (PRP4 kinase) (PRP4 pre-mRNA-processing factor 4 homolog)	PRPF4B	-0.604	-0.037	0.639677550889031	0.983226603695417	0
P62805	Histone H4	HIST1H4A	-0.725	-1.289	0.641444851504156	0.431659706545922	0
C9JMN4;C9JP35;Q92520	Protein FAM3C (Fragment)	FAM3C	1.624	2.444	0.641685341968918	0.512219143403184	0
E7EX40;Q6WKZ4	Rab11 family-interacting protein 1	RAB11FIP1	-1.066	-5.242	0.643813094406559	0.0445734031600968	0
Q9Y266	Nuclear migration protein nudC (Nuclear distribution protein C homolog)	NUDC	-0.74	-2.444	0.644600913784472	0.148790593570108	0
E9PM36;E9PMM9;E9PQD7;H0YEN5;I3L404;P15880	40S ribosomal protein S2	RPS2	0.828	0.036	0.64865527091325	0.987797095950597	0
Q7Z460	CLIP-associating protein 1 (Cytoplasmic linker-associated protein 1) (Multiple asters homolog 1) (Protein Orbit homolog 1) (hOrbit1)	CLASP1	-1.348	1.842	0.648731395258677	0.559452474982477	0
P20700	Lamin-B1	LMNB1	1.03	-0.103	0.650003325435795	0.973743626339875	0
Q9BQT8	Mitochondrial 2-oxodicarboxylate carrier (Solute carrier family 25 member 21)	SLC25A21	-0.948	-1.908	0.650003325435795	0.381711949202373	MitoCarta3.0
C9J066;E9PN67;Q8N4C6	Ninein	NIN	-0.47	-0.549	0.650851709513859	0.622749344100729	0
G5E9G0;P39023	60S ribosomal protein L3 (Ribosomal protein L3. isoform CRA_e)	RPL3	0.489	0.697	0.653413953451244	0.549624978270164	0
F8VQY6;F8VRK7;F8VS58;F8VU65;F8VWS0;F8VZS0;G3V210;P05388;Q8NHW5	60S acidic ribosomal protein P0	RPLP0	0.88	-0.761	0.658972918978504	0.730154573522288	0
P59665;P59666	Neutrophil defensin 1 (Defensin. alpha 1) (HNP-1) (HP-1) (HP1) [Cleaved into: HP 1-56; Neutrophil defensin 2 (HNP-2) (HP-2) (HP2)]	DEFA1	0.327	1.015	0.658972918978504	0.189411354660551	0
Q9ULL8	Protein Shroom4 (Second homolog of apical protein)	SHROOM4	-0.459	0.302	0.665528154521048	0.805542118331609	0
P61978	Heterogeneous nuclear ribonucleoprotein K (hnRNP K) (Transformation up-regulated nuclear protein) (TUNP)	HNRNPK	-1.133	-4.067	0.672668662664627	0.14836178272375	0
D6RER5;D6RGI3;H0Y961;Q9NVA2	Septin-11	2023-09-11	-0.665	-1.595	0.672668662664627	0.32576423829049	0
P02751	Fibronectin (FN) (Cold-insoluble globulin) (CIG) [Cleaved into: Anastellin; Ugl-Y1; Ugl-Y2; Ugl-Y3]	FN1	1.638	-0.114	0.673205339960365	0.983226603695417	0
Q8N5F7	NF-kappa-B-activating protein	NKAP	-0.535	-0.022	0.673227844444446	0.987923016268478	0
B5MCX3;C9J2Q4;H7C2Y0;H7C310;Q15019	Septin-2	2023-09-02	-0.831	-1.69	0.67359573312343	0.412682249011728	0
P09874	Poly [ADP-ribose] polymerase 1 (PARP-1) (EC 2.4.2.30) (ADP-ribosyltransferase diphtheria toxin-like 1) (ARTD1) (NAD(+) ADP-ribosyltransferase 1) (ADPRT 1) (Poly[ADP-ribose] synthase 1)	PARP1	-0.562	-1.985	0.676221805783341	0.159356635296236	0
Q7Z794	Keratin. type II cytoskeletal 1b (Cytokeratin-1B) (CK-1B) (Keratin-77) (K77) (Type-II keratin Kb39)	KRT77	-0.301	0.17	0.676384291201522	0.840124400786119	0
P36578	60S ribosomal protein L4 (60S ribosomal protein L1) (Large ribosomal subunit protein uL4)	RPL4	0.742	-0.487	0.68394640414344	0.817481389072535	0
P10412	Histone H1.4 (Histone H1b) (Histone H1s-4)	HIST1H1E	-0.472	-0.341	0.688468628372651	0.801911129342961	0
Q04941	Proteolipid protein 2 (Differentiation-dependent protein A4) (Intestinal membrane A4 protein)	PLP2	0.706	1.386	0.688468628372651	0.451656429837943	0
P49006	MARCKS-related protein (MARCKS-like protein 1) (Macrophage myristoylated alanine-rich C kinase substrate) (Mac-MARCKS) (MacMARCKS)	MARCKSL1	-0.673	-0.426	0.690030676718812	0.826141936835152	0
J3KTE4;J3QR09;P84098	Ribosomal protein L19	RPL19	0.675	-0.51	0.690030676718812	0.793278607171416	0
H0YJ72	E3 ubiquitin-protein ligase HECTD1 (Fragment)	HECTD1	1.552	-2.261	0.690898007942045	0.584954676075475	0
P16403	Histone H1.2 (Histone H1c) (Histone H1d) (Histone H1s-1)	HIST1H1C	-0.505	-0.258	0.691249435230841	0.862194090372795	0
Q9Y2Z0	Protein SGT1 homolog (Protein 40-6-3) (Sgt1) (Suppressor of G2 allele of SKP1 homolog)	SUGT1	-0.751	-2.628	0.695760333579204	0.189037610101365	0
Q12906	Interleukin enhancer-binding factor 3 (Double-stranded RNA-binding protein 76) (DRBP76) (M-phase phosphoprotein 4) (MPP4) (Nuclear factor associated with dsRNA) (NFAR) (Nuclear factor of activated T-cells 90 kDa) (NF-AT-90) (Translational control protein 80) (TCP80)	ILF3	-0.719	-0.377	0.698271899763917	0.862194090372795	0
E1B6W4;H0YGP9;Q7L4I2	Arginine/serine-rich coiled-coil protein 2 (Fragment)	RSRC2	0.931	-0.568	0.702030592133622	0.840881713492278	0
E9PKZ0;P62917	60S ribosomal protein L8 (Fragment)	RPL8	0.891	1.892	0.702631093648108	0.438663079237735	0
P51116	Fragile X mental retardation syndrome-related protein 2	FXR2	-0.393	-0.932	0.702860544340296	0.383220897518609	0
A0A2R8Y811;P62263	40S ribosomal protein S14 (Fragment)	RPS14	0.745	-0.316	0.705367025458055	0.890546814385195	0
F8VZY9;P05783	Keratin. type I cytoskeletal 18	KRT18	-0.508	-0.807	0.70777993850746	0.574823448465998	0
P26038	Moesin (Membrane-organizing extension spike protein)	MSN	-0.823	0.362	0.709067795425274	0.888515968821085	0
P39880	Homeobox protein cut-like 1 (CCAAT displacement protein) (CDP) (Homeobox protein cux-1)	CUX1	-0.585	1.14	0.709204329220854	0.494701417046869	0
Q9NWB6	Arginine and glutamate-rich protein 1	ARGLU1	0.514	0.437	0.709204329220854	0.782168732728417	0
F8VQR7;F8VW96;Q16527	Cysteine and glycine-rich protein 2	CSRP2	-0.366	-0.487	0.719847063630124	0.661565699709948	0
P23284	Peptidyl-prolyl cis-trans isomerase B (PPIase B) (EC 5.2.1.8) (CYP-S1) (Cyclophilin B) (Rotamase B) (S-cyclophilin) (SCYLP)	PPIB	-0.432	0.205	0.719847063630124	0.884612270636597	0
O75396	Vesicle-trafficking protein SEC22b (ER-Golgi SNARE of 24 kDa) (ERS-24) (ERS24) (SEC22 vesicle-trafficking protein homolog B) (SEC22 vesicle-trafficking protein-like 1)	SEC22B	-0.575	0.365	0.720801978222032	0.844672492111923	0
E9PL09;E9PPU1;H0YEU2;P23396	40S ribosomal protein S3	RPS3	0.498	-0.884	0.721126275694948	0.550069155394821	0
P35580	Myosin-10 (Cellular myosin heavy chain. type B) (Myosin heavy chain 10) (Myosin heavy chain. non-muscle IIb) (Non-muscle myosin heavy chain B) (NMMHC-B) (Non-muscle myosin heavy chain IIb) (NMMHC II-b) (NMMHC-IIB)	MYH10	0.434	-0.964	0.721576404596062	0.45034602920585	0
D6RD47;P62266	40S ribosomal protein S23	RPS23	0.329	-0.374	0.723358620069666	0.714564487948996	0
P38606	V-type proton ATPase catalytic subunit A (V-ATPase subunit A) (EC 3.6.3.14) (V-ATPase 69 kDa subunit) (Vacuolar ATPase isoform VA68) (Vacuolar proton pump subunit alpha)	ATP6V1A	-0.691	-1.285	0.735854842640595	0.550179648841543	0
F8VZX2;H3BRU6;Q15366	Poly(rC)-binding protein 2	PCBP2	-0.28	-0.904	0.735854842640595	0.288079197635707	0
Q9H5V9	UPF0428 protein CXorf56	CXorf56	-0.37	-1.424	0.737690365856169	0.212109003364299	0
O43149	Zinc finger ZZ-type and EF-hand domain-containing protein 1	ZZEF1	0.473	1.707	0.737690365856169	0.242087403878192	0
Q7Z3D4	LysM and putative peptidoglycan-binding domain-containing protein 3	LYSMD3	0.698	-1.216	0.740232420770659	0.583588432255654	0
P05787	Keratin. type II cytoskeletal 8 (Cytokeratin-8) (CK-8) (Keratin-8) (K8) (Type-II keratin Kb8)	KRT8	-0.312	-1.213	0.743396911610393	0.218160471739002	0
P11142	Heat shock cognate 71 kDa protein (Heat shock 70 kDa protein 8) (Lipopolysaccharide-associated protein 1) (LAP-1) (LPS-associated protein 1)	HSPA8	0.367	-0.715	0.744140033848197	0.547621618119081	0
Q7Z7K0	COX assembly mitochondrial protein homolog (Cmc1p)	CMC1	0.365	0.683	0.744558887454955	0.563575923010707	MitoCarta3.0
P51398;V9GYL9	28S ribosomal protein S29. mitochondrial (MRP-S29) (S29mt) (Death-associated protein 3) (DAP-3) (Ionizing radiation resistance conferring protein) (Mitochondrial small ribosomal subunit protein mS29)	DAP3	1.477	0.672	0.747889106066815	0.896919942747363	MitoCarta3.0
Q9UL25	Ras-related protein Rab-21	RAB21	0.315	0.446	0.747889106066815	0.675318017391956	0
Q8N0X7	Spartin (Spastic paraplegia 20 protein) (Trans-activated by hepatitis C virus core protein 1)	SPART	-0.761	-3.245	0.747889106066815	0.187493491164216	0
B2R5W2;B4DY08;G3V2D6;G3V2Q1;G3V4C1;G3V4W0;G3V555;G3V575;G3V576;G3V5V7;P07910	Heterogeneous nuclear ribonucleoproteins C1/C2 (cDNA. FLJ92657. highly similar to Homo sapiens heterogeneous nuclear ribonucleoprotein C (C1/C2) (HNRPC). transcript variant 2. mRNA)	HNRNPC	-1.326	-2.185	0.74795676025551	0.619721156298234	0
Q9BX68	Histidine triad nucleotide-binding protein 2. mitochondrial (HINT-2) (EC 3.-.-.-) (HINT-3) (HIT-17kDa) (PKCI-1-related HIT protein)	HINT2	-0.804	-0.861	0.748229680509902	0.758336818157838	MitoCarta3.0
Q99536	Synaptic vesicle membrane protein VAT-1 homolog (EC 1.-.-.-)	VAT1	-0.36	-0.75	0.751008196208638	0.535721462581953	0
Q9UQ35	Serine/arginine repetitive matrix protein 2 (300 kDa nuclear matrix antigen) (Serine/arginine-rich splicing factor-related nuclear matrix protein of 300 kDa) (SR-related nuclear matrix protein of 300 kDa) (Ser/Arg-related nuclear matrix protein of 300 kDa) (Splicing coactivator subunit SRm300) (Tax-responsive enhancer element-binding protein 803) (TaxREB803)	SRRM2	-0.384	-0.512	0.752967134691561	0.70316974193381	0
P11137	Microtubule-associated protein 2 (MAP-2)	MAP2	-0.83	-1.102	0.755264142235253	0.70667246441614	0
O15020	Spectrin beta chain. non-erythrocytic 2 (Beta-III spectrin) (Spinocerebellar ataxia 5 protein)	SPTBN2	0.503	-1.428	0.755710362946884	0.396129542015166	0
E7EUY3;E7EX59;E9PDR0;P05166	Propionyl-CoA carboxylase beta chain. mitochondrial	PCCB	-0.315	0.289	0.76845313493864	0.814437195107821	MitoCarta3.0
H7BXF3;H7C2L4;P62995	Transformer-2 protein homolog beta (Fragment)	TRA2B	0.479	0.614	0.76845313493864	0.730154573522288	0
A9Z1X7;E9PCT1;M0R088;Q8IYB3	Serine/arginine repetitive matrix protein 1	SRRM1	0.477	0.612	0.773612157339772	0.735431179467547	0
Q96EL3	39S ribosomal protein L53. mitochondrial (L53mt) (MRP-L53) (Mitochondrial large ribosomal subunit protein mL53)	MRPL53	0.739	1.449	0.779102313918626	0.599633268041609	MitoCarta3.0
C9J0G0;Q99424	Acyl-coenzyme A oxidase	ACOX2	-0.97	-3.794	0.781559372688792	0.287718508608053	0
Q8WUH6	Transmembrane protein 263	TMEM263	-0.315	-0.28	0.784699252491088	0.83132926406182	0
A0A2R8Y4D7;Q96PE2	Rho guanine nucleotide exchange factor 17	ARHGEF17	-0.311	0.066	0.784870418508983	0.964086636301359	0
A0A096LPK7;A0A182DWF2;A0A182DWF3;D3YTF8;Q9NNW7	Thioredoxin reductase 2. mitochondrial	TXNRD2	0.556	1.544	0.788404048337842	0.473644419383937	MitoCarta3.0
E5RJI7;Q9BYD1	39S ribosomal protein L13. mitochondrial (Fragment)	MRPL13	-0.808	-1.27	0.788404048337842	0.696932019980238	MitoCarta3.0
Q5M9N0	Coiled-coil domain-containing protein 158	CCDC158	-0.658	1.48	0.788404048337842	0.564189008156165	0
A0A087WXF8;A0A087WXU5;A0A0D9SEW3;Q9NP64	Nucleolar protein of 40 kDa	ZCCHC17	0.326	0.294	0.803532518294032	0.84292578499445	0
Q8NBS9	Thioredoxin domain-containing protein 5 (Endoplasmic reticulum resident protein 46) (ER protein 46) (ERp46) (Thioredoxin-like protein p46)	TXNDC5	0.265	0.131	0.803532518294032	0.914035535129558	0
Q9NVH1	DnaJ homolog subfamily C member 11	DNAJC11	0.194	0.329	0.810265113347694	0.70230564666448	MitoCarta3.0
P37802	Transgelin-2 (Epididymis tissue protein Li 7e) (SM22-alpha homolog)	TAGLN2	0.295	-0.655	0.812454042440283	0.6094354025916	0
P36957	Dihydrolipoyllysine-residue succinyltransferase component of 2-oxoglutarate dehydrogenase complex. mitochondrial (EC 2.3.1.61) (2-oxoglutarate dehydrogenase complex component E2) (OGDC-E2) (Dihydrolipoamide succinyltransferase component of 2-oxoglutarate dehydrogenase complex) (E2K)	DLST	0.225	0.267	0.813652096272569	0.802325170784935	MitoCarta3.0
P01023	Alpha-2-macroglobulin (Alpha-2-M) (C3 and PZP-like alpha-2-macroglobulin domain-containing protein 5)	A2M	0.758	0.896	0.815634870561256	0.805542118331609	0
P47914	60S ribosomal protein L29 (Cell surface heparin-binding protein HIP) (Large ribosomal subunit protein eL29)	RPL29	0.212	0.42	0.817515323222687	0.667243165049034	0
P27824	Calnexin (IP90) (Major histocompatibility complex class I antigen-binding protein p88) (p90)	CANX	-0.666	1.125	0.817515323222687	0.715633659788949	mito-interacting
A0A140T9R1;A0A140T9W4;O75955	Flotillin-1 (Fragment)	FLOT1	-0.415	0.051	0.817515323222687	0.983226603695417	0
D6R9C3;D6RGV5;D6RIE3;H0UI06;P14406	Cytochrome c oxidase subunit 7A2. mitochondrial	COX7A2	-0.918	1.555	0.817515323222687	0.715633659788949	MitoCarta3.0
O95968	Secretoglobin family 1D member 1 (Lipophilin-A)	SCGB1D1	-0.52	-0.023	0.819801381752563	0.993384427352777	0
P49257	Protein ERGIC-53 (ER-Golgi intermediate compartment 53 kDa protein) (Gp58) (Intracellular mannose-specific lectin MR60) (Lectin mannose-binding 1)	LMAN1	0.489	-0.199	0.820326465369638	0.937124898652647	0
Q8TA86	Retinitis pigmentosa 9 protein (Pim-1-associated protein) (PAP-1)	RP9	-0.195	0.41	0.820326465369638	0.655351386733694	0
E7EQR4;P15311	Ezrin	EZR	-0.376	-0.266	0.827769903501812	0.891605245155901	0
F6RFD5;P60981	Destrin	DSTN	0.702	1.521	0.832295261795493	0.664950153970918	0
P56385	ATP synthase subunit e. mitochondrial (ATPase subunit e) (ATP synthase membrane subunit e) [Cleaved into: ATP synthase subunit e. mitochondrial. N-terminally processed]	ATP5ME	0.302	0.356	0.833148720179293	0.826016215598042	MitoCarta3.0
A0A0G2JIW1;P0DMV8;P0DMV9	Heat shock 70 kDa protein 1B	HSPA1B	-0.205	-1.145	0.838973466649817	0.257338580532752	0
F8VUA6;G3V203;H0YHA7;J3QQ67;Q07020	60S ribosomal protein L18 (Fragment)	RPL18	-0.474	-0.982	0.839881929675135	0.692421637272006	0
D6RAF8;D6RF44;H0Y8G5;H0YA96;Q14103	Heterogeneous nuclear ribonucleoprotein D0 (Fragment)	HNRNPD	0.497	-0.466	0.840322050158411	0.867302390222543	0
P11021	Endoplasmic reticulum chaperone BiP (EC 3.6.4.10) (78 kDa glucose-regulated protein) (GRP-78) (Binding-immunoglobulin protein) (BiP) (Heat shock protein 70 family protein 5) (HSP70 family protein 5) (Heat shock protein family A member 5) (Immunoglobulin heavy chain-binding protein)	HSPA5	-0.29	0.034	0.843487195420061	0.98754780979918	0
P51572	B-cell receptor-associated protein 31 (BCR-associated protein 31) (Bap31) (6C6-AG tumor-associated antigen) (Protein CDM) (p28)	BCAP31	0.384	0.042	0.845146125754912	0.987797095950597	0
A0A2R8Y5Y7;D6RAN4;H0Y9R4;H0Y9V9;P32969	60S ribosomal protein L9	RPL9	0.392	-0.037	0.846053741647727	0.987797095950597	0
P62857	40S ribosomal protein S28 (Small ribosomal subunit protein eS28)	RPS28	-0.357	-0.393	0.846844481613581	0.850880615659437	0
Q9Y277	Voltage-dependent anion-selective channel protein 3 (VDAC-3) (hVDAC3) (Outer mitochondrial membrane protein porin 3)	VDAC3	0.165	0.205	0.849534591186706	0.834366080712438	MitoCarta3.0
P20930	Filaggrin	FLG	-0.17	0.105	0.853732174310737	0.921125538057465	0
Q1MSJ5	Centrosome and spindle pole-associated protein 1	CSPP1	-0.234	-2.758	0.853732174310737	0.0463640108173536	0
P07900	Heat shock protein HSP 90-alpha (Heat shock 86 kDa) (HSP 86) (HSP86) (Lipopolysaccharide-associated protein 2) (LAP-2) (LPS-associated protein 2) (Renal carcinoma antigen NY-REN-38)	HSP90AA1	0.235	-0.443	0.853732174310737	0.747641432795777	0
G3V1D4;Q9NUP9	Lin-7 homolog C (C. elegans). isoform CRA_b (Protein lin-7 homolog C)	LIN7C	-0.541	0.012	0.858023140959543	0.996705951373265	0
P62241;Q5JR95	40S ribosomal protein S8 (Small ribosomal subunit protein eS8)	RPS8	-0.293	-2.918	0.865161357897101	0.100183706415031	0
P62753	40S ribosomal protein S6 (Phosphoprotein NP33) (Small ribosomal subunit protein eS6)	RPS6	-0.429	-0.436	0.865833852450421	0.880662870993555	0
P13861	cAMP-dependent protein kinase type II-alpha regulatory subunit	PRKAR2A	0.161	0.646	0.865833852450421	0.512219143403184	0
P68363	Tubulin alpha-1B chain (Alpha-tubulin ubiquitous) (Tubulin K-alpha-1) (Tubulin alpha-ubiquitous chain) [Cleaved into: Detyrosinated tubulin alpha-1B chain]	TUBA1B	-0.172	-0.538	0.865833852450421	0.609484345221965	0
Q99832	T-complex protein 1 subunit eta (TCP-1-eta) (CCT-eta) (HIV-1 Nef-interacting protein) [Cleaved into: T-complex protein 1 subunit eta. N-terminally processed]	CCT7	0.291	-3.432	0.865833852450421	0.0629255280465309	0
K7EPV0;Q9Y2R0	Cytochrome c oxidase assembly factor 3 homolog. mitochondrial	COA3	-0.187	0.073	0.869987398527822	0.959936666557191	MitoCarta3.0
P23528	Cofilin-1 (18 kDa phosphoprotein) (p18) (Cofilin. non-muscle isoform)	CFL1	0.258	0.2	0.876132856640136	0.914035535129558	0
P00387	NADH-cytochrome b5 reductase 3 (B5R) (Cytochrome b5 reductase) (EC 1.6.2.2) (Diaphorase-1) [Cleaved into: NADH-cytochrome b5 reductase 3 membrane-bound form; NADH-cytochrome b5 reductase 3 soluble form]	CYB5R3	-0.307	1.557	0.876803261926269	0.439078790718402	MitoCarta3.0
P61026	Ras-related protein Rab-10	RAB10	-0.131	0.276	0.876803261926269	0.765425128621986	0
Q9UQ80	Proliferation-associated protein 2G4 (Cell cycle protein p38-2G4 homolog) (hG4-1) (ErbB3-binding protein 1)	PA2G4	-0.341	-0.177	0.876803261926269	0.947957082198659	0
Q9UNY4	Transcription termination factor 2 (EC 3.6.4.-) (Lodestar homolog) (RNA polymerase II termination factor) (Transcription release factor 2) (F2) (HuF2)	TTF2	-0.221	-2.217	0.876803261926269	0.131600575389565	0
Q5HYI7	Metaxin-3	MTX3	0.128	-0.254	0.877035100101876	0.783744618792613	MitoCarta3.0
G3XAL9;P55011	Solute carrier family 12 (Sodium/potassium/chloride transporters). member 2. isoform CRA_a (Solute carrier family 12 member 2)	SLC12A2	1.068	-0.436	0.88573550419481	0.963782999700115	0
I6L894;Q01484	Ankyrin-2	ANK2	-0.525	-0.399	0.887389380894919	0.925085594668384	0
P0CL83;P0CL84	Putative STAG3-like protein 1 (Stromal antigen 3-like protein 1)	STAG3L1	0.479	2.125	0.88927799001181	0.550069155394821	0
B1ALH6;C9JR86;O14832	Phytanoyl-CoA dioxygenase. peroxisomal	PHYH	0.112	0.241	0.88927799001181	0.789378687305847	MitoCarta3.0
A0A286YF22;A0A286YFA2;A0A286YFL2;A0A286YFM8;A0A2C9F2M7;O43175	D-3-phosphoglycerate dehydrogenase (EC 1.1.1.95)	PHGDH	-0.371	-0.505	0.88927799001181	0.867302390222543	0
P08754	Guanine nucleotide-binding protein G(k) subunit alpha (G(i) alpha-3)	GNAI3	-0.274	-0.094	0.890172884318266	0.971663600067265	0
P06733	Alpha-enolase (EC 4.2.1.11) (2-phospho-D-glycerate hydro-lyase) (C-myc promoter-binding protein) (Enolase 1) (MBP-1) (MPB-1) (Non-neural enolase) (NNE) (Phosphopyruvate hydratase) (Plasminogen-binding protein)	ENO1	-0.118	0.178	0.895097721057582	0.861575681676769	0
C9J5X1;P08069	Tyrosine-protein kinase receptor (EC 2.7.10.1)	IGF1R	0.161	-0.344	0.89557758110044	0.804729773702499	0
A6PVC9;Q9UGP8	Translocation protein SEC63 homolog (Fragment)	SEC63	0.201	-1.067	0.897847905875808	0.512219143403184	0
P08238	Heat shock protein HSP 90-beta (HSP 90) (Heat shock 84 kDa) (HSP 84) (HSP84)	HSP90AB1	0.156	-0.363	0.898062192339481	0.792795226274446	0
A0A075B6E5;A0A0U1RRM6;Q8N8S7	Protein enabled homolog (Fragment)	ENAH	0.396	-1.102	0.898062192339481	0.744961729015374	0
E7ETY2	Treacle protein	TCOF1	-0.22	0.758	0.898839298451825	0.687121223864471	0
P62937	Peptidyl-prolyl cis-trans isomerase A (PPIase A) (EC 5.2.1.8) (Cyclophilin A) (Cyclosporin A-binding protein) (Rotamase A) [Cleaved into: Peptidyl-prolyl cis-trans isomerase A. N-terminally processed]	PPIA	0.137	0.324	0.899097416483708	0.793616562996922	0
C9JGV6;C9JXG8;F6WQW2;P43487	Ran-specific GTPase-activating protein (Fragment)	RANBP1	0.243	-0.252	0.899425284815282	0.91026106001171	0
P19013	Keratin. type II cytoskeletal 4 (Cytokeratin-4) (CK-4) (Keratin-4) (K4) (Type-II keratin Kb4)	KRT4	0.127	1.004	0.90293094134989	0.353050265879851	0
Q8TEA8	D-aminoacyl-tRNA deacylase 1 (DTD) (EC 3.1.1.96) (DNA-unwinding element-binding protein B) (DUE-B) (Gly-tRNA(Ala) deacylase) (EC 3.1.1.-) (Histidyl-tRNA synthase-related)	DTD1	-0.111	0.428	0.90293094134989	0.670174044029169	0
P38159	RNA-binding motif protein. X chromosome (Glycoprotein p43) (Heterogeneous nuclear ribonucleoprotein G) (hnRNP G) [Cleaved into: RNA-binding motif protein. X chromosome. N-terminally processed]	RBMX	-0.197	-0.157	0.90293094134989	0.936681814219531	0
P21796	Voltage-dependent anion-selective channel protein 1 (VDAC-1) (hVDAC1) (Outer mitochondrial membrane protein porin 1) (Plasmalemmal porin) (Porin 31HL) (Porin 31HM)	VDAC1	0.098	0.243	0.91287755417878	0.814437195107821	MitoCarta3.0
P51991	Heterogeneous nuclear ribonucleoprotein A3 (hnRNP A3)	HNRNPA3	-0.26	2.925	0.913100462289804	0.237706928200345	0
P22735	Protein-glutamine gamma-glutamyltransferase K (EC 2.3.2.13) (Epidermal TGase) (Transglutaminase K) (TG(K)) (TGK) (TGase K) (Transglutaminase-1) (TGase-1)	TGM1	-0.111	1.185	0.918564028333508	0.286971526447874	0
K7EQD3;P14854	Cytochrome c oxidase subunit 6B1 (Fragment)	COX6B1	0.291	1.889	0.918661524825016	0.533171844835717	MitoCarta3.0
O95170	CMT1A duplicated region transcript 1 protein	CDRT1	-0.21	1.996	0.919361782360743	0.354299716180003	0
Q08257	Quinone oxidoreductase (EC 1.6.5.5) (NADPH:quinone reductase) (Zeta-crystallin)	CRYZ	0.167	0.791	0.921635915433513	0.670174044029169	MitoCarta3.0
F5H3K7;P20340	Ras-related protein Rab-6A (Fragment)	RAB6A	0.209	1.593	0.928148022377311	0.513562396940788	0
O43790;P78385;P78386	Keratin. type II cuticular Hb6 (Hair keratin K2.11) (Keratin-86) (K86) (Type II hair keratin Hb6) (Type-II keratin Kb26)	KRT86	0.077	0.408	0.931207404160933	0.670174044029169	0
P51571	Translocon-associated protein subunit delta (TRAP-delta) (Signal sequence receptor subunit delta) (SSR-delta)	SSR4	-0.205	0.553	0.931207404160933	0.84102748845319	0
B7Z2R2;P14927	Cytochrome b-c1 complex subunit 7 (cDNA FLJ52271. moderately similar to Ubiquinol-cytochrome c reductase complex 14 kDa protein (EC 1.10.2.2))	UQCRB	0.106	0.174	0.941549060739736	0.914035535129558	MitoCarta3.0
P49755	Transmembrane emp24 domain-containing protein 10 (21 kDa transmembrane-trafficking protein) (S31III125) (S31I125) (Tmp-21-I) (Transmembrane protein Tmp21) (p23) (p24 family protein delta-1) (p24delta1) (p24delta)	TMED10	-0.104	0.722	0.941889393423173	0.628454071510386	0
Q9P2E9	Ribosome-binding protein 1 (180 kDa ribosome receptor homolog) (RRp) (ES/130-related protein) (Ribosome receptor protein)	RRBP1	0.103	-0.417	0.94528622329715	0.805154514719027	0
O60488	Long-chain-fatty-acid--CoA ligase 4 (EC 6.2.1.3) (Long-chain acyl-CoA synthetase 4) (LACS 4)	ACSL4	-0.153	-0.493	0.949274085693957	0.856628233846726	mito-interacting
A0A0C4DGA2;O75521	Enoyl-CoA delta isomerase 2. mitochondrial (Testicular secretory protein Li 33)	ECI2	0.147	0.131	0.950033868769112	0.964086636301359	MitoCarta3.0
M0R210;P62249	40S ribosomal protein S16 (Ribosomal protein S16. isoform CRA_a)	RPS16	-0.123	0.091	0.952628579639122	0.973743626339875	0
C9JKQ2;O43676	NADH dehydrogenase [ubiquinone] 1 beta subcomplex subunit 3 (Fragment)	NDUFB3	-0.102	-0.453	0.956191702857818	0.827213448501536	MitoCarta3.0
Q9NPJ3	Acyl-coenzyme A thioesterase 13 (Acyl-CoA thioesterase 13) (EC 3.1.2.-) (Thioesterase superfamily member 2) [Cleaved into: Acyl-coenzyme A thioesterase 13. N-terminally processed]	ACOT13	-0.051	0.258	0.961980317032435	0.826141936835152	MitoCarta3.0
Q9Y490	Talin-1	TLN1	-0.095	-0.655	0.965028732419096	0.777039864043097	0
P53999	Activated RNA polymerase II transcriptional coactivator p15 (Positive cofactor 4) (PC4) (SUB1 homolog) (p14)	SUB1	-0.114	-4.038	0.966110032838985	0.132909710160084	0
O14925;Q5SRD1	Mitochondrial import inner membrane translocase subunit Tim23	TIMM23	0.076	1.884	0.967286197169015	0.30514712656906	MitoCarta3.0
Q99735	Microsomal glutathione S-transferase 2 (Microsomal GST-2) (EC 2.5.1.18) (Microsomal GST-II)	MGST2	0.114	0.026	0.967758570433426	0.993755107972003	0
Q9H7S9	Zinc finger protein 703 (Zinc finger elbow-related proline domain protein 1)	ZNF703	-0.058	-1.058	0.967758570433426	0.476243964134816	0
E7EPK1;E7ES33;G3V1Q4;Q16181	Septin-7	2023-09-07	0.057	-1.46	0.968160590380895	0.321720539770005	0
P56134	ATP synthase subunit f. mitochondrial	ATP5J2	0.055	1.049	0.974492555541215	0.550972429696566	MitoCarta3.0
J3KP15;J3QL05;Q01130;Q9BRL6	Serine/arginine-rich-splicing factor 2 (Fragment)	SRSF2	0.03	0.17	0.974492555541215	0.878047633647912	0
A0A0A0MR02;P45880	Voltage-dependent anion-selective channel protein 2 (Fragment)	VDAC2	0.021	0.139	0.980884575536943	0.888636732173443	MitoCarta3.0
P50747	Biotin--protein ligase (EC 6.3.4.-) (Biotin apo-protein ligase) [Includes: Biotin--[methylmalonyl-CoA-carboxytransferase] ligase (EC 6.3.4.9); Biotin--[propionyl-CoA-carboxylase [ATP-hydrolyzing]] ligase (EC 6.3.4.10) (Holocarboxylase synthetase) (HCS); Biotin--[methylcrotonoyl-CoA-carboxylase] ligase (EC 6.3.4.11); Biotin--[acetyl-CoA-carboxylase] ligase (EC 6.3.4.15)]	HLCS	0.015	0.289	0.986206817908356	0.744961729015374	0
O75746	Calcium-binding mitochondrial carrier protein Aralar1 (Mitochondrial aspartate glutamate carrier 1) (Solute carrier family 25 member 12)	SLC25A12	0.042	-0.791	0.987127098890942	0.772653541101254	MitoCarta3.0
J3QR48;Q14974	Importin subunit beta-1 (Fragment)	KPNB1	0.01	-1.289	0.993683438161	0.202166121183103	0
Q96JM7	Lethal(3)malignant brain tumor-like protein 3 (H-l(3)mbt-like protein 3) (L(3)mbt-like protein 3) (MBT-1)	L3MBTL3	0.016	1.045	0.993923773368071	0.581054364273708	0
A0A0B4J259;F8VV32;P61626	Lysozyme (EC 3.2.1.17)	LYZ	0.004	1.419	0.996221979767371	0.0598863649356083	0
P09669	Cytochrome c oxidase subunit 6C (Cytochrome c oxidase polypeptide VIc)	COX6C	-0.008	0.672	0.996391420497985	0.67469201223448	MitoCarta3.0
G3XAI9;Q5BKY9;Q8N9E0	Protein FAM133B	FAM133B	0.007	0.917	0.997146401958476	0.664950153970918	0
P13639	Elongation factor 2 (EF-2)	EEF2	0.003	0.072	0.997146401958476	0.951461430139246	0

## Sheet: ColumnNameLegendOfBioID
Column title	Content
ProteinIDs	Protein groups containing inferred Uniprot sequence identifiers
Protein_names	Protein names associated with the Uniprot identifiers
Gene_name	Gene name associated with the Unigene identifiers
log2FC(GTPBP8-BirA* / MTS-BirA*)	Log2 fold change difference in abundance between GTPBP8-BirA* and MTS-BirA*
log2FC(GTPBP8S124A-BirA* / MTS-BirA*)	Log2 fold change difference in abundance between GTPBP8S124A-BirA* and MTS-BirA*
adj.P.Val GTPBP8-BirA* / MTS-BirA*	Multiple testing correction adjuted p-values from limma's moderated t-test; comparsion between GTPBP8-BirA* and MTS-BirA*
adj.P.Val GTPBP8S124A-BirA* / MTS-BirA*	Multiple testing correction adjuted p-values from limma's moderated t-test; comparsion between GTPBP8S124A-BirA* and MTS-BirA*
MitoCarta3.0_List (0 = not mitochondrial)	MitoCarta3 annotations according to Rath et al., 2021

## Sheet: LFQ_intensities
Protein IDs	GTPBP8_1	GTPBP8_2	GTPBP8_3	GTPBP8_mut_1	GTPBP8_mut_2	GTPBP8_mut_3	MTS_1	MTS_2	MTS_3	MitoCarta3.0_List	MitoCarta3.0_SubMitoLocalization	MitoCarta3.0_MitoPathways	Gene name	Protein names
A0A024R4E5;H0Y394;Q00341	3.13761	5.12091	5.71823	5.08882	3.97363	6.11091	7.90235	7.37104	8.25522	0			HDLBP	High density lipoprotein binding protein (Vigilin), isoform CRA_a
A0A075B6E5;A0A0U1RRM6;Q8N8S7	10.9916	11.0696	15.2494	10.4339	5.82951	16.5527	12.3129	11.1952	12.6143	0			ENAH	Protein enabled homolog (Fragment)
A0A075B6E9;Q96NW7	7.12608	5.14482	5.74163	5.11298	5.85206	6.1336	12.2634	4.47934	13.2204	0			LRRC7	Leucine-rich repeat-containing protein 7
A0A075B6Q0;E7ESV4;F5GWU8;F5GX62;F5GYB5;F5GYH7;F5H004;F5H077;F5H0B7;F5H491;F5H4H0;F5H500;F5H6R7;F5H7Y6;F8WBC0;P61224;P62834	13.2817	10.5575	11.231	11.2635	11.8005	14.64	12.8217	11.0207	13.6072	0			RAP1A	Ras-related protein Rap-1A (Fragment)
A0A075B7G8;J3KPL8;O00213	4.71361	7.0244	7.58138	7.01196	7.62473	7.91765	12.4767	12.6842	13.2873	0			APBB1	Amyloid-beta A4 precursor protein-binding family B member 1
A0A087WT38;Q96I51	11.8025	12.3688	12.8531	12.0178	12.8496	12.6554	8.73612	12.1506	12.089	MitoCarta3.0	Matrix	Mitochondrial central dogma > mtRNA metabolism > mt-rRNA modifications	RCC1L	RCC1-like G exchanging factor-like protein (Fragment)
A0A087WTU3;Q9Y6I9	7.04752	7.97373	8.51058	7.97109	8.52006	8.81872	10.9792	10.4411	10.95	0			TEX264	Testis-expressed protein 264
A0A087WTU9;Q8TCU4	12.8267	12.0698	13.0126	12.7401	12.4678	12.3544	15.5424	15.0734	14.6608	0			ALMS1	Alstrom syndrome protein 1
A0A087WUX8;A0A087WYF7;Q6UXV4	9.66077	6.2881	6.28539	5.67425	6.376	6.6609	4.24012	4.5038	7.61565	MitoCarta3.0	MIM	Mitochondrial dynamics and surveillance > Cristae formation > MICOS complex	APOOL	MICOS complex subunit
A0A087WUZ3;Q01082	10.9763	8.10024	8.66841	10.598	6.42528	11.5092	11.8922	10.8631	11.8725	0			SPTBN1	Spectrin beta chain
A0A087WUZ6;A0A0X1KG69;A0A2R8Y549;Q8NI35	6.67691	5.70036	8.02981	7.68532	7.20593	6.7105	12.1122	11.0929	11.608	0			PATJ	InaD-like protein
A0A087WV22;F8W7C6;P27635;X1WI28	12.6378	13.3938	13.4215	12.4039	6.02289	14.1359	10.4355	6.42735	12.1978	0			RPL10	60S ribosomal protein L10
A0A087WVM4;B7ZM99;Q6UB35	14.0749	15.1941	15.6178	14.5107	15.3469	15.0928	11.1428	12.524	12.3622	MitoCarta3.0	Matrix	Metabolism > Vitamin metabolism > Folate and 1-C metabolism	MTHFD1L	Monofunctional C1-tetrahydrofolate synthase, mitochondrial
A0A087WVQ6;Q00610	11.1608	10.8416	11.6704	5.72704	7.84485	12.296	7.61963	7.39889	11.044	0			CLTC	Clathrin heavy chain
A0A087WW77;Q15334	8.0733	5.75261	6.33654	6.56332	7.28814	7.49616	10.9451	11.0532	12.1361	0			LLGL1	Lethal(2) giant larvae protein homolog 1
A0A087WWF8;F8VV13;Q96DR8	5.35538	6.58034	9.02047	6.95756	7.16612	6.30553	12.3475	10.1478	9.74498	0			MUCL1	Mucin-like protein 1
A0A087WXB0;O15126	9.14087	12.303	7.14673	12.0677	6.99743	8.13917	13.3241	11.4172	11.3762	0			SCAMP1	Secretory carrier-associated membrane protein (Secretory carrier membrane protein)
A0A087WXC5;E7ESZ7;O95299	14.6371	15.7513	16.5047	15.8306	16.087	16.4124	12.5203	13.0514	13.2797	MitoCarta3.0	MIM	OXPHOS > Complex I > CI subunits | OXPHOS > OXPHOS subunits	NDUFA10	NADH dehydrogenase [ubiquinone] 1 alpha subcomplex subunit 10, mitochondrial
A0A087WXF8;A0A087WXU5;A0A0D9SEW3;Q9NP64	10.4553	13.4596	14.2071	12.2882	12.1397	13.5985	12.2721	11.8761	12.9953	0			ZCCHC17	Nucleolar protein of 40 kDa
A0A087WY71;C9JGT8;C9JJ47;C9JJD3;C9JPV8;C9JTK4;E9PFW3;Q96CW1	11.248	10.1965	12.8415	11.6211	12.0796	14.1236	12.5553	13.0812	14.2446	0			AP2M1	AP-2 complex subunit mu
A0A087WY73;A0A0J9YXF8;Q16378	8.49542	6.91009	5.91893	5.29598	11.4712	7.5789	7.61801	5.07234	5.80676	0				Uncharacterized protein (Fragment)
A0A087WYK6	10.8495	13.7249	13.5874	13.4269	13.3099	11.9831	12.7423	14.2519	14.0627	MitoCarta3.0	Matrix	Metabolism > Lipid metabolism > Type II fatty acid synthesis | Metabolism > Vitamin metabolism > Biotin utilizing proteins	ACACA	Acetyl-CoA carboxylase 1
A0A087WYN9;Q7Z478	4.54788	5.32595	7.83866	7.24777	7.45802	7.28632	12.6482	12.2381	13.367	0			DHX29	ATP-dependent RNA helicase DHX29 (EC 3.6.4.13) (DEAH box protein 29)
A0A087WYR3;O43399	-4.36802	7.2578	7.80982	6.65139	8.31299	7.74986	0.236314	0	0.0232985	0			TPD52L2	Tumor protein D54
A0A087WYS9;Q15526	11.961	10.6022	12.0401	11.5908	10.9933	12.6092	7.86486	9.71792	10.5274	MitoCarta3.0	MIM	OXPHOS > Complex IV > CIV assembly factors | OXPHOS > OXPHOS assembly factors	SURF1	SURF1-like protein
A0A087WYV8;P35556	4.73742	9.1975	8.80595	5.91936	5.9299	10.0963	7.06002	5.12581	5.10282	0			FBN2	Fibrillin-2
A0A087WYY3;A0A2R8Y635;A0A2R8YDN7;Q9H7F0	6.60979	6.66752	7.23205	6.33996	7.68322	8.61032	13.8983	11.3787	12.4286	0			ATP13A3	Cation-transporting ATPase (EC 3.6.3.-)
A0A087WZ40;Q14244	2.66345	6.13671	6.93034	6.83337	6.15269	6.21194	9.0404	8.69749	8.62602	0			MAP7	Ensconsin
A0A087WZF1;C9J1K7;C9J3U9;C9J4E3;C9J5C8;C9JIY7;C9JT42;C9JUT4;Q93052	7.55548	3.34354	8.16137	7.74927	6.13208	9.7748	4.26441	5.97291	5.12612	0			LPP	Lipoma-preferred partner
A0A087WZN1;O43837	14.0957	14.1025	14.8934	13.9428	14.0072	14.7267	10.2007	11.3567	12.3994	MitoCarta3.0	Matrix	Metabolism > Carbohydrate metabolism > TCA cycle	IDH3B	Isocitrate dehydrogenase [NAD] subunit, mitochondrial
A0A087WZX2;O95139	11.7128	10.1815	10.03	10.4496	6.96552	11.6229	8.44412	8.56152	10.8056	MitoCarta3.0	MIM	OXPHOS > Complex I > CI subunits | OXPHOS > OXPHOS subunits	NDUFB6	NADH dehydrogenase [ubiquinone] 1 beta subcomplex subunit 6
A0A087X0K9;G3V1L9;G5E9E7;Q07157	8.86776	6.24973	9.2839	7.76408	7.84393	8.89423	14.765	14.0995	14.7473	0			TJP1	Tight junction protein ZO-1
A0A087X0N0	11.3349	12.3671	12.2265	12.4653	12.6379	11.5875	6.17374	4.68918	6.95735	mito-interacting			TRAK1	Trafficking kinesin-binding protein 1
A0A087X0X3;P52272	10.6846	9.40219	11.2041	9.62955	6.40238	12.909	11.5503	10.2851	12.8036	0			HNRNPM	Heterogeneous nuclear ribonucleoprotein M
A0A087X2B5;I3L192;P35613	13.1898	10.029	11.4222	11.6769	10.4955	12.6015	12.8052	12.6036	13.8036	0			BSG	Basigin (Fragment)
A0A087X2D0;P84103	15.2603	15.9542	14.6099	15.384	14.2919	14.9396	14.3837	14.5788	15.1864	0			SRSF3	Serine/arginine-rich-splicing factor 3
A0A087X2D5;Q9BRJ2	14.7345	14.9242	15.0119	14.7534	14.8661	14.4209	10.9885	13.1488	12.7088	MitoCarta3.0	Matrix	Mitochondrial central dogma > Translation > Mitochondrial ribosome	MRPL45	39S ribosomal protein L45, mitochondrial
A0A087X2I4;I3L3X7;P28072	8.38358	7.26113	7.40835	7.42436	8.7099	7.97651	8.97694	8.72774	7.88226	0			PSMB6	Proteasome subunit beta type (EC 3.4.25.1)
A0A088AWN2;Q8TBZ3	5.29083	6.35927	8.29568	5.19636	6.02842	6.43617	16.4576	16.4838	17.4574	0			WDR20	WD repeat-containing protein 20
A0A096LNH5;A0A096LP12;A0A096LP73;A0A096LPI6;A0A0B4J2D5;A0A2R8YDR7;F2Z2Q0;H7C1F6;H7C2G3;P0DPI2	13.6436	14.215	13.9148	12.7244	13.4072	14.1354	11.0844	13.7245	14.3282	0			LOC102724023	Uncharacterized protein
A0A096LPK7;A0A182DWF2;A0A182DWF3;D3YTF8;Q9NNW7	12.3371	10.5042	11.467	11.6331	13.263	12.3787	12.684	6.6662	13.2911	MitoCarta3.0	Matrix	Metabolism > Detoxification > ROS and glutathione metabolism | Metabolism > Detoxification > Selenoproteins	TXNRD2	Thioredoxin reductase 2, mitochondrial
A0A0A0MR02;P45880	17.6603	16.9556	16.0046	16.7255	17.395	16.8527	16.0515	17.4396	17.0655	MitoCarta3.0	MOM	Small molecule transport	VDAC2	Voltage-dependent anion-selective channel protein 2 (Fragment)
A0A0A0MR27;J3QT39;Q49A88	5.34288	6.84763	5.82241	7.07462	7.03408	6.41542	13.0628	12.9229	13.5664	0			CCDC14	Coiled-coil domain-containing protein 14
A0A0A0MRA8;Q9Y2J2	10.9386	10.2424	12.2439	9.43522	9.98103	9.67608	13.9504	14.1613	14.4423	0			EPB41L3	Band 4.1-like protein 3
A0A0A0MRC8;A0A0A0MSC0;A0A0A0MSD9;A0A0A0MT07;F8WEA4;Q9NR82	6.16744	7.75418	7.64208	5.43504	6.75619	7.25421	11.1331	6.06212	10.7775	0			KCNQ5	Potassium voltage-gated channel subfamily KQT member 5
A0A0A0MRE9;A0A0A0MRF6;Q99996	4.91786	5.22735	6.05364	5.41295	6.39753	6.68745	11.137	10.8337	8.15485	0			AKAP9	A-kinase anchor protein 9
A0A0A0MRG9;Q96SN8	7.99119	7.08642	10.0489	7.33857	8.03267	6.3111	10.6931	10.1772	10.1867	0			CDK5RAP2	CDK5 regulatory subunit-associated protein 2
A0A0A0MRJ0;Q5VT25	1.98418	5.46359	6.03225	6.30578	6.91823	7.3232	8.4826	7.27945	8.15316	0			CDC42BPA	Non-specific serine/threonine protein kinase (EC 2.7.11.1)
A0A0A0MRJ6;F6S8N6;H7BY58;P22061	14.6877	12.7881	6.89722	13.9979	8.83572	15.8939	13.2201	12.4114	14.4826	0			PCMT1	Protein-L-isoaspartate O-methyltransferase (EC 2.1.1.77)
A0A0A0MRN7;Q6YP21	10.6468	10.1409	11.4364	11.1406	9.58056	12.0532	8.27476	5.74666	5.66736	MitoCarta3.0	Matrix	Metabolism > Amino acid metabolism > Kynurenine metabolism | Metabolism > Metals and cofactors > NAD biosynthesis and metabolism	KYAT3	Kynurenine--oxoglutarate transaminase 3 (Fragment)
A0A0A0MRP0;Q8IWC1	5.81954	5.44173	9.08148	5.70251	6.38768	7.04354	10.7441	10.0611	10.2153	0			MAP7D3	MAP7 domain-containing protein 3 (Fragment)
A0A0A0MRW6;Q9H6R4	9.25765	6.32543	6.31277	5.3019	7.54363	6.68257	11.9521	9.7543	12.1682	0			NOL6	Nucleolar protein 6
A0A0A0MRX2;Q96HY6	11.0031	5.72833	5.92466	8.80704	7.99104	11.1169	11.4895	10.5499	11.833	0			DDRGK1	DDRGK domain-containing protein 1
A0A0A0MS07;A0A0A0MS08;A0A286YES1;P01857;P01860	10.2469	11.6429	11.7216	11.9217	12.7437	11.2498	9.58545	12.7849	14.4881	0			IGHG1	Immunoglobulin heavy constant gamma 1 (Fragment)
A0A0A0MS29;H7C433	11.6052	11.9941	11.7485	12.8139	12.5095	11.8884	7.80862	12.1644	5.71827	MitoCarta3.0	MOM	Mitochondrial dynamics and surveillance > Fission	MFF	Mitochondrial fission factor
A0A0A0MS89;A6NF31;O75665	8.0101	5.33182	6.96837	6.37922	6.78004	7.20661	13.0249	11.2266	10.7076	0			OFD1	Oral-facial-digital syndrome 1 protein
A0A0A0MS99;I3L4X2;P33527	6.84229	6.39813	6.67998	6.08154	6.76446	9.1364	11.378	9.88569	6.52471	0			ABCC1	Multidrug resistance-associated protein 1
A0A0A0MSI0;Q06830	13.8515	13.4915	14.2488	14.3298	14.4764	14.9838	15.3835	14.6193	15.0395	0			PRDX1	Peroxiredoxin-1 (Fragment)
A0A0A0MT83;P26440	11.5709	11.5174	11.8857	11.5143	10.9899	11.659	9.36869	9.18787	10.8457	MitoCarta3.0	Matrix	Metabolism > Amino acid metabolism > Branched-chain amino acid metabolism	IVD	Isovaleryl-CoA dehydrogenase, mitochondrial
A0A0A0MTC4;A0A0A0MTC6;A0A0A0MTD1;E7EPX0;E7EVJ4;E9PH62;F8VPI7;Q9NUL3	-2.08363	6.10348	6.30774	5.69731	7.57104	6.67266	0.294194	0.0608363	0	0			STAU2	Double-stranded RNA-binding protein Staufen homolog 2
A0A0A0MTD5;Q8IYU8	4.29652	8.18965	8.34026	7.72048	8.44468	7.83602	7.13809	6.24645	5.30259	MitoCarta3.0	MIM	Signaling > Calcium homeostasis > Calcium cycle | Signaling > Calcium homeostasis > EF hand proteins | Small molecule transport > Calcium uniporter	MICU2	Calcium uptake protein 2, mitochondrial (Fragment)
A0A0A6YYJ5	6.25428	5.72319	6.84814	6.25512	7.4082	8.28631	9.72687	8.98588	11.0491	0			MACF1	Microtubule-actin cross-linking factor 1, isoforms 1/2/3/5 (Fragment)
A0A0A6YYL4;I3L0X9;I3L1U7;I3L3T0;Q9Y3D7	13.4372	14.3454	14.4813	14.3511	14.2278	12.7618	10.3705	13.1918	12.1165	0			CORO7-PAM16	Coronin
A0A0B4J1T8;J3KR66;Q15375;Q9UF33	5.94721	6.27529	8.83818	8.30924	6.59096	7.06754	12.4171	12.1851	11.6687	0			EPHA6	Ephrin type-A receptor 6
A0A0B4J259;F8VV32;P61626	12.8249	12.7637	13.6466	14.4855	14.4864	14.5069	13.1045	12.7952	13.3231	0			LYZ	Lysozyme (EC 3.2.1.17)
A0A0B4J2A4;P42765	14.275	13.5725	12.937	13.8876	12.7181	14.2759	11.7614	13.2496	14.1389	MitoCarta3.0	Matrix	Metabolism > Carbohydrate metabolism > Ketone metabolism | Metabolism > Lipid metabolism > Fatty acid oxidation | Metabolism > Amino acid metabolism > Lysine metabolism	ACAA2	3-ketoacyl-CoA thiolase, mitochondrial
A0A0C4DG62;F8WCT1;Q66PJ3	12.4081	13.535	13.375	12.9594	12.6516	13.1256	13.0868	14.6037	13.7633	0			ARL6IP4	ADP-ribosylation factor-like protein 6-interacting protein 4
A0A0C4DG89;Q7L014	10.0786	14.0387	14.3165	10.7296	9.88423	12.2791	10.3361	8.64666	12.3079	0			DDX46	Probable ATP-dependent RNA helicase DDX46
A0A0C4DGA2;O75521	9.69161	7.74999	7.65817	8.28912	9.71073	7.05186	4.82874	12.6448	7.18473	MitoCarta3.0	Matrix	Metabolism > Lipid metabolism > Fatty acid oxidation	ECI2	Enoyl-CoA delta isomerase 2, mitochondrial (Testicular secretory protein Li 33)
A0A0C4DGB6;H0YA55;P02768	13.7134	15.7508	16.3805	13.0808	12.0816	16.1716	13.9607	12.4298	14.5323	0			ALB	Serum albumin
A0A0C4DGB9	9.66744	11.5266	10.2646	10.1888	11.4639	9.77178	4.88182	7.1742	7.68986	MitoCarta3.0	Matrix	Mitochondrial central dogma > mtDNA maintenance | Mitochondrial central dogma > mtRNA metabolism | Mitochondrial central dogma > Translation | Metabolism > Nucleotide metabolism	PPA2	Inorganic pyrophosphatase 2, mitochondrial
A0A0C4DGH6;A0JNW5	6.4337	8.30842	6.29751	5.68676	7.14148	7.86362	9.01404	9.27496	9.26048	0			UHRF1BP1L	UHRF1-binding protein 1-like
A0A0C4DGI3;B4DJV2;O75390	15.3372	14.0233	14.5943	14.5669	13.8756	15.7172	11.9898	13.0821	14.3505	MitoCarta3.0	Matrix	Metabolism > Carbohydrate metabolism > TCA cycle	CS	Citrate synthase
A0A0C4DGN6;J3QRU8;Q9Y2X7	10.1567	5.71274	7.4972	6.92508	6.35073	7.69972	11.896	4.58827	12.8243	0			GIT1	ARF GTPase-activating protein GIT1
A0A0C4DGS0;P56556	12.7494	13.8777	14.1807	13.6274	13.875	13.7598	12.2869	11.7041	11.5869	MitoCarta3.0	MIM	OXPHOS > Complex I > CI subunits | OXPHOS > OXPHOS subunits	NDUFA6	NADH dehydrogenase [ubiquinone] 1 alpha subcomplex subunit 6
A0A0D9SEM4;B4DJK0;B4DUA4;Q08170;Q13243;Q13247	10.7187	12.0099	13.2758	11.871	12.195	13.1571	5.72265	9.00177	9.79263	0			SRSF4	Serine/arginine-rich-splicing factor 4 (Fragment)
A0A0D9SEY1;A0A0D9SG62;C9J840;E7EN19;E7ENQ1;E7EX83;G3XAA2;G5E948;H7C0P6;H7C360;O95819	7.33676	6.93841	7.96155	7.40438	7.27548	6.87724	1.69806	6.49082	0	0			MAP4K4	Mitogen-activated protein kinase kinase kinase kinase 4, isoform CRA_a
A0A0D9SF53;A0A0D9SFB3;A0A0D9SG12;A0A2R8Y4A4;A0A2R8Y5G6;A0A2R8Y645;A0A2R8YCW1;A0A2R8YF78;A0A2R8YFR4;A0A2R8YFS5;A0A2U3TZJ9;F6S8Q4;O00571	9.65984	10.4953	10.889	9.66783	11.6411	11.2187	14.2869	13.9498	14.7211	0			DDX3X	ATP-dependent RNA helicase DDX3X
A0A0D9SF54;A0A0D9SGF6;Q13813	8.43555	7.41281	9.4054	7.32355	9.03661	8.59859	9.9845	9.47932	10.838	0			SPTAN1	Spectrin alpha chain, non-erythrocytic 1
A0A0D9SFB0;A0A0D9SFI6;A0A0D9SFZ9;A0A0D9SG53;A0A0D9SGB2;Q13642;Q5JXH7;Q5JXH8;Q5JXH9;Q5JXI0;Q5JXI2;Q5JXI3;Q5JXI8	8.45618	10.0063	10.2932	6.10708	7.85586	8.0642	4.44841	4.83003	6.60964	0			FHL1	Four and a half LIM domains protein 1 (Fragment)
A0A0D9SFK2;Q92614	4.81964	6.12877	6.70473	6.0904	4.11236	7.4313	0	4.80766	0.323228	0			MYO18A	Unconventional myosin-XVIIIa
A0A0D9SFP2;E9PF18;Q16836	13.9282	13.4798	13.0763	13.3938	13.1853	13.6032	11.5389	11.8426	12.1255	MitoCarta3.0	Matrix	Metabolism > Lipid metabolism > Fatty acid oxidation | Metabolism > Amino acid metabolism > Lysine metabolism	HADH	Hydroxyacyl-coenzyme A dehydrogenase, mitochondrial
A0A0G2JH50;A0A0G2JH66;A0A0G2JI36;A0A0G2JIF0;A0A0G2JIF2;A0A0G2JL56;A0A0G2JNX1;A0A0G2JPA3;A0A0G2JPQ3;A0A140T8X0;A0A140T912;A0A140T930;A0A140T937;A0A140T939;A0A140T951;A0A140T962;A0A140T9A9;A0A140T9B3;A0A140T9B7;A0A140T9C2;A0A140T9D9;A0A140T9G0;A0A140T9H3;A0A140T9J9;A0A140T9M0;A0A140T9S9;A0A140T9U0;A0A140T9V0;A0A140T9W2;A0A140T9W3;A0A140T9W7;A0A140T9X6;A0A1W2PNZ7;A0A1W2PP77;A0A1W2PPR8;A0A1W2PQD0;A0A…	10.1716	6.11225	6.68856	6.95445	7.78945	6.63548	11.2712	9.72526	11.7887	0			HLA-C	HLA class I histocompatibility antigen, Cw-6 alpha chain
A0A0G2JIW1;P0DMV8;P0DMV9	12.8232	12.761	12.5157	11.202	10.7376	13.3408	12.6234	12.5758	13.5167	0			HSPA1B	Heat shock 70 kDa protein 1B
A0A0G2JLD8;E7EUY5;Q04837	14.3187	14.7754	15.1779	14.7876	14.7787	14.8225	12.8646	14.6366	14.3862	MitoCarta3.0	Matrix	Mitochondrial central dogma > mtDNA maintenance > mtDNA replication | Mitochondrial central dogma > mtDNA maintenance > mtDNA nucleoid	SSBP1	Single-stranded DNA-binding protein, mitochondrial (Fragment)
A0A0G2JMS7;A0A0G2JNZ2;A0A0G2JPP5;Q14160	9.85986	6.96748	11.2335	8.1895	7.25261	10.7137	13.4487	12.5404	13.5132	0			SCRIB	Protein scribble homolog
A0A0G2JMZ8;Q16625	5.73352	6.79481	7.52566	6.78	7.45927	6.40584	8.69322	7.79305	9.23691	0			OCLN	Occludin
A0A0G2JNW7;A0A0G2JQE3;A0A0U1RR18;H0YB78;Q9Y666	6.67157	5.92828	7.35665	5.90453	5.71524	7.56616	12.9439	13.484	14.6439	0			SLC12A7	Solute carrier family 12 member 7
A0A0G2JPA8;A0A0J9YY65;C9JMH6;P08697	5.05497	11.2856	14.0433	6.49428	7.89563	15.2948	8.61925	5.71203	6.30932	0			SERPINF2	Alpha-2-antiplasmin
A0A0G2JR66;B7WPD9;Q2KJY2	5.03319	6.51201	6.50849	5.64718	7.92146	8.15026	10.7283	9.5497	9.35183	0			KIF26B	Kinesin-like protein KIF26B (Fragment)
A0A0J9YWZ5	5.91351	5.67357	7.07985	8.42498	7.21531	4.38275	13.9723	11.9913	12.638	0			DVL1	Segment polarity protein dishevelled homolog DVL-1 (Fragment)
A0A0R4J2E8;A8MXP9;D6R991;D6REM6;P43243	9.08751	6.65409	6.25917	6.63783	6.80277	10.3539	9.68319	5.10096	10.6819	0			MATR3	Matrin-3
A0A0U1RQC9;P04637	13.2953	12.5233	12.4935	12.7152	12.3937	12.4008	17.4384	17.8471	16.846	0			TP53	Cellular tumor antigen p53
A0A0U1RQF0;P49327	9.78759	9.71215	10.8548	9.67346	9.68084	10.0409	10.9737	10.9089	11.9387	MitoCarta3.0	IMS	Metabolism > Lipid metabolism	FASN	Fatty acid synthase
A0A0U1RQH7;G3XAC6;H0Y4X3;Q14498	5.31869	10.1774	8.8795	7.25956	7.30126	8.78895	6.41082	4.69517	8.94203	0			RBM39	RNA-binding protein 39 (Fragment)
A0A0U1RQJ2	4.9237	7.26947	7.12244	7.1324	6.0737	10.5509	11.1607	10.5436	12.5388	0			DST	Dystonin (Fragment)
A0A0U1RQK7	10.5631	3.3002	10.8983	10.2856	10.4683	9.35075	13.1148	12.3545	13.3256	0			EIF4G3	Eukaryotic translation initiation factor 4 gamma 3
A0A0U1RQL9;A0A0U1RQV1	12.2375	13.7189	12.5518	13.3381	13.3536	13.1804	13.9936	15.1994	13.7819	0			ERVK3-1	Endogenous retrovirus group K3 member 1 (Fragment)
A0A0U1RR30;A0A0U1RRM1;Q86YP4;Q8WXI9	5.98592	7.19906	7.21892	3.24931	5.35677	8.07805	9.08949	5.78643	7.97186	0			GATAD2B	Transcriptional repressor p66-beta (Fragment)
A0A0U1RR32;A0A0U1RRH7;P04908;P0C0S8;P20671;Q16777;Q6FI13;Q7L7L0;Q93077;Q96KK5;Q99878;Q9BTM1	15.8463	13.4325	15.349	14.0529	13.0664	17.143	16.449	14.3796	17.6591	0				Histone H2A
A0A0U1RR76;A6NJ78	11.2346	12.6967	12.9748	11.8585	12.5236	11.8305	6.43636	10.1721	8.66807	MitoCarta3.0	Matrix	Mitochondrial central dogma > mtRNA metabolism > mt-rRNA modifications	METTL15	Probable methyltransferase-like protein 15
A0A0U1RRK1;A0A286YF11;F6XEV2;Q9BPX6;S4R3D7;S4R3V1	9.79792	11.5099	11.4352	10.6821	11.1994	10.4735	5.67478	8.5435	8.14397	MitoCarta3.0	MIM	Signaling > Calcium homeostasis > Calcium cycle | Signaling > Calcium homeostasis > EF hand proteins | Small molecule transport > Calcium uniporter	MICU1	Calcium uptake protein 1, mitochondrial
A0A0U1RRM8;G3V3J0;H0YJ34;Q96AC1	5.69241	6.62984	7.82125	7.18842	6.92346	8.08343	11.1116	9.89924	10.8416	0			FERMT2	Fermitin family homolog 2 (Fragment)
A0A140T9R1;A0A140T9W4;O75955	9.17702	6.84896	3.93611	6.61333	7.20364	7.54314	5.15277	7.13978	8.91421	0			FLOT1	Flotillin-1 (Fragment)
A0A1B0GTG2;A0A1B0GTY9;A0A1B0GW77;P49419	11.1604	11.5319	11.9509	11.5476	11.0521	12.191	9.28215	10.5856	11.8165	MitoCarta3.0	Matrix	Metabolism > Amino acid metabolism > Lysine metabolism | Metabolism > Amino acid metabolism > Glycine metabolism | Metabolism > Vitamin metabolism > Choline and betaine metabolism | Metabolism > Vitamin metabolism > Folate and 1-C metabolism | Metabolism > Detoxification > ROS and glutathione metabolism	ALDH7A1	Alpha-aminoadipic semialdehyde dehydrogenase
A0A1B0GTK6;Q9BUE6	9.54569	10.0622	10.6715	10.01	9.93172	8.79574	5.8112	8.25364	7.64345	MitoCarta3.0	Matrix	Metabolism > Metals and cofactors > Fe-S cluster biosynthesis | Metabolism > Metals and cofactors > Fe-S-containing proteins	ISCA1	Iron-sulfur cluster assembly 1 homolog, mitochondrial (Fragment)
A0A1B0GTW1;A0A2R8YDH4;Q9UDY2	7.58805	8.07377	9.32428	8.15918	7.67125	9.91472	13.5968	13.1127	14.059	0			TJP2	Tight junction protein ZO-2
A0A1B0GUA8;Q9H1H9	10.9922	4.99975	7.75233	11.4256	5.81399	7.75113	13.5494	16.0025	10.0508	0			KIF13A	Kinesin-like protein KIF13A
A0A1B0GV23;A0A1B0GVD5;A0A1B0GW44;A0A1B0GWE8;H7C1V0;P07339	11.1008	8.69444	12.214	11.6608	11.8966	11.0485	11.5032	13.6508	12.1463	0			CTSD	Cathepsin D
A0A1B0GVI3	7.60694	6.20751	7.19518	6.83471	6.08828	5.99591	9.9187	7.4777	11.1409	0			KRT10	Keratin, type I cytoskeletal 10 (Fragment)
A0A1C7CYX9;Q16555	8.60873	11.3058	7.40966	4.96641	6.05723	8.19028	7.79592	8.87453	6.78512	0			DPYSL2	Dihydropyrimidinase-related protein 2
A0A1W2PP74;A0A1W2PPB1;P23378	9.85306	9.62837	7.48834	7.30216	7.54779	10.5899	5.49808	5.48489	7.66835	MitoCarta3.0	Matrix	Metabolism > Amino acid metabolism > Glycine metabolism | Metabolism > Amino acid metabolism > Glycine cleavage system	GLDC	Glycine dehydrogenase (decarboxylating), mitochondrial
A0A1W2PPH1;P23368	13.6734	13.6352	13.8142	13.3833	13.6183	14.2924	8.6181	10.9243	12.02	MitoCarta3.0	Matrix	Metabolism > Carbohydrate metabolism > TCA-associated	ME2	Malic enzyme
A0A1W2PPS1;A0A1X7SBS1;Q00839	7.04083	7.31164	6.35757	7.32983	6.30814	10.8072	9.90127	5.0957	10.0962	0			HNRNPU	Heterogeneous nuclear ribonucleoprotein U
A0A1W2PQ51;A0A1X7SBZ2;J3KTA4;P17844;Q92841	10.0003	11.7	11.4411	10.4351	8.33459	12.7551	13.6439	12.1378	13.9086	0			DDX17	Probable ATP-dependent RNA helicase DDX17
A0A286YEY1;P01876	10.1631	9.37834	10.4282	11.3744	11.3228	11.3042	11.5779	11.2524	10.2282	0			IGHA1	Immunoglobulin heavy constant alpha 1 (Fragment)
A0A286YF22;A0A286YFA2;A0A286YFL2;A0A286YFM8;A0A2C9F2M7;O43175	11.1688	9.91116	4.86514	7.35211	6.99821	11.1927	10.163	5.66072	11.2334	0			PHGDH	D-3-phosphoglycerate dehydrogenase (EC 1.1.1.95)
A0A2Q2TH77;Q08379	5.31357	7.33902	5.59964	6.57337	6.7816	8.21627	12.396	11.8586	11.0348	0			GOLGA2	Golgin subfamily A member 2
A0A2R8Y3M4;A0A2R8Y4Y7;A0A2R8Y726;A0A2R8Y7B8;A0A2R8Y7E2;A0A2R8YDQ1;A0A2U3TZH1;Q9UQ90	11.2695	11.4356	10.996	11.5479	11.2315	11.6472	5.99417	12.52	8.68169	MitoCarta3.0	MIM	Protein import, sorting and homeostasis > Protein homeostasis > Proteases	SPG7	Paraplegin
A0A2R8Y3N3;A0A2R8Y5P7;A0A2R8Y6I1;P49590	12.1469	11.9571	12.7186	12.4946	12.4306	12.1226	8.63418	9.41073	5.20653	MitoCarta3.0	Matrix	Mitochondrial central dogma > Translation > mt-tRNA synthetases	HARS2	Probable histidine--tRNA ligase, mitochondrial
A0A2R8Y4D7;Q96PE2	11.2662	13.5929	13.0424	12.7646	13.7898	12.4753	11.7439	14.1867	12.9025	0			ARHGEF17	Rho guanine nucleotide exchange factor 17
A0A2R8Y4R7;A0A2R8Y6L6;O75648	10.7573	11.8202	11.7996	11.0894	11.8968	11.6435	7.81229	7.74141	9.65986	MitoCarta3.0	Matrix	Mitochondrial central dogma > mtRNA metabolism > mt-tRNA modifications	TRMU	Mitochondrial tRNA-specific 2-thiouridylase 1 (Fragment)
A0A2R8Y5Y7;D6RAN4;H0Y9R4;H0Y9V9;P32969	10.5749	9.51442	7.86252	9.24237	8.74866	8.67257	10.0499	5.08501	11.6395	0			RPL9	60S ribosomal protein L9
A0A2R8Y6X0;Q9H2P0	5.86356	6.59029	7.88933	6.13143	7.41218	7.5056	11.5337	6.33935	11.3246	0			ADNP	Activity-dependent neuroprotector homeobox protein
A0A2R8Y6Y7;A0A2R8YDQ9;Q9P2R7	14.4736	15.6531	15.8413	14.9613	15.6975	15.5872	11.7804	14.3572	14.3737	MitoCarta3.0	Matrix	Metabolism > Carbohydrate metabolism > TCA cycle | Metabolism > Carbohydrate metabolism > Itaconate metabolism | Metabolism > Nucleotide metabolism > Nucleotide synthesis and processing	SUCLA2	Succinate--CoA ligase [ADP-forming] subunit beta, mitochondrial (EC 6.2.1.5) (ATP-specific succinyl-CoA synthetase subunit beta) (A-SCS) (Succinyl-CoA synthetase beta-A chain) (SCS-betaA)
A0A2R8Y738;A0A2R8YEM3;E7EQV9;E7EX53;P61313	12.9101	13.4992	13.3824	13.9101	12.8035	14.3071	12.4733	12.5382	13.1073	0			RPL15	Ribosomal protein L15 (Fragment)
A0A2R8Y7B1;A0A2U3TZV9;Q3V6T2	7.88888	6.15286	9.28024	6.66545	7.29642	7.09041	10.1668	11.6814	11.141	0			CCDC88A	Girdin
A0A2R8Y7C0;P69905	11.769	13.0123	13.4185	11.9982	10.7028	14.4582	12.0389	10.3653	11.3794	0			HBA2	Hemoglobin subunit alpha (Fragment)
A0A2R8Y7R2;A0A2R8Y7X9;A8MUF7;E9PEW8;E9PFT6;F8W6P5;P02042;P02100;P68871;P69891;P69892	10.7211	11.0666	7.15646	10.4663	7.58302	11.2451	11.8082	6.82485	7.01777	0			HBB	Hemoglobin subunit beta
A0A2R8Y811;P62263	10.0037	8.43804	10.1858	7.69855	6.96962	10.7775	9.59602	5.51077	11.2856	0			RPS14	40S ribosomal protein S14 (Fragment)
A0A2R8Y840;H0YJG4;Q9HCK8;Q9P2D1	9.04379	6.68143	6.72831	5.35041	6.13899	7.5921	12.3148	5.49387	12.1642	0			CHD8	Chromodomain-helicase-DNA-binding protein 8 (Fragment)
A0A2R8YD50;P51659	12.1947	5.37982	7.24567	9.28307	10.1407	11.7547	9.68172	9.6789	13.1404	MitoCarta3.0	unknown	Metabolism > Lipid metabolism	HSD17B4	Peroxisomal multifunctional enzyme type 2
A0A2R8YDC7;A0A2R8YE40;A0A2R8YF99;A0A2R8YFQ8;A0A2R8YGK2;F8W7S1;Q8NAN2	5.59612	8.71212	7.6852	4.58239	8.2275	7.53555	6.91506	7.0289	5.43668	MitoCarta3.0	MOM	Mitochondrial dynamics and surveillance > Fusion	MIGA1	Mitoguardin 1
A0A2R8YEZ0;B7WP89;Q0P651	11.6533	12.6556	9.94294	10.4629	11.5446	12.1722	4.34825	6.3691	5.41539	0			ABHD18	Protein ABHD18
A0A2U3TZL8	5.30316	4.61965	5.97165	6.26073	6.09779	6.35666	11.2171	12.5319	11.3584	0			KIF23	Kinesin-like protein KIF23
A0JP02;B4DJX4;Q9HAU0	6.52413	6.28084	5.2276	6.56087	6.17221	5.63513	10.4714	9.84735	11.1395	0			PLEKHA5	PLEKHA5 protein (Pleckstrin homology domain-containing family A member 5)
A2A274;Q99798	13.3108	13.4805	13.4161	13.0643	12.9937	13.8693	10.7063	11.4611	12.586	MitoCarta3.0	Matrix	Metabolism > Carbohydrate metabolism > TCA cycle | Metabolism > Metals and cofactors > Fe-S-containing proteins	ACO2	Aconitate hydratase, mitochondrial
A2IDC6;Q13084	13.1821	12.9199	12.5252	13.3727	12.6149	12.3517	7.38475	10.4692	8.55805	MitoCarta3.0	Matrix	Mitochondrial central dogma > Translation > Mitochondrial ribosome	MRPL28	39S ribosomal protein L28, mitochondrial (Fragment)
A3KMH1	14.9567	16.6918	16.92	16.4475	16.7928	16.6255	12.4361	14.595	14.365	MitoCarta3.0	Matrix	0	VWA8	von Willebrand factor A domain-containing protein 8
A4D1E9	15.3042	15.788	16.0209	14.6531	15.2844	14.6854	12.2057	13.2406	13.0726	MitoCarta3.0	Matrix	Mitochondrial central dogma > Translation > Mitochondrial ribosome assembly	GTPBP10	GTP-binding protein 10 (Protein obg homolog 2) (ObgH2)
A6NEM2;P51610	6.99671	6.57792	6.85357	5.0722	7.26546	7.21188	11.5684	6.19239	13.696	0			HCFC1	Host cell factor 1
A6NHR9	5.7176	5.10445	7.14435	5.36603	6.67323	7.49386	12.1531	8.06965	11.0101	0			SMCHD1	Structural maintenance of chromosomes flexible hinge domain-containing protein 1 (SMC hinge domain-containing protein 1)
A6NIF9;A6NK38;B4DR61;C9JJV4;C9JXC6;F2Z2C7;F8W776;H7C069;H7C1Q9;P61619;Q8TC24;Q9H9S3	10.4393	7.31966	5.70212	7.41526	7.53879	6.09529	6.23674	5.30559	6.27636	0			SEC61A2	Protein transport protein Sec61 subunit alpha isoform 2
A6NJD9;A8MVT4;A8MYK1;Q16540	10.5652	5.39529	9.94576	10.1533	7.18843	11.2866	4.58822	5.90298	10.2589	MitoCarta3.0	Matrix	Mitochondrial central dogma > Translation > Mitochondrial ribosome	MRPL23	39S ribosomal protein L23, mitochondrial
A6NKD9	5.70114	5.36236	5.98679	5.33277	7.12309	6.37134	11.0139	9.63034	9.59149	0			CCDC85C	Coiled-coil domain-containing protein 85C
A6PVC9;Q9UGP8	9.93901	6.94282	5.95456	6.92954	5.76431	6.34009	9.20261	7.33728	5.69461	0			SEC63	Translocation protein SEC63 homolog (Fragment)
A6PVU7	5.81425	5.62841	7.50152	5.60156	7.18412	7.84021	15.2003	14.5724	15.1515	0			CGN	Cingulin (Fragment)
A7E2V4;S4R393;S4R410	10.5593	10.9883	12.1322	8.45602	7.60072	6.59261	10.2543	11.1533	9.41713	0			ZSWIM8	Zinc finger SWIM domain-containing protein 8
A8CG34;Q96HA1	6.55309	7.77707	6.21497	7.7724	7.68176	8.63206	11.6371	5.04492	11.6552	0			POM121C	Nuclear envelope pore membrane protein POM 121C (Nuclear pore membrane protein 121-2) (POM121-2) (Pore membrane protein of 121 kDa C)
A8MQ02;J3KN01;P55196	6.88104	6.36009	5.80142	6.3408	6.53068	8.18767	11.527	11.3434	11.8922	0			AFDN	Afadin
A8MU27;A8MUA9;P55854;P61956;Q6EEV6	11.478	11.2877	12.2058	11.2241	10.1992	12.4328	14.6694	13.3698	14.8287	0			SUMO3	Small ubiquitin-related modifier 3
A8MUD9;P18124	10.9327	8.56382	8.31809	10.0434	7.30176	11.4964	4.56602	9.46073	5.3083	0			RPL7	60S ribosomal protein L7
A8MUS3;H7BY10;K7EJV9;K7EMA7;K7ERT8;P62750	10.9124	6.13042	6.93115	7.56078	8.45767	8.60377	11.9506	9.05143	12.2737	0			RPL23A	60S ribosomal protein L23a (Ribosomal protein L23a, isoform CRA_a)
A8MVW0	6.38108	6.79904	6.70634	6.10875	8.39191	7.2871	10.8362	8.05293	11.1871	0			FAM171A2	Protein FAM171A2
A8MW50;P07195	11.5512	10.9302	10.7749	11.535	10.9854	12.2222	8.90799	10.0616	10.2545	MitoCarta3.0	unknown	Metabolism > Amino acid metabolism > Glyoxylate metabolism	LDHB	L-lactate dehydrogenase (EC 1.1.1.27) (Fragment)
A8MXB9	12.6839	14.1864	13.1725	15.2359	13.4881	13.9628	12.1002	6.04838	13.2114	0			SUMF2	Inactive C-alpha-formylglycine-generating enzyme 2
A8MXV4	12.8921	10.999	12.5843	12.3613	12.3132	12.8217	11.9218	11.0632	10.419	MitoCarta3.0	Matrix	Metabolism > Metals and cofactors > Coenzyme A metabolism	NUDT19	Nucleoside diphosphate-linked moiety X motif 19 (Nudix motif 19) (EC 3.6.1.-)
A8MYS5	10.7998	12.5786	13.1655	13.2216	12.3326	13.5098	12.6371	12.903	14.0185	0			PGAP2	Post-GPI attachment to proteins factor 2
A9Z1X7;E9PCT1;M0R088;Q8IYB3	7.70238	10.6006	11.1544	10.1635	9.44592	10.2506	10.2321	6.67816	11.1148	0			SRRM1	Serine/arginine repetitive matrix protein 1
B0QY95;Q9NQG6	11.6519	13.0352	12.9638	13.0407	13.4253	13.6835	9.16379	10.3495	11.2707	MitoCarta3.0	MOM|Matrix	Mitochondrial central dogma > Translation > Mitochondrial ribosome assembly | Mitochondrial dynamics and surveillance > Fission	MIEF1	Mitochondrial dynamics protein MID51
B0QYA5;B0QYA6;B0QYA8;O15371	5.51788	6.67629	7.36079	9.52255	8.51005	7.06911	12.2572	2.61603	11.8363	0			EIF3D	Eukaryotic translation initiation factor 3 subunit D (Fragment)
B0YJC4;P08670	12.6281	13.3745	14.3592	13.3392	13.3813	13.7393	14.8436	15.1667	15.917	0			VIM	Vimentin variant 3
B1AKC9;P29323	6.09937	6.98018	7.24065	6.78427	5.82144	7.70374	0.112179	-0.659383	0	0			EPHB2	Ephrin type-B receptor 2
B1AL05;H0Y6Y8;H0YBU8;Q8N983	13.3248	13.668	13.729	12.5781	12.2455	12.2989	5.46371	12.395	13.0031	MitoCarta3.0	Matrix	Mitochondrial central dogma > Translation > Mitochondrial ribosome	MRPL43	39S ribosomal protein L43, mitochondrial
B1AL79;Q16513	5.26414	11.0346	7.53809	10.59	11.5736	7.58723	12.8531	11.7694	6.34718	0			PKN2	Protein kinase N2, isoform CRA_b (Serine/threonine-protein kinase N2)
B1ALH6;C9JR86;O14832	12.3926	12.3378	13.0809	12.4975	13.0693	12.6324	12.0897	13.4187	11.9673	MitoCarta3.0	Matrix	Metabolism > Lipid metabolism	PHYH	Phytanoyl-CoA dioxygenase, peroxisomal
B1ALY0;C9JA33;Q8IXS6	6.2409	6.32979	6.90148	6.66026	7.61174	7.87567	0.338056	-1.50876	0	0			PALM2-AKAP2	PALM2-AKAP2 readthrough (Fragment)
B1AN99;P35030	9.92248	11.5831	12.6529	11.9477	12.0914	13.2947	11.8444	12.5801	12.9674	0			PRSS3	Trypsin-3 (Fragment)
B1ANG9;B1ANH0;B1ANH2;B1ANH3;B1ANH5;B1ANH6;Q16774	10.9946	8.43921	13.1461	9.77312	10.6349	10.386	4.85715	6.6061	9.5757	MitoCarta3.0	Matrix	Metabolism > Nucleotide metabolism > Nucleotide synthesis and processing	GUK1	Guanylate kinase
B2R5W2;B4DY08;G3V2D6;G3V2Q1;G3V4C1;G3V4W0;G3V555;G3V575;G3V576;G3V5V7;P07910	12.887	5.44906	13.0263	6.96728	6.8221	14.9964	14.1305	6.02357	15.1861	0			HNRNPC	Heterogeneous nuclear ribonucleoproteins C1/C2 (cDNA, FLJ92657, highly similar to Homo sapiens heterogeneous nuclear ribonucleoprotein C (C1/C2) (HNRPC), transcript variant 2, mRNA)
B3KSI3;O15382	12.4417	12.5736	13.6494	12.4477	11.3664	14.2446	4.45436	6.24781	13.4599	MitoCarta3.0	Matrix	Metabolism > Amino acid metabolism > Branched-chain amino acid metabolism	BCAT2	Branched-chain-amino-acid aminotransferase (EC 2.6.1.42)
B4DEM9;Q9Y2S7	12.9489	12.6127	12.4235	12.3779	12.7115	13.096	11.1466	10.5851	12.0865	MitoCarta3.0	Matrix	Mitochondrial central dogma > mtDNA maintenance > mtDNA nucleoid	POLDIP2	cDNA FLJ52257, highly similar to Polymerase delta-interacting protein 2
B4DFT4;K7EIV4;K7ESN5;M0QZC4;M0R078;Q9NW81	10.1243	9.24966	10.683	10.6636	10.1288	8.78241	5.53755	4.35534	6.06012	MitoCarta3.0	MIM	OXPHOS > Complex I > CI assembly factors | OXPHOS > OXPHOS assembly factors	DMAC2	Distal membrane-arm assembly complex protein 2 (cDNA FLJ59869)
B4DN67;Q5W0F9;Q5W0G0;Q96J84	6.85392	5.40537	6.03942	6.31018	6.33526	7.25834	11.7801	11.5192	11.8335	0			KIRREL1	cDNA FLJ56360, highly similar to Kin of IRRE-like protein 1
B4DNK4;H3BTN5;P14618	12.9529	12.6984	13.5992	13.1339	13.5466	14.0688	13.9284	13.5527	14.7134	0			PKM	Pyruvate kinase (EC 2.7.1.40)
B4DT96;C9JYA1;O15504	2.89988	5.48428	5.99665	5.42036	6.70879	6.42238	10.8927	10.1973	9.71936	0			NUPL2	Nucleoporin-like protein 2 (cDNA FLJ57429, highly similar to Nucleoporin-like 2)
B4DUR8;P49368	9.72041	10.1219	10.4252	9.71367	9.76051	10.2385	10.6871	10.2236	12.0251	0			CCT3	T-complex protein 1 subunit gamma
B4DV12;F5GXK7;F5GYU3;F5H265;F5H2Z3;F5H388;F5H6Q2;F5H747;J3QKN0;J3QS39;J3QTR3;M0R1V7;P0CG47;P0CG48;P62979;P62987;Q49A90;Q5PY61;Q96C32	14.3082	14.255	15.1371	14.0367	14.1219	14.9088	16.1652	15.7888	16.5706	0			UBB	Polyubiquitin-B (cDNA FLJ51326, highly similar to Homo sapiens ubiquitin B (UBB), mRNA)
B4E2Q0;H0Y9V7;P98194	12.4433	12.2336	6.07389	13.4508	8.28109	6.38091	13.8808	13.5819	12.7359	0			ATP2C1	Calcium-transporting ATPase (EC 3.6.3.8)
B5MCX3;C9J2Q4;H7C2Y0;H7C310;Q15019	9.97499	6.64346	7.20851	5.28517	5.26284	10.7013	9.27899	7.64819	9.39299	0			SEPT2	Septin-2
B5MDF5;P62826	12.3351	12.4546	13.6394	12.2603	12.5188	14.3041	12.9779	12.7794	14.4029	0			RAN	GTP-binding nuclear protein Ran
B5MEG9;E7EVA0;F8W9U4;H0Y2V1;H7C4C5;P27816	9.29093	6.01551	6.59387	5.30666	6.78555	6.4558	11.4722	11.2758	11.5276	0			MAP4	Microtubule-associated protein 4 (Fragment)
B7Z2R2;P14927	14.1755	12.7952	11.1447	13.0378	12.5288	12.755	12.5241	14.5945	10.6797	MitoCarta3.0	MIM	OXPHOS > Complex III > CIII subunits | OXPHOS > OXPHOS subunits	UQCRB	Cytochrome b-c1 complex subunit 7 (cDNA FLJ52271, moderately similar to Ubiquinol-cytochrome c reductase complex 14 kDa protein (EC 1.10.2.2))
B7Z2R7;Q5T8D3	6.78378	6.49251	7.06076	5.37621	5.18375	7.55607	11.3762	10.9427	10.0712	0			ACBD5	Acyl-CoA-binding domain-containing protein 5
B7Z4C8;B7Z4E3;B8ZZK4;C9JU56;H7C2W9;P62899	11.104	8.84257	10.5727	8.74199	6.9483	11.206	8.59987	6.72131	10.9958	0			RPL31	cDNA FLJ57527, highly similar to 60S ribosomal protein L31
B7Z8R2;D6RIZ0;E5RHU2;Q8WV60	12.3364	12.9512	5.65056	5.45594	12.0444	6.96004	5.23824	9.10608	5.6896	MitoCarta3.0	Matrix	Mitochondrial central dogma > mtRNA metabolism > mtRNA granules | Mitochondrial central dogma > mtRNA metabolism > Polycistronic mtRNA processing	PTCD2	Pentatricopeptide repeat-containing protein 2, mitochondrial (cDNA FLJ55874, highly similar to Homo sapiens pentatricopeptide repeat domain 2 (PTCD2), mRNA)
B7Z9I1;P11310;Q5T4U5	13.5733	14.131	14.8522	14.1054	14.4318	14.5386	11.6274	13.2963	13.5016	MitoCarta3.0	Matrix	Metabolism > Lipid metabolism > Fatty acid oxidation	ACADM	Medium-chain-specific acyl-CoA dehydrogenase, mitochondrial (cDNA, FLJ78845, highly similar to Medium-chain specific acyl-CoA dehydrogenase, mitochondrial (EC 1.3.99.3))
B7ZB24;F5H1U9;H0YGQ3;O75970	6.21675	5.05178	7.12409	6.62709	7.52947	7.41279	0.547215	-0.846677	0	0			MPDZ	cDNA, FLJ79388, highly similar to Multiple PDZ domain protein
B7ZC38;Q9NR46	7.93683	10.8152	8.83742	5.99266	9.12475	6.04529	4.85193	6.74933	6.22751	0			SH3GLB2	Endophilin-B2
B7ZKQ9;F5H4X0;Q8WTV0	6.43503	6.55722	7.55645	6.47458	6.10924	7.47421	14.088	12.5617	14.4436	0			SCARB1	SCARB1 protein (Scavenger receptor class B member 1)
B7ZL88;Q8N8Q8	12.1205	13.6281	13.7401	13.2047	12.7264	12.4339	9.79225	13.0256	13.092	MitoCarta3.0	MIM	OXPHOS > Complex IV > CIV assembly factors | OXPHOS > OXPHOS assembly factors	COX18	COX18 protein (Cytochrome c oxidase assembly protein COX18, mitochondrial)
B8ZZC5	10.854	13.1043	14.1903	11.9168	13.0891	13.4408	7.56106	9.42931	9.57446	MitoCarta3.0	MIM	Metabolism > Amino acid metabolism > Glutamate metabolism	GLS	Glutaminase kidney isoform, mitochondrial
B8ZZX6;Q658P3	4.59291	6.99894	7.64056	5.01897	6.29756	7.89348	10.6416	9.80577	10.2755	0			STEAP3	Metalloreductase STEAP3 (STEAP family member 3, isoform CRA_c)
B9A062;P13995	15.0657	14.6676	14.6723	14.9002	13.8858	13.5481	12.6838	13.4863	13.7071	MitoCarta3.0	Matrix	Metabolism > Vitamin metabolism > Folate and 1-C metabolism	MTHFD2	Bifunctional methylenetetrahydrofolate dehydrogenase/cyclohydrolase, mitochondrial
C9J066;E9PN67;Q8N4C6	8.59974	7.08487	8.16298	6.53996	9.09514	7.97504	8.66704	9.0092	7.58163	0			NIN	Ninein
C9J0A7;Q9UQN3	8.9004	6.68196	7.24619	6.98624	7.06629	7.59261	11.3067	11.0732	10.4366	0			CHMP2B	Charged multivesicular body protein 2b
C9J0E4;P01040	6.89592	7.90758	8.81683	10.3143	8.49075	8.67563	11.033	11.8405	8.20834	0			CSTA	Cystatin-A
C9J0G0;Q99424	19.1493	16.0181	20.8512	18.311	8.72323	20.5135	19.6096	19.2793	20.0403	0			ACOX2	Acyl-coenzyme A oxidase
C9J1C5;H0YMV8;P42677;Q71UM5	13.6123	14.4169	14.3018	13.3365	13.4419	14.614	11.6446	13.288	14.1982	0			RPS27L	40S ribosomal protein S27
C9J236;C9JS27;Q7L592	10.7387	9.74076	8.44584	9.22351	11.0549	8.75593	8.6949	5.98308	5.67943	MitoCarta3.0	MIM	OXPHOS > Complex I > CI assembly factors | OXPHOS > OXPHOS assembly factors	NDUFAF7	Protein arginine methyltransferase NDUFAF7 (EC 2.1.1.320) (Fragment)
C9J2Y4;E7EQY1;Q96C01	11.8969	10.0787	9.5182	9.73388	7.45743	11.2288	8.02016	5.53543	10.5342	MitoCarta3.0	IMS	0	FAM136A	Protein FAM136A
C9J470;E9PHA2;Q15003	6.92321	7.83786	8.37759	7.07305	7.57379	8.68975	13.368	11.9774	13.0857	0			NCAPH	Condensin complex subunit 2 (Fragment)
C9J4V0;C9J8S3;P51149	12.5191	10.6194	11.5628	11.3036	10.5379	12.8619	12.0628	11.8062	12.9987	mito-interacting			RAB7A	Ras-related protein Rab-7a
C9J5X1;P08069	6.17734	7.96312	8.50019	6.66598	6.50328	7.95763	7.17059	6.07636	8.91145	0			IGF1R	Tyrosine-protein kinase receptor (EC 2.7.10.1)
C9J6P4;Q7Z2W4	10.2573	11.0431	12.3247	10.2277	11.308	11.9622	13.7799	13.1736	14.0329	0			ZC3HAV1	Zinc finger CCCH-type antiviral protein 1
C9J8Q5;P51649	13.5855	14.2551	14.1199	13.8436	14.2591	14.0657	11.5265	11.9304	12.1705	MitoCarta3.0	Matrix	Metabolism > Amino acid metabolism > GABA metabolism	ALDH5A1	Succinate-semialdehyde dehydrogenase, mitochondrial
C9JC84;C9JEU5;P02679	9.90863	13.1377	15.8047	7.90426	7.04729	18.481	7.86838	12.673	10.701	0			FGG	Fibrinogen gamma chain
C9JD75	9.91744	5.11235	12.7062	11.5565	12.0377	8.80864	11.3888	11.8829	9.22152	0			HLCS	Biotin--protein ligase (Fragment)
C9JF50;E9PLU1;E9PRK5;E9PRW1;E9PSD6;Q9H019	11.1587	10.8038	11.2168	11.7007	10.0133	11.7645	9.35367	9.57873	8.41224	MitoCarta3.0	unknown	0	MTFR1L	Mitochondrial fission regulator 1-like (Fragment)
C9JFR7;P99999	14.0658	11.9696	11.1039	12.0209	9.74546	12.1447	9.18003	10.1999	9.84937	MitoCarta3.0	IMS	Metabolism > Metals and cofactors > Heme-containing proteins | Metabolism > Electron carriers > Cytochromes | OXPHOS > OXPHOS subunits | OXPHOS > Cytochrome C | Mitochondrial dynamics and surveillance > Apoptosis	CYCS	Cytochrome c (Fragment)
C9JG87;Q9NYK5	11.5362	9.58225	9.27972	9.57688	10.8291	6.10279	5.41277	9.83559	8.99181	MitoCarta3.0	Matrix	Mitochondrial central dogma > Translation > Mitochondrial ribosome	MRPL39	39S ribosomal protein L39, mitochondrial (Fragment)
C9JGV6;C9JXG8;F6WQW2;P43487	10.569	7.51008	5.70985	7.83381	6.5643	7.90457	8.82435	4.74431	9.49006	0			RANBP1	Ran-specific GTPase-activating protein (Fragment)
C9JJK5;H0Y2Y8;Q15942	7.83348	7.86788	7.56789	7.96037	6.93928	7.10987	10.0004	9.3215	9.70746	0			ZYX	Zyxin (Fragment)
C9JJX6;E9PDC3;O00192	5.7416	7.01063	6.74838	5.08017	6.08897	6.6199	8.98892	9.91571	11.0874	0			ARVCF	Armadillo repeat protein deleted in velo-cardio-facial syndrome
C9JKQ2;O43676	11.597	7.99678	9.17476	9.02948	8.15736	10.5302	7.47808	12.4881	9.10984	MitoCarta3.0	MIM	OXPHOS > Complex I > CI subunits | OXPHOS > OXPHOS subunits	NDUFB3	NADH dehydrogenase [ubiquinone] 1 beta subcomplex subunit 3 (Fragment)
C9JLB7;Q96HP4;U3KQU8	10.1621	10.3837	10.583	8.96392	10.268	8.78762	6.52859	9.30067	9.13043	MitoCarta3.0	Matrix	0	OXNAD1	Oxidoreductase NAD-binding domain-containing protein 1
C9JMN4;C9JP35;Q92520	11.1635	6.17337	13.2735	13.2782	6.58509	13.2072	9.15065	3.96635	12.6223	0			FAM3C	Protein FAM3C (Fragment)
C9JQR6;H0Y8F1;Q13308	10.13	5.65716	6.24311	6.99805	6.67023	6.99583	10.5507	7.46353	10.3086	0			PTK7	Inactive tyrosine-protein kinase 7 (Fragment)
C9JRJ5;Q9UGP4	6.26813	6.05322	6.63078	6.15214	7.85221	8.57822	10.0753	10.7073	10.2036	0			LIMD1	LIM domain-containing protein 1
C9JRX8;C9JY28;F5H189;Q9HD34	11.5863	10.1585	13.1458	12.395	12.6975	13.0239	10.5804	11.0834	6.87356	MitoCarta3.0	Matrix	Metabolism > Metals and cofactors > Fe-S cluster biosynthesis	LYRM4	LYR motif-containing protein 4
C9JRZ6;Q9NX63	14.7533	12.8956	13.4993	13.5753	12.6805	14.7524	11.1037	11.2649	13.255	MitoCarta3.0	MIM	Mitochondrial dynamics and surveillance > Cristae formation > MICOS complex | Mitochondrial dynamics and surveillance > Intramitochondrial membrane interactions	CHCHD3	MICOS complex subunit
C9JSQ1;F8WCN3;P12532	13.7529	10.6735	12.404	12.6686	10.8259	12.9049	10.7791	9.81043	11.4918	MitoCarta3.0	MIM	Metabolism > Nucleotide metabolism > Creatine metabolism	CKMT1B	Creatine kinase U-type, mitochondrial (Fragment)
C9JSU7;Q9C0K7	12.8738	14.4792	14.9222	14.8518	14.3178	15.4137	14.7247	15.6102	16.659	0			STRADB	STE20-related kinase adapter protein beta (Fragment)
C9JVN9;Q9H9P8	13.0017	14.3369	14.2999	14.0836	14.3592	13.8988	11.1279	12.675	12.3293	MitoCarta3.0	MIM	Metabolism > Carbohydrate metabolism > TCA-associated	L2HGDH	L-2-hydroxyglutarate dehydrogenase, mitochondrial
C9JXK0;Q14739	11.3122	10.6819	11.6997	8.27204	7.8989	11.8144	13.3132	13.1115	13.8187	0			LBR	Lamin-B receptor (Fragment)
C9JZP6;Q13268	8.58033	6.81487	7.31024	9.09133	7.60296	5.54061	4.84132	5.6664	7.33576	MitoCarta3.0	Matrix	Metabolism > Detoxification > Xenobiotic metabolism	DHRS2	Dehydrogenase/reductase SDR family member 2, mitochondrial (Fragment)
C9JZR2;O60716	7.26808	3.06155	8.26257	6.65857	6.22482	9.2842	10.9374	10.8184	11.1696	0			CTNND1	Catenin delta-1
D4PHA6;Q9BUB7	12.4313	11.8879	11.9668	12.3344	12.0229	12.6481	6.08638	5.97042	11.765	MitoCarta3.0	MIM	OXPHOS > Complex I > CI assembly factors | OXPHOS > Complex V > CV assembly factors | OXPHOS > OXPHOS assembly factors	TMEM70	Transmembrane protein 70, mitochondrial
D6R9C3;D6RGV5;D6RIE3;H0UI06;P14406	14.43	7.72035	5.13012	13.0854	7.60077	14.0137	13.0609	4.46249	12.5122	MitoCarta3.0	MIM	OXPHOS > Complex IV > CIV subunits | OXPHOS > OXPHOS subunits	COX7A2	Cytochrome c oxidase subunit 7A2, mitochondrial
D6R9W4;Q16643	8.53739	4.52007	6.71045	5.63061	7.51059	7.07309	7.99428	7.87796	8.24386	0			DBN1	Drebrin (Fragment)
D6R9Z7;P15954	0.727479	6.13461	5.04803	-1.50958	7.00417	0	6.56829	4.76013	6.08475	MitoCarta3.0	MIM	OXPHOS > Complex IV > CIV subunits | OXPHOS > OXPHOS subunits	COX7C	Cytochrome c oxidase subunit 7C, mitochondrial
D6RA04;D6RAY4;D6RBQ1;D6RFI3;E7EQR8;Q9GZM5	7.64589	4.4362	6.87935	6.03075	6.03285	5.46101	11.4275	11.5557	11.6769	0			YIPF3	Protein YIPF3
D6RAF8;D6RF44;H0Y8G5;H0YA96;Q14103	10.1023	8.02497	10.4192	7.71509	7.02819	10.9125	10.024	4.72644	12.3038	0			HNRNPD	Heterogeneous nuclear ribonucleoprotein D0 (Fragment)
D6RAN8;H7C5U8;Q9P0M9	13.1592	13.383	14.4924	14.2057	13.6616	14.2578	10.1219	12.2558	12.6784	MitoCarta3.0	Matrix	Mitochondrial central dogma > Translation > Mitochondrial ribosome	MRPL27	39S ribosomal protein L27, mitochondrial (Mitochondrial ribosomal protein L27, isoform CRA_c)
D6RD47;P62266	9.91154	9.42909	8.85739	9.30968	9.54307	7.23688	9.17046	9.02171	9.01898	0			RPS23	40S ribosomal protein S23
D6RDG4;Q8NA72	9.37834	6.30718	7.48251	4.48178	6.93464	7.82178	10.9011	11.3375	11.6098	0			POC5	Centrosomal protein POC5
D6RDU9;D6REA0;O75879	11.3907	12.7454	12.8357	11.1391	12.6449	12.2624	9.6248	10.9604	11.9487	MitoCarta3.0	Matrix	Mitochondrial central dogma > Translation > mt-tRNA synthetases	GATB	Glutamyl-tRNA(Gln) amidotransferase subunit B, mitochondrial
D6REL8;P02675	4.97153	13.7635	15.1872	7.24797	7.70225	16.2831	5.26393	6.34386	6.06866	0			FGB	Fibrinogen beta chain
D6RER0;E7EPM6;P33121	7.65054	6.9207	9.13815	6.11299	6.75435	5.37292	5.24715	4.99871	6.90189	MitoCarta3.0	MOM	Metabolism > Lipid metabolism > Fatty acid oxidation	ACSL1	Long-chain-fatty-acid--CoA ligase 1
D6RER5;D6RGI3;H0Y961;Q9NVA2	12.1007	7.67296	8.63025	8.6416	7.54585	9.42729	8.80215	10.0132	11.585	0			SEPT11	Septin-11
D6RH20;G5EA06;Q92552	12.1671	13.0379	13.0513	12.3173	12.74	12.3868	7.85207	11.1687	11.1321	MitoCarta3.0	Matrix	Mitochondrial central dogma > Translation > Mitochondrial ribosome	MRPS27	28S ribosomal protein S27, mitochondrial (Fragment)
D6RIW8;Q9NW82	4.21427	6.9234	6.00854	4.39705	6.49057	6.39243	-0.339515	0	0.32598	0			WDR70	WD repeat-containing protein 70
E1B6W4;H0YGP9;Q7L4I2	5.86908	12.5191	11.4199	6.28733	8.09485	10.9283	10.9838	7.19763	8.83359	0			RSRC2	Arginine/serine-rich coiled-coil protein 2 (Fragment)
E1P5H9;Q96BD0	6.16502	8.61489	6.20398	6.90992	7.99495	6.58196	15.0541	15.2439	16.1913	0			SLCO4A1	Solute carrier organic anion transporter family member
E5KLJ9	13.6011	13.3165	13.6885	12.5074	12.9551	13.4144	9.50552	11.2823	11.376	MitoCarta3.0	MIM	Mitochondrial dynamics and surveillance > Fusion | Mitochondrial dynamics and surveillance > Cristae formation	OPA1	Dynamin-like 120 kDa protein, mitochondrial (Mitochondrial dynamin-like 120 kDa protein) (Optic atrophy 1 (Autosomal dominant), isoform CRA_h)
E5RFI6;E5RFP9;E5RG37;E5RGV4;E5RH52;E5RHE7;E5RJ04;H3BM24;Q13547;Q5TEE2;Q92769	9.36099	9.85602	9.64518	7.78767	7.95661	9.39749	8.6351	5.73913	9.17545	0			HDAC2	Histone deacetylase 2 (Fragment)
E5RG02	4.69721	10.8669	9.10743	9.70942	11.9387	7.35563	11.9405	12.1161	10.5378	0			PRSS46P	Putative serine protease 46 (EC 3.4.21.-) (Serine protease 46 pseudogene)
E5RGE1;E5RIR4;E7ESK7;E7EVZ2;E7EX29;E9PD24;P63104	9.45148	6.42897	8.24165	9.38755	7.83639	11.1055	7.79816	7.40855	12.3279	0			YWHAZ	14-3-3 protein zeta/delta (Fragment)
E5RI94;E7ERK7;E7EWW7;Q96DN5	7.34791	5.41751	7.00181	8.61887	6.9853	9.13821	10.5323	11.046	11.363	0			TBC1D31	TBC1 domain family member 31
E5RIK9;E5RIY4;Q96E29	11.3191	11.8034	12.3059	11.929	11.4214	11.6261	6.11592	5.74751	10.126	MitoCarta3.0	Matrix	Mitochondrial central dogma > Translation > Mitochondrial ribosome assembly	MTERF3	Transcription termination factor 3, mitochondrial
E5RJH0;Q93088;Q9H2M3	8.86297	10.1924	8.04459	5.38848	7.76078	11.7702	9.75553	5.51246	6.73366	0			BHMT	Betaine--homocysteine S-methyltransferase 1
E5RJI7;Q9BYD1	11.3581	10.2986	8.72144	12.4677	6.02166	10.5016	15.2853	6.19672	11.3192	MitoCarta3.0	Matrix	Mitochondrial central dogma > Translation > Mitochondrial ribosome	MRPL13	39S ribosomal protein L13, mitochondrial (Fragment)
E5RJU9;Q86UE4	11.9976	10.8249	7.40774	5.59022	6.57033	9.02319	17.333	11.3312	10.287	0			MTDH	Protein LYRIC
E7EMK3;J3QLD9;Q14254	12.7648	9.69254	11.7744	11.2439	11.7539	11.566	12.6827	12.2695	13.0678	0			FLOT2	Flotillin-2
E7ENY0;E7EV99;H0Y9H2;H0YG19;P35611	4.98693	5.61719	7.52851	8.58715	8.2602	7.74927	9.11634	6.0711	8.82713	0			ADD1	Alpha-adducin
E7EPB3;P50914	12.5011	12.5607	13.5972	13.0167	13.2863	13.134	12.3139	10.7606	12.2672	0			RPL14	60S ribosomal protein L14
E7EPK1;E7ES33;G3V1Q4;Q16181	10.1372	9.25512	8.94092	6.41374	6.75663	10.6116	9.53045	8.46658	10.1654	0			SEPT7	Septin-7
E7EPN9;Q9Y520	4.95413	8.5835	6.4175	8.18874	6.50748	7.86638	10.8601	9.56286	11.0851	0			PRRC2C	Protein PRRC2C
E7EPT4;P19404	14.511	15.1235	15.3444	14.8936	15.0198	13.5251	12.0881	13.2623	13.4003	MitoCarta3.0	MIM	OXPHOS > Complex I > CI subunits | Metabolism > Metals and cofactors > Fe-S-containing proteins | OXPHOS > OXPHOS subunits	NDUFV2	NADH dehydrogenase [ubiquinone] flavoprotein 2, mitochondrial
E7EQ64;P07477	16.218	17.9478	22.0472	21.1734	18.8705	22.4228	22.5391	18.5473	22.1169	0			PRSS1	Trypsin-1
E7EQB8;P51553	13.2962	13.2869	9.88112	12.3392	11.2025	12.4905	5.94051	6.38209	12.8058	MitoCarta3.0	Matrix	Metabolism > Carbohydrate metabolism > TCA cycle	IDH3G	Isocitrate dehydrogenase [NAD] subunit, mitochondrial
E7EQD9;E9PDF6;O43795	8.22825	6.43229	6.98209	8.13419	8.76272	6.78901	9.27832	5.71649	10.3781	0			MYO1B	Unconventional myosin-Ib (Fragment)
E7EQI7;Q12768	6.52852	8.18916	8.27064	6.83274	4.77073	7.3365	12.1969	12.298	12.4894	0			WASHC5	WASH complex subunit 5
E7EQR4;P15311	12.0582	9.49759	10.0973	10.917	8.02734	13.0403	10.6844	9.82059	12.277	0			EZR	Ezrin
E7ES96;P49768	5.21916	6.84701	6.48082	6.9574	7.11022	6.85041	15.5142	14.4623	14.9887	0			PSEN1	Presenilin (EC 3.4.23.-)
E7ESJ3;Q9UPS8	5.32016	6.97039	6.86999	8.12576	9.1949	7.2278	9.69036	10.0696	9.48035	0			ANKRD26	Ankyrin repeat domain-containing protein 26
E7ESL0;J3KQY1;Q9NWU5	12.6569	11.6265	12.1946	12.6853	11.4233	11.4918	9.49755	9.98156	10.4307	MitoCarta3.0	Matrix	Mitochondrial central dogma > Translation > Mitochondrial ribosome	MRPL22	39S ribosomal protein L22, mitochondrial
E7ET15;E7EW00;H0Y8D9;O15042	7.35957	5.83532	5.98751	5.81061	7.75312	6.37203	0	4.81516	0.885813	0			U2SURP	U2 snRNP-associated SURP motif-containing protein
E7ETU7;H0Y9G6;P09001	13.0881	13.5847	13.7182	13.621	13.495	13.165	8.87043	10.8974	10.2608	MitoCarta3.0	Matrix	Mitochondrial central dogma > Translation > Mitochondrial ribosome	MRPL3	39S ribosomal protein L3, mitochondrial
E7ETY2	10.909	9.10037	11.4008	11.3162	10.9293	12.0995	12.9109	7.42368	11.7365	0			TCOF1	Treacle protein
E7EUU4;E7EX73;E9PGM1;Q04637	9.70276	10.5285	11.9022	9.68952	9.24764	11.4128	11.9481	11.8844	12.9516	0			EIF4G1	Eukaryotic translation initiation factor 4 gamma 1
E7EUY3;E7EX59;E9PDR0;P05166	14.21	15.6009	15.8504	15.882	16.1467	15.4452	13.9088	16.1761	16.5212	MitoCarta3.0	Matrix	Metabolism > Carbohydrate metabolism > Propanoate metabolism | Metabolism > Lipid metabolism > Fatty acid oxidation	PCCB	Propionyl-CoA carboxylase beta chain, mitochondrial
E7EV93	5.94803	6.41214	6.5024	6.39338	6.85362	6.87134	0.499955	-0.362096	0	0			PCM1	Pericentriolar material 1 protein (Fragment)
E7EWP0;H0Y886;O43674	13.0832	10.2822	11.3093	11.547	11.8267	12.5759	8.39658	4.77044	9.72478	MitoCarta3.0	MIM	OXPHOS > Complex I > CI subunits | OXPHOS > OXPHOS subunits	NDUFB5	NADH dehydrogenase [ubiquinone] 1 beta subcomplex subunit 5, mitochondrial
E7EX40;Q6WKZ4	12.6391	5.90002	13.9846	5.87597	7.16102	6.95702	11.4379	11.6415	12.6411	0			RAB11FIP1	Rab11 family-interacting protein 1
E7EX44;E9PGZ1;Q05682	10.2256	6.29761	9.86906	9.4332	8.89943	12.1311	12.2614	11.0471	11.166	0			CALD1	Caldesmon
E9PBS1;P22234	4.47349	-0.974394	6.59076	6.27767	7.89174	6.08656	5.06027	4.8512	5.88942	MitoCarta3.0	Matrix	Metabolism > Nucleotide metabolism > Nucleotide synthesis and processing	PAICS	Multifunctional protein ADE2 (Fragment)
E9PC15;Q53H12	13.2844	12.5374	12.4964	11.7208	12.339	12.6797	12.7422	12.3258	11.7126	MitoCarta3.0	MIM	Protein import, sorting and homeostasis > Protein import and sorting > TIM22 carrier pathway | Metabolism > Lipid metabolism > Phospholipid metabolism	AGK	Acylglycerol kinase, mitochondrial
E9PCR7;E9PDF2;Q02218	13.6263	14.519	14.8953	14.0073	14.2916	14.6523	10.8022	13.0246	13.425	MitoCarta3.0	Matrix	Metabolism > Carbohydrate metabolism > TCA cycle	OGDH	2-oxoglutarate dehydrogenase, mitochondrial
E9PEX6;P09622	14.3497	15.8694	16.4284	15.194	16.0003	15.9567	12.3336	14.5326	15.2712	MitoCarta3.0	Matrix	Metabolism > Carbohydrate metabolism > Pyruvate metabolism | Metabolism > Carbohydrate metabolism > TCA cycle | Metabolism > Amino acid metabolism > Branched-chain amino acid metabolism | Metabolism > Amino acid metabolism > Branched-chain amino acid dehydrogenase complex | Metabolism > Amino acid metabolism > Lysine metabolism | Metabolism > Amino acid metabolism > Glycine metabolism | Metabolis…	DLD	Dihydrolipoyl dehydrogenase (EC 1.8.1.4)
E9PFN4	8.20451	4.69348	7.81746	7.90302	8.6886	8.14658	11.2929	11.3565	11.2113	0			SLC4A7	Anion exchange protein
E9PFN5;Q9Y2Q3	9.84473	9.21609	10.3629	10.0487	9.71475	8.45649	6.21586	8.69066	10.2777	MitoCarta3.0	Matrix	Metabolism > Detoxification > Xenobiotic metabolism	GSTK1	Glutathione S-transferase kappa (EC 2.5.1.18)
E9PGN6;Q9UI43	11.3408	11.2388	10.7758	8.86408	9.76407	11.6971	5.65324	6.0375	6.45814	MitoCarta3.0	Matrix	Mitochondrial central dogma > mtRNA metabolism > mtRNA granules | Mitochondrial central dogma > mtRNA metabolism > mt-rRNA modifications | Mitochondrial central dogma > Translation > Mitochondrial ribosome assembly	MRM2	rRNA methyltransferase 2, mitochondrial
E9PH64;Q9Y6M9	13.0395	8.21028	8.66805	1.95071	9.08992	9.36517	4.80152	5.39487	5.64126	MitoCarta3.0	MIM	OXPHOS > Complex I > CI subunits | OXPHOS > OXPHOS subunits	NDUFB9	NADH dehydrogenase [ubiquinone] 1 beta subcomplex subunit 9
E9PIA9;E9PJA6;E9PJJ3;E9PLC9;E9PLX0;E9PMC6;E9PQB3;E9PRM1;E9PSA6;P07384	7.88439	5.39602	7.86592	10.279	9.48206	8.19357	11.1495	11.9653	6.59656	0			CAPN1	Calpain-1 catalytic subunit (Fragment)
E9PIQ7;O00165	11.6353	10.5917	7.55878	11.7014	7.66481	10.9426	5.79757	5.88302	7.19611	mito-interacting			HAX1	HCLS1-associated protein X-1
E9PJU7;E9PKP2;E9PL28;E9PPG5;E9PQX5;Q3B7J8	5.71924	5.92207	6.1285	5.36677	7.36231	7.89574	14.2724	14.8905	16.6731	0			ZNF250	Zinc finger protein 250 (Fragment)
E9PK01;P29692	10.8356	5.97313	9.41339	6.94173	7.28215	9.97834	8.91128	4.801	9.32734	0			EEF1D	Elongation factor 1-delta (Fragment)
E9PKC0;Q6IQ23	8.60078	6.01234	7.5565	5.89825	7.5118	6.50876	14.2363	13.7079	13.3885	0			PLEKHA7	Pleckstrin homology domain-containing family A member 7
E9PKP7;P17480	9.61578	7.2656	7.46292	5.98945	8.05798	7.89353	12.5688	11.3257	13.0157	0			UBTF	Nucleolar transcription factor 1
E9PKZ0;P62917	10.9638	7.31511	6.76251	10.5406	7.09324	10.4104	6.99269	4.40858	10.9681	0			RPL8	60S ribosomal protein L8 (Fragment)
E9PL09;E9PPU1;H0YEU2;P23396	9.94364	7.00132	8.40859	7.05952	6.69854	7.44937	8.02958	5.94924	9.87975	0			RPS3	40S ribosomal protein S3
E9PM36;E9PMM9;E9PQD7;H0YEN5;I3L404;P15880	10.0933	8.42047	6.93734	7.25565	5.82302	9.99545	6.42269	6.4013	10.1427	0			RPS2	40S ribosomal protein S2
E9PMA4;Q2VYF4	14.004	10.8764	8.06696	11.9337	11.3526	11.2491	2.39059	11.9959	3.32895	MitoCarta3.0	MIM	0	LETM2	LETM1 domain-containing protein LETM2, mitochondrial
E9PNJ4;G0XQ39;H0YDB2;Q13586	5.92203	5.54006	5.92927	7.30567	6.62579	7.80277	9.72644	8.93838	8.09603	0			STIM1	Stromal interaction molecule 1
E9PNU4;Q13190	8.45088	6.99899	6.96226	9.67197	8.60652	9.54365	12.176	11.6314	11.9666	0			STX5	Syntaxin-5
E9PPJ1;Q8NG31	6.38529	6.90338	6.74345	6.98864	7.61871	7.29311	9.02974	9.01943	10.5767	0			KNL1	Kinetochore scaffold 1
E9PPW7;O00217	13.4407	10.0116	11.1732	13.3798	11.9489	12.2912	7.73942	6.48923	9.62438	MitoCarta3.0	MIM	OXPHOS > Complex I > CI subunits | Metabolism > Metals and cofactors > Fe-S-containing proteins | OXPHOS > OXPHOS subunits	NDUFS8	NADH dehydrogenase [ubiquinone] iron-sulfur protein 8, mitochondrial (Fragment)
E9PR30;P62861	10.59	10.2287	6.86517	10.4682	11.0107	6.31556	12.9969	11.9302	11.4043	0			FAU	40S ribosomal protein S30
E9PRK2;Q96I59	12.9888	13.3239	13.9784	13.814	13.3142	13.8607	11.209	13.3246	13.1842	MitoCarta3.0	Matrix	Mitochondrial central dogma > Translation > mt-tRNA synthetases	NARS2	Probable asparagine--tRNA ligase, mitochondrial (Fragment)
F1T0I1;J3KNL6	7.51488	6.3305	6.23444	4.35116	7.18937	7.31728	13.3157	13.3581	14.0186	0			SEC16A	Protein transport protein sec16
F2Z2X0;O00746;Q4TT34	16.3692	16.5996	16.335	16.5182	16.0896	15.9977	12.7508	14.3644	13.6397	MitoCarta3.0	MIM	Metabolism > Nucleotide metabolism > Nucleotide synthesis and processing	NME4	Nucleoside diphosphate kinase (EC 2.7.4.6)
F2Z3A7;G5E9V2;Q96DA6	11.0501	6.36642	10.3642	9.87134	9.06863	7.22312	6.35116	6.0769	7.12751	MitoCarta3.0	MIM	Protein import, sorting and homeostasis > Protein import and sorting > Import motor	DNAJC19	Mitochondrial import inner membrane translocase subunit TIM14
F5GWT4;H0YH68;Q9H4A3	7.40837	5.33652	7.66183	5.5123	7.77616	11.587	12.2519	7.33119	12.2195	0			WNK1	Serine/threonine-protein kinase WNK1
F5GX77;Q9UI30	11.7869	6.39188	11.2033	11.7926	6.07778	7.99566	5.77294	7.25983	6.57294	0			TRMT112	Multifunctional methyltransferase subunit TRM112-like protein
F5GXJ1;F5H5N1;O75251	13.3212	12.6392	12.7933	13.3513	12.2537	12.9725	10.6095	11.9734	11.9494	MitoCarta3.0	MIM	OXPHOS > Complex I > CI subunits | Metabolism > Metals and cofactors > Fe-S-containing proteins | OXPHOS > OXPHOS subunits	NDUFS7	NADH dehydrogenase [ubiquinone] iron-sulfur protein 7, mitochondrial
F5GYW0;H0YFT8;Q86XR8	6.26302	6.29269	6.67806	6.98629	6.57868	7.04168	10.2371	8.38084	8.84468	0			CEP57	Centrosomal protein of 57 kDa
F5GZS6;J3KPF3;P08195	6.56573	7.1066	7.49951	6.88969	8.85604	7.83826	11.548	10.8677	9.26456	0			SLC3A2	4F2 cell-surface antigen heavy chain
F5H1S9;Q9Y606	13.3705	14.3485	14.4554	13.5449	14.2877	13.3275	10.9286	12.5923	11.7183	MitoCarta3.0	Matrix	Mitochondrial central dogma > mtRNA metabolism > mtRNA granules | Mitochondrial central dogma > mtRNA metabolism > mt-tRNA modifications	PUS1	tRNA pseudouridine synthase (EC 5.4.99.-)
F5H1Y4;Q9HD26	5.91784	6.10153	6.4043	6.34719	9.00277	6.77621	11.9328	10.7849	12.4532	0			GOPC	Golgi-associated PDZ and coiled-coil motif containing protein transcript variant 3 (Golgi-associated PDZ and coiled-coil motif-containing protein)
F5H2F4;P11586	11.2204	12.0832	11.9632	11.6241	11.6514	12.04	10.1205	10.5306	11.8894	0			MTHFD1	C-1-tetrahydrofolate synthase, cytoplasmic
F5H362;F5H5A1;F5H755;H0YGC7;Q4G176	10.4405	12.6837	13.1492	11.5468	12.3257	12.5901	7.33736	9.41707	10.9168	MitoCarta3.0	Matrix	Metabolism > Lipid metabolism > Type II fatty acid synthesis	ACSF3	Acyl-CoA synthetase family member 3, mitochondrial (Fragment)
F5H3K7;P20340	11.2736	6.94076	11.6995	11.4402	10.1284	12.4987	5.99552	11.0287	12.263	0			RAB6A	Ras-related protein Rab-6A (Fragment)
F5H4K4;H7BYJ3;O14578	9.60998	11.5418	11.1356	10.5687	11.5517	8.39078	4.11704	10.4836	6.78642	0			CIT	Citron Rho-interacting kinase (Fragment)
F5H4X5;Q9H3J6	10.8937	10.8876	8.06929	10.3669	5.37128	8.29024	6.46552	7.38802	4.98478	MitoCarta3.0	Matrix	Mitochondrial central dogma > Translation > Translation factors	C12orf65	Probable peptide chain release factor C12orf65, mitochondrial (Fragment)
F5H5I6;H0Y8R1;H0YAK1;Q12849	16.721	18.0375	18.1202	17.6266	18.0764	17.4425	14.4569	16.3709	16.0521	MitoCarta3.0	Matrix	Mitochondrial central dogma > mtRNA metabolism > mtRNA granules | Mitochondrial central dogma > mtRNA metabolism > Polycistronic mtRNA processing | Mitochondrial central dogma > mtRNA metabolism > mtRNA stability and decay | Mitochondrial central dogma > Translation > Mitochondrial ribosome assembly	GRSF1	G-rich sequence factor 1
F5H5P2;P12694	12.5221	12.5036	12.8265	12.9401	12.7943	12.8721	8.48906	9.81656	11.2762	0				2-oxoisovalerate dehydrogenase subunit alpha (EC 1.2.4.4) (Branched-chain alpha-keto acid dehydrogenase E1 component alpha chain)
F5H6E2;O00159	11.2815	5.82184	10.0084	11.103	6.56624	11.8419	10.3647	9.88065	11.7421	0			MYO1C	Unconventional myosin-Ic
F5H6X6;Q14697	7.87299	7.52288	7.9656	1.51829	7.17067	6.82881	2.21463	5.76409	6.65504	0			GANAB	Neutral alpha-glucosidase AB
F5H702;Q96GC5	14.7726	14.3437	14.2733	13.4764	14.1505	13.1588	12.8688	13.2177	12.482	MitoCarta3.0	Matrix	Mitochondrial central dogma > Translation > Mitochondrial ribosome	MRPL48	39S ribosomal protein L48, mitochondrial
F6RFD5;P60981	10.4323	8.98272	6.91775	5.30666	10.6458	12.8373	6.49334	4.47058	13.2623	0			DSTN	Destrin
F6SF04;H0Y3C5;J3KPD6;P07948;P08631	6.58512	7.41695	7.72258	6.37291	5.57823	7.27411	9.83373	7.32096	10.0051	0			HCK	Tyrosine-protein kinase (EC 2.7.10.2)
F6T1Q0;Q6L8Q7	13.6805	15.0559	15.6338	14.4144	14.9003	15.1707	11.6147	13.3232	14.0326	MitoCarta3.0	Matrix	Mitochondrial central dogma > mtRNA metabolism > mt-mRNA modifications | Mitochondrial central dogma > mtRNA metabolism > mtRNA stability and decay	PDE12	2',5'-phosphodiesterase 12
F6TB26;Q5SZR4;Q9Y2W6	15.4818	16.5328	16.5904	16.4881	16.6223	16.176	13.8593	14.2655	13.5124	MitoCarta3.0	Membrane	0	TDRKH	Tudor and KH domain-containing protein
F6TLX2;I3L3Q4;Q9HC38	11.2607	10.4527	12.0018	9.83598	9.59547	11.6667	5.73275	6.41326	7.23719	MitoCarta3.0	Matrix	0	GLOD4	Glyoxalase domain-containing protein 4
F8VP53;F8VVW7;F8VVX6;Q5HYK3	11.8705	10.9637	11.2717	10.8673	11.8636	8.44472	5.28841	8.59147	7.26387	MitoCarta3.0	MIM	Metabolism > Metals and cofactors > Coenzyme Q metabolism	COQ5	2-methoxy-6-polyprenyl-1,4-benzoquinol methylase, mitochondrial (Fragment)
F8VQR7;F8VW96;Q16527	8.62332	6.34641	7.81508	7.49847	6.86916	8.05457	8.95855	7.08053	7.84512	0			CSRP2	Cysteine and glycine-rich protein 2
F8VQY6;F8VRK7;F8VS58;F8VU65;F8VWS0;F8VZS0;G3V210;P05388;Q8NHW5	10.151	11.547	5.91765	6.2727	6.75814	9.66106	9.23178	9.20941	6.5344	0			RPLP0	60S acidic ribosomal protein P0
F8VR82;F8VYE8;P36873	9.99277	7.16866	10.1262	7.09501	5.77037	10.8609	13.8434	13.1231	13.2691	mito-interacting			PPP1CC	Serine/threonine-protein phosphatase (EC 3.1.3.16)
F8VRU3;H0YIV9;O43716	10.0362	10.0354	6.48708	6.07956	10.6716	6.30429	5.82534	5.55641	6.10823	MitoCarta3.0	Matrix	Mitochondrial central dogma > Translation > mt-tRNA synthetases	GATC	Glutamyl-tRNA(Gln) amidotransferase subunit C, mitochondrial
F8VUA6;G3V203;H0YHA7;J3QQ67;Q07020	11.4454	5.32465	8.24089	10.1506	6.48033	6.85648	11.2413	8.56918	6.62319	0			RPL18	60S ribosomal protein L18 (Fragment)
F8VX04;Q9H2H9	9.83391	5.90641	6.42185	6.92746	7.89609	8.55719	15.8487	15.5659	13.5919	0			SLC38A1	Sodium-coupled neutral amino acid transporter 1
F8VZX2;H3BRU6;Q15366	11.5489	12.1988	11.8889	10.5556	11.2446	11.9619	12.2662	11.3675	12.8415	0			PCBP2	Poly(rC)-binding protein 2
F8VZY9;P05783	10.8127	12.6885	11.4874	12.0498	9.63338	12.41	12.333	10.4985	13.6819	0			KRT18	Keratin, type I cytoskeletal 18
F8W1A4;P54819	15.2663	12.7196	13.3751	13.7594	12.7045	15.5269	11.2675	12.5007	14.4689	MitoCarta3.0	IMS	Metabolism > Nucleotide metabolism > Nucleotide synthesis and processing	AK2	Adenylate kinase 2, mitochondrial (AK 2) (EC 2.7.4.3) (ATP-AMP transphosphorylase 2) (ATP:AMP phosphotransferase) (Adenylate monophosphate kinase)
F8W1I9;Q6JQN1	10.5454	10.8018	11.5593	13.3173	11.627	12.7812	4.50313	11.0451	5.35507	MitoCarta3.0	Matrix	Metabolism > Lipid metabolism > Fatty acid oxidation	ACAD10	Acyl-CoA dehydrogenase family member 10
F8W6I7;P09651	10.3114	10.2419	10.9346	10.2295	8.24032	11.089	11.994	10.0599	12.8877	0			HNRNPA1	Heterogeneous nuclear ribonucleoprotein A1
F8W726;Q14157	5.0405	-1.97515	8.76243	5.79698	7.42931	6.79323	1.50495	0	1.00341	0			UBAP2L	Ubiquitin-associated protein 2-like
F8W8C2;Q9HBM0	4.99697	7.6982	4.61939	7.51559	6.58608	9.06294	10.6657	10.35	10.3984	0			VEZT	Vezatin (Fragment)
F8W930;Q9Y6M1	6.51007	5.83977	7.0474	7.40856	8.15419	5.04534	11.4663	11.2464	11.3328	0			IGF2BP2	Insulin-like growth factor 2 mRNA-binding protein 2
F8WAS3;Q16718	10.6728	9.49869	8.62909	9.73737	9.41942	10.4442	8.30498	7.95777	8.65485	MitoCarta3.0	MIM	OXPHOS > Complex I > CI subunits | OXPHOS > OXPHOS subunits	NDUFA5	NADH dehydrogenase [ubiquinone] 1 alpha subcomplex subunit 5
F8WF45;P82094	5.07558	8.23103	9.21096	6.32697	7.51737	7.39984	12.563	11.3894	11.3444	0			TMF1	TATA element modulatory factor
G3V0I5;P49821	11.7117	10.4923	11.36	10.8635	10.5967	10.5204	8.02404	8.40277	8.95862	MitoCarta3.0	MIM	OXPHOS > Complex I > CI subunits | Metabolism > Metals and cofactors > Fe-S-containing proteins | OXPHOS > OXPHOS subunits	NDUFV1	NADH dehydrogenase [ubiquinone] flavoprotein 1, mitochondrial (EC 1.6.5.3) (EC 1.6.99.3)
G3V1D4;Q9NUP9	12.0911	3.99828	7.71462	7.15771	6.74468	11.5617	10.4313	5.02813	9.96912	0			LIN7C	Lin-7 homolog C (C. elegans), isoform CRA_b (Protein lin-7 homolog C)
G3V1S7;M0QXH4;M0R2V0;Q92839	8.71538	8.1995	6.78109	5.29466	9.28228	9.49789	11.196	9.73316	9.99368	0			HAS1	Hyaluronan synthase 1, isoform CRA_b
G3V325	13.7157	14.961	15.0535	14.1753	14.9145	14.3204	11.533	12.8238	12.3411	MitoCarta3.0	unknown	0	ATP5MF-PTCD1	ATP5MF-PTCD1 readthrough
G3V353;Q9H7H0	12.1408	12.7601	13.1536	12.1327	12.5813	12.5958	10.3851	11.0574	10.7092	MitoCarta3.0	Matrix	Mitochondrial central dogma > mtRNA metabolism > mt-rRNA modifications | Mitochondrial central dogma > Translation > Mitochondrial ribosome assembly	METTL17	Methyltransferase-like protein 17, mitochondrial (Fragment)
G3V3A4;Q13573	6.23031	6.47886	7.10012	5.88243	7.24764	8.04686	11.9124	8.47708	11.8884	0			SNW1	SNW domain-containing protein 1
G3V3R1;G3V433;G3V4S6;P49757	5.60478	8.68927	7.85849	7.69271	7.35997	7.14159	9.97366	7.09227	10.5457	0			NUMB	Protein numb homolog (Fragment)
G3V4F2;Q86TX2	14.0426	14.5641	14.8441	14.2435	14.3947	14.9019	12.6567	13.9306	14.4579	0			ACOT1	Acyl-coenzyme A thioesterase 1
G3V5I2;J3KMW2;Q9UEU0	7.03197	7.16053	9.50898	5.8151	7.5262	7.45096	10.336	11.2302	11.4462	0			VTI1B	Vesicle transport through interaction with t-SNAREs homolog 1B
G3XAI9;Q5BKY9;Q8N9E0	6.07994	9.8069	9.73701	8.23104	10.2028	9.91921	10.7121	5.43345	9.45804	0			FAM133B	Protein FAM133B
G3XAL9;P55011	-5.3335	6.20679	7.30903	-12.9796	8.46614	8.18637	1.67578	0.178424	3.12533	0			SLC12A2	Solute carrier family 12 (Sodium/potassium/chloride transporters), member 2, isoform CRA_a (Solute carrier family 12 member 2)
G3XAM7;P35221	10.187	6.53273	7.22583	3.9546	8.26731	10.2756	11.1432	9.00239	11.0178	0			CTNNA1	Catenin (Cadherin-associated protein), alpha 1, 102kDa, isoform CRA_a (Catenin alpha-1)
G5E9G0;P39023	10.7876	9.29493	11.0101	10.2163	9.3608	12.1407	9.79813	9.34416	10.4838	0			RPL3	60S ribosomal protein L3 (Ribosomal protein L3, isoform CRA_e)
G5E9V5;G5E9W7;P82650	12.6061	13.1522	13.4913	12.7312	13.3208	13.51	12.1509	12.1105	12.5282	MitoCarta3.0	Matrix	Mitochondrial central dogma > Translation > Mitochondrial ribosome	MRPS22	28S ribosomal protein S22, mitochondrial (Mitochondrial ribosomal protein S22, isoform CRA_a)
G5E9X5	8.12228	10.3639	9.93503	9.1081	10.461	11.2312	9.43935	11.3091	9.80406	MitoCarta3.0	Matrix	Metabolism > Amino acid metabolism > Branched-chain amino acid metabolism | Metabolism > Vitamin metabolism > Biotin utilizing proteins	MCCC1	Methylcrotonoyl-CoA carboxylase subunit alpha, mitochondrial (Methylcrotonoyl-Coenzyme A carboxylase 1 (Alpha), isoform CRA_a)
G8JLG2;Q15517;Q2L6G8	14.2838	13.8774	15.1698	15.7186	15.1174	15.1677	16.3306	17.0845	15.5025	0			CDSN	CDSN (Corneodesmosin)
G9CGD6;Q6P9H4	4.64474	7.30752	7.46418	6.46079	7.81017	9.78689	13.0126	11.947	10.7928	0			CNK3/IPCEF1	CNK3/IPCEF1 fusion protein
H0Y2V6;Q5SW79	6.1444	8.99375	8.03102	7.61809	8.68907	7.65354	10.7295	10.2843	11.0075	0			CEP170	Centrosomal protein of 170 kDa (Fragment)
H0Y2W2	11.2106	9.34338	7.02978	9.29915	10.1578	7.40826	9.3924	8.06044	4.61446	MitoCarta3.0	MIM	Mitochondrial central dogma > mtDNA maintenance > mtDNA nucleoid | Mitochondrial dynamics and surveillance > Organelle contact sites | Mitochondrial dynamics and surveillance > Intramitochondrial membrane interactions	ATAD3A	ATPase family AAA domain-containing protein 3A (Fragment)
H0Y390;H3BPE1;H3BQK9;Q9UPN3	7.60773	6.74616	7.35132	8.69402	6.06008	7.57287	11.6872	10.2048	12.3362	0			MACF1	Microtubule-actin cross-linking factor 1, isoforms 1/2/3/5 (Fragment)
H0Y5B4;H7BZ11;J3KQN4;P83881;Q969Q0	11.8983	12.2388	12.173	12.3396	11.1158	13.1189	11.7957	11.111	11.9529	0			RPL36A	60S ribosomal protein L36a
H0Y5H9;P29508;P48594	6.01004	6.66116	6.62014	9.78629	8.36599	2.13627	10.3284	9.09223	10.4439	0			SERPINB4	Serpin B4 (Fragment)
H0Y5S9;H0Y682;P49674	6.58443	6.90467	5.7115	7.1495	6.78727	7.804	9.92699	9.07126	8.9147	0			CSNK1E	Casein kinase I isoform epsilon (Fragment)
H0Y7B8	6.67002	7.48378	6.54464	6.18591	6.07895	11.3531	13.3617	12.4658	12.8695	0			GOLGA2	Golgin subfamily A member 2 (Fragment)
H0Y8C3;Q9NZJ7	12.6847	11.9892	12.4176	11.8031	11.1198	12.1223	10.4739	11.5025	12.3329	MitoCarta3.0	MOM	Small molecule transport > SLC25A family	MTCH1	Mitochondrial carrier homolog 1 (Fragment)
H0Y962;Q8N4T8	12.1256	12.6625	10.4336	12.6618	12.5875	11.781	3.73093	7.13958	6.23291	MitoCarta3.0	Matrix	Metabolism > Lipid metabolism > Type II fatty acid synthesis	CBR4	Carbonyl reductase family member 4 (Fragment)
H0YBZ4;Q15390	13.5995	13.4627	14.9842	14.2726	14.3557	14.5735	9.94704	3.86444	10.8646	MitoCarta3.0	Membrane	Mitochondrial dynamics and surveillance > Fission	MTFR1	Mitochondrial fission regulator 1 (Fragment)
H0YC63;Q9ULD2	6.26866	6.46086	8.60031	6.51521	7.55115	8.35367	10.0434	9.92025	10.6832	0			MTUS1	Microtubule-associated tumor suppressor 1 (Fragment)
H0YCY1;H0YEF7;H0YEH1;Q13492	5.96333	6.04236	7.57513	7.298	6.60388	7.38275	9.37849	7.21128	9.72236	0			PICALM	Phosphatidylinositol-binding clathrin assembly protein (Fragment)
H0YCZ4;H0YEX4;Q4KMG0	11.7703	13.7117	13.632	13.6497	13.6989	13.4737	13.5839	15.0915	14.0613	0			CDON	Cell adhesion molecule-related/down-regulated by oncogenes (Fragment)
H0YF29;Q6P1X6	11.8602	11.9463	11.697	9.86002	12.0714	10.7752	5.41841	9.15876	6.52235	MitoCarta3.0	Matrix	0	C8orf82	UPF0598 protein C8orf82 (Fragment)
H0YFD2;H0YG91;H0YH26;Q8N9T8	7.48958	5.11403	7.12954	9.00164	7.45859	6.98552	11.7966	11.7682	12.0988	0			KRI1	Protein KRI1 homolog (Fragment)
H0YFD6;P40939	14.913	14.9643	15.3794	14.8309	15.0549	15.2445	12.5188	13.8364	13.7904	MitoCarta3.0	MIM	Metabolism > Lipid metabolism > Fatty acid oxidation | Metabolism > Lipid metabolism > Cardiolipin synthesis | Metabolism > Amino acid metabolism > Branched-chain amino acid metabolism	HADHA	Trifunctional enzyme subunit alpha, mitochondrial
H0YFP3;P50336	10.677	10.347	9.07991	10.1728	10.0092	6.10438	5.72019	5.51675	5.08679	MitoCarta3.0	MIM	Metabolism > Metals and cofactors > Heme synthesis and processing	PPOX	Protoporphyrinogen oxidase (Fragment)
H0YIZ9;Q6ZU80	7.42012	5.96522	7.73853	6.73085	6.26119	6.9123	11.2642	11.9387	9.85122	0			CEP128	Centrosomal protein of 128 kDa (Fragment)
H0YJ72	12.4877	13.6598	15.1857	6.64497	7.99798	15.2521	16.1945	15.1129	5.37014	0			HECTD1	E3 ubiquitin-protein ligase HECTD1 (Fragment)
H0YL72;P50213	14.5087	12.8452	13.671	13.5941	12.9798	14.4866	6.58266	10.7321	12.7494	MitoCarta3.0	Matrix	Metabolism > Carbohydrate metabolism > TCA cycle	IDH3A	Isocitrate dehydrogenase [NAD] subunit alpha, mitochondrial
H0YLG5;H0YNE5;Q96TC7	12.3659	11.8472	12.4356	6.89099	11.2017	10.3769	4.2234	8.82859	11.4012	MitoCarta3.0	MOM	Mitochondrial dynamics and surveillance > Organelle contact sites	RMDN3	Regulator of microtubule dynamics protein 3 (Fragment)
H3BLS7;Q5THJ4	11.5252	12.7	12.0031	12.3826	12.2123	11.8618	10.2642	12.1768	9.68863	MitoCarta3.0	MOM	Mitochondrial dynamics and surveillance > Mitophagy | Mitochondrial dynamics and surveillance > Autophagy	VPS13D	Vacuolar protein sorting-associated protein 13D (Fragment)
H3BMH2;H3BSC1;P62491;Q15907	11.2486	8.06541	11.1291	8.12555	8.20406	12.4019	4.51884	3.77861	10.8295	0			RAB11A	Ras-related protein Rab-11A (Fragment)
H3BML5;H3BN13;H3BR42;H3BU57;Q9UL45	7.5449	7.01802	5.97589	7.47608	6.96369	8.90573	12.9254	11.9098	13.3643	0			BLOC1S6	Biogenesis of lysosome-related organelles complex 1 subunit 6
H3BMU1;H3BUI0;J3KR23;P53990	8.4784	7.53501	6.49574	7.9718	7.38132	7.91159	10.7207	9.66658	10.1348	0			IST1	IST1 homolog (Fragment)
H3BNX8;H3BRM5;H3BV69;P20674	11.6268	11.4505	11.6099	11.9444	11.9206	12.8363	4.48539	5.69335	11.6806	MitoCarta3.0	MIM	OXPHOS > Complex IV > CIV subunits | OXPHOS > OXPHOS subunits	COX5A	Cytochrome c oxidase subunit 5A, mitochondrial
H3BPJ9;O96000	13.1738	6.56278	11.1252	10.1955	10.1438	11.9231	8.2081	6.32399	11.1304	MitoCarta3.0	MIM	OXPHOS > Complex I > CI subunits | OXPHOS > OXPHOS subunits	NDUFB10	NADH dehydrogenase [ubiquinone] 1 beta subcomplex subunit 10
H3BPK3;H3BV79;Q16775	10.2436	8.89853	9.18297	9.34418	8.3993	7.47949	6.09086	8.05504	5.33806	MitoCarta3.0	Matrix	Metabolism > Detoxification > ROS and glutathione metabolism	HAGH	Hydroxyacylglutathione hydrolase, mitochondrial (Fragment)
H3BPZ1;H3BS72;Q9P035	11.993	11.6486	8.85928	10.6644	11.6243	11.4598	9.12357	10.699	10.9507	0			HACD3	Very-long-chain (3R)-3-hydroxyacyl-CoA dehydratase (EC 4.2.1.134)
H3BQI7;H3BT52;Q3SXM5	12.2869	11.295	10.9091	11.9141	11.398	10.9096	9.89973	9.38121	10.286	MitoCarta3.0	unknown	0	HSDL1	Inactive hydroxysteroid dehydrogenase-like protein 1 (Fragment)
H3BQZ5;Q8WUR7	9.64163	8.61761	9.01156	9.11243	9.7243	9.3708	4.75565	4.78287	6.87786	0			C15orf40	UPF0235 protein C15orf40
H3BRG4;H3BSJ9;P22695	13.3147	11.0143	10.8532	12.3254	10.8886	12.3362	9.32791	11.039	9.29772	MitoCarta3.0	MIM	Protein import, sorting and homeostasis > Protein import and sorting > Preprotein cleavage | OXPHOS > Complex III > CIII subunits | OXPHOS > OXPHOS subunits	UQCRC2	Cytochrome b-c1 complex subunit 2, mitochondrial
H3BST5;Q8IXI1	12.0016	12.7208	13.5701	13.4447	12.5667	12.1671	11.1712	10.981	9.9777	MitoCarta3.0	MOM	Signaling > Calcium homeostasis > EF hand proteins | Mitochondrial dynamics and surveillance > Trafficking	RHOT2	Mitochondrial Rho GTPase 2 (Fragment)
H3BTB7;Q5JPH6	10.7047	11.6766	12.0175	10.9586	11.8554	11.7067	6.93832	7.33635	8.2967	MitoCarta3.0	Matrix	Mitochondrial central dogma > Translation > mt-tRNA synthetases	EARS2	Probable glutamate--tRNA ligase, mitochondrial
H3BTC1	9.2939	9.46684	10.4872	10.4696	11.0576	10.8787	13.215	12.6745	12.8681	0			IRS4	Insulin receptor substrate 4 (Fragment)
H3BUF6;Q8WWM7	9.20335	9.53608	9.82449	6.4426	7.50926	8.07005	12.785	11.537	12.4162	0			ATXN2L	Ataxin-2-like protein
H7BXF3;H7C2L4;P62995	6.63046	8.36558	8.96333	9.3558	8.64842	6.36077	9.08965	4.98722	8.4466	0			TRA2B	Transformer-2 protein homolog beta (Fragment)
H7BXI1	4.1044	8.55538	6.48284	3.31511	7.69489	6.86488	7.79248	6.84622	6.99471	0			ESYT2	Extended synaptotagmin-2 (Fragment)
H7BXR3;H7BZK1;H7BZX1;H7C1R7;O94875	4.70508	7.18496	7.11014	6.01978	6.41397	9.15685	10.7971	8.25953	8.49078	0			SORBS2	Sorbin and SH3 domain-containing protein 2 (Fragment)
H7BXY3;Q7L2E3	16.4356	18.2431	18.3143	17.6839	18.1498	17.7035	14.0928	15.2966	15.2108	MitoCarta3.0	Matrix	Mitochondrial central dogma > mtRNA metabolism > mtRNA granules | Mitochondrial central dogma > Translation > Mitochondrial ribosome assembly	DHX30	Putative ATP-dependent RNA helicase DHX30
H7BZ29;Q9HD23	11.6933	12.4515	12.8515	12.4773	12.1347	12.7265	7.1539	9.32029	8.88428	MitoCarta3.0	MIM	Small molecule transport | Signaling	MRS2	Magnesium transporter MRS2 homolog, mitochondrial (Fragment)
H7C005;Q96M89	6.59607	5.38415	8.05293	5.08187	8.54899	9.30453	9.96698	10.0666	10.6174	0			CCDC138	Coiled-coil domain-containing protein 138 (Fragment)
H7C0Q4;Q8NDI1	5.76202	5.91526	5.45744	5.94184	7.4983	6.85237	10.6584	8.02292	11.7071	0			EHBP1	EH domain-binding protein 1 (Fragment)
H7C1J3;Q96HY7	12.5612	12.9716	6.79721	12.4572	12.4058	7.46068	5.49892	5.82139	5.59726	MitoCarta3.0	Matrix	Metabolism > Amino acid metabolism > Lysine metabolism	DHTKD1	Probable 2-oxoglutarate dehydrogenase E1 component DHKTD1, mitochondrial (Fragment)
H7C2E8;Q9BVS5	9.28186	9.8794	10.3187	8.06371	9.8319	8.36438	5.26561	7.61935	7.69065	MitoCarta3.0	Matrix	Mitochondrial central dogma > mtRNA metabolism > mt-tRNA modifications | Mitochondrial central dogma > mtRNA metabolism > mt-rRNA modifications | Mitochondrial central dogma > Translation > Mitochondrial ribosome assembly	TRMT61B	tRNA (adenine(58)-N(1))-methyltransferase, mitochondrial (Fragment)
H7C2Q8;Q99848	8.6575	8.32997	7.44602	7.00551	7.44536	5.85802	12.8931	10.4269	12.2423	0			EBNA1BP2	EBNA1 binding protein 2, isoform CRA_d (Probable rRNA-processing protein EBP2)
H7C2U6;Q9BPW8	13.6916	14.0195	14.2131	14.5979	14.0043	14.1824	11.6484	12.7676	13.5505	MitoCarta3.0	Matrix	Mitochondrial dynamics and surveillance > Mitophagy | Mitochondrial dynamics and surveillance > Autophagy	NIPSNAP1	Protein NipSnap homolog 1 (Fragment)
H7C331;Q96C92	8.51287	8.48556	9.15811	6.54558	7.08258	7.15722	12.1792	12.256	11.3193	0			ENTR1	Endosome-associated-trafficking regulator 1 (Fragment)
H7C3C4	5.2478	5.90208	6.682	8.55875	6.20448	7.0455	0.0243497	0	-1.0532	0			SLC4A7	Anion exchange protein (Fragment)
H7C597;Q7KZF4	10.436	7.39734	10.2944	7.7466	8.60951	11.0527	9.52178	9.71162	10.9522	MitoCarta3.0	unknown	0	SND1	Staphylococcal nuclease domain-containing protein 1 (Fragment)
H7C5E4;Q8IZH2	5.64234	6.54296	8.6609	7.17418	6.70294	6.05139	11.2567	10.1946	10.4678	0			XRN1	5'-3' exoribonuclease 1 (Fragment)
I3L0P7;I3L1P2;I3L3Y0;Q2KHM9	7.30307	4.85447	5.65685	5.35478	8.27862	6.7659	10.5777	10.7831	10.4375	0			KIAA0753	Protein moonraker (Fragment)
I3L1P8;Q02978	14.1165	12.3866	12.3533	12.5246	12.1411	13.4767	10.889	11.5503	12.3337	MitoCarta3.0	MIM	Metabolism > Carbohydrate metabolism > Gluconeogenesis | Metabolism > Carbohydrate metabolism > Malate-aspartate shuttle | Metabolism > Carbohydrate metabolism > TCA-associated | Small molecule transport > SLC25A family	SLC25A11	Mitochondrial 2-oxoglutarate/malate carrier protein (Fragment)
I3L2X1;Q9BYC9	10.4014	11.8318	11.0813	11.6063	12.0905	11.5991	5.94481	8.30154	6.31013	MitoCarta3.0	Matrix	Mitochondrial central dogma > Translation > Mitochondrial ribosome	MRPL20	39S ribosomal protein L20, mitochondrial (Fragment)
I3L448;Q5TC12	13.0818	14.3656	14.5479	13.6736	14.6063	14.3748	9.29078	12.3347	12.6515	MitoCarta3.0	Matrix	OXPHOS > Complex V > CV assembly factors | OXPHOS > OXPHOS assembly factors	ATPAF1	ATP synthase mitochondrial F1 complex assembly factor 1
I6L894;Q01484	13.7335	6.22326	15.2881	14.1199	6.75258	14.7498	9.41635	13.4604	13.944	0			ANK2	Ankyrin-2
J3KMX1;Q99567	10.4514	6.10555	6.39367	9.23675	6.5313	8.19074	15.4974	15.4196	14.0461	0			NUP88	Nuclear pore complex protein Nup88 (Fragment)
J3KNA0;Q15070;S4R3Q9	14.0269	15.6118	15.2591	15.3376	15.2918	15.3574	12.6761	13.9123	14.4492	MitoCarta3.0	MIM	Protein import, sorting and homeostasis > Protein import and sorting > OXA | Mitochondrial central dogma > Translation	OXA1L	Mitochondrial inner membrane protein OXA1L
J3KNG6	11.9855	13.3676	13.5942	13.7698	13.5637	12.8498	8.9233	9.89364	9.70124	MitoCarta3.0	MOM	Mitochondrial dynamics and surveillance > Fission | Mitochondrial dynamics and surveillance > Organelle contact sites	SPIRE1	Protein spire homolog 1
J3KNS1;Q9UPW5	6.80987	5.0582	7.863	6.30773	4.98054	7.72097	12.5952	12.5248	12.7037	0			AGTPBP1	Cytosolic carboxypeptidase 1
J3KP15;J3QL05;Q01130;Q9BRL6	10.6831	12.2348	12.9145	11.7288	11.6277	12.8945	11.6352	11.724	12.3827	0			SRSF2	Serine/arginine-rich-splicing factor 2 (Fragment)
J3KPP0;Q9Y6G3	8.7947	9.77105	10.7167	7.07255	10.0767	9.75553	5.82012	6.24581	6.08636	MitoCarta3.0	Matrix	Mitochondrial central dogma > Translation > Mitochondrial ribosome	MRPL42	39S ribosomal protein L42, mitochondrial
J3KPP4;O95232	4.11507	9.55524	10.9497	5.89137	8.04493	7.1556	6.12881	6.37208	8.87073	0			LUC7L3	Cisplatin resistance-associated overexpressed protein, isoform CRA_b (Luc7-like protein 3)
J3KPS3;P04075	12.9429	12.3593	12.8322	12.8364	12.1559	14.0097	11.1453	10.9116	13.1071	0			ALDOA	Fructose-bisphosphate aldolase (EC 4.1.2.13)
J3KPT4;Q9H4I3	13.7129	14.5318	14.8158	14.8791	14.4303	15.0246	11.3324	12.4014	12.7905	0			TRABD	TraB domain-containing protein
J3KPX7;Q99623	17.6421	17.7022	17.4492	18.1028	17.5198	17.8951	14.1633	14.3845	15.3736	MitoCarta3.0	MIM	Protein import, sorting and homeostasis > Protein homeostasis > Chaperones	PHB2	Prohibitin-2
J3KQ48;Q9Y3E5	7.37776	6.6132	7.37856	6.96979	6.47071	5.39796	5.46813	5.21046	6.73778	MitoCarta3.0	MOM	0	PTRH2	Peptidyl-tRNA hydrolase 2, mitochondrial
J3KS15;Q14197	15.1466	15.356	15.9424	15.5979	15.4757	15.434	12.9732	13.8384	13.786	MitoCarta3.0	Matrix	Mitochondrial central dogma > Translation > Mitochondrial ribosome | Mitochondrial central dogma > Translation > Translation factors	MRPL58	Peptidyl-tRNA hydrolase ICT1, mitochondrial (Fragment)
J3KS22;J3QS36;Q7Z4W1	12.3008	12.2459	12.3497	12.4596	12.2561	12.7224	9.24338	10.3784	12.4152	MitoCarta3.0	Matrix	Metabolism > Carbohydrate metabolism	DCXR	L-xylulose reductase (Fragment)
J3KSC4;J3QLK0	14.2879	13.4072	14.1342	13.4835	12.9309	14.033	13.4564	12.5344	14.0931	0			RAC3	Ras-related C3 botulinum toxin substrate 3 (Fragment)
J3KSR5;Q8IXI2	11.7833	11.0502	10.7637	11.1212	7.10734	12.6826	10.4902	10.3107	6.61819	MitoCarta3.0	MOM	Signaling > Calcium homeostasis > EF hand proteins | Mitochondrial dynamics and surveillance > Trafficking	RHOT1	Mitochondrial Rho GTPase 1
J3KTE4;J3QR09;P84098	12.5166	11.7152	11.8385	12.2203	7.40639	12.8904	11.0307	10.7501	12.266	0			RPL19	Ribosomal protein L19
J3KTF5;K7EN32;Q9BQ95	13.1986	8.53202	9.04382	10.9383	11.1873	10.1928	4.57346	8.34743	6.91426	MitoCarta3.0	MIM	OXPHOS > Complex I > CI assembly factors | OXPHOS > OXPHOS assembly factors	ECSIT	Evolutionarily conserved-signaling intermediate in Toll pathway, mitochondrial (Fragment)
J3KTJ3;P62829	12.1233	9.94575	8.02468	8.94249	6.36722	12.0038	7.49126	5.80077	11.1231	0			RPL23	60S ribosomal protein L23 (Ribosomal protein L23, isoform CRA_a)
J3QL56;O75880	13.6683	13.6645	14.8412	13.5513	13.4761	14.5622	11.4777	12.5311	12.5032	MitoCarta3.0	MIM	OXPHOS > Complex IV > CIV assembly factors | Metabolism > Metals and cofactors > Copper metabolism | OXPHOS > OXPHOS assembly factors	SCO1	Protein SCO1 homolog, mitochondrial
J3QLR8;Q9Y3D9	15.7422	16.3473	16.4255	15.8906	16.2872	15.9108	14.4976	15.1452	14.6887	MitoCarta3.0	Matrix	Mitochondrial central dogma > Translation > Mitochondrial ribosome	MRPS23	28S ribosomal protein S23, mitochondrial
J3QLS3;J3QQS1;Q9Y2R9	14.2863	15.31	16.0688	14.918	15.1545	14.5887	12.2972	14.0086	14.0612	MitoCarta3.0	Matrix	Mitochondrial central dogma > mtRNA metabolism > mtRNA granules | Mitochondrial central dogma > Translation > Mitochondrial ribosome	MRPS7	28S ribosomal protein S7, mitochondrial
J3QR48;Q14974	10.2186	11.1144	10.6945	9.02798	8.37931	10.7248	10.103	10.4057	11.4894	0			KPNB1	Importin subunit beta-1 (Fragment)
J3QRU1;P07947;P12931	11.3841	5.81098	5.34077	10.2185	6.46975	11.6925	12.237	11.6256	12.4562	0			YES1	Tyrosine-protein kinase (EC 2.7.10.2)
J3QTA6;J3QTB2;Q9BRQ6	12.5881	9.53363	11.7488	12.5494	11.8897	11.6639	4.52908	5.94283	6.2806	MitoCarta3.0	MIM	Mitochondrial dynamics and surveillance > Cristae formation > MICOS complex	CHCHD6	MICOS complex subunit
K7EIG7;O94832	11.3832	9.28548	6.50342	8.37329	8.53962	11.7774	10.8484	9.98991	10.864	0			MYO1D	Unconventional myosin-Id
K7EJ57;O96008	12.6878	12.4339	12.7686	12.3456	12.3904	13.1094	8.92351	7.92278	11.2295	MitoCarta3.0	MOM	Protein import, sorting and homeostasis > Protein import and sorting > TOM	TOMM40	Mitochondrial import receptor subunit TOM40 homolog (Fragment)
K7EJE8;K7EKE6;P36776	14.9703	15.5162	15.6695	14.814	15.4415	15.9125	12.2549	13.1901	12.9947	MitoCarta3.0	Matrix	Protein import, sorting and homeostasis > Protein homeostasis > Proteases	LONP1	Lon protease homolog, mitochondrial (EC 3.4.21.53) (Lon protease-like protein) (LONP) (Mitochondrial ATP-dependent protease Lon) (Serine protease 15)
K7EJI0;K7ERJ6;Q9H7M6	8.74881	7.31212	8.13087	8.33101	6.27934	6.87233	12.7983	12.6429	14.2598	0			ZSWIM4	Zinc finger SWIM domain-containing protein 4 (Fragment)
K7EK07;P68431;P84243;Q16695;Q71DI3	17.1742	15.1295	16.3595	15.3335	14.2729	17.8049	15.4155	14.3372	16.8628	0			H3F3B	Histone H3 (Fragment)
K7EK91;K7ELN3;Q9UFH2	8.87305	8.16246	7.46996	8.85013	7.46223	8.4505	10.8666	9.89384	9.54549	0			DNAH17	Dynein heavy chain 17, axonemal
K7ENI6;K7ERE1;Q8N2U0	13.9383	11.8366	11.8022	12.8538	11.6649	14.0709	4.60924	5.27667	12.9046	0			TMEM256-PLSCR3	TMEM256-PLSCR3 readthrough (NMD candidate)
K7ENL7;K7ENR7;P50552	9.39016	12.5577	15.8282	11.0549	5.20339	17.7661	5.78677	5.68356	11.034	0			VASP	Vasodilator-stimulated phosphoprotein
K7ENP1;Q5JY02;Q7Z4G4	9.05057	9.73721	6.66803	9.98882	7.52655	7.8096	8.25465	4.76088	5.42253	0			TRMT11	tRNA (guanine(10)-N2)-methyltransferase homolog
K7EPV0;Q9Y2R0	11.4879	9.75167	9.34334	10.7671	9.45765	11.139	9.1544	11.3638	10.6265	MitoCarta3.0	MIM	Mitochondrial central dogma > Translation > Translation factors | OXPHOS > Complex IV > CIV assembly factors | OXPHOS > OXPHOS assembly factors	COA3	Cytochrome c oxidase assembly factor 3 homolog, mitochondrial
K7EQD3;P14854	13.3964	8.96092	4.09978	10.0721	8.26311	12.9168	6.52284	8.99167	10.07	MitoCarta3.0	MIM	OXPHOS > Complex IV > CIV subunits | OXPHOS > OXPHOS subunits	COX6B1	Cytochrome c oxidase subunit 6B1 (Fragment)
L0R6Q1	11.8617	6.8172	10.1661	7.2912	8.90296	11.6595	5.14888	5.29923	9.42957	0			SLC35A4	SLC35A4 upstream open reading frame protein
L0R8F8	13.9481	16.8446	16.0175	15.8034	15.8412	16.242	12.36	13.812	13.8092	MitoCarta3.0	MOM|Matrix	Mitochondrial central dogma > Translation > Mitochondrial ribosome assembly | Mitochondrial dynamics and surveillance > Fission	MIEF1	MIEF1 upstream open reading frame protein
M0QWZ7;Q9NP81	12.4417	13.0471	13.0128	12.7363	13.1145	13.1972	9.60578	12.531	12.3857	MitoCarta3.0	Matrix	Mitochondrial central dogma > Translation > mt-tRNA synthetases	SARS2	Serine--tRNA ligase, mitochondrial (Seryl-tRNA synthetase 2, isoform CRA_d)
M0QYT0	9.08734	5.92311	7.88485	9.18359	7.55642	10.7108	10.9557	5.39161	11.5304	0				Uncharacterized protein (Fragment)
M0QZK8;O75223	9.50458	8.51436	10.1666	11.5077	10.9187	9.57275	12.0181	11.8902	12.5884	0				Uncharacterized protein
M0R165;Q9UBC2	5.72342	7.58579	9.30164	8.4882	7.13971	7.03195	9.62128	7.01617	10.0752	0			EPS15L1	Epidermal growth factor receptor substrate 15-like 1
M0R210;P62249	11.0808	9.76196	9.11267	9.13725	8.99478	12.4663	10.8612	6.67419	12.7904	0			RPS16	40S ribosomal protein S16 (Ribosomal protein S16, isoform CRA_a)
M0R2K9	13.7988	15.7649	15.521	16.1456	15.9952	15.8417	10.7474	11.6536	10.3946	MitoCarta3.0	MOM	Mitochondrial dynamics and surveillance > Organelle contact sites | Mitochondrial dynamics and surveillance > Mitophagy | Mitochondrial dynamics and surveillance > Autophagy	FKBP8	Peptidylprolyl isomerase (EC 5.2.1.8) (Fragment)
O00161	8.03076	6.91057	9.81749	5.87805	7.13571	10.2119	14.168	13.7294	14.6662	0			SNAP23	Synaptosomal-associated protein 23 (SNAP-23) (Vesicle-membrane fusion protein SNAP-23)
O00330	12.8645	13.0609	13.3252	13.191	13.4491	13.2769	5.63343	10.2814	10.0203	MitoCarta3.0	Matrix	Metabolism > Carbohydrate metabolism > Pyruvate metabolism	PDHX	Pyruvate dehydrogenase protein X component, mitochondrial (Dihydrolipoamide dehydrogenase-binding protein of pyruvate dehydrogenase complex) (E3-binding protein) (E3BP) (Lipoyl-containing pyruvate dehydrogenase complex component X) (proX)
O00411	15.256	16.2036	15.9588	15.7331	15.8735	15.1475	12.3405	13.5198	13.299	MitoCarta3.0	Matrix	Mitochondrial central dogma > mtDNA maintenance > mtDNA replication | Mitochondrial central dogma > mtDNA maintenance > mtDNA nucleoid | Mitochondrial central dogma > mtRNA metabolism > Transcription	POLRMT	DNA-directed RNA polymerase, mitochondrial (MtRPOL) (EC 2.7.7.6)
O00483	14.704	13.3723	11.7556	13.557	12.7091	14.1334	11.7789	12.3423	12.208	MitoCarta3.0	MIM	OXPHOS > Complex IV > CIV subunits | OXPHOS > OXPHOS subunits	NDUFA4	Cytochrome c oxidase subunit NDUFA4 (Complex I-MLRQ) (CI-MLRQ) (NADH-ubiquinone oxidoreductase MLRQ subunit)
O00763	10.93	11.1829	11.9558	12.4935	11.0411	11.931	12.4654	12.2196	12.0517	MitoCarta3.0	MOM	Metabolism > Lipid metabolism > Fatty acid oxidation | Metabolism > Vitamin metabolism > Biotin utilizing proteins	ACACB	Acetyl-CoA carboxylase 2 (EC 6.4.1.2) (ACC-beta) [Includes: Biotin carboxylase (EC 6.3.4.14)]
O14548	11.264	10.4979	10.1614	11.0035	9.64886	11.4013	4.16989	8.59277	9.24104	MitoCarta3.0	MIM	OXPHOS > Complex IV > CIV subunits | OXPHOS > OXPHOS subunits | OXPHOS > OXPHOS assembly factors | OXPHOS > Respirasome assembly	COX7A2L	Cytochrome c oxidase subunit 7A-related protein, mitochondrial (COX7a-related protein) (Cytochrome c oxidase subunit VIIa-related protein) (EB1)
O14640	18.3883	18.6354	19.4058	19.4126	18.63	18.586	22.414	22.1854	21.5493	0			DVL1	Segment polarity protein dishevelled homolog DVL-1 (Dishevelled-1) (DSH homolog 1)
O14641	20.2151	20.1064	20.0069	20.3782	19.8425	19.3111	23.5968	23.2457	21.6731	0			DVL2	Segment polarity protein dishevelled homolog DVL-2 (Dishevelled-2) (DSH homolog 2)
O14654	15.1366	15.2813	16.6896	16.153	16.1817	16.8297	18.8874	17.8427	18.0633	0			IRS4	Insulin receptor substrate 4 (IRS-4) (160 kDa phosphotyrosine protein) (py160) (Phosphoprotein of 160 kDa) (pp160)
O14828	11.0554	6.09128	7.19001	6.52555	7.79484	9.58583	10.3717	9.17082	10.9121	0			SCAMP3	Secretory carrier-associated membrane protein 3 (Secretory carrier membrane protein 3)
O14925;Q5SRD1	9.64413	6.51546	7.3066	10.1451	7.88249	10.863	5.69916	7.11783	10.4205	MitoCarta3.0	MIM	Protein import, sorting and homeostasis > Protein import and sorting > TIM23 presequence pathway	TIMM23	Mitochondrial import inner membrane translocase subunit Tim23
O14949	10.9082	5.45152	7.47912	10.1999	7.60664	10.2067	6.14787	6.72486	5.37996	MitoCarta3.0	MIM	OXPHOS > Complex III > CIII subunits | OXPHOS > OXPHOS subunits	UQCRQ	Cytochrome b-c1 complex subunit 8 (Complex III subunit 8) (Complex III subunit VIII) (Ubiquinol-cytochrome c reductase complex 9.5 kDa protein) (Ubiquinol-cytochrome c reductase complex ubiquinone-binding protein QP-C)
O15020	6.64416	8.78192	10.6801	4.81963	7.95655	7.53813	8.56193	6.68176	9.35352	0			SPTBN2	Spectrin beta chain, non-erythrocytic 2 (Beta-III spectrin) (Spinocerebellar ataxia 5 protein)
O15091	12.2626	13.5852	13.3931	12.7299	13.3865	13.0379	9.60993	11.9912	11.1502	MitoCarta3.0	Matrix	Mitochondrial central dogma > mtRNA metabolism > mtRNA granules | Mitochondrial central dogma > mtRNA metabolism > Polycistronic mtRNA processing	KIAA0391	Mitochondrial ribonuclease P catalytic subunit (EC 3.1.26.5) (Mitochondrial ribonuclease P protein 3) (Mitochondrial RNase P protein 3)
O15235	13.0426	13.3149	13.3273	13.5065	12.9135	13.746	10.7423	12.0615	11.6657	MitoCarta3.0	Matrix	Mitochondrial central dogma > Translation > Mitochondrial ribosome	MRPS12	28S ribosomal protein S12, mitochondrial (MRP-S12) (S12mt) (MT-RPS12) (Mitochondrial small ribosomal subunit protein uS12m)
O15400	9.9497	6.62457	8.45462	6.20255	6.93076	9.89653	10.9189	10.1083	11.0562	0			STX7	Syntaxin-7
O43149	9.54622	9.55687	9.79161	10.7303	10.3003	11.5661	10.9193	6.40373	10.1533	0			ZZEF1	Zinc finger ZZ-type and EF-hand domain-containing protein 1
O43166	4.03153	6.74368	8.85426	6.08363	7.72668	10.8532	11.6014	11.1818	10.837	0			SIPA1L1	Signal-induced proliferation-associated 1-like protein 1 (SIPA1-like protein 1) (High-risk human papilloma viruses E6 oncoproteins targeted protein 1) (E6-targeted protein 1)
O43181	10.9584	6.31523	7.83638	8.28121	6.7753	9.8689	6.23516	4.90829	5.45684	MitoCarta3.0	MIM	OXPHOS > Complex I > CI subunits | OXPHOS > OXPHOS subunits	NDUFS4	NADH dehydrogenase [ubiquinone] iron-sulfur protein 4, mitochondrial (Complex I-18 kDa) (CI-18 kDa) (Complex I-AQDQ) (CI-AQDQ) (NADH-ubiquinone oxidoreductase 18 kDa subunit)
O43290	5.89532	6.91993	8.24827	5.02546	6.86722	7.65119	10.8163	6.40135	8.66562	0			SART1	U4/U6.U5 tri-snRNP-associated protein 1 (SNU66 homolog) (hSnu66) (Squamous cell carcinoma antigen recognized by T-cells 1) (SART-1) (hSART-1) (U4/U6.U5 tri-snRNP-associated 110 kDa protein) (allergen Hom s 1)
O43303	6.50918	7.91656	7.77383	5.78602	8.29599	7.81848	12.8336	9.80605	6.58621	0			CCP110	Centriolar coiled-coil protein of 110 kDa (Centrosomal protein of 110 kDa) (CP110) (Cep110)
O43491	10.9038	9.24339	11.2793	9.86707	9.46043	12.1212	14.7349	14.1253	15.3133	0			EPB41L2	Band 4.1-like protein 2 (Generally expressed protein 4.1) (4.1G)
O43615	15.6221	16.9628	16.83	16.6191	16.9945	16.4794	14.136	15.6429	15.0812	MitoCarta3.0	MIM	Protein import, sorting and homeostasis > Protein import and sorting > Import motor	TIMM44	Mitochondrial import inner membrane translocase subunit TIM44
O43678	12.7768	9.57335	10.9869	11.3441	10.8021	12.1193	11.0425	6.3035	10.5591	MitoCarta3.0	MIM	OXPHOS > Complex I > CI subunits | OXPHOS > OXPHOS subunits	NDUFA2	NADH dehydrogenase [ubiquinone] 1 alpha subcomplex subunit 2 (Complex I-B8) (CI-B8) (NADH-ubiquinone oxidoreductase B8 subunit)
O43790;P78385;P78386	9.69796	11.2866	9.78098	10.3462	9.9147	11.4996	10.2603	10.3904	9.88496	0			KRT86	Keratin, type II cuticular Hb6 (Hair keratin K2.11) (Keratin-86) (K86) (Type II hair keratin Hb6) (Type-II keratin Kb26)
O43815	8.19417	7.70574	8.68599	7.30266	7.5754	8.76445	12.8286	12.2493	13.1164	0			STRN	Striatin
O43819	12.6954	10.6746	10.3958	12.1518	10.5113	12.934	7.58272	9.72436	11.2315	MitoCarta3.0	MIM	OXPHOS > Complex IV > CIV assembly factors | Metabolism > Metals and cofactors > Copper metabolism | OXPHOS > OXPHOS assembly factors	SCO2	Protein SCO2 homolog, mitochondrial
O43824	11.7587	11.7549	12.2268	12.4084	12.0628	12.1385	5.82587	5.75398	5.97441	MitoCarta3.0	Matrix	0	GTPBP6	Putative GTP-binding protein 6 (Pseudoautosomal GTP-binding protein-like)
O60292	5.00907	7.22103	5.95753	6.80262	7.87086	8.56435	10.249	9.46872	6.43914	0			SIPA1L3	Signal-induced proliferation-associated 1-like protein 3 (SIPA1-like protein 3) (SPA-1-like protein 3)
O60488	9.88477	9.82067	6.71223	7.91771	9.37751	8.10428	13.0398	8.80267	5.03546	mito-interacting			ACSL4	Long-chain-fatty-acid--CoA ligase 4 (EC 6.2.1.3) (Long-chain acyl-CoA synthetase 4) (LACS 4)
O60493	9.81082	8.15294	7.99907	5.8993	7.12158	9.95888	13.5084	12.695	14.1182	0			SNX3	Sorting nexin-3 (Protein SDP3)
O60814;P57053;P58876;P62807;Q5QNW6;Q93079;Q99877;Q99879;Q99880;U3KQK0	17.334	15.2317	17.2546	15.8893	15.6658	18.6798	17.2995	16.6895	18.3441	0			HIST1H2BK	Histone H2B type 1-K (H2B K) (HIRA-interacting protein 1)
O60830;V9GYS0	12.3607	11.7527	10.4005	11.5811	10.8437	12.1819	8.2915	4.69999	10.573	MitoCarta3.0	MIM	Protein import, sorting and homeostasis > Protein import and sorting > TIM23 presequence pathway	TIMM17B	Mitochondrial import inner membrane translocase subunit Tim17-B
O60884	10.8329	12.6279	12.4544	9.4675	7.72633	10.9842	7.0709	5.78004	11.7325	0			DNAJA2	DnaJ homolog subfamily A member 2 (Cell cycle progression restoration gene 3 protein) (Dnj3) (Dj3) (HIRA-interacting protein 4) (Renal carcinoma antigen NY-REN-14)
O75027	12.7092	12.8417	12.9383	12.9225	12.8589	13.0613	10.4777	11.7278	11.6069	MitoCarta3.0	MIM	Metabolism > Metals and cofactors > Heme synthesis and processing | Metabolism > Metals and cofactors > Fe-S cluster biosynthesis | Metabolism > Metals and cofactors > Molybdenum cofactor synthesis and proteins | Small molecule transport > ABC transporters	ABCB7	ATP-binding cassette sub-family B member 7, mitochondrial (ATP-binding cassette transporter 7) (ABC transporter 7 protein)
O75306	16.1094	16.7236	17.112	16.6267	16.5997	16.185	12.6027	14.103	14.4442	MitoCarta3.0	MIM	OXPHOS > Complex I > CI subunits | Metabolism > Metals and cofactors > Fe-S-containing proteins | OXPHOS > OXPHOS subunits	NDUFS2	NADH dehydrogenase [ubiquinone] iron-sulfur protein 2, mitochondrial (EC 1.6.5.3) (EC 1.6.99.3) (Complex I-49kD) (CI-49kD) (NADH-ubiquinone oxidoreductase 49 kDa subunit)
O75323	13.3266	11.2668	10.9252	11.7096	10.4206	13.0425	9.94356	9.95274	11.0739	MitoCarta3.0	Matrix	Mitochondrial dynamics and surveillance > Mitophagy | Mitochondrial dynamics and surveillance > Autophagy	NIPSNAP2	Protein NipSnap homolog 2 (NipSnap2) (Glioblastoma-amplified sequence)
O75380	13.6334	13.673	13.1272	13.0382	13.4401	13.3257	11.624	12.9654	12.7364	MitoCarta3.0	MIM	OXPHOS > Complex I > CI subunits | OXPHOS > OXPHOS subunits	NDUFS6	NADH dehydrogenase [ubiquinone] iron-sulfur protein 6, mitochondrial (Complex I-13kD-A) (CI-13kD-A) (NADH-ubiquinone oxidoreductase 13 kDa-A subunit)
O75396	10.0438	5.36539	5.97711	7.57915	7.03935	9.5879	7.00007	7.92442	8.18585	0			SEC22B	Vesicle-trafficking protein SEC22b (ER-Golgi SNARE of 24 kDa) (ERS-24) (ERS24) (SEC22 vesicle-trafficking protein homolog B) (SEC22 vesicle-trafficking protein-like 1)
O75439	13.8784	13.8348	14.5995	14.0915	14.1627	14.5035	11.0789	13.031	13.2811	MitoCarta3.0	Matrix	Protein import, sorting and homeostasis > Protein import and sorting > Preprotein cleavage | Protein import, sorting and homeostasis > Protein homeostasis > Proteases	PMPCB	Mitochondrial-processing peptidase subunit beta (EC 3.4.24.64) (Beta-MPP) (P-52)
O75489	13.1864	12.3478	12.6485	12.8526	11.9386	12.6231	11.3884	11.2353	10.9754	MitoCarta3.0	MIM	OXPHOS > Complex I > CI subunits | OXPHOS > OXPHOS subunits	NDUFS3	NADH dehydrogenase [ubiquinone] iron-sulfur protein 3, mitochondrial (EC 1.6.5.3) (EC 1.6.99.3) (Complex I-30kD) (CI-30kD) (NADH-ubiquinone oxidoreductase 30 kDa subunit)
O75533	5.20798	6.13643	7.50501	6.89696	6.5807	8.98882	8.55038	5.67852	7.70029	0			SF3B1	Splicing factor 3B subunit 1 (Pre-mRNA-splicing factor SF3b 155 kDa subunit) (SF3b155) (Spliceosome-associated protein 155) (SAP 155)
O75556	8.97883	5.3854	11.8275	12.2036	13.381	12.4618	12.5082	10.9045	12.277	0			SCGB2A1	Mammaglobin-B (Lacryglobin) (Lipophilin-C) (Mammaglobin-2) (Secretoglobin family 2A member 1)
O75570	11.9467	12.1352	12.3595	12.0856	12.2023	12.2226	7.8469	9.4196	9.30137	MitoCarta3.0	Matrix	Mitochondrial central dogma > Translation > Translation factors	MTRF1	Peptide chain release factor 1, mitochondrial (MRF-1) (MtRF-1)
O75616	13.7908	14.1443	14.3084	14.2369	13.9152	14.3518	12.3993	12.4174	12.6749	MitoCarta3.0	Matrix	Mitochondrial central dogma > mtRNA metabolism > mtRNA granules | Mitochondrial central dogma > Translation > Mitochondrial ribosome assembly	ERAL1	GTPase Era, mitochondrial (H-ERA) (hERA) (Conserved ERA-like GTPase) (CEGA) (ERA-W) (ERA-like protein 1)
O75746	11.8984	11.2349	10.378	10.9393	5.95458	14.1172	8.82796	11.8757	12.6817	MitoCarta3.0	MIM	Metabolism > Carbohydrate metabolism > Malate-aspartate shuttle | Metabolism > Amino acid metabolism > Glutamate metabolism | Signaling > Calcium homeostasis > EF hand proteins | Small molecule transport > SLC25A family	SLC25A12	Calcium-binding mitochondrial carrier protein Aralar1 (Mitochondrial aspartate glutamate carrier 1) (Solute carrier family 25 member 12)
O75911	11.0544	10.8967	12.1993	6.0692	12.2049	12.6112	7.12731	6.51147	12.3341	0			DHRS3	Short-chain dehydrogenase/reductase 3 (EC 1.1.1.300) (DD83.1) (Retinal short-chain dehydrogenase/reductase 1) (retSDR1) (Retinol dehydrogenase 17) (Short chain dehydrogenase/reductase family 16C member 1)
O75947	15.4307	13.8915	14.9467	14.3722	13.4251	15.0588	12.1094	12.5893	13.5563	MitoCarta3.0	MIM	OXPHOS > Complex V > CV subunits | OXPHOS > OXPHOS subunits	ATP5H	ATP synthase subunit d, mitochondrial (ATPase subunit d)
O75964	15.0252	13.1971	12.5318	12.9797	11.6441	14.5413	9.95524	10.2935	12.6697	MitoCarta3.0	MIM	OXPHOS > Complex V > CV subunits | OXPHOS > OXPHOS subunits | Mitochondrial dynamics and surveillance > Cristae formation	ATP5L	ATP synthase subunit g, mitochondrial (ATPase subunit g)
O75976	6.16597	6.94638	6.5219	8.78762	8.15952	6.34296	13.8877	13.769	13.8913	0			CPD	Carboxypeptidase D (EC 3.4.17.22) (Metallocarboxypeptidase D) (gp180)
O76031	17.1424	18.5907	18.7829	18.2822	18.5266	18.4226	14.3146	15.9631	15.8556	MitoCarta3.0	Matrix	Protein import, sorting and homeostasis > Protein homeostasis > Proteases	CLPX	ATP-dependent Clp protease ATP-binding subunit clpX-like, mitochondrial
O94826	13.445	13.0404	13.0101	12.8107	12.8775	13.301	9.26336	10.5514	11.9894	MitoCarta3.0	MOM	Protein import, sorting and homeostasis > Protein import and sorting > TOM	TOMM70	Mitochondrial import receptor subunit TOM70 (Mitochondrial precursor proteins import receptor) (Translocase of outer membrane 70 kDa subunit) (Translocase of outer mitochondrial membrane protein 70)
O94925	14.2708	15.5966	15.7664	14.7803	15.6718	14.9725	11.9709	14.6655	14.2171	MitoCarta3.0	MIM	Metabolism > Amino acid metabolism > Glutamate metabolism	GLS	Glutaminase kidney isoform, mitochondrial (GLS) (EC 3.5.1.2) (K-glutaminase) (L-glutamine amidohydrolase)
O94986	6.97329	5.94198	7.40895	6.5577	5.61311	7.06185	10.8676	11.1379	10.7179	0			CEP152	Centrosomal protein of 152 kDa (Cep152)
O95168	10.3338	7.57861	6.16624	11.0813	9.71574	7.07481	4.23143	5.48289	6.50218	MitoCarta3.0	MIM	OXPHOS > Complex I > CI subunits | OXPHOS > OXPHOS subunits	NDUFB4	NADH dehydrogenase [ubiquinone] 1 beta subcomplex subunit 4 (Complex I-B15) (CI-B15) (NADH-ubiquinone oxidoreductase B15 subunit)
O95169	12.4094	8.7726	7.96875	11.5675	8.63591	6.36195	6.15975	6.34176	9.76303	MitoCarta3.0	MIM	OXPHOS > Complex I > CI subunits | OXPHOS > OXPHOS subunits	NDUFB8	NADH dehydrogenase [ubiquinone] 1 beta subcomplex subunit 8, mitochondrial (Complex I-ASHI) (CI-ASHI) (NADH-ubiquinone oxidoreductase ASHI subunit)
O95170	9.07274	6.84825	6.89532	8.84534	8.46894	12.1208	11.3171	5.19666	6.93254	0			CDRT1	CMT1A duplicated region transcript 1 protein
O95182	12.803	10.6173	11.7333	10.5461	10.6042	10.0175	7.4913	10.1855	9.96047	MitoCarta3.0	MIM	OXPHOS > Complex I > CI subunits | OXPHOS > OXPHOS subunits	NDUFA7	NADH dehydrogenase [ubiquinone] 1 alpha subcomplex subunit 7 (Complex I-B14.5a) (CI-B14.5a) (NADH-ubiquinone oxidoreductase subunit B14.5a)
O95202	16.5789	16.9815	17.2437	17.0097	16.5953	16.9211	14.7485	15.6513	15.013	MitoCarta3.0	MIM	Signaling > Calcium homeostasis > Calcium cycle	LETM1	Mitochondrial proton/calcium exchanger protein (Leucine zipper-EF-hand-containing transmembrane protein 1)
O95292	10.3232	5.57863	7.32875	6.608	7.5424	10.6621	9.7206	11.5478	9.87426	mito-interacting			VAPB	Vesicle-associated membrane protein-associated protein B/C (VAMP-B/VAMP-C) (VAMP-associated protein B/C) (VAP-B/VAP-C)
O95347	12.3617	14.824	16.5127	16.9898	16.2031	16.2003	17.8483	18.4601	17.0788	0			SMC2	Structural maintenance of chromosomes protein 2 (SMC protein 2) (SMC-2) (Chromosome-associated protein E) (hCAP-E) (XCAP-E homolog)
O95363	10.0333	9.68049	11.865	11.4492	10.5037	9.32992	5.30923	6.93749	9.80813	MitoCarta3.0	Matrix	Mitochondrial central dogma > Translation > mt-tRNA synthetases	FARS2	Phenylalanine--tRNA ligase, mitochondrial (EC 6.1.1.20) (Phenylalanyl-tRNA synthetase) (PheRS)
O95563;Q5R3B4	10.7822	7.42016	9.95105	6.72834	8.08601	7.84359	11.0725	6.82908	7.01626	MitoCarta3.0	MIM	Metabolism > Carbohydrate metabolism > Gluconeogenesis | Metabolism > Carbohydrate metabolism > Pyruvate metabolism | Metabolism > Carbohydrate metabolism > TCA-associated | Small molecule transport	MPC2	Mitochondrial pyruvate carrier 2 (Brain protein 44)
O95613	9.19192	8.86785	9.20557	8.38152	7.853	8.66787	12.8755	13.4325	13.4628	0			PCNT	Pericentrin (Kendrin) (Pericentrin-B)
O95721	10.8528	10.9619	11.3099	11.3264	10.6906	11.6523	11.7495	12.0993	12.251	MitoCarta3.0	IMS	Mitochondrial dynamics and surveillance > Autophagy	SNAP29	Synaptosomal-associated protein 29 (SNAP-29) (Soluble 29 kDa NSF attachment protein) (Vesicle-membrane fusion protein SNAP-29)
O95831	15.0486	14.9049	15.1553	14.8894	14.5345	15.4012	11.4919	11.9947	13.1438	MitoCarta3.0	MIM	Protein import, sorting and homeostasis > Protein import and sorting > MIA40 | OXPHOS > Complex I > CI assembly factors | OXPHOS > OXPHOS assembly factors | Mitochondrial dynamics and surveillance > Apoptosis	AIFM1	Apoptosis-inducing factor 1, mitochondrial (EC 1.1.1.-) (Programmed cell death protein 8)
O95968	10.3037	6.32349	7.46154	6.90641	11.7831	6.89025	9.8062	5.7335	10.1097	0			SCGB1D1	Secretoglobin family 1D member 1 (Lipophilin-A)
O96006	12.3064	14.1541	13.8566	13.5874	14.6082	14.2278	14.4558	15.3485	15.5669	0			ZBED1	Zinc finger BED domain-containing protein 1 (Putative Ac-like transposable element) (dREF homolog)
P00338	9.48129	7.20129	9.26953	10.154	5.99176	7.71372	4.78486	6.57499	10.2789	0			LDHA	L-lactate dehydrogenase A chain (LDH-A) (EC 1.1.1.27) (Cell proliferation-inducing gene 19 protein) (LDH muscle subunit) (LDH-M) (Renal carcinoma antigen NY-REN-59)
P00367	15.4946	16.7024	16.5976	15.9408	17.1261	16.4633	14.6503	15.9024	15.39	MitoCarta3.0	Matrix	Metabolism > Amino acid metabolism > Glutamate metabolism | Metabolism > Amino acid metabolism > GABA metabolism	GLUD1	Glutamate dehydrogenase 1, mitochondrial (GDH 1) (EC 1.4.1.3)
P00387	11.2524	7.6293	7.65419	8.94308	10.7792	12.4041	11.379	9.45307	6.62371	MitoCarta3.0	MOM	Metabolism > Detoxification > Xenobiotic metabolism | Metabolism > Detoxification > Amidoxime reducing complex | Metabolism > Lipid metabolism	CYB5R3	NADH-cytochrome b5 reductase 3 (B5R) (Cytochrome b5 reductase) (EC 1.6.2.2) (Diaphorase-1) [Cleaved into: NADH-cytochrome b5 reductase 3 membrane-bound form; NADH-cytochrome b5 reductase 3 soluble form]
P00403	15.5431	12.4187	12.0889	13.6144	11.7858	14.0956	11.1399	10.6382	12.0463	MitoCarta3.0	MIM	OXPHOS > Complex IV > CIV subunits | OXPHOS > OXPHOS subunits	MT-CO2	Cytochrome c oxidase subunit 2 (Cytochrome c oxidase polypeptide II)
P00505	13.3305	12.0465	11.5172	11.9841	11.0277	12.1651	11.161	10.306	11.3383	MitoCarta3.0	MIM	Metabolism > Carbohydrate metabolism > Malate-aspartate shuttle | Metabolism > Amino acid metabolism > Glutamate metabolism | Metabolism > Amino acid metabolism > Glyoxylate metabolism | Metabolism > Amino acid metabolism > Kynurenine metabolism | Metabolism > Sulfur metabolism	GOT2	Aspartate aminotransferase, mitochondrial (mAspAT) (EC 2.6.1.1) (EC 2.6.1.7) (Fatty acid-binding protein) (FABP-1) (Glutamate oxaloacetate transaminase 2) (Kynurenine aminotransferase 4) (Kynurenine aminotransferase IV) (Kynurenine--oxoglutarate transaminase 4) (Kynurenine--oxoglutarate transaminase IV) (Plasma membrane-associated fatty acid-binding protein) (FABPpm) (Transaminase A)
P00747	8.1629	10.0344	11.9205	7.91333	6.83443	13.9377	5.18718	4.68784	7.81781	0			PLG	Plasminogen (EC 3.4.21.7) [Cleaved into: Plasmin heavy chain A; Activation peptide; Angiostatin; Plasmin heavy chain A, short form; Plasmin light chain B]
P01023	6.01995	11.4087	11.4762	7.70034	6.96259	14.6555	11.0597	5.28321	10.2883	0			A2M	Alpha-2-macroglobulin (Alpha-2-M) (C3 and PZP-like alpha-2-macroglobulin domain-containing protein 5)
P02462	7.77007	15.5233	10.2961	11.0803	7.49773	9.31708	10.063	9.55003	7.74987	0			COL4A1	Collagen alpha-1(IV) chain [Cleaved into: Arresten]
P02533	19.0468	18.9275	18.6152	20.5407	20.2831	19.8872	20.7356	21.7233	19.9263	0			KRT14	Keratin, type I cytoskeletal 14 (Cytokeratin-14) (CK-14) (Keratin-14) (K14)
P02538	17.3831	17.5046	16.9492	19.0019	19.4737	19.769	20.0392	19.1821	17.9828	0			KRT6A	Keratin, type II cytoskeletal 6A (Cytokeratin-6A) (CK-6A) (Cytokeratin-6D) (CK-6D) (Keratin-6A) (K6A) (Type-II keratin Kb6) (allergen Hom s 5)
P02545;Q3BDU5	10.922	10.149	10.8426	10.5418	11.0294	11.2424	11.2019	10.2344	11.626	0			LMNA	Prelamin-A/C [Cleaved into: Lamin-A/C (70 kDa lamin) (Renal carcinoma antigen NY-REN-32)]
P02751	9.78712	16.0906	17.9208	10.4116	8.58588	19.5444	11.0578	15.5587	12.2688	0			FN1	Fibronectin (FN) (Cold-insoluble globulin) (CIG) [Cleaved into: Anastellin; Ugl-Y1; Ugl-Y2; Ugl-Y3]
P03905	2.23839	6.76631	6.3248	7.21062	8.79618	7.75044	-0.0423307	0	7.87191	MitoCarta3.0	MIM	OXPHOS > Complex I > CI subunits | OXPHOS > OXPHOS subunits	MT-ND4	NADH-ubiquinone oxidoreductase chain 4 (EC 1.6.5.3) (NADH dehydrogenase subunit 4)
P03928	15.0809	11.0579	9.82621	11.2616	11.5285	12.0412	10.8715	7.73979	12.1126	MitoCarta3.0	MIM	OXPHOS > Complex V > CV subunits | OXPHOS > OXPHOS subunits	MT-ATP8	ATP synthase protein 8 (A6L) (F-ATPase subunit 8)
P04040	11.8046	11.2631	12.1456	13.1794	12.456	12.0617	13.0077	13.6327	11.2222	MitoCarta3.0	IMS	Metabolism > Detoxification > ROS and glutathione metabolism	CAT	Catalase (EC 1.11.1.6)
P04083	10.1647	7.24198	7.45016	11.3035	9.96039	13.0497	9.55635	10.7423	11.4181	0			ANXA1	Annexin A1 (Annexin I) (Annexin-1) (Calpactin II) (Calpactin-2) (Chromobindin-9) (Lipocortin I) (Phospholipase A2 inhibitory protein) (p35)
P04181	14.6311	15.3081	15.9006	14.974	15.6703	15.9719	10.2156	12.3128	13.8965	MitoCarta3.0	Matrix	Metabolism > Amino acid metabolism > Proline metabolism	OAT	Ornithine aminotransferase, mitochondrial (EC 2.6.1.13) (Ornithine delta-aminotransferase) (Ornithine--oxo-acid aminotransferase) [Cleaved into: Ornithine aminotransferase, hepatic form; Ornithine aminotransferase, renal form]
P04259	19.1346	19.3249	18.887	20.7055	21.3515	22.0074	22.1562	20.0589	20.0444	0			KRT6B	Keratin, type II cytoskeletal 6B (Cytokeratin-6B) (CK-6B) (Keratin-6B) (K6B) (Type-II keratin Kb10)
P04264	22.1839	22.2863	22.7141	24.1279	23.1056	22.4396	24.3562	25.0636	22.9764	0			KRT1	Keratin, type II cytoskeletal 1 (67 kDa cytokeratin) (Cytokeratin-1) (CK-1) (Hair alpha protein) (Keratin-1) (K1) (Type-II keratin Kb1)
P04406	14.6003	14.5156	15.4264	15.3034	15.161	16.0033	16.0372	15.1258	15.8061	mito-interacting			GAPDH	Glyceraldehyde-3-phosphate dehydrogenase (GAPDH) (EC 1.2.1.12) (Peptidyl-cysteine S-nitrosylase GAPDH) (EC 2.6.99.-)
P04792	10.487	6.90197	6.59522	11.8238	10.5071	8.20987	10.8213	10.102	11.769	0			HSPB1	Heat shock protein beta-1 (HspB1) (28 kDa heat shock protein) (Estrogen-regulated 24 kDa protein) (Heat shock 27 kDa protein) (HSP 27) (Stress-responsive protein 27) (SRP27)
P04843	11.0264	8.65393	8.187	8.50147	8.39552	9.64095	8.6265	8.64105	8.63718	0			RPN1	Dolichyl-diphosphooligosaccharide--protein glycosyltransferase subunit 1 (Dolichyl-diphosphooligosaccharide--protein glycosyltransferase 67 kDa subunit) (Ribophorin I) (RPN-I) (Ribophorin-1)
P04920	6.43308	7.09879	7.39522	8.15215	5.64267	6.54536	11.0858	10.7772	13.2866	0			SLC4A2	Anion exchange protein 2 (AE 2) (Anion exchanger 2) (Non-erythroid band 3-like protein) (BND3L) (Solute carrier family 4 member 2)
P05023	13.3404	10.9964	12.3153	11.9195	10.5166	14.578	13.6005	12.6528	14.3913	0			ATP1A1	Sodium/potassium-transporting ATPase subunit alpha-1 (Na(+)/K(+) ATPase alpha-1 subunit) (EC 3.6.3.9) (Sodium pump subunit alpha-1)
P05089	13.9356	13.0646	14.8622	15.4676	14.7467	14.8831	15.9618	14.9751	14.7788	0			ARG1	Arginase-1 (EC 3.5.3.1) (Liver-type arginase) (Type I arginase)
P05091	13.0225	12.3346	12.5563	11.8675	12.5534	12.2026	9.18345	11.3202	11.3645	MitoCarta3.0	Matrix	Metabolism > Detoxification > Xenobiotic metabolism	ALDH2	Aldehyde dehydrogenase, mitochondrial (EC 1.2.1.3) (ALDH class 2) (ALDH-E2) (ALDHI)
P05109	9.67231	9.58312	10.8597	12.2862	12.3094	10.3595	11.8719	11.9775	13.6749	0			S100A8	Protein S100-A8 (Calgranulin-A) (Calprotectin L1L subunit) (Cystic fibrosis antigen) (CFAG) (Leukocyte L1 complex light chain) (Migration inhibitory factor-related protein 8) (MRP-8) (p8) (S100 calcium-binding protein A8) (Urinary stone protein band A)
P05141	18.2338	17.719	18.1258	18.0275	17.4425	18.1413	17.2056	17.4038	17.4047	MitoCarta3.0	MIM	Metabolism > Nucleotide metabolism > Nucleotide import | Signaling > Calcium homeostasis > Mitochondrial permeability transition pore | Small molecule transport > SLC25A family	SLC25A5	ADP/ATP translocase 2 (ADP,ATP carrier protein 2) (ADP,ATP carrier protein, fibroblast isoform) (Adenine nucleotide translocator 2) (ANT 2) (Solute carrier family 25 member 5) [Cleaved into: ADP/ATP translocase 2, N-terminally processed]
P05165	21.5189	23.6614	23.3506	23.2059	23.9855	23.2371	23.5279	25.0035	24.0451	MitoCarta3.0	Matrix	Metabolism > Carbohydrate metabolism > Propanoate metabolism | Metabolism > Lipid metabolism > Fatty acid oxidation | Metabolism > Vitamin metabolism > Biotin utilizing proteins	PCCA	Propionyl-CoA carboxylase alpha chain, mitochondrial (PCCase subunit alpha) (EC 6.4.1.3) (Propanoyl-CoA:carbon dioxide ligase subunit alpha)
P05556	7.15833	6.3694	7.01871	5.33582	10.7915	9.8921	11.0399	11.3304	10.8944	0			ITGB1	Integrin beta-1 (Fibronectin receptor subunit beta) (Glycoprotein IIa) (GPIIA) (VLA-4 subunit beta) (CD antigen CD29)
P05787	13.2695	15.2084	13.8978	13.4299	12.1745	14.0679	14.1638	14.3437	14.8039	0			KRT8	Keratin, type II cytoskeletal 8 (Cytokeratin-8) (CK-8) (Keratin-8) (K8) (Type-II keratin Kb8)
P06576	18.2945	18.2811	18.8656	18.521	18.3484	18.758	17.3377	17.479	17.4481	MitoCarta3.0	MIM	OXPHOS > Complex V > CV subunits | OXPHOS > OXPHOS subunits	ATP5F1B	ATP synthase subunit beta, mitochondrial (EC 3.6.3.14) (ATP synthase F1 subunit beta)
P06702	8.64892	8.51533	10.9038	11.5064	11.8367	0.0508949	10.9361	10.8593	12.8717	0			S100A9	Protein S100-A9 (Calgranulin-B) (Calprotectin L1H subunit) (Leukocyte L1 complex heavy chain) (Migration inhibitory factor-related protein 14) (MRP-14) (p14) (S100 calcium-binding protein A9)
P06733	13.5608	13.455	14.224	13.8162	13.316	14.9968	13.5398	13.3296	14.7242	0			ENO1	Alpha-enolase (EC 4.2.1.11) (2-phospho-D-glycerate hydro-lyase) (C-myc promoter-binding protein) (Enolase 1) (MBP-1) (MPB-1) (Non-neural enolase) (NNE) (Phosphopyruvate hydratase) (Plasminogen-binding protein)
P06748	10.5241	9.83238	10.7752	8.12446	7.11422	11.8395	12.7078	11.6238	13.0391	0			NPM1	Nucleophosmin (NPM) (Nucleolar phosphoprotein B23) (Nucleolar protein NO38) (Numatrin)
P07305	10.9129	12.4092	13.7005	12.8687	12.415	12.4249	13.2089	12.3211	13.9915	0			H1F0	Histone H1.0 (Histone H1') (Histone H1(0)) [Cleaved into: Histone H1.0, N-terminally processed]
P07355	13.298	13.4101	13.8398	14.1487	13.3448	14.3047	14.836	15.1363	14.9301	0			ANXA2	Annexin A2 (Annexin II) (Annexin-2) (Calpactin I heavy chain) (Calpactin-1 heavy chain) (Chromobindin-8) (Lipocortin II) (Placental anticoagulant protein IV) (PAP-IV) (Protein I) (p36)
P07437;Q5JP53	11.9253	10.3001	11.1427	11.1662	10.9929	11.992	13.0071	11.9047	12.9455	0			TUBB	Tubulin beta chain (Tubulin beta-5 chain)
P07900	11.9388	10.3603	11.2319	9.84631	9.50999	12.1409	9.97501	10.338	12.513	0			HSP90AA1	Heat shock protein HSP 90-alpha (Heat shock 86 kDa) (HSP 86) (HSP86) (Lipopolysaccharide-associated protein 2) (LAP-2) (LPS-associated protein 2) (Renal carcinoma antigen NY-REN-38)
P07954	9.77621	9.17966	7.13171	6.61905	8.3691	7.90235	6.8807	7.11691	8.63289	MitoCarta3.0	Matrix	Metabolism > Carbohydrate metabolism > TCA cycle	FH	Fumarate hydratase, mitochondrial (Fumarase) (EC 4.2.1.2)
P08134;P61586;Q5JR08	11.2282	8.42141	10.1733	9.16767	7.26273	11.724	7.15874	5.21501	10.6026	0			RHOC	Rho-related GTP-binding protein RhoC (Rho cDNA clone 9) (h9)
P08238	12.8888	12.3369	12.8106	11.4348	10.9458	14.1003	11.8089	11.9917	13.7683	0			HSP90AB1	Heat shock protein HSP 90-beta (HSP 90) (Heat shock 84 kDa) (HSP 84) (HSP84)
P08559	12.8766	13.2256	13.7938	13.3224	13.4297	13.3435	8.71202	10.8037	11.3166	MitoCarta3.0	Matrix	Metabolism > Carbohydrate metabolism > Pyruvate metabolism	PDHA1	Pyruvate dehydrogenase E1 component subunit alpha, somatic form, mitochondrial (EC 1.2.4.1) (PDHE1-A type I)
P08572	9.19802	15.8354	10.5903	14.2146	8.01815	13.5907	12.2692	11.8269	5.09448	0			COL4A2	Collagen alpha-2(IV) chain [Cleaved into: Canstatin]
P08574	14.499	9.8813	11.0715	10.9973	11.1759	11.7653	10.3492	7.6622	10.9458	MitoCarta3.0	MIM	OXPHOS > Complex III > CIII subunits | Metabolism > Metals and cofactors > Heme-containing proteins | Metabolism > Electron carriers > Cytochromes | OXPHOS > OXPHOS subunits	CYC1	Cytochrome c1, heme protein, mitochondrial (Complex III subunit 4) (Complex III subunit IV) (Cytochrome b-c1 complex subunit 4) (Ubiquinol-cytochrome-c reductase complex cytochrome c1 subunit) (Cytochrome c-1)
P08754	10.4909	5.74062	8.81427	9.4296	5.6148	10.5403	8.47678	7.7189	9.67188	0			GNAI3	Guanine nucleotide-binding protein G(k) subunit alpha (G(i) alpha-3)
P08779	13.7016	14.2877	12.5843	14.5848	15.6824	15.7611	16.5103	15.7238	14.5537	0			KRT16	Keratin, type I cytoskeletal 16 (Cytokeratin-16) (CK-16) (Keratin-16) (K16)
P08F94	6.55599	-1.02757	6.10739	6.11483	7.5874	1.28893	-8.65925	0.203596	3.65305	0			PKHD1	Fibrocystin (Polycystic kidney and hepatic disease 1 protein) (Polyductin) (Tigmin)
P09543	13.3826	12.4457	13.2675	12.9962	11.9973	13.6628	11.6127	11.588	12.4683	0			CNP	2',3'-cyclic-nucleotide 3'-phosphodiesterase (CNP) (CNPase) (EC 3.1.4.37)
P09669	15.0713	10.5286	12.9056	13.6185	12.1843	14.7415	12.5389	12.673	13.3161	MitoCarta3.0	MIM	OXPHOS > Complex IV > CIV subunits | OXPHOS > OXPHOS subunits	COX6C	Cytochrome c oxidase subunit 6C (Cytochrome c oxidase polypeptide VIc)
P09874	11.9602	10.8221	12.0455	9.66776	8.2588	12.631	12.1632	11.7106	12.6395	0			PARP1	Poly [ADP-ribose] polymerase 1 (PARP-1) (EC 2.4.2.30) (ADP-ribosyltransferase diphtheria toxin-like 1) (ARTD1) (NAD(+) ADP-ribosyltransferase 1) (ADPRT 1) (Poly[ADP-ribose] synthase 1)
P0CL83;P0CL84	9.26774	13.1386	6.62471	11.4346	14.2408	8.29329	3.62977	12.0634	11.9003	0			STAG3L1	Putative STAG3-like protein 1 (Stromal antigen 3-like protein 1)
P10109	9.66953	12.2678	12.525	11.4907	12.2452	10.9842	5.26987	10.5052	11.0718	MitoCarta3.0	Matrix	Metabolism > Lipid metabolism > Cholesterol, bile acid, steroid synthesis | Metabolism > Metals and cofactors > Heme synthesis and processing | Metabolism > Metals and cofactors > Fe-S cluster biosynthesis | Metabolism > Metals and cofactors > Fe-S-containing proteins | Metabolism > Vitamin metabolism > Vitamin D metabolism	FDX1	Adrenodoxin, mitochondrial (Adrenal ferredoxin) (Ferredoxin-1) (Hepatoredoxin)
P10176;U3KQK5	9.29838	12.4068	12.437	5.35604	7.37205	10.968	20.6945	22.5543	21.1369	MitoCarta3.0	MIM	OXPHOS > Complex IV > CIV subunits | OXPHOS > OXPHOS subunits	COX8A	Cytochrome c oxidase subunit 8A, mitochondrial (Cytochrome c oxidase polypeptide VIII-liver/heart) (Cytochrome c oxidase subunit 8-2)
P10412	15.8742	16.961	18.8535	17.5441	16.3961	18.1399	17.9074	16.6867	18.51	0			HIST1H1E	Histone H1.4 (Histone H1b) (Histone H1s-4)
P10515	15.4236	15.203	15.8208	15.2788	15.3432	15.6023	12.7679	13.6737	14.4647	MitoCarta3.0	Matrix	Metabolism > Carbohydrate metabolism > Pyruvate metabolism	DLAT	Dihydrolipoyllysine-residue acetyltransferase component of pyruvate dehydrogenase complex, mitochondrial (EC 2.3.1.12) (70 kDa mitochondrial autoantigen of primary biliary cirrhosis) (PBC) (Dihydrolipoamide acetyltransferase component of pyruvate dehydrogenase complex) (M2 antigen complex 70 kDa subunit) (Pyruvate dehydrogenase complex component E2) (PDC-E2) (PDCE2)
P10599	11.2651	11.1606	12.6439	12.3963	12.442	12.2685	12.9546	12.8578	11.1995	0			TXN	Thioredoxin (Trx) (ATL-derived factor) (ADF) (Surface-associated sulphydryl protein) (SASP)
P10606	16.1226	16.2959	16.7237	17.0622	16.2543	16.8645	13.394	14.6589	14.8484	MitoCarta3.0	MIM	OXPHOS > Complex IV > CIV subunits | OXPHOS > OXPHOS subunits	COX5B	Cytochrome c oxidase subunit 5B, mitochondrial (Cytochrome c oxidase polypeptide Vb)
P10809	19.133	19.7594	20.2373	19.32	19.9032	20.0988	16.3182	18.0586	18.324	MitoCarta3.0	Matrix	Protein import, sorting and homeostasis > Protein homeostasis > Chaperones	HSPD1	60 kDa heat shock protein, mitochondrial (EC 3.6.4.9) (60 kDa chaperonin) (Chaperonin 60) (CPN60) (Heat shock protein 60) (HSP-60) (Hsp60) (HuCHA60) (Mitochondrial matrix protein P1) (P60 lymphocyte protein)
P11021	14.0797	10.8092	12.4892	12.5967	11.405	14.3475	11.8539	12.2077	14.1861	0			HSPA5	Endoplasmic reticulum chaperone BiP (EC 3.6.4.10) (78 kDa glucose-regulated protein) (GRP-78) (Binding-immunoglobulin protein) (BiP) (Heat shock protein 70 family protein 5) (HSP70 family protein 5) (Heat shock protein family A member 5) (Immunoglobulin heavy chain-binding protein)
P11137	5.42527	6.89034	13.4419	11.3358	6.35255	7.25236	10.4526	8.19963	9.59581	0			MAP2	Microtubule-associated protein 2 (MAP-2)
P11142	14.1435	14.0094	14.1887	12.4125	11.8697	14.8134	13.795	12.7432	14.7016	0			HSPA8	Heat shock cognate 71 kDa protein (Heat shock 70 kDa protein 8) (Lipopolysaccharide-associated protein 1) (LAP-1) (LPS-associated protein 1)
P11171	7.83444	6.83422	8.3976	6.93314	6.51525	6.29339	12.4777	11.9017	12.991	0			EPB41	Protein 4.1 (P4.1) (4.1R) (Band 4.1) (EPB4.1)
P11177	13.7881	12.6038	12.8451	13.1635	12.8603	13.5855	10.8298	12.1371	12.8735	MitoCarta3.0	Matrix	Metabolism > Carbohydrate metabolism > Pyruvate metabolism	PDHB	Pyruvate dehydrogenase E1 component subunit beta, mitochondrial (PDHE1-B) (EC 1.2.4.1)
P11182	15.3589	15.4031	15.4629	15.025	14.9768	14.7124	15.792	16.7711	16.0408	MitoCarta3.0	Matrix	Metabolism > Amino acid metabolism > Branched-chain amino acid metabolism | Metabolism > Amino acid metabolism > Branched-chain amino acid dehydrogenase complex	DBT	Lipoamide acyltransferase component of branched-chain alpha-keto acid dehydrogenase complex, mitochondrial (EC 2.3.1.168) (52 kDa mitochondrial autoantigen of primary biliary cirrhosis) (Branched chain 2-oxo-acid dehydrogenase complex component E2) (BCOADC-E2) (Branched-chain alpha-keto acid dehydrogenase complex component E2) (BCKAD-E2) (BCKADE2) (Dihydrolipoamide acetyltransferase component of …
P11274	5.99988	6.44956	4.83465	5.91837	6.3606	5.42441	8.56444	9.04276	9.99753	0			BCR	Breakpoint cluster region protein (EC 2.7.11.1) (Renal carcinoma antigen NY-REN-26)
P11388	7.00361	5.5185	8.26001	6.83399	6.41725	7.67267	10.1344	8.2271	10.4146	0			TOP2A	DNA topoisomerase 2-alpha (EC 5.99.1.3) (DNA topoisomerase II, alpha isozyme)
P11498	22.4229	25.1067	25.0861	24.5029	25.1682	25.0261	24.0807	25.9033	25.7334	MitoCarta3.0	Matrix	Metabolism > Carbohydrate metabolism > Gluconeogenesis | Metabolism > Carbohydrate metabolism > TCA-associated | Metabolism > Vitamin metabolism > Biotin utilizing proteins	PC	Pyruvate carboxylase, mitochondrial (EC 6.4.1.1) (Pyruvic carboxylase) (PCB)
P11717	-3.75722	6.04702	6.67623	5.55126	6.87883	7.80144	0.416209	0	1.29516	0			IGF2R	Cation-independent mannose-6-phosphate receptor (CI Man-6-P receptor) (CI-MPR) (M6PR) (300 kDa mannose 6-phosphate receptor) (MPR 300) (Insulin-like growth factor 2 receptor) (Insulin-like growth factor II receptor) (IGF-II receptor) (M6P/IGF2 receptor) (M6P/IGF2R) (CD antigen CD222)
P12235	20.3313	19.5327	19.9528	19.8537	19.4113	20.1517	18.9217	18.6755	19.0848	MitoCarta3.0	MIM	Metabolism > Nucleotide metabolism > Nucleotide import | Signaling > Calcium homeostasis > Mitochondrial permeability transition pore | Small molecule transport > SLC25A family	SLC25A4	ADP/ATP translocase 1 (ADP,ATP carrier protein 1) (ADP,ATP carrier protein, heart/skeletal muscle isoform T1) (Adenine nucleotide translocator 1) (ANT 1) (Solute carrier family 25 member 4)
P12236	15.9761	15.7166	16.2449	15.5637	15.3721	16.0265	14.3867	15.4984	15.6982	MitoCarta3.0	MIM	Metabolism > Nucleotide metabolism > Nucleotide import | Signaling > Calcium homeostasis > Mitochondrial permeability transition pore | Small molecule transport > SLC25A family	SLC25A6	ADP/ATP translocase 3 (ADP,ATP carrier protein 3) (ADP,ATP carrier protein, isoform T2) (ANT 2) (Adenine nucleotide translocator 3) (ANT 3) (Solute carrier family 25 member 6) [Cleaved into: ADP/ATP translocase 3, N-terminally processed]
P12277	11.1278	12.3795	12.3712	12.5794	12.0103	11.3134	9.34557	9.70462	9.03256	0			CKB	Creatine kinase B-type (EC 2.7.3.2) (Brain creatine kinase) (B-CK) (Creatine kinase B chain) (Creatine phosphokinase B-type) (CPK-B)
P12882	14.9675	16.4736	13.9685	12.3595	7.55469	14.1682	15.2392	16.7909	18.8769	0			MYH1	Myosin-1 (Myosin heavy chain 1) (Myosin heavy chain 2x) (MyHC-2x) (Myosin heavy chain IIx/d) (MyHC-IIx/d) (Myosin heavy chain, skeletal muscle, adult 1)
P13073	15.9704	14.0247	14.3428	14.7819	13.9099	15.4043	11.9724	12.8538	13.6402	MitoCarta3.0	MIM	OXPHOS > Complex IV > CIV subunits | OXPHOS > OXPHOS subunits	COX4I1	Cytochrome c oxidase subunit 4 isoform 1, mitochondrial (Cytochrome c oxidase polypeptide IV) (Cytochrome c oxidase subunit IV isoform 1) (COX IV-1)
P13196	10.8028	12.3601	13.3489	12.3158	12.6317	12.7475	8.33242	9.5575	10.7181	MitoCarta3.0	Matrix	Metabolism > Metals and cofactors > Heme synthesis and processing	ALAS1	5-aminolevulinate synthase, nonspecific, mitochondrial (ALAS-H) (EC 2.3.1.37) (5-aminolevulinic acid synthase 1) (Delta-ALA synthase 1) (Delta-aminolevulinate synthase 1)
P13533	9.35615	11.6513	9.48911	10.4677	8.12398	9.52786	11.2334	3.33044	8.34758	0			MYH6	Myosin-6 (Myosin heavy chain 6) (Myosin heavy chain, cardiac muscle alpha isoform) (MyHC-alpha)
P13612	5.48972	7.71774	6.44657	7.41181	7.95971	7.98825	12.1064	12.1457	12.2206	0			ITGA4	Integrin alpha-4 (CD49 antigen-like family member D) (Integrin alpha-IV) (VLA-4 subunit alpha) (CD antigen CD49d)
P13639	13.2723	13.4739	14.5087	13.4286	13.2493	14.7855	13.2347	13.2751	14.7372	0			EEF2	Elongation factor 2 (EF-2)
P13645	18.7546	18.7189	19.2065	20.0608	19.6711	18.9993	20.5504	21.9565	19.8261	0			KRT10	Keratin, type I cytoskeletal 10 (Cytokeratin-10) (CK-10) (Keratin-10) (K10)
P13646	16.7261	16.1085	16.4776	17.8471	15.7424	18.2008	16.1697	19.2335	16.315	0			KRT13	Keratin, type I cytoskeletal 13 (Cytokeratin-13) (CK-13) (Keratin-13) (K13)
P13647	17.7733	17.6851	18.0594	19.3522	18.9575	18.721	19.81	20.4551	18.8234	0			KRT5	Keratin, type II cytoskeletal 5 (58 kDa cytokeratin) (Cytokeratin-5) (CK-5) (Keratin-5) (K5) (Type-II keratin Kb5)
P13667	9.76617	7.91506	7.64616	7.19903	6.23801	9.46951	3.54458	5.86905	10.1141	0			PDIA4	Protein disulfide-isomerase A4 (EC 5.3.4.1) (Endoplasmic reticulum resident protein 70) (ER protein 70) (ERp70) (Endoplasmic reticulum resident protein 72) (ER protein 72) (ERp-72) (ERp72)
P13804	14.9365	15.1971	16.1988	15.3491	15.4822	15.8706	12.5923	13.1551	13.722	MitoCarta3.0	Matrix	Metabolism > Lipid metabolism > Fatty acid oxidation | Metabolism > Amino acid metabolism > Branched-chain amino acid metabolism | Metabolism > Amino acid metabolism > Lysine metabolism | Metabolism > Amino acid metabolism > Glycine metabolism | Metabolism > Vitamin metabolism > Choline and betaine metabolism | Metabolism > Electron carriers > Q-linked reactions, other	ETFA	Electron transfer flavoprotein subunit alpha, mitochondrial (Alpha-ETF)
P13861	11.9136	12.7051	13.9474	12.8961	13.0354	14.0921	12.9876	11.9864	13.1101	0			PRKAR2A	cAMP-dependent protein kinase type II-alpha regulatory subunit
P14174	11.8001	3.8695	12.4876	8.37828	9.44322	13.2944	5.44516	8.13116	9.18358	0			MIF	Macrophage migration inhibitory factor (MIF) (EC 5.3.2.1) (Glycosylation-inhibiting factor) (GIF) (L-dopachrome isomerase) (L-dopachrome tautomerase) (EC 5.3.3.12) (Phenylpyruvate tautomerase)
P14543	5.88579	11.1419	12.148	6.30382	6.57345	10.8244	6.65133	6.56667	6.94393	0			NID1	Nidogen-1 (NID-1) (Entactin)
P14625	14.3708	10.0757	11.1606	11.9935	10.3652	14.1941	10.195	5.59062	12.9005	0			HSP90B1	Endoplasmin (94 kDa glucose-regulated protein) (GRP-94) (Heat shock protein 90 kDa beta member 1) (Tumor rejection antigen 1) (gp96 homolog)
P14923	14.4027	13.9514	14.8131	16.0673	15.5056	15.1019	17.0149	16.6222	15.6387	0			JUP	Junction plakoglobin (Catenin gamma) (Desmoplakin III) (Desmoplakin-3)
P15622	4.98766	6.09966	4.83714	6.75121	9.06894	6.69912	11.5861	9.29022	11.7279	0			ZNF250	Zinc finger protein 250 (Zinc finger protein 647)
P15924	14.385	14.4789	15.0941	16.0427	15.6156	15.4557	16.9786	16.8366	15.6734	0			DSP	Desmoplakin (DP) (250/210 kDa paraneoplastic pemphigus antigen)
P15927;Q5TEJ7	9.94937	9.3816	6.38369	6.88827	6.98109	7.7904	6.07114	5.92418	6.1282	0			RPA2	Replication protein A 32 kDa subunit (RP-A p32) (Replication factor A protein 2) (RF-A protein 2) (Replication protein A 34 kDa subunit) (RP-A p34)
P16402	17.374	18.4618	20.2765	18.8637	17.9062	19.5	19.6508	18.3386	19.9521	0			HIST1H1D	Histone H1.3 (Histone H1c) (Histone H1s-2)
P16403	16.7347	17.6961	19.8775	18.5508	17.2041	19.2935	18.9308	17.4013	19.4897	0			HIST1H1C	Histone H1.2 (Histone H1c) (Histone H1d) (Histone H1s-1)
P16615	12.7335	11.2435	11.9184	11.1559	10.803	12.6426	10.8957	11.066	11.5253	0			ATP2A2	Sarcoplasmic/endoplasmic reticulum calcium ATPase 2 (SERCA2) (SR Ca(2+)-ATPase 2) (EC 3.6.3.8) (Calcium pump 2) (Calcium-transporting ATPase sarcoplasmic reticulum type, slow twitch skeletal muscle isoform) (Endoplasmic reticulum class 1/2 Ca(2+) ATPase)
P16949	10.7129	9.89385	11.5746	8.62496	7.47915	12.0882	10.5602	12.3197	11.5921	0			STMN1	Stathmin (Leukemia-associated phosphoprotein p18) (Metablastin) (Oncoprotein 18) (Op18) (Phosphoprotein p19) (pp19) (Prosolin) (Protein Pr22) (pp17)
P17152	13.9032	15.4715	13.719	13.2454	14.2617	13.3651	7.7894	14.741	5.62528	MitoCarta3.0	MIM	Mitochondrial dynamics and surveillance	TMEM11	Transmembrane protein 11, mitochondrial (Protein PM1) (Protein PMI)
P17568	11.2309	8.90559	7.04441	10.1357	7.80755	11.1941	6.8671	8.78853	6.01115	MitoCarta3.0	MIM	OXPHOS > Complex I > CI subunits | OXPHOS > OXPHOS subunits	NDUFB7	NADH dehydrogenase [ubiquinone] 1 beta subcomplex subunit 7 (Cell adhesion protein SQM1) (Complex I-B18) (CI-B18) (NADH-ubiquinone oxidoreductase B18 subunit)
P18031	10.324	10.4538	11.4168	11.015	8.04046	8.54414	9.87851	9.15956	7.63539	0			PTPN1	Tyrosine-protein phosphatase non-receptor type 1 (EC 3.1.3.48) (Protein-tyrosine phosphatase 1B) (PTP-1B)
P18206	15.8609	17.704	17.8823	17.3326	18.0645	17.5593	16.5556	18.3904	18.4851	0			VCL	Vinculin (Metavinculin) (MV)
P18583	11.2333	13.1823	15.8139	13.2495	11.9819	14.9945	15.6597	12.9678	16.6224	0			SON	Protein SON (Bax antagonist selected in saccharomyces 1) (BASS1) (Negative regulatory element-binding protein) (NRE-binding protein) (Protein DBP-5) (SON3)
P18850	5.48741	5.86503	7.35477	7.08712	7.23205	7.73713	8.39412	6.71709	7.92112	0			ATF6	Cyclic AMP-dependent transcription factor ATF-6 alpha (cAMP-dependent transcription factor ATF-6 alpha) (Activating transcription factor 6 alpha) (ATF6-alpha) [Cleaved into: Processed cyclic AMP-dependent transcription factor ATF-6 alpha]
P18859	9.85913	10.7779	11.7997	10.392	9.86854	10.4118	4.54141	9.42957	9.9289	MitoCarta3.0	MIM	OXPHOS > Complex V > CV subunits | OXPHOS > OXPHOS subunits	ATP5J	ATP synthase-coupling factor 6, mitochondrial (ATPase subunit F6)
P19013	12.0878	10.7019	10.3663	11.5265	10.9854	13.2742	11.3504	11.3267	10.098	0			KRT4	Keratin, type II cytoskeletal 4 (Cytokeratin-4) (CK-4) (Keratin-4) (K4) (Type-II keratin Kb4)
P19338	9.32728	10.4987	10.4366	5.71493	6.4574	12.0055	13.33	12.1438	13.3915	0			NCL	Nucleolin (Protein C23)
P19367	12.4479	10.9878	11.2154	11.3395	11.0562	12.0208	11.5768	12.4153	11.9942	mito-interacting			HK1	Hexokinase-1 (EC 2.7.1.1) (Brain form hexokinase) (Hexokinase type I) (HK I)
P20020	10.0827	4.22074	9.6393	8.75712	5.14716	10.9379	12.6913	12.896	13.8093	0			ATP2B1	Plasma membrane calcium-transporting ATPase 1 (PMCA1) (EC 3.6.3.8) (Plasma membrane calcium ATPase isoform 1) (Plasma membrane calcium pump isoform 1)
P20700	12.9229	8.82349	11.4338	9.74568	6.61913	13.4157	9.67433	8.44276	11.9727	0			LMNB1	Lamin-B1
P20930	11.2218	11.42	11.2099	12.2454	12.2152	10.2148	11.7394	11.7579	10.864	0			FLG	Filaggrin
P21333	12.1621	11.557	13.3253	11.5834	11.6608	13.5023	17.0831	16.8051	17.6302	0			FLNA	Filamin-A (FLN-A) (Actin-binding protein 280) (ABP-280) (Alpha-filamin) (Endothelial actin-binding protein) (Filamin-1) (Non-muscle filamin)
P21397	10.5288	8.27998	6.27629	6.87652	9.09443	10.3298	4.74425	6.1426	4.51744	MitoCarta3.0	MOM	Metabolism > Amino acid metabolism > Catechol metabolism | Metabolism > Detoxification > Xenobiotic metabolism	MAOA	Amine oxidase [flavin-containing] A (EC 1.4.3.4) (Monoamine oxidase type A) (MAO-A)
P21796	15.8095	14.6158	14.1855	14.9173	14.938	15.191	13.7236	15.5354	15.0575	MitoCarta3.0	MOM	Signaling > Calcium homeostasis > Mitochondrial permeability transition pore | Mitochondrial dynamics and surveillance > Organelle contact sites | Small molecule transport	VDAC1	Voltage-dependent anion-selective channel protein 1 (VDAC-1) (hVDAC1) (Outer mitochondrial membrane protein porin 1) (Plasmalemmal porin) (Porin 31HL) (Porin 31HM)
P21912	13.7437	12.7869	12.0112	13.0242	12.4411	13.4024	10.4505	10.9461	11.5661	MitoCarta3.0	MIM	OXPHOS > Complex II > CII subunits | Metabolism > Carbohydrate metabolism > TCA cycle | Metabolism > Metals and cofactors > Fe-S-containing proteins | OXPHOS > OXPHOS subunits	SDHB	Succinate dehydrogenase [ubiquinone] iron-sulfur subunit, mitochondrial (EC 1.3.5.1) (Iron-sulfur subunit of complex II) (Ip)
P21953	10.2619	10.1049	8.36451	8.91036	10.6756	7.37202	7.75751	6.05562	6.09045	MitoCarta3.0	MIM	Metabolism > Amino acid metabolism > Branched-chain amino acid metabolism | Metabolism > Amino acid metabolism > Branched-chain amino acid dehydrogenase complex	BCKDHB	2-oxoisovalerate dehydrogenase subunit beta, mitochondrial (EC 1.2.4.4) (Branched-chain alpha-keto acid dehydrogenase E1 component beta chain) (BCKDE1B) (BCKDH E1-beta)
P22033	12.0962	11.5941	12.5173	11.6725	12.1275	12.5555	5.57225	10.1404	11.5482	MitoCarta3.0	Matrix	Metabolism > Carbohydrate metabolism > Propanoate metabolism | Metabolism > Lipid metabolism > Fatty acid oxidation | Metabolism > Vitamin metabolism > Vitamin B12 metabolism	MUT	Methylmalonyl-CoA mutase, mitochondrial (MCM) (EC 5.4.99.2) (Methylmalonyl-CoA isomerase)
P22392;Q32Q12	9.32042	7.78703	7.68948	8.36353	8.0051	6.48829	7.63523	7.11664	7.12292	0			NME2	Nucleoside diphosphate kinase B (NDK B) (NDP kinase B) (EC 2.7.4.6) (C-myc purine-binding transcription factor PUF) (Histidine protein kinase NDKB) (EC 2.7.13.3) (nm23-H2)
P22528;P35321	12.8138	12.7564	13.652	14.4918	14.2312	14.6703	13.7731	14.6317	13.9854	0			SPRR1B	Cornifin-B (14.9 kDa pancornulin) (Small proline-rich protein IB) (SPR-IB)
P22531	10.6705	10.1366	8.89094	12.8352	12.2006	11.5673	12.5931	13.9588	12.8786	0			SPRR2E	Small proline-rich protein 2E (SPR-2E) (Small proline-rich protein II) (SPR-II)
P22570	13.1867	11.804	12.1501	12.199	12.2896	13.3649	10.9724	10.8779	12.3191	MitoCarta3.0	Matrix	Metabolism > Lipid metabolism > Cholesterol, bile acid, steroid synthesis | Metabolism > Metals and cofactors > Heme synthesis and processing | Metabolism > Metals and cofactors > Fe-S cluster biosynthesis | Metabolism > Vitamin metabolism > Vitamin D metabolism	FDXR	NADPH:adrenodoxin oxidoreductase, mitochondrial (AR) (Adrenodoxin reductase) (EC 1.18.1.6) (Ferredoxin--NADP(+) reductase) (Ferredoxin reductase)
P22626	11.6203	11.09	13.146	12.3419	9.18302	13.8627	13.6908	11.0763	14.4613	0			HNRNPA2B1	Heterogeneous nuclear ribonucleoproteins A2/B1 (hnRNP A2/B1)
P22735	8.36435	9.32076	9.89678	11.2694	9.74609	10.4552	8.45989	10.8788	8.57562	0			TGM1	Protein-glutamine gamma-glutamyltransferase K (EC 2.3.2.13) (Epidermal TGase) (Transglutaminase K) (TG(K)) (TGK) (TGase K) (Transglutaminase-1) (TGase-1)
P22830	13.3492	13.9598	13.9851	13.5929	13.5452	13.361	10.3477	12.6963	12.4602	MitoCarta3.0	MIM	Metabolism > Metals and cofactors > Heme synthesis and processing | Metabolism > Metals and cofactors > Fe-S-containing proteins	FECH	Ferrochelatase, mitochondrial (EC 4.99.1.1) (Heme synthase) (Protoheme ferro-lyase)
P23246	10.1143	5.80078	10.5858	6.81982	8.50703	11.8863	11.8196	10.9062	12.8409	0			SFPQ	Splicing factor, proline- and glutamine-rich (100 kDa DNA-pairing protein) (hPOMp100) (DNA-binding p52/p100 complex, 100 kDa subunit) (Polypyrimidine tract-binding protein-associated-splicing factor) (PSF) (PTB-associated-splicing factor)
P23284	13.4724	11.9749	12.853	12.9742	12.1612	15.0755	12.616	12.4448	14.535	0			PPIB	Peptidyl-prolyl cis-trans isomerase B (PPIase B) (EC 5.2.1.8) (CYP-S1) (Cyclophilin B) (Rotamase B) (S-cyclophilin) (SCYLP)
P23490	9.1533	8.8267	6.49914	11.8392	9.92423	10.2366	11.2056	11.7887	8.99463	0			LOR	Loricrin
P23528	13.9756	12.635	13.8472	12.8004	11.69	15.7925	12.7255	11.6715	15.2862	0			CFL1	Cofilin-1 (18 kDa phosphoprotein) (p18) (Cofilin, non-muscle isoform)
P23786	9.76263	9.95704	10.9958	8.48775	8.1414	13.8903	9.94509	4.80408	8.07725	MitoCarta3.0	MIM	Metabolism > Lipid metabolism > Fatty acid oxidation | Metabolism > Metals and cofactors > Carnitine synthesis and transport | Metabolism > Metals and cofactors > Carnitine shuttle	CPT2	Carnitine O-palmitoyltransferase 2, mitochondrial (EC 2.3.1.21) (Carnitine palmitoyltransferase II) (CPT II)
P24534	9.43458	6.47581	6.3827	6.43118	5.63301	6.98994	11.6366	6.30482	12.5082	0			EEF1B2	Elongation factor 1-beta (EF-1-beta)
P24539;Q5QNZ2	14.0022	12.0393	12.1011	12.8491	11.275	13.3759	9.37823	10.0059	11.5168	MitoCarta3.0	MIM	OXPHOS > Complex V > CV subunits | OXPHOS > OXPHOS subunits	ATP5F1	ATP synthase F(0) complex subunit B1, mitochondrial (ATP synthase proton-transporting mitochondrial F(0) complex subunit B1) (ATP synthase subunit b) (ATPase subunit b)
P24752	14.2034	13.1832	13.4675	13.2926	13.3163	14.0172	11.3513	12.297	13.001	MitoCarta3.0	Matrix	Metabolism > Carbohydrate metabolism > Ketone metabolism | Metabolism > Lipid metabolism > Fatty acid oxidation | Metabolism > Amino acid metabolism > Branched-chain amino acid metabolism | Metabolism > Amino acid metabolism > Lysine metabolism	ACAT1	Acetyl-CoA acetyltransferase, mitochondrial (EC 2.3.1.9) (Acetoacetyl-CoA thiolase) (T2)
P25054	5.51169	6.7929	6.18508	5.49052	7.63147	8.57574	11.3637	11.1914	11.0154	0			APC	Adenomatous polyposis coli protein (Protein APC) (Deleted in polyposis 2.5)
P25311	10.3657	5.69105	11.686	12.3818	11.7199	11.6384	11.8252	12.8669	10.0739	0			AZGP1	Zinc-alpha-2-glycoprotein (Zn-alpha-2-GP) (Zn-alpha-2-glycoprotein)
P25705	19.6408	18.3392	18.8458	18.9692	18.25	19.363	17.6038	18.0152	18.2242	MitoCarta3.0	MIM	OXPHOS > Complex V > CV subunits | OXPHOS > OXPHOS subunits	ATP5F1A	ATP synthase subunit alpha, mitochondrial (ATP synthase F1 subunit alpha)
P26038	10.5709	7.8245	3.94061	8.0337	6.77071	11.0871	8.02865	7.10671	9.66959	0			MSN	Moesin (Membrane-organizing extension spike protein)
P26373	12.2778	9.5715	9.99335	10.614	6.24405	12.1248	9.92906	8.36014	10.2332	0			RPL13	60S ribosomal protein L13 (Breast basic conserved protein 1) (Large ribosomal subunit protein eL13)
P26641	13.2293	10.6291	12.2831	10.6399	5.91924	12.6683	11.9513	6.89747	11.9129	0			EEF1G	Elongation factor 1-gamma (EF-1-gamma) (eEF-1B gamma)
P27105	5.60161	5.79977	7.41273	6.02449	8.68781	7.0399	10.4569	9.92013	11.8768	MitoCarta3.0	Membrane	0	STOM	Erythrocyte band 7 integral membrane protein (Protein 7.2b) (Stomatin)
P27144	11.3384	10.6424	11.1222	9.28511	11.3916	9.83377	7.35693	8.56318	4.43573	MitoCarta3.0	Matrix	Metabolism > Nucleotide metabolism > Nucleotide synthesis and processing	AK4	Adenylate kinase 4, mitochondrial (AK 4) (EC 2.7.4.10) (EC 2.7.4.6) (Adenylate kinase 3-like) (GTP:AMP phosphotransferase AK4)
P27824	12.8628	5.59787	5.06842	7.71245	8.93535	12.254	9.96548	5.85063	9.71129	mito-interacting			CANX	Calnexin (IP90) (Major histocompatibility complex class I antigen-binding protein p88) (p90)
P28074	8.31356	7.25597	7.47948	7.80331	9.16703	6.8172	9.07763	9.05075	7.64906	0			PSMB5	Proteasome subunit beta type-5 (EC 3.4.25.1) (Macropain epsilon chain) (Multicatalytic endopeptidase complex epsilon chain) (Proteasome chain 6) (Proteasome epsilon chain) (Proteasome subunit MB1) (Proteasome subunit X)
P28290	9.99648	8.1635	9.80313	9.11887	8.82884	10.1184	14.5923	13.741	13.4385	0			SSFA2	Sperm-specific antigen 2 (Cleavage signal-1 protein) (CS-1) (Ki-ras-induced actin-interacting protein)
P28331	14.23	13.9263	14.6658	14.0408	14.0991	14.6091	10.5708	12.0644	12.1481	MitoCarta3.0	MIM	OXPHOS > Complex I > CI subunits | Metabolism > Metals and cofactors > Fe-S-containing proteins | OXPHOS > OXPHOS subunits	NDUFS1	NADH-ubiquinone oxidoreductase 75 kDa subunit, mitochondrial (EC 1.6.5.3) (EC 1.6.99.3) (Complex I-75kD) (CI-75kD)
P28838	10.1187	11.2702	8.90798	6.77198	11.1866	12.044	5.99354	5.42233	9.30415	MitoCarta3.0	Matrix	Protein import, sorting and homeostasis > Protein homeostasis > Proteases	LAP3	Cytosol aminopeptidase (EC 3.4.11.1) (Leucine aminopeptidase 3) (LAP-3) (Leucyl aminopeptidase) (Peptidase S) (Proline aminopeptidase) (EC 3.4.11.5) (Prolyl aminopeptidase)
P29317	6.85006	6.8521	7.51048	6.07767	7.25949	5.2565	13.68	13.059	13.8172	0			EPHA2	Ephrin type-A receptor 2 (EC 2.7.10.1) (Epithelial cell kinase) (Tyrosine-protein kinase receptor ECK)
P29966	10.3372	7.69447	7.07385	7.75869	7.13985	9.96542	6.11887	4.4723	6.25857	0			MARCKS	Myristoylated alanine-rich C-kinase substrate (MARCKS) (Protein kinase C substrate, 80 kDa protein, light chain) (80K-L protein) (PKCSL)
P30038	11.0547	12.4398	11.9536	11.9538	12.2721	12.0063	9.53623	11.7045	10.7323	MitoCarta3.0	Matrix	Metabolism > Amino acid metabolism > Proline metabolism | Metabolism > Amino acid metabolism > Glyoxylate metabolism	ALDH4A1	Delta-1-pyrroline-5-carboxylate dehydrogenase, mitochondrial (P5C dehydrogenase) (EC 1.2.1.88) (Aldehyde dehydrogenase family 4 member A1) (L-glutamate gamma-semialdehyde dehydrogenase)
P30044	11.8236	10.1941	7.75792	10.7942	10.3791	6.75622	4.96584	5.34339	12.23	MitoCarta3.0	Matrix	Metabolism > Detoxification > ROS and glutathione metabolism	PRDX5	Peroxiredoxin-5, mitochondrial (EC 1.11.1.15) (Alu corepressor 1) (Antioxidant enzyme B166) (AOEB166) (Liver tissue 2D-page spot 71B) (PLP) (Peroxiredoxin V) (Prx-V) (Peroxisomal antioxidant enzyme) (TPx type VI) (Thioredoxin peroxidase PMP20)
P30048	14.5159	14.424	14.5572	14.6331	14.2079	15.0243	12.6892	13.7595	13.7479	MitoCarta3.0	Matrix	Metabolism > Detoxification > ROS and glutathione metabolism	PRDX3	Thioredoxin-dependent peroxide reductase, mitochondrial (EC 1.11.1.15) (Antioxidant protein 1) (AOP-1) (HBC189) (Peroxiredoxin III) (Prx-III) (Peroxiredoxin-3) (Protein MER5 homolog)
P30084	12.7747	11.5062	11.3021	11.984	11.9901	12.5768	9.20412	7.49271	6.85894	MitoCarta3.0	Matrix	Metabolism > Lipid metabolism > Fatty acid oxidation | Metabolism > Amino acid metabolism > Branched-chain amino acid metabolism | Metabolism > Amino acid metabolism > Lysine metabolism	ECHS1	Enoyl-CoA hydratase, mitochondrial (EC 4.2.1.17) (Enoyl-CoA hydratase 1) (Short-chain enoyl-CoA hydratase) (SCEH)
P30086	6.73418	4.45703	8.92271	8.89358	7.44163	11.2022	10.0843	6.42082	9.46784	0			PEBP1	Phosphatidylethanolamine-binding protein 1 (PEBP-1) (HCNPpp) (Neuropolypeptide h3) (Prostatic-binding protein) (Raf kinase inhibitor protein) (RKIP) [Cleaved into: Hippocampal cholinergic neurostimulating peptide (HCNP)]
P30101	14.6053	9.5511	12.2319	12.2259	11.316	13.8895	5.55179	11.0226	12.8724	0			PDIA3	Protein disulfide-isomerase A3 (EC 5.3.4.1) (58 kDa glucose-regulated protein) (58 kDa microsomal protein) (p58) (Disulfide isomerase ER-60) (Endoplasmic reticulum resident protein 57) (ER protein 57) (ERp57) (Endoplasmic reticulum resident protein 60) (ER protein 60) (ERp60)
P30405	14.7312	14.1737	14.9416	14.4559	14.3353	15.2338	11.2696	13.8094	13.2868	MitoCarta3.0	Matrix	Signaling > Calcium homeostasis > Mitochondrial permeability transition pore	PPIF	Peptidyl-prolyl cis-trans isomerase F, mitochondrial (PPIase F) (EC 5.2.1.8) (Cyclophilin D) (CyP-D) (CypD) (Cyclophilin F) (Mitochondrial cyclophilin) (CyP-M) (Rotamase F)
P30837	12.4095	12.4482	12.7931	11.6881	11.6271	12.6534	7.11771	9.44652	10.2313	MitoCarta3.0	Matrix	Metabolism > Detoxification > Xenobiotic metabolism	ALDH1B1	Aldehyde dehydrogenase X, mitochondrial (EC 1.2.1.3) (Aldehyde dehydrogenase 5) (Aldehyde dehydrogenase family 1 member B1)
P31025	10.4938	11.5642	12.7892	11.742	12.9486	12.3079	11.8828	12.0642	12.9556	0			LCN1	Lipocalin-1 (Tear lipocalin) (Tlc) (Tear prealbumin) (TP) (von Ebner gland protein) (VEG protein)
P31040	15.7666	16.3243	16.371	16.2786	16.1933	16.4652	13.1282	14.7545	14.5452	MitoCarta3.0	MIM	OXPHOS > Complex II > CII subunits | Metabolism > Carbohydrate metabolism > TCA cycle | OXPHOS > OXPHOS subunits	SDHA	Succinate dehydrogenase [ubiquinone] flavoprotein subunit, mitochondrial (EC 1.3.5.1) (Flavoprotein subunit of complex II) (Fp)
P31327	9.88903	11.4696	12.5812	10.5969	12.5465	10.9803	10.324	5.95494	8.50692	MitoCarta3.0	Matrix	Metabolism > Amino acid metabolism > Urea cycle	CPS1	Carbamoyl-phosphate synthase [ammonia], mitochondrial (EC 6.3.4.16) (Carbamoyl-phosphate synthetase I) (CPSase I)
P31689	-0.631864	2.07685	0	5.84062	6.69646	7.39694	5.03156	7.99414	5.39179	0			DNAJA1	DnaJ homolog subfamily A member 1 (DnaJ protein homolog 2) (HSDJ) (Heat shock 40 kDa protein 4) (Heat shock protein J2) (HSJ-2) (Human DnaJ protein 2) (hDj-2)
P31930	14.0565	13.2547	13.3181	13.4406	12.9897	13.4703	8.41193	10.4187	11.0481	MitoCarta3.0	MIM	Protein import, sorting and homeostasis > Protein import and sorting > Preprotein cleavage | OXPHOS > Complex III > CIII subunits | OXPHOS > OXPHOS subunits	UQCRC1	Cytochrome b-c1 complex subunit 1, mitochondrial (Complex III subunit 1) (Core protein I) (Ubiquinol-cytochrome-c reductase complex core protein 1)
P31944	10.9346	11.4382	12.332	12.8547	11.9727	12.3117	12.4187	13.4958	11.1684	0			CASP14	Caspase-14 (CASP-14) (EC 3.4.22.-) [Cleaved into: Caspase-14 subunit p17, mature form; Caspase-14 subunit p10, mature form; Caspase-14 subunit p20, intermediate form; Caspase-14 subunit p8, intermediate form]
P31947	3.96602	6.9203	7.92575	5.38929	7.19431	7.69791	5.71284	6.59167	9.21684	0			SFN	14-3-3 protein sigma (Epithelial cell marker protein 1) (Stratifin)
P32119	11.7134	11.5281	10.6875	12.7829	12.6257	11.9769	13.2534	13.4169	12.5621	MitoCarta3.0	unknown	Metabolism > Detoxification > ROS and glutathione metabolism	PRDX2	Peroxiredoxin-2 (EC 1.11.1.15) (Natural killer cell-enhancing factor B) (NKEF-B) (PRP) (Thiol-specific antioxidant protein) (TSA) (Thioredoxin peroxidase 1) (Thioredoxin-dependent peroxide reductase 1)
P32189	13.4909	11.7965	12.6413	8.56848	12.4096	11.6153	9.31599	10.1176	5.58633	mito-interacting			GK	Glycerol kinase (GK) (Glycerokinase) (EC 2.7.1.30) (ATP:glycerol 3-phosphotransferase)
P32322	13.6393	14.1447	13.337	14.167	14.1449	13.6907	13.2797	13.6958	13.052	MitoCarta3.0	Matrix	Metabolism > Amino acid metabolism > Proline metabolism	PYCR1	Pyrroline-5-carboxylate reductase 1, mitochondrial (P5C reductase 1) (P5CR 1) (EC 1.5.1.2)
P33316	16.1944	16.1839	16.4663	16.2331	16.1553	16.061	13.9893	15.2157	14.5618	MitoCarta3.0	Matrix	Metabolism > Nucleotide metabolism > Nucleotide synthesis and processing	DUT	Deoxyuridine 5'-triphosphate nucleotidohydrolase, mitochondrial (dUTPase) (EC 3.6.1.23) (dUTP pyrophosphatase)
P34897	19.3689	20.1737	20.3037	20.2722	20.0504	20.0923	18.5905	19.8013	19.4019	MitoCarta3.0	Matrix	Metabolism > Amino acid metabolism > Serine metabolism | Metabolism > Amino acid metabolism > Glycine metabolism | Metabolism > Vitamin metabolism > Folate and 1-C metabolism	SHMT2	Serine hydroxymethyltransferase, mitochondrial (SHMT) (EC 2.1.2.1) (Glycine hydroxymethyltransferase) (Serine methylase)
P35232	17.9796	17.8186	17.9241	18.2125	17.7768	18.4055	14.2633	14.6336	16.0591	MitoCarta3.0	MIM	Protein import, sorting and homeostasis > Protein homeostasis > Chaperones	PHB	Prohibitin
P35527	20.1834	20.313	20.9732	22.2335	21.1553	20.597	22.7553	22.8177	21.2287	0			KRT9	Keratin, type I cytoskeletal 9 (Cytokeratin-9) (CK-9) (Keratin-9) (K9)
P35555	6.89938	10.5766	11.3644	4.17936	6.09608	12.8126	5.43544	10.1207	8.47633	0			FBN1	Fibrillin-1 [Cleaved into: Asprosin]
P35579	12.2627	10.3616	12.4946	11.6011	11.0886	13.5371	14.6652	14.2761	15.5588	0			MYH9	Myosin-9 (Cellular myosin heavy chain, type A) (Myosin heavy chain 9) (Myosin heavy chain, non-muscle IIa) (Non-muscle myosin heavy chain A) (NMMHC-A) (Non-muscle myosin heavy chain IIa) (NMMHC II-a) (NMMHC-IIA)
P35580	10.8619	10.6441	8.96859	7.6875	8.0595	10.5337	8.84505	9.62317	10.7055	0			MYH10	Myosin-10 (Cellular myosin heavy chain, type B) (Myosin heavy chain 10) (Myosin heavy chain, non-muscle IIb) (Non-muscle myosin heavy chain B) (NMMHC-B) (Non-muscle myosin heavy chain IIb) (NMMHC II-b) (NMMHC-IIB)
P35612	9.21582	8.37973	6.86114	5.77571	7.3598	6.65207	11.3165	11.5427	10.9927	0			ADD2	Beta-adducin (Erythrocyte adducin subunit beta)
P35658	8.37627	6.95197	9.7701	11.2683	10.4729	10.0942	13.7445	12.5619	12.79	0			NUP214	Nuclear pore complex protein Nup214 (214 kDa nucleoporin) (Nucleoporin Nup214) (Protein CAN)
P35908	19.7845	19.7247	20.2611	20.8811	20.5047	20.1785	21.114	22.7665	20.4682	0			KRT2	Keratin, type II cytoskeletal 2 epidermal (Cytokeratin-2e) (CK-2e) (Epithelial keratin-2e) (Keratin-2 epidermis) (Keratin-2e) (K2e) (Type-II keratin Kb2)
P35998	9.92694	9.61064	10.9008	10.4862	9.63019	10.6244	12.7567	12.8605	14.2362	0			PSMC2	26S proteasome regulatory subunit 7 (26S proteasome AAA-ATPase subunit RPT1) (Proteasome 26S subunit ATPase 2) (Protein MSS1)
P36542	15.5557	15.4563	16.2022	16.1673	15.774	16.0455	11.6377	13.4799	13.5145	MitoCarta3.0	MIM	OXPHOS > Complex V > CV subunits | OXPHOS > OXPHOS subunits	ATP5F1C	ATP synthase subunit gamma, mitochondrial (ATP synthase F1 subunit gamma) (F-ATPase gamma subunit)
P36578	12.5402	11.5335	12.0431	12.4979	7.04305	12.8879	11.3988	10.4335	12.0572	0			RPL4	60S ribosomal protein L4 (60S ribosomal protein L1) (Large ribosomal subunit protein uL4)
P36957	14.1437	14.2611	14.8998	14.0985	14.3797	14.9549	12.8355	14.635	15.1604	MitoCarta3.0	Matrix	Metabolism > Carbohydrate metabolism > TCA cycle | Metabolism > Amino acid metabolism > Lysine metabolism	DLST	Dihydrolipoyllysine-residue succinyltransferase component of 2-oxoglutarate dehydrogenase complex, mitochondrial (EC 2.3.1.61) (2-oxoglutarate dehydrogenase complex component E2) (OGDC-E2) (Dihydrolipoamide succinyltransferase component of 2-oxoglutarate dehydrogenase complex) (E2K)
P37802	10.8807	10.8074	11.0942	9.34401	8.65715	11.9295	9.58372	10.5404	11.7728	0			TAGLN2	Transgelin-2 (Epididymis tissue protein Li 7e) (SM22-alpha homolog)
P38117	14.0699	13.0634	13.333	13.4389	13.075	15.0019	10.6535	11.8063	13.8034	MitoCarta3.0	Matrix	Metabolism > Lipid metabolism > Fatty acid oxidation | Metabolism > Amino acid metabolism > Branched-chain amino acid metabolism | Metabolism > Amino acid metabolism > Lysine metabolism | Metabolism > Amino acid metabolism > Glycine metabolism | Metabolism > Vitamin metabolism > Choline and betaine metabolism | Metabolism > Electron carriers > Q-linked reactions, other	ETFB	Electron transfer flavoprotein subunit beta (Beta-ETF)
P38159	11.2752	11.7061	13.6761	13.6735	9.5403	13.5655	13.4158	10.8573	12.9759	0			RBMX	RNA-binding motif protein, X chromosome (Glycoprotein p43) (Heterogeneous nuclear ribonucleoprotein G) (hnRNP G) [Cleaved into: RNA-binding motif protein, X chromosome, N-terminally processed]
P38606	8.66936	6.50589	7.68718	6.4577	5.94615	8.67707	8.67968	4.74873	11.5083	0			ATP6V1A	V-type proton ATPase catalytic subunit A (V-ATPase subunit A) (EC 3.6.3.14) (V-ATPase 69 kDa subunit) (Vacuolar ATPase isoform VA68) (Vacuolar proton pump subunit alpha)
P38646	17.1827	18.1991	18.4404	17.8607	18.3893	18.3289	12.871	15.0117	15.8298	MitoCarta3.0	Matrix	Metabolism > Metals and cofactors > Fe-S cluster biosynthesis	HSPA9	Stress-70 protein, mitochondrial (75 kDa glucose-regulated protein) (GRP-75) (Heat shock 70 kDa protein 9) (Mortalin) (MOT) (Peptide-binding protein 74) (PBP74)
P39880	2.32201	7.20477	6.7952	6.77807	7.9634	6.75526	6.51312	5.29227	6.27104	0			CUX1	Homeobox protein cut-like 1 (CCAAT displacement protein) (CDP) (Homeobox protein cux-1)
P40227	6.5868	7.37624	7.66076	5.66485	6.69209	8.57177	7.4665	9.0191	11.4083	0			CCT6A	T-complex protein 1 subunit zeta (TCP-1-zeta) (Acute morphine dependence-related protein 2) (CCT-zeta-1) (HTR3) (Tcp20)
P40926	16.3608	15.667	15.9169	16.1406	15.5591	16.4387	13.9234	14.6475	15.6702	MitoCarta3.0	Matrix	Metabolism > Carbohydrate metabolism > Gluconeogenesis | Metabolism > Carbohydrate metabolism > Malate-aspartate shuttle | Metabolism > Carbohydrate metabolism > TCA cycle	MDH2	Malate dehydrogenase, mitochondrial (EC 1.1.1.37)
P41250	10.882	11.6791	12.4088	10.6962	11.4593	10.6713	4.51958	7.76346	6.38046	MitoCarta3.0	Matrix	Mitochondrial central dogma > Translation > mt-tRNA synthetases	GARS	Glycine--tRNA ligase (EC 3.6.1.17) (EC 6.1.1.14) (Diadenosine tetraphosphate synthetase) (AP-4-A synthetase) (Glycyl-tRNA synthetase) (GlyRS)
P41440	5.13115	6.28858	8.27804	7.82032	6.25017	10.6399	11.4637	10.5131	13.3743	0			SLC19A1	Folate transporter 1 (FOLT) (Intestinal folate carrier 1) (IFC-1) (Placental folate transporter) (Reduced folate carrier protein) (RFC) (Solute carrier family 19 member 1)
P42126	11.416	8.95402	7.53018	10.6919	8.79878	9.78446	5.05395	9.52563	9.6573	MitoCarta3.0	Matrix	Metabolism > Lipid metabolism > Fatty acid oxidation	ECI1	Enoyl-CoA delta isomerase 1, mitochondrial (EC 5.3.3.8) (3,2-trans-enoyl-CoA isomerase) (Delta(3),Delta(2)-enoyl-CoA isomerase) (D3,D2-enoyl-CoA isomerase) (Dodecenoyl-CoA isomerase)
P42166	9.17379	7.1325	7.83682	5.77469	7.0391	6.56362	10.8426	7.92269	11.09	0			TMPO	Lamina-associated polypeptide 2, isoform alpha (Thymopoietin isoform alpha) (TP alpha) (Thymopoietin-related peptide isoform alpha) (TPRP isoform alpha) [Cleaved into: Thymopoietin (TP) (Splenin); Thymopentin (TP5)]
P42167	12.3782	6.22121	12.6071	14.4033	7.67143	13.001	15.029	12.1453	14.4527	0			TMPO	Lamina-associated polypeptide 2, isoforms beta/gamma (Thymopoietin, isoforms beta/gamma) (TP beta/gamma) (Thymopoietin-related peptide isoforms beta/gamma) (TPRP isoforms beta/gamma) [Cleaved into: Thymopoietin (TP) (Splenin); Thymopentin (TP5)]
P42357	9.98644	7.73615	10.0621	10.898	10.6158	8.95375	10.8492	9.79072	10.5204	0			HAL	Histidine ammonia-lyase (Histidase) (EC 4.3.1.3)
P42704	16.5954	17.299	17.3611	16.9532	17.06	16.6541	14.8216	16.5089	16.1641	MitoCarta3.0	Matrix	Mitochondrial central dogma > mtRNA metabolism > mtRNA stability and decay | Mitochondrial central dogma > Translation	LRPPRC	Leucine-rich PPR motif-containing protein, mitochondrial (130 kDa leucine-rich protein) (LRP 130) (GP130)
P43155	12.8659	11.5261	10.8914	11.9536	12.0691	11.2549	9.11791	10.6278	8.75727	MitoCarta3.0	MIM	Metabolism > Lipid metabolism > Fatty acid oxidation	CRAT	Carnitine O-acetyltransferase (Carnitine acetylase) (EC 2.3.1.7) (Carnitine acetyltransferase) (CAT) (CrAT)
P43304	11.0599	10.556	12.3073	10.858	10.6013	10.5034	9.26644	5.27878	11.0197	MitoCarta3.0	MIM	Metabolism > Carbohydrate metabolism > Glycerol phosphate shuttle | Metabolism > Electron carriers > Q-linked reactions, other	GPD2	Glycerol-3-phosphate dehydrogenase, mitochondrial (GPD-M) (GPDH-M) (EC 1.1.5.3) (mtGPD)
P43897	13.5674	14.1571	14.2113	14.1293	14.2018	13.918	9.99711	11.9592	11.9619	MitoCarta3.0	Matrix	Mitochondrial central dogma > Translation > Translation factors	TSFM	Elongation factor Ts, mitochondrial (EF-Ts) (EF-TsMt)
P45954	13.5249	13.1828	12.7466	13.829	13.992	11.5724	5.14565	5.93465	7.04939	MitoCarta3.0	Matrix	Metabolism > Lipid metabolism > Fatty acid oxidation | Metabolism > Amino acid metabolism > Branched-chain amino acid metabolism	ACADSB	Short/branched chain specific acyl-CoA dehydrogenase, mitochondrial (SBCAD) (EC 1.3.8.5) (2-methyl branched chain acyl-CoA dehydrogenase) (2-MEBCAD) (2-methylbutyryl-coenzyme A dehydrogenase) (2-methylbutyryl-CoA dehydrogenase)
P46013	-0.691138	0	-1.65999	1.1883	-0.153292	-1.96614	3.18509	0.261049	2.12987	0			MKI67	Proliferation marker protein Ki-67 (Antigen identified by monoclonal antibody Ki-67) (Antigen KI-67) (Antigen Ki67)
P46087	6.58448	6.9721	7.05919	5.5707	6.42647	7.7541	13.8784	4.20667	11.6067	0			NOP2	Probable 28S rRNA (cytosine(4447)-C(5))-methyltransferase (EC 2.1.1.-) (Nucleolar protein 1) (Nucleolar protein 2 homolog) (Proliferating-cell nucleolar antigen p120) (Proliferation-associated nucleolar protein p120)
P46199	15.3638	16.8374	17.0298	16.8118	17.049	16.8383	10.268	12.6045	13.1204	MitoCarta3.0	Matrix	Mitochondrial central dogma > Translation > Translation factors	MTIF2	Translation initiation factor IF-2, mitochondrial (IF-2(Mt)) (IF-2Mt) (IF2(mt))
P46821	8.96381	7.28538	10.8194	6.83788	5.54766	5.48077	14.23	13.061	13.8195	0			MAP1B	Microtubule-associated protein 1B (MAP-1B) [Cleaved into: MAP1B heavy chain; MAP1 light chain LC1]
P46939	6.48923	9.28121	7.68682	4.41809	7.76107	7.81883	11.7043	10.4699	10.6651	0			UTRN	Utrophin (Dystrophin-related protein 1) (DRP-1)
P47914	12.4943	12.3198	12.8872	13.726	11.4164	13.1819	12.4202	12.0368	12.6083	0			RPL29	60S ribosomal protein L29 (Cell surface heparin-binding protein HIP) (Large ribosomal subunit protein eL29)
P47929	10.7598	10.1117	12.6139	12.4087	12.6334	12.067	13.0037	12.5953	15.7086	0			LGALS7	Galectin-7 (Gal-7) (HKL-14) (PI7) (p53-induced gene 1 protein)
P47985	14.1829	13.7536	14.207	14.046	14.1306	14.6591	10.7205	10.9805	12.375	MitoCarta3.0	MIM	OXPHOS > Complex III > CIII subunits | Metabolism > Metals and cofactors > Fe-S-containing proteins | OXPHOS > OXPHOS subunits	UQCRFS1	Cytochrome b-c1 complex subunit Rieske, mitochondrial (EC 1.10.2.2) (Complex III subunit 5) (Cytochrome b-c1 complex subunit 5) (Rieske iron-sulfur protein) (RISP) (Rieske protein UQCRFS1) (Ubiquinol-cytochrome c reductase iron-sulfur subunit) [Cleaved into: Cytochrome b-c1 complex subunit 9 (Su9) (Subunit 9) (8 kDa subunit 9) (Complex III subunit IX) (Cytochrome b-c1 complex subunit 11) (Ubiquin…
P48047	15.7176	13.3646	14.0151	14.5751	13.2329	15.6634	12.229	12.2909	13.5743	MitoCarta3.0	MIM	OXPHOS > Complex V > CV subunits | OXPHOS > OXPHOS subunits	ATP5O	ATP synthase subunit O, mitochondrial (Oligomycin sensitivity conferral protein) (OSCP)
P48634	7.2906	6.49091	6.97385	6.90679	6.72786	9.20408	10.6994	8.94381	8.46474	0			PRRC2A	Protein PRRC2A (HLA-B-associated transcript 2) (Large proline-rich protein BAT2) (Proline-rich and coiled-coil-containing protein 2A) (Protein G2)
P48643	12.0321	11.8602	12.9529	12.0629	11.8504	13.3189	13.5429	14.1697	13.7022	0			CCT5	T-complex protein 1 subunit epsilon (TCP-1-epsilon) (CCT-epsilon)
P48735	13.4089	12.9388	12.1755	12.4955	12.3429	12.9064	7.12958	11.0581	11.8189	MitoCarta3.0	Matrix	Metabolism > Carbohydrate metabolism > TCA cycle	IDH2	Isocitrate dehydrogenase [NADP], mitochondrial (IDH) (EC 1.1.1.42) (ICD-M) (IDP) (NADP(+)-specific ICDH) (Oxalosuccinate decarboxylase)
P49006	12.8579	8.37286	9.26048	10.6583	8.4495	12.1243	10.4364	10.3186	11.755	0			MARCKSL1	MARCKS-related protein (MARCKS-like protein 1) (Macrophage myristoylated alanine-rich C kinase substrate) (Mac-MARCKS) (MacMARCKS)
P49069	6.44096	7.13213	6.49784	8.38128	8.19259	7.84889	7.68698	9.16783	8.09214	0			CAMLG	Calcium signal-modulating cyclophilin ligand (CAML)
P49189	11.7303	13.3318	11.9702	12.3269	12.01	12.4016	10.9301	10.8861	11.4463	MitoCarta3.0	Matrix	Metabolism > Amino acid metabolism > GABA metabolism | Metabolism > Detoxification > ROS and glutathione metabolism	ALDH9A1	4-trimethylaminobutyraldehyde dehydrogenase (TMABADH) (EC 1.2.1.47) (Aldehyde dehydrogenase E3 isozyme) (Aldehyde dehydrogenase family 9 member A1) (EC 1.2.1.3) (Gamma-aminobutyraldehyde dehydrogenase) (EC 1.2.1.19) (R-aminobutyraldehyde dehydrogenase) [Cleaved into: 4-trimethylaminobutyraldehyde dehydrogenase, N-terminally processed]
P49207	9.84578	5.19428	5.84803	9.42856	7.69402	7.42549	9.30001	8.57015	9.32113	0			RPL34	60S ribosomal protein L34 (Large ribosomal subunit protein eL34)
P49257	11.5186	6.40372	8.1364	6.93878	6.69467	10.3606	9.27409	5.60747	9.7104	0			LMAN1	Protein ERGIC-53 (ER-Golgi intermediate compartment 53 kDa protein) (Gp58) (Intracellular mannose-specific lectin MR60) (Lectin mannose-binding 1)
P49406	12.8651	13.2924	13.0551	13.5997	12.9322	12.1154	8.98019	10.5451	10.4678	MitoCarta3.0	Matrix	Mitochondrial central dogma > Translation > Mitochondrial ribosome	MRPL19	39S ribosomal protein L19, mitochondrial (L19mt) (MRP-L19) (39S ribosomal protein L15, mitochondrial) (L15mt) (MRP-L15) (Mitochondrial large ribosomal subunit protein bL19m)
P49411	17.4806	17.6145	17.8095	17.8725	18.2005	18.114	15.2253	16.3187	16.4661	MitoCarta3.0	Matrix	Mitochondrial central dogma > Translation > Translation factors	TUFM	Elongation factor Tu, mitochondrial (EF-Tu) (P43)
P49748	13.7677	13.4414	13.3039	14.0798	13.7372	13.3714	11.6278	13.5244	12.4886	MitoCarta3.0	MIM	Metabolism > Lipid metabolism > Fatty acid oxidation	ACADVL	Very long-chain specific acyl-CoA dehydrogenase, mitochondrial (VLCAD) (EC 1.3.8.9)
P49755	10.4466	5.91741	8.34312	8.35037	9.62926	9.20364	7.91959	9.2298	7.86927	0			TMED10	Transmembrane emp24 domain-containing protein 10 (21 kDa transmembrane-trafficking protein) (S31III125) (S31I125) (Tmp-21-I) (Transmembrane protein Tmp21) (p23) (p24 family protein delta-1) (p24delta1) (p24delta)
P49790	8.83377	5.25352	8.63082	6.4881	7.87481	8.08885	11.317	5.48701	11.5111	0			NUP153	Nuclear pore complex protein Nup153 (153 kDa nucleoporin) (Nucleoporin Nup153)
P49792	11.3864	11.4971	12.1713	10.2712	11.085	10.9997	16.0564	14.2899	15.6246	0			RANBP2	E3 SUMO-protein ligase RanBP2 (EC 2.3.2.-) (358 kDa nucleoporin) (Nuclear pore complex protein Nup358) (Nucleoporin Nup358) (Ran-binding protein 2) (RanBP2) (p270)
P49862	11.6906	11.3812	11.8787	12.7376	12.1196	12.5564	11.8452	13.528	12.0508	0			KLK7	Kallikrein-7 (hK7) (EC 3.4.21.117) (Serine protease 6) (Stratum corneum chymotryptic enzyme) (hSCCE)
P49959	9.29524	8.71121	8.52024	9.96284	8.85503	8.33114	12.3306	11.8015	11.114	0			MRE11	Double-strand break repair protein MRE11 (EC 3.1.-.-) (Double-strand break repair protein MRE11A) (Meiotic recombination 11 homolog 1) (MRE11 homolog 1) (Meiotic recombination 11 homolog A) (MRE11 homolog A)
P50402	11.9363	10.2391	11.4831	10.4558	10.0641	11.9962	14.2737	14.5236	14.3999	0			EMD	Emerin
P50747	11.6066	12.7535	13.2567	12.7248	12.8516	12.8624	11.9401	12.5962	13.0346	0			HLCS	Biotin--protein ligase (EC 6.3.4.-) (Biotin apo-protein ligase) [Includes: Biotin--[methylmalonyl-CoA-carboxytransferase] ligase (EC 6.3.4.9); Biotin--[propionyl-CoA-carboxylase [ATP-hydrolyzing]] ligase (EC 6.3.4.10) (Holocarboxylase synthetase) (HCS); Biotin--[methylcrotonoyl-CoA-carboxylase] ligase (EC 6.3.4.11); Biotin--[acetyl-CoA-carboxylase] ligase (EC 6.3.4.15)]
P50990	12.3187	12.7381	13.6473	13.0871	12.8436	13.5819	14.8515	15.1304	15.5359	0			CCT8	T-complex protein 1 subunit theta (TCP-1-theta) (CCT-theta) (Chaperonin containing T-complex polypeptide 1 subunit 8) (Renal carcinoma antigen NY-REN-15)
P50991	9.99798	10.366	9.3786	7.85869	6.4599	11.4121	7.20864	10.6031	9.04407	0			CCT4	T-complex protein 1 subunit delta (TCP-1-delta) (CCT-delta) (Stimulator of TAR RNA-binding)
P51116	8.10382	7.59145	8.45753	7.1942	7.08971	8.2516	9.35268	9.19437	6.78452	0			FXR2	Fragile X mental retardation syndrome-related protein 2
P51148	11.9936	8.34816	8.92437	8.12447	8.39589	11.4257	6.41875	11.8534	7.09161	mito-interacting			RAB5C	Ras-related protein Rab-5C (L1880) (RAB5L)
P51398;V9GYL9	3.2431	0.760286	7.49593	0.919044	0.945297	7.21922	6.46904	-6.30557	6.90472	MitoCarta3.0	Matrix	Mitochondrial central dogma > Translation > Mitochondrial ribosome	DAP3	28S ribosomal protein S29, mitochondrial (MRP-S29) (S29mt) (Death-associated protein 3) (DAP-3) (Ionizing radiation resistance conferring protein) (Mitochondrial small ribosomal subunit protein mS29)
P51571	10.7989	8.09657	8.65051	10.0336	9.72091	10.0649	11.5708	4.41516	12.1747	0			SSR4	Translocon-associated protein subunit delta (TRAP-delta) (Signal sequence receptor subunit delta) (SSR-delta)
P51572	12.6341	8.48382	11.4054	10.5899	8.01119	12.8961	10.0435	9.19058	12.136	0			BCAP31	B-cell receptor-associated protein 31 (BCR-associated protein 31) (Bap31) (6C6-AG tumor-associated antigen) (Protein CDM) (p28)
P51970	12.7046	7.74669	8.06011	9.05212	8.76206	9.01383	6.15029	8.3409	5.79885	MitoCarta3.0	MIM	OXPHOS > Complex I > CI subunits | OXPHOS > OXPHOS subunits	NDUFA8	NADH dehydrogenase [ubiquinone] 1 alpha subcomplex subunit 8 (Complex I-19kD) (CI-19kD) (Complex I-PGIV) (CI-PGIV) (NADH-ubiquinone oxidoreductase 19 kDa subunit)
P51991	-0.679929	7.91953	5.88662	7.36743	7.2951	8.02025	4.95689	5.18555	3.76457	0			HNRNPA3	Heterogeneous nuclear ribonucleoprotein A3 (hnRNP A3)
P52815	14.8914	14.3098	13.5822	14.6347	14.1459	14.2577	13.9349	13.2317	13.1504	MitoCarta3.0	Matrix	Mitochondrial central dogma > mtRNA metabolism > Transcription | Mitochondrial central dogma > Translation > Mitochondrial ribosome	MRPL12	39S ribosomal protein L12, mitochondrial (L12mt) (MRP-L12) (5c5-2) (Mitochondrial large ribosomal subunit protein bL12m)
P53007	13.4373	11.3976	11.2733	11.5946	11.1291	12.7377	9.75794	11.4545	11.6506	MitoCarta3.0	MIM	Metabolism > Carbohydrate metabolism > Gluconeogenesis | Metabolism > Carbohydrate metabolism > TCA-associated | Metabolism > Lipid metabolism | Small molecule transport > SLC25A family	SLC25A1	Tricarboxylate transport protein, mitochondrial (Citrate transport protein) (CTP) (Solute carrier family 25 member 1) (Tricarboxylate carrier protein)
P53597	13.4677	13.564	13.3711	13.7436	13.6137	13.0215	9.98737	12.4917	12.3589	MitoCarta3.0	Matrix	Metabolism > Carbohydrate metabolism > TCA cycle | Metabolism > Carbohydrate metabolism > Itaconate metabolism | Metabolism > Nucleotide metabolism > Nucleotide synthesis and processing	SUCLG1	Succinate--CoA ligase [ADP/GDP-forming] subunit alpha, mitochondrial (EC 6.2.1.4) (EC 6.2.1.5) (Succinyl-CoA synthetase subunit alpha) (SCS-alpha)
P53999	11.6127	11.2605	14.8971	6.26854	6.00821	13.7221	12.804	11.6932	13.6158	0			SUB1	Activated RNA polymerase II transcriptional coactivator p15 (Positive cofactor 4) (PC4) (SUB1 homolog) (p14)
P54098	14.6516	15.874	15.8705	16.0208	16.0631	15.8806	13.6987	14.7526	14.0948	MitoCarta3.0	Matrix	Mitochondrial central dogma > mtDNA maintenance > mtDNA replication | Mitochondrial central dogma > mtDNA maintenance > mtDNA nucleoid | Mitochondrial central dogma > mtDNA maintenance > mtDNA repair	POLG	DNA polymerase subunit gamma-1 (EC 2.7.7.7) (Mitochondrial DNA polymerase catalytic subunit) (PolG-alpha)
P54760;Q96L35	5.95433	6.9371	6.76117	7.12118	7.3718	7.15528	9.9929	8.79853	9.74973	0			EPHB4	Ephrin type-B receptor 4 (EC 2.7.10.1) (Hepatoma transmembrane kinase) (Tyrosine-protein kinase TYRO11)
P54886	15.2081	15.9293	16.1335	15.7335	16.075	15.8892	11.1666	13.4691	13.1361	MitoCarta3.0	Matrix	Metabolism > Amino acid metabolism > Proline metabolism	ALDH18A1	Delta-1-pyrroline-5-carboxylate synthase (P5CS) (Aldehyde dehydrogenase family 18 member A1) [Includes: Glutamate 5-kinase (GK) (EC 2.7.2.11) (Gamma-glutamyl kinase); Gamma-glutamyl phosphate reductase (GPR) (EC 1.2.1.41) (Glutamate-5-semialdehyde dehydrogenase) (Glutamyl-gamma-semialdehyde dehydrogenase)]
P55072	10.4881	9.3213	7.47071	6.20048	8.5828	11.2368	10.4372	10.1069	11.3276	0			VCP	Transitional endoplasmic reticulum ATPase (TER ATPase) (EC 3.6.4.6) (15S Mg(2+)-ATPase p97 subunit) (Valosin-containing protein) (VCP)
P55084	14.9059	13.1909	13.4665	13.7642	12.941	14.8713	11.6222	12.704	13.8712	MitoCarta3.0	MIM	Metabolism > Carbohydrate metabolism > Ketone metabolism | Metabolism > Lipid metabolism > Fatty acid oxidation | Metabolism > Amino acid metabolism > Lysine metabolism	HADHB	Trifunctional enzyme subunit beta, mitochondrial (TP-beta) [Includes: 3-ketoacyl-CoA thiolase (EC 2.3.1.16) (Acetyl-CoA acyltransferase) (Beta-ketothiolase)]
P55809	14.0498	14.9226	15.3199	13.9758	15.0513	15.1562	12.3787	13.0296	13.7032	MitoCarta3.0	Matrix	Metabolism > Carbohydrate metabolism > Ketone metabolism	OXCT1	Succinyl-CoA:3-ketoacid coenzyme A transferase 1, mitochondrial (EC 2.8.3.5) (3-oxoacid CoA-transferase 1) (Somatic-type succinyl-CoA:3-oxoacid CoA-transferase) (SCOT-s)
P56134	12.2744	8.97806	6.89418	9.91335	9.48922	11.7259	8.46052	9.45547	10.0669	MitoCarta3.0	MIM	OXPHOS > Complex V > CV subunits | OXPHOS > OXPHOS subunits	ATP5J2	ATP synthase subunit f, mitochondrial
P56181	14.4583	15.7633	15.9728	14.7225	15.26	15.5008	12.7363	14.2652	14.9053	MitoCarta3.0	MIM	OXPHOS > Complex I > CI subunits | OXPHOS > OXPHOS subunits	NDUFV3	NADH dehydrogenase [ubiquinone] flavoprotein 3, mitochondrial (Complex I-9kD) (CI-9kD) (NADH-ubiquinone oxidoreductase 9 kDa subunit) (Renal carcinoma antigen NY-REN-4)
P56381;Q5VTU8	5.45667	1.12215	7.44957	1.82721	2.33061	-3.60794	4.66591	6.72181	6.36083	MitoCarta3.0	MIM	OXPHOS > Complex V > CV subunits | OXPHOS > OXPHOS subunits	ATP5F1E	ATP synthase subunit epsilon, mitochondrial (ATPase subunit epsilon) (ATP synthase F1 subunit epsilon)
P56385	15.9648	12.9486	13.0859	14.0527	12.3523	15.756	13.3915	13.3224	14.3788	MitoCarta3.0	MIM	OXPHOS > Complex V > CV subunits | OXPHOS > OXPHOS subunits | Mitochondrial dynamics and surveillance > Cristae formation	ATP5ME	ATP synthase subunit e, mitochondrial (ATPase subunit e) (ATP synthase membrane subunit e) [Cleaved into: ATP synthase subunit e, mitochondrial, N-terminally processed]
P59665;P59666	12.9496	13.4217	14.2859	14.4027	14.5906	13.7282	13.1528	13.284	13.2397	0			DEFA1	Neutrophil defensin 1 (Defensin, alpha 1) (HNP-1) (HP-1) (HP1) [Cleaved into: HP 1-56; Neutrophil defensin 2 (HNP-2) (HP-2) (HP2)]
P60174	11.1877	10.9776	11.9082	12.3282	12.3255	12.2318	11.4462	12.133	12.1177	mito-interacting			TPI1	Triosephosphate isomerase (TIM) (EC 5.3.1.1) (Triose-phosphate isomerase)
P60468	11.4188	8.88134	8.54889	9.54116	6.98201	11.8187	8.99995	6.2153	10.1458	0			SEC61B	Protein transport protein Sec61 subunit beta
P60709;P63261	17.047	15.4312	15.7361	15.806	15.2602	17.5618	14.8399	14.7332	16.6652	0			ACTB	Actin, cytoplasmic 1 (Beta-actin) [Cleaved into: Actin, cytoplasmic 1, N-terminally processed]
P60953	10.4912	9.66124	10.8536	9.75161	9.88515	11.7421	8.92582	9.87322	10.642	0			CDC42	Cell division control protein 42 homolog (G25K GTP-binding protein)
P61006	10.9053	9.64406	10.8067	9.60142	10.2565	12.9739	12.281	10.9165	13.3056	0			RAB8A	Ras-related protein Rab-8A (Oncogene c-mel)
P61020	10.4269	7.51351	8.79715	9.86887	5.30073	10.2848	7.46708	5.3003	5.86188	0			RAB5B	Ras-related protein Rab-5B
P61026	13.0596	12.2751	12.0702	12.6281	12.3391	13.6591	11.9853	12.5693	13.2431	0			RAB10	Ras-related protein Rab-10
P61604	18.8296	19.2551	19.6962	19.248	19.0814	19.4735	16.0794	17.7897	18.2939	MitoCarta3.0	Matrix	Protein import, sorting and homeostasis > Protein homeostasis > Chaperones	HSPE1	10 kDa heat shock protein, mitochondrial (Hsp10) (10 kDa chaperonin) (Chaperonin 10) (CPN10) (Early-pregnancy factor) (EPF)
P61978	13.3285	13.5698	13.2096	7.73106	7.44488	16.1299	14.8904	12.786	15.8304	0			HNRNPK	Heterogeneous nuclear ribonucleoprotein K (hnRNP K) (Transformation up-regulated nuclear protein) (TUNP)
P61981	12.6639	12.9435	13.9248	13.6515	12.9594	14.8705	13.6902	13.2147	15.1001	0			YWHAG	14-3-3 protein gamma (Protein kinase C inhibitor protein 1) (KCIP-1) [Cleaved into: 14-3-3 protein gamma, N-terminally processed]
P62241;Q5JR95	10.3757	8.44265	9.31586	9.66455	6.23154	4.36314	8.82151	9.29599	10.897	0			RPS8	40S ribosomal protein S8 (Small ribosomal subunit protein eS8)
P62244	11.3426	9.59509	5.52432	12.7594	7.52829	8.59321	14.5568	11.8643	6.24925	0			RPS15A	40S ribosomal protein S15a (Small ribosomal subunit protein uS8)
P62269	10.3738	7.7578	7.20568	7.97336	9.1173	11.2649	6.14793	7.00187	7.93423	0			RPS18	40S ribosomal protein S18 (Ke-3) (Ke3) (Small ribosomal subunit protein uS13)
P62424;Q5T8U3	12.7772	10.2797	7.98968	6.95912	7.53893	13.9544	11.5308	11.5206	12.6171	0			RPL7A	60S ribosomal protein L7a (Large ribosomal subunit protein eL8) (PLA-X polypeptide) (Surfeit locus protein 3)
P62736;P63267;P68032;P68133	9.44428	10.7931	5.4954	7.27563	7.33357	7.868	6.0508	6.31086	5.37085	0			ACTA2	Actin, aortic smooth muscle (Alpha-actin-2) (Cell growth-inhibiting gene 46 protein) [Cleaved into: Actin, aortic smooth muscle, intermediate form]
P62753	10.7147	5.29295	7.54263	6.47296	5.77165	11.2842	10.1118	5.4724	9.25262	0			RPS6	40S ribosomal protein S6 (Phosphoprotein NP33) (Small ribosomal subunit protein eS6)
P62805	17.1673	14.2831	16.1713	14.988	13.4362	17.5063	17.1336	15.089	17.574	0			HIST1H4A	Histone H4
P62857	10.0717	6.18644	7.31913	7.49796	7.67887	8.29415	5.50534	8.32369	10.82	0			RPS28	40S ribosomal protein S28 (Small ribosomal subunit protein eS28)
P62873	11.4601	9.54543	10.6755	11	9.48251	10.4984	9.46352	8.90113	10.6877	0			GNB1	Guanine nucleotide-binding protein G(I)/G(S)/G(T) subunit beta-1 (Transducin beta chain 1)
P62879	12.8029	12.0164	12.718	11.803	12.2069	13.1039	10.8812	11.6916	13.1895	0			GNB2	Guanine nucleotide-binding protein G(I)/G(S)/G(T) subunit beta-2 (G protein subunit beta-2) (Transducin beta chain 2)
P62913	11.5895	11.1753	11.1783	10.8296	11.3929	12.3751	11.2768	11.6964	12.5491	0			RPL11	60S ribosomal protein L11 (CLL-associated antigen KW-12) (Large ribosomal subunit protein uL5)
P62937	13.2124	11.6728	11.2498	12.0026	11.2558	13.4374	11.2101	11.5993	12.9134	0			PPIA	Peptidyl-prolyl cis-trans isomerase A (PPIase A) (EC 5.2.1.8) (Cyclophilin A) (Cyclosporin A-binding protein) (Rotamase A) [Cleaved into: Peptidyl-prolyl cis-trans isomerase A, N-terminally processed]
P68104;Q5VTE0	15.636	16.6155	16.0385	14.5326	13.386	16.7108	14.7665	14.3382	16.1121	0			EEF1A1	Elongation factor 1-alpha 1 (EF-1-alpha-1) (Elongation factor Tu) (EF-Tu) (Eukaryotic elongation factor 1 A-1) (eEF1A-1) (Leukocyte receptor cluster member 7)
P68363	12.1676	11.069	11.9021	11.1662	10.0583	12.8146	12.1256	11.5302	11.9984	0			TUBA1B	Tubulin alpha-1B chain (Alpha-tubulin ubiquitous) (Tubulin K-alpha-1) (Tubulin alpha-ubiquitous chain) [Cleaved into: Detyrosinated tubulin alpha-1B chain]
P78310	12.6373	6.32233	13.3916	7.1208	12.0265	15.8796	13.614	12.9715	13.7433	0			CXADR	Coxsackievirus and adenovirus receptor (CAR) (hCAR) (CVB3-binding protein) (Coxsackievirus B-adenovirus receptor) (HCVADR)
P78344	4.92839	6.88974	7.65301	6.38488	7.74654	8.16536	10.876	9.60519	9.89939	0			EIF4G2	Eukaryotic translation initiation factor 4 gamma 2 (eIF-4-gamma 2) (eIF-4G 2) (eIF4G 2) (Death-associated protein 5) (DAP-5) (p97)
P78527	12.2412	13.3438	6.26106	13.0081	11.8112	7.41127	10.579	11.2052	5.88337	0			PRKDC	DNA-dependent protein kinase catalytic subunit (DNA-PK catalytic subunit) (DNA-PKcs) (EC 2.7.11.1) (DNPK1) (p460)
P78540	10.3977	12.5876	11.0041	10.817	11.0216	8.01989	4.45914	10.5784	10.7996	MitoCarta3.0	Matrix	Metabolism > Amino acid metabolism	ARG2	Arginase-2, mitochondrial (EC 3.5.3.1) (Arginase II) (Kidney-type arginase) (Non-hepatic arginase) (Type II arginase)
P80723	12.8916	9.44771	10.0231	10.0912	9.75286	11.3354	8.85188	9.23805	9.70663	0			BASP1	Brain acid soluble protein 1 (22 kDa neuronal tissue-enriched acidic protein) (Neuronal axonal membrane protein NAP-22)
P81605	12.8852	12.9863	14.4748	14.2373	14.1229	14.5956	15.2271	14.818	13.0118	0			DCD	Dermcidin (EC 3.4.-.-) (Preproteolysin) [Cleaved into: Survival-promoting peptide; DCD-1]
P82663	11.3454	11.7956	12.1071	11.6309	10.8424	12.458	9.99121	8.22598	13.3731	MitoCarta3.0	Matrix	Mitochondrial central dogma > Translation > Mitochondrial ribosome	MRPS25	28S ribosomal protein S25, mitochondrial (MRP-S25) (S25mt) (Mitochondrial small ribosomal subunit protein mS25)
P82664	14.0326	14.8781	15.7277	14.1214	14.8621	15.0579	11.3885	12.1366	13.4289	MitoCarta3.0	Matrix	Mitochondrial central dogma > Translation > Mitochondrial ribosome	MRPS10	28S ribosomal protein S10, mitochondrial (MRP-S10) (S10mt) (Mitochondrial small ribosomal subunit protein uS10m)
P82673	12.8405	12.431	13.8644	12.9332	13.3686	13.4854	5.53121	10.5429	10.8262	MitoCarta3.0	Matrix	Mitochondrial central dogma > Translation > Mitochondrial ribosome	MRPS35	28S ribosomal protein S35, mitochondrial (MRP-S35) (S35mt) (28S ribosomal protein S28, mitochondrial) (MRP-S28) (S28mt) (Mitochondrial small ribosomal subunit protein mS35)
P82675	14.7916	15.608	15.7619	15.949	15.682	15.4969	10.8304	13.2113	12.682	MitoCarta3.0	Matrix	Mitochondrial central dogma > Translation > Mitochondrial ribosome	MRPS5	28S ribosomal protein S5, mitochondrial (MRP-S5) (S5mt) (Mitochondrial small ribosomal subunit protein uS5m)
P82909	14.1078	15.0736	15.3813	14.8956	14.9921	14.6067	11.824	14.0524	13.8301	MitoCarta3.0	Matrix	Mitochondrial central dogma > Translation > Mitochondrial ribosome | Metabolism > Carbohydrate metabolism > TCA cycle	MRPS36	28S ribosomal protein S36, mitochondrial (MRP-S36) (S36mt)
P82912	12.4029	8.14207	6.42991	13.5079	14.7297	7.32852	5.43044	11.2787	5.97131	MitoCarta3.0	Matrix	Mitochondrial central dogma > Translation > Mitochondrial ribosome	MRPS11	28S ribosomal protein S11, mitochondrial (MRP-S11) (S11mt) (Cervical cancer proto-oncogene 2 protein) (HCC-2) (Mitochondrial small ribosomal subunit protein uS11m)
P82914	13.3617	12.7099	13.2853	13.2719	12.9585	13.4229	10.1088	11.6607	11.844	MitoCarta3.0	Matrix	Mitochondrial central dogma > Translation > Mitochondrial ribosome	MRPS15	28S ribosomal protein S15, mitochondrial (MRP-S15) (S15mt) (Mitochondrial small ribosomal subunit protein uS15m)
P82932	13.8941	14.23	14.6591	14.3382	14.1439	14.696	11.0256	12.7405	11.9334	MitoCarta3.0	Matrix	Mitochondrial central dogma > Translation > Mitochondrial ribosome	MRPS6	28S ribosomal protein S6, mitochondrial (MRP-S6) (S6mt) (Mitochondrial small ribosomal subunit protein bS6m)
P82933	15.7542	16.7845	16.6243	15.8182	16.2937	15.2304	12.4428	14.8704	13.9515	MitoCarta3.0	Matrix	Mitochondrial central dogma > mtRNA metabolism > mtRNA granules | Mitochondrial central dogma > Translation > Mitochondrial ribosome	MRPS9	28S ribosomal protein S9, mitochondrial (MRP-S9) (S9mt) (Mitochondrial small ribosomal subunit protein uS9m)
P98160	9.56951	12.1091	11.0322	10.4157	11.6538	12.6957	10.3872	10.0009	7.19234	0			HSPG2	Basement membrane-specific heparan sulfate proteoglycan core protein (HSPG) (Perlecan) (PLC) [Cleaved into: Endorepellin; LG3 peptide]
Q00059	16.6282	16.4617	16.47	15.9295	15.8742	16.34	14.1474	14.2887	14.2191	MitoCarta3.0	Matrix	Mitochondrial central dogma > mtDNA maintenance > mtDNA replication | Mitochondrial central dogma > mtDNA maintenance > mtDNA nucleoid | Mitochondrial central dogma > mtRNA metabolism > Transcription	TFAM	Transcription factor A, mitochondrial (mtTFA) (Mitochondrial transcription factor 1) (MtTF1) (Transcription factor 6) (TCF-6) (Transcription factor 6-like 2)
Q00325	17.2155	15.1114	14.9794	15.7141	14.9061	16.4129	14.271	14.5504	15.6734	MitoCarta3.0	MIM	Metabolism > Metals and cofactors > Copper metabolism | Signaling > Calcium homeostasis > Calcium cycle | Small molecule transport > SLC25A family	SLC25A3	Phosphate carrier protein, mitochondrial (Phosphate transport protein) (PTP) (Solute carrier family 25 member 3)
Q00587	8.17164	8.2665	7.00701	4.08565	5.77573	6.86692	14.2236	13.1358	14.3571	0			CDC42EP1	Cdc42 effector protein 1 (Binder of Rho GTPases 5) (Serum protein MSE55)
Q01469	12.9579	10.8537	13.8311	14.1801	14.55	13.1003	15.2813	13	15.2168	0			FABP5	Fatty acid-binding protein 5 (Epidermal-type fatty acid-binding protein) (E-FABP) (Fatty acid-binding protein, epidermal) (Psoriasis-associated fatty acid-binding protein homolog) (PA-FABP)
Q01974	5.81141	4.9228	6.26942	4.7943	7.80084	6.23678	10.4167	9.32402	10.4555	0			ROR2	Tyrosine-protein kinase transmembrane receptor ROR2 (EC 2.7.10.1) (Neurotrophic tyrosine kinase, receptor-related 2)
Q02241	8.71969	9.60989	10.4106	7.94008	9.78026	9.75034	12.9714	13.7051	13.5513	0			KIF23	Kinesin-like protein KIF23 (Kinesin-like protein 5) (Mitotic kinesin-like protein 1)
Q02252	13.5039	14.0494	13.9089	13.2934	14.3813	14.0307	10.4699	12.1058	11.6433	MitoCarta3.0	MIM	Metabolism > Amino acid metabolism > Branched-chain amino acid metabolism	ALDH6A1	Methylmalonate-semialdehyde dehydrogenase [acylating], mitochondrial (MMSDH) (Malonate-semialdehyde dehydrogenase [acylating]) (EC 1.2.1.18) (EC 1.2.1.27) (Aldehyde dehydrogenase family 6 member A1)
Q02413	13.9387	13.1523	14.6066	15.5322	15.0877	14.6213	16.0128	16.0319	14.8173	0			DSG1	Desmoglein-1 (Cadherin family member 4) (Desmosomal glycoprotein 1) (DG1) (DGI) (Pemphigus foliaceus antigen)
Q02878	14.725	14.387	14.0211	13.9333	12.7623	14.8645	13.6032	13.6503	14.4417	0			RPL6	60S ribosomal protein L6 (Large ribosomal subunit protein eL6) (Neoplasm-related protein C140) (Tax-responsive enhancer element-binding protein 107) (TaxREB107)
Q03135	5.9797	6.64057	6.32821	5.89354	7.65106	8.45587	10.1503	8.88597	10.6505	0			CAV1	Caveolin-1
Q04656	5.88089	7.44155	6.80725	5.2228	5.88694	8.93532	11.6873	10.8295	11.6135	0			ATP7A	Copper-transporting ATPase 1 (EC 3.6.3.54) (Copper pump 1) (Menkes disease-associated protein)
Q04695	13.7785	13.7718	13.5988	15.3137	16.3067	15.9288	15.2225	15.0693	14.2412	0			KRT17	Keratin, type I cytoskeletal 17 (39.1) (Cytokeratin-17) (CK-17) (Keratin-17) (K17)
Q04721	6.69167	4.89326	7.50868	7.58486	6.46102	8.76727	9.50528	9.15459	9.95679	0			NOTCH2	Neurogenic locus notch homolog protein 2 (Notch 2) (hN2) [Cleaved into: Notch 2 extracellular truncation (N2ECD); Notch 2 intracellular domain (N2ICD)]
Q04941	13.3143	9.55519	11.4637	12.2728	9.91445	14.1857	9.90378	9.71841	12.5924	0			PLP2	Proteolipid protein 2 (Differentiation-dependent protein A4) (Intestinal membrane A4 protein)
Q05932	12.4898	14.2592	14.1133	11.8779	13.9744	12.8453	9.10523	11.7023	11.866	MitoCarta3.0	Matrix	Metabolism > Vitamin metabolism > Folate and 1-C metabolism	FPGS	Folylpolyglutamate synthase, mitochondrial (EC 6.3.2.17) (Folylpoly-gamma-glutamate synthetase) (FPGS) (Tetrahydrofolylpolyglutamate synthase) (Tetrahydrofolate synthase)
Q07065	10.8167	6.98482	7.36476	9.02107	6.92067	10.33	11.1367	10.9157	10.9502	0			CKAP4	Cytoskeleton-associated protein 4 (63-kDa cytoskeleton-linking membrane protein) (Climp-63) (p63)
Q07812	10.7684	6.75648	8.09951	12.2707	5.897	9.20003	6.25723	6.01816	7.24057	MitoCarta3.0	MOM	Mitochondrial dynamics and surveillance > Apoptosis	BAX	Apoptosis regulator BAX (Bcl-2-like protein 4) (Bcl2-L-4)
Q07820	10.8989	10.674	10.183	10.7248	11.5142	7.83478	5.23626	6.14006	6.93486	MitoCarta3.0	MOM	Mitochondrial dynamics and surveillance > Apoptosis	MCL1	Induced myeloid leukemia cell differentiation protein Mcl-1 (Bcl-2-like protein 3) (Bcl2-L-3) (Bcl-2-related protein EAT/mcl1) (mcl1/EAT)
Q08188	9.23884	8.03336	10.1374	10.5341	10.6708	10.1669	11.1066	11.3701	10.654	0			TGM3	Protein-glutamine gamma-glutamyltransferase E (EC 2.3.2.13) (Transglutaminase E) (TG(E)) (TGE) (TGase E) (Transglutaminase-3) (TGase-3) [Cleaved into: Protein-glutamine gamma-glutamyltransferase E 50 kDa catalytic chain; Protein-glutamine gamma-glutamyltransferase E 27 kDa non-catalytic chain]
Q08211	10.2101	10.1741	11.4331	8.0952	9.4035	11.0434	11.0442	10.324	12.5479	0			DHX9	ATP-dependent RNA helicase A (EC 3.6.4.13) (DEAH box protein 9) (DExH-box helicase 9) (Leukophysin) (LKP) (Nuclear DNA helicase II) (NDH II) (RNA helicase A)
Q08257	10.2834	5.18106	7.9085	8.78749	8.07546	8.38189	8.64087	8.71924	5.51119	MitoCarta3.0	Matrix	0	CRYZ	Quinone oxidoreductase (EC 1.6.5.5) (NADPH:quinone reductase) (Zeta-crystallin)
Q08554	14.5183	13.6676	14.9432	15.6292	15.3389	14.5243	15.7943	17.0375	15.5633	0			DSC1	Desmocollin-1 (Cadherin family member 1) (Desmosomal glycoprotein 2/3) (DG2/DG3)
Q08AE8	14.5079	15.7829	15.709	16.1647	15.7361	15.6346	11.0992	11.5238	10.7355	MitoCarta3.0	MOM	Mitochondrial dynamics and surveillance > Fission | Mitochondrial dynamics and surveillance > Organelle contact sites	SPIRE1	Protein spire homolog 1 (Spir-1)
Q08J23	11.2336	13.7335	13.8736	13.4043	13.522	13.4964	11.2365	12.7672	12.9979	MitoCarta3.0	Matrix	Mitochondrial central dogma > mtRNA metabolism > mt-tRNA modifications	NSUN2	tRNA (cytosine(34)-C(5))-methyltransferase (EC 2.1.1.203) (Myc-induced SUN domain-containing protein) (Misu) (NOL1/NOP2/Sun domain family member 2) (Substrate of AIM1/Aurora kinase B) (tRNA (cytosine-5-)-methyltransferase) (tRNA methyltransferase 4 homolog) (hTrm4)
Q09666	10.7605	10.0667	11.7089	11.0696	11.9239	11.451	15.1373	15.7135	16.1453	0			AHNAK	Neuroblast differentiation-associated protein AHNAK (Desmoyokin)
Q10471	11.5631	9.52325	9.88189	10.9169	9.89227	12.3663	8.09061	9.41907	10.9995	0			GALNT2	Polypeptide N-acetylgalactosaminyltransferase 2 (EC 2.4.1.41) (Polypeptide GalNAc transferase 2) (GalNAc-T2) (pp-GaNTase 2) (Protein-UDP acetylgalactosaminyltransferase 2) (UDP-GalNAc:polypeptide N-acetylgalactosaminyltransferase 2) [Cleaved into: Polypeptide N-acetylgalactosaminyltransferase 2 soluble form]
Q10713	13.6943	12.9083	13.3471	13.4702	12.9174	13.5942	10.662	12.3287	12.5052	MitoCarta3.0	Matrix	Protein import, sorting and homeostasis > Protein import and sorting > Preprotein cleavage | Protein import, sorting and homeostasis > Protein homeostasis > Proteases	PMPCA	Mitochondrial-processing peptidase subunit alpha (EC 3.4.24.64) (Alpha-MPP) (P-55)
[truncated: 439 more rows]

## Sheet: ContentOfColumnsInLFQ_inten
Column title	Content
[truncated: 15 more rows]

[truncated: 1 more sheets: IdentificationSummary]
