# Supplementary material for: GTPBP8 plays a role in mitoribosome formation in human mitochondria
Source: Nat Commun. 2024 Jul 5;15:5664. doi: 10.1038/s41467-024-50011-x (PMC11229512; doi:10.1038/s41467-024-50011-x)
Supplement: Supplementary file 6 — Supplementary Data 3 [file 41467_2024_50011_MOESM6_ESM.xlsx]

## Sheet: Diff. expression mitoproteomes
ProteinIDs	Protein_names	Gene_name	log2FC(GTPBP8KO1 / HEK293)	log2FC(GTPBP8KO2 / HEK293)	adj.P.Val GTPBP8KO1 / HEK293	adj.P.Val GTPBP8KO2 / HEK293	MitoCarta3.0_List (0 = not mitochondrial)
B7Z2R2;P14927	Cytochromeb-c1complexsubunit7(cDNAFLJ52271.moderatelysimilartoUbiquinol-cytochromecreductasecomplex14kDaprotein(EC1.10.2.2))	UQCRB	-3.659	-4.025	5.91727852451328e-07	2.65311008506843e-07	MitoCarta3.0
O95182	NADHdehydrogenase[ubiquinone]1alphasubcomplexsubunit7(ComplexI-B14.5a)(CI-B14.5a)(NADH-ubiquinoneoxidoreductasesubunitB14.5a)	NDUFA7	-4.189	-4.493	1.28684140963896e-06	7.14398582903033e-07	MitoCarta3.0
P28331	NADH-ubiquinoneoxidoreductase75kDasubunit.mitochondrial(EC1.6.5.3)(EC1.6.99.3)(ComplexI-75kD)(CI-75kD)	NDUFS1	-3.437	-3.084	4.31356039188379e-06	7.97856885700589e-06	MitoCarta3.0
O95168	NADHdehydrogenase[ubiquinone]1betasubcomplexsubunit4(ComplexI-B15)(CI-B15)(NADH-ubiquinoneoxidoreductaseB15subunit)	NDUFB4	-2.822	-2.18	5.52514713106351e-06	1.34103212167326e-05	MitoCarta3.0
A0A087WUM3;A0A087WY27;E9PM14;E9PQ53;E9PRJ5;E9PRQ4;O95298	NADHdehydrogenase[ubiquinone]1subunitC2.isoform2	NDUFC2-KCTD14	-2.806	-2.546	6.87920261829728e-06	9.20083155638194e-06	0
A0A087WXC5;E7ESZ7;O95299	NADHdehydrogenase[ubiquinone]1alphasubcomplexsubunit10.mitochondrial	NDUFA10	-3.833	-3.515	7.02281969690511e-06	9.20083155638194e-06	MitoCarta3.0
Q9Y6M9	NADHdehydrogenase[ubiquinone]1betasubcomplexsubunit9(ComplexI-B22)(CI-B22)(LYRmotif-containingprotein3)(NADH-ubiquinoneoxidoreductaseB22subunit)	NDUFB9	-3.795	-3.56	7.22984405741003e-06	9.36687893789676e-06	MitoCarta3.0
P17568	NADHdehydrogenase[ubiquinone]1betasubcomplexsubunit7(CelladhesionproteinSQM1)(ComplexI-B18)(CI-B18)(NADH-ubiquinoneoxidoreductaseB18subunit)	NDUFB7	-2.602	-2.573	7.22984405741003e-06	9.20083155638194e-06	MitoCarta3.0
P56181	NADHdehydrogenase[ubiquinone]flavoprotein3.mitochondrial(ComplexI-9kD)(CI-9kD)(NADH-ubiquinoneoxidoreductase9kDasubunit)(RenalcarcinomaantigenNY-REN-4)	NDUFV3	-2.897	-2.978	7.22984405741003e-06	9.20083155638194e-06	MitoCarta3.0
E9PPW7;O00217	NADHdehydrogenase[ubiquinone]iron-sulfurprotein8.mitochondrial(Fragment)	NDUFS8	-2.15	-2.114	7.22984405741003e-06	9.20083155638194e-06	MitoCarta3.0
Q9UI09	NADHdehydrogenase[ubiquinone]1alphasubcomplexsubunit12(13kDadifferentiation-associatedprotein)(ComplexI-B17.2)(CI-B17.2)(CIB17.2)(NADH-ubiquinoneoxidoreductasesubunitB17.2)	NDUFA12	-3.19	-2.499	7.22984405741003e-06	3.1827688268044e-05	MitoCarta3.0
P09669	Cytochromecoxidasesubunit6C(CytochromecoxidasepolypeptideVIc)	COX6C	-2.236	-2.543	7.22984405741003e-06	7.97856885700589e-06	MitoCarta3.0
P10606	Cytochromecoxidasesubunit5B.mitochondrial(CytochromecoxidasepolypeptideVb)	COX5B	-3.218	-3.468	1.02105970830231e-05	9.20083155638194e-06	MitoCarta3.0
Q08380	Galectin-3-bindingprotein(Basementmembraneautoantigenp105)(Lectingalactoside-bindingsoluble3-bindingprotein)(Mac-2-bindingprotein)(MAC2BP)(Mac-2BP)(Tumor-associatedantigen90K)	LGALS3BP	2.259	2.522	2.2041762391164e-05	9.58810682027006e-06	0
P15954	Cytochromecoxidasesubunit7C.mitochondrial(CytochromecoxidasepolypeptideVIIc)	COX7C	-4.264	-4.439	2.42583728245387e-05	1.48141034124093e-05	MitoCarta3.0
H7C519;Q9H857	5'-nucleotidasedomain-containingprotein2(Fragment)	NT5DC2	-2.916	-0.885	2.81618218762606e-05	0.0106790273865825	MitoCarta3.0
C9IZW8;C9JXM4;H7C5B8;O95178	NADHdehydrogenase[ubiquinone]1betasubcomplexsubunit2.mitochondrial	NDUFB2	-2.446	-2.172	3.80686619973468e-05	6.44784656746912e-05	MitoCarta3.0
Q9H7H0	Methyltransferase-likeprotein17.mitochondrial(EC2.1.1.-)(Falsep73targetgeneprotein)(Methyltransferase11domain-containingprotein1)(ProteinRSM22homolog.mitochondrial)	METTL17	-2.797	-2.546	3.80686619973468e-05	5.9617634434513e-05	MitoCarta3.0
O75380	NADHdehydrogenase[ubiquinone]iron-sulfurprotein6.mitochondrial(ComplexI-13kD-A)(CI-13kD-A)(NADH-ubiquinoneoxidoreductase13kDa-Asubunit)	NDUFS6	-1.745	-1.729	3.80686619973468e-05	3.54255113249383e-05	MitoCarta3.0
O43920	NADHdehydrogenase[ubiquinone]iron-sulfurprotein5(ComplexI-15kDa)(CI-15kDa)(NADH-ubiquinoneoxidoreductase15kDasubunit)	NDUFS5	-3.258	-3.763	4.33606604195569e-05	1.48141034124093e-05	MitoCarta3.0
P21333	Filamin-A(FLN-A)(Actin-bindingprotein280)(ABP-280)(Alpha-filamin)(Endothelialactin-bindingprotein)(Filamin-1)(Non-musclefilamin)	FLNA	1.423	0.511	4.39111262008103e-05	0.00746510764532474	0
E7EPT4;P19404	NADHdehydrogenase[ubiquinone]flavoprotein2.mitochondrial	NDUFV2	-2.257	-2.559	4.74365569657885e-05	1.97121118853278e-05	MitoCarta3.0
O14949	Cytochromeb-c1complexsubunit8(ComplexIIIsubunit8)(ComplexIIIsubunitVIII)(Ubiquinol-cytochromecreductasecomplex9.5kDaprotein)(Ubiquinol-cytochromecreductasecomplexubiquinone-bindingproteinQP-C)	UQCRQ	-1.71	-1.699	8.16312323789018e-05	6.91623392204979e-05	MitoCarta3.0
P12074	Cytochromecoxidasesubunit6A1.mitochondrial(CytochromecoxidasepolypeptideVIa-liver)(CytochromecoxidasesubunitVIA-liver)(COXVIa-L)	COX6A1	-3.864	-4.38	8.47560230074777e-05	3.54255113249383e-05	MitoCarta3.0
Q92506	Estradiol17-beta-dehydrogenase8(EC1.1.1.62)(17-beta-hydroxysteroiddehydrogenase8)(17-beta-HSD8)(3-ketoacyl-[acyl-carrier-protein]reductasealphasubunit)(KARalphasubunit)(3-oxoacyl-[acyl-carrier-protein]reductase)(EC1.1.1.-)(ProteinKe6)(Ke-6)(Reallyinterestingnewgene2protein)(Shortchaindehydrogenase/reductasefamily30Cmember1)(Testosterone17-beta-dehydrogenase8)(EC1.1.1.239)	HSD17B8	-1.616	-1.143	8.47560230074777e-05	0.000481875304578378	MitoCarta3.0
O43678	NADHdehydrogenase[ubiquinone]1alphasubcomplexsubunit2(ComplexI-B8)(CI-B8)(NADH-ubiquinoneoxidoreductaseB8subunit)	NDUFA2	-2.458	-2.482	8.47560230074777e-05	6.91623392204979e-05	MitoCarta3.0
O75438	NADHdehydrogenase[ubiquinone]1betasubcomplexsubunit1(ComplexI-MNLL)(CI-MNLL)(NADH-ubiquinoneoxidoreductaseMNLLsubunit)	NDUFB1	-2.013	-1.978	8.47560230074777e-05	7.99315469984359e-05	MitoCarta3.0
D6R9C3;H0UI06;P14406	Cytochromecoxidasesubunit7A2.mitochondrial	COX7A2	-2.768	-3.826	0.000102774479921437	1.37861133341773e-05	MitoCarta3.0
Q69YL0	UncharacterizedproteinNCBP2-AS2(NCBP2antisenseRNA2)(NCBP2antisensegeneprotein2)	NCBP2-AS2	2.386	2.771	0.000144018717162822	5.23428949588164e-05	0
B2R5W2;B4DY08;G3V2Q1;G3V4C1;G3V4W0;G3V576;P07910	HeterogeneousnuclearribonucleoproteinsC1/C2(cDNA.FLJ92657.highlysimilartoHomosapiensheterogeneousnuclearribonucleoproteinC(C1/C2)(HNRPC).transcriptvariant2.mRNA)	HNRNPC	1.218	0.645	0.000145370268390413	0.00304811126652697	0
P09622	Dihydrolipoyldehydrogenase.mitochondrial(EC1.8.1.4)(Dihydrolipoamidedehydrogenase)(GlycinecleavagesystemLprotein)	DLD	-1.216	-1.175	0.00014846229100945	0.000159112694404833	MitoCarta3.0
Q9NX20	39SribosomalproteinL16.mitochondrial(L16mt)(MRP-L16)(MitochondriallargeribosomalsubunitproteinuL16m)	MRPL16	-1.389	-1.148	0.00014846229100945	0.000353523625302388	MitoCarta3.0
P04004	Vitronectin(VN)(S-protein)(Serum-spreadingfactor)(V75)[Cleavedinto:VitronectinV65subunit;VitronectinV10subunit;Somatomedin-B]	VTN	1.837	0.987	0.000177246112767123	0.00337586878569141	0
Q16718	NADHdehydrogenase[ubiquinone]1alphasubcomplexsubunit5(ComplexIsubunitB13)(ComplexI-13kD-B)(CI-13kD-B)(NADH-ubiquinoneoxidoreductase13kDa-Bsubunit)	NDUFA5	-1.61	-1.552	0.000188061731021966	0.000201517409982412	MitoCarta3.0
O43824	PutativeGTP-bindingprotein6(PseudoautosomalGTP-bindingprotein-like)	GTPBP6	-2.221	-2.207	0.000188061731021966	0.000167701350898848	MitoCarta3.0
Q8NFU3	Thiosulfate:glutathionesulfurtransferase(TST)(EC2.8.1.-)	TSTD1	2.127	-1.674	0.000188668736723041	0.000593381161065449	MitoCarta3.0
B4DE93;G3V0I5;P49821	NADHdehydrogenase[ubiquinone]flavoprotein1.mitochondrial(cDNAFLJ57949.highlysimilartoNADH-ubiquinoneoxidoreductase51kDasubunit.mitochondrial(EC1.6.5.3))(cDNA.FLJ79021.highlysimilartoNADH-ubiquinoneoxidoreductase51kDasubunit.mitochondrial(EC1.6.5.3))	NDUFV1	-2.406	-2.326	0.000195939231198615	0.000205943921177769	MitoCarta3.0
H0YKJ9;O60637	Tetraspanin-3	TSPAN3	-1.888	-1.96	0.000200461039341652	0.000148703481779325	0
Q9BWH2	FUN14domain-containingprotein2(Cervicalcancerproto-oncogene3protein)(HCC-3)(HepatitisCviruscore-bindingprotein6)	FUNDC2	1.356	0.804	0.000201798411702435	0.0025237790535802	MitoCarta3.0
Q9UII2	ATPaseinhibitor.mitochondrial(ATPsynthaseF1subunitepsilon)(InhibitorofF(1)F(o)-ATPase)(IF(1))(IF1)	ATP5IF1	-1.832	-1.267	0.00020315054497877	0.00115945969928915	MitoCarta3.0
Q8N4Q0	Prostaglandinreductase3(PRG-3)(EC1.3.1.48)(Zinc-bindingalcoholdehydrogenasedomain-containingprotein2)	ZADH2	-1.233	0.201	0.00020315054497877	0.238126160259866	MitoCarta3.0
Q16352	Alpha-internexin(Alpha-Inx)(66kDaneurofilamentprotein)(NF-66)(Neurofilament-66)(Neurofilament5)	INA	-1.69	-1.185	0.000204997061050205	0.00114476158989956	0
P47985	Cytochromeb-c1complexsubunitRieske.mitochondrial(EC1.10.2.2)(ComplexIIIsubunit5)(Cytochromeb-c1complexsubunit5)(Rieskeiron-sulfurprotein)(RISP)(RieskeproteinUQCRFS1)(Ubiquinol-cytochromecreductaseiron-sulfursubunit)[Cleavedinto:Cytochromeb-c1complexsubunit9(Su9)(Subunit9)(8kDasubunit9)(ComplexIIIsubunitIX)(Cytochromeb-c1complexsubunit11)(Ubiquinol-cytochromecreductase8kDaprotein)]	UQCRFS1	-1.19	-0.969	0.000227258956317631	0.000623848887784499	MitoCarta3.0
O00483	CytochromecoxidasesubunitNDUFA4(ComplexI-MLRQ)(CI-MLRQ)(NADH-ubiquinoneoxidoreductaseMLRQsubunit)	NDUFA4	-2.479	-1.991	0.000259943384730307	0.000766538924870279	MitoCarta3.0
P31930	Cytochromeb-c1complexsubunit1.mitochondrial(ComplexIIIsubunit1)(CoreproteinI)(Ubiquinol-cytochrome-creductasecomplexcoreprotein1)	UQCRC1	-1.659	-2.052	0.000264233617986668	6.91623392204979e-05	MitoCarta3.0
Q9Y375	ComplexIintermediate-associatedprotein30.mitochondrial(NADHdehydrogenase[ubiquinone]1alphasubcomplexassemblyfactor1)	NDUFAF1	-1.682	-2.084	0.000264233617986668	6.91623392204979e-05	MitoCarta3.0
G8JLB3;Q9Y606	tRNApseudouridinesynthase(EC5.4.99.-)(Fragment)	PUS1	-1.734	-1.613	0.000293305279846527	0.000385110790801578	MitoCarta3.0
A0A0A0MSK2;P0DJ07	ProteinPET100homolog.mitochondrial	PET100	-1.611	-1.95	0.000325832280586848	9.77696970965298e-05	MitoCarta3.0
P51970	NADHdehydrogenase[ubiquinone]1alphasubcomplexsubunit8(ComplexI-19kD)(CI-19kD)(ComplexI-PGIV)(CI-PGIV)(NADH-ubiquinoneoxidoreductase19kDasubunit)	NDUFA8	-1.398	-1.7	0.00033675723055173	9.77696970965298e-05	MitoCarta3.0
Q969Y2	tRNAmodificationGTPaseGTPBP3.mitochondrial(GTP-bindingprotein3)(MitochondrialGTP-bindingprotein1)	GTPBP3	-1.373	-0.784	0.000366625169770201	0.00517935387959231	MitoCarta3.0
P82914	28SribosomalproteinS15.mitochondrial(MRP-S15)(S15mt)(MitochondrialsmallribosomalsubunitproteinuS15m)	MRPS15	-1.059	-1.14	0.000385230450097894	0.000227794433422163	MitoCarta3.0
B7ZC38;B7ZC39;Q9NR46	Endophilin-B2	SH3GLB2	1.223	0.667	0.000385230450097894	0.00651589647295628	0
P04075	Fructose-bisphosphatealdolaseA(EC4.1.2.13)(LungcancerantigenNY-LU-1)(Muscle-typealdolase)	ALDOA	-1.001	-0.802	0.000385230450097894	0.0010397273559683	0
A0A087X2D5;Q9BRJ2	39SribosomalproteinL45.mitochondrial	MRPL45	-1.107	-0.919	0.000385230450097894	0.000917113553829077	MitoCarta3.0
Q6PI78	Transmembraneprotein65	TMEM65	-2.807	-0.982	0.000385230450097894	0.0395589596435455	MitoCarta3.0
Q7Z7K0	COXassemblymitochondrialproteinhomolog(Cmc1p)	CMC1	-1.471	-2.039	0.000400541259230252	6.44784656746912e-05	MitoCarta3.0
P35579	Myosin-9(Cellularmyosinheavychain.typeA)(Myosinheavychain9)(Myosinheavychain.non-muscleIIa)(Non-musclemyosinheavychainA)(NMMHC-A)(Non-musclemyosinheavychainIIa)(NMMHCII-a)(NMMHC-IIA)	MYH9	1.009	-0.048	0.000400541259230252	0.775847513245405	0
Q9Y2Z4	Tyrosine--tRNAligase.mitochondrial(EC6.1.1.1)(Tyrosyl-tRNAsynthetase)(TyrRS)	YARS2	-1.045	-0.222	0.000409604318412319	0.179621135905192	MitoCarta3.0
Q9P0M9	39SribosomalproteinL27.mitochondrial(L27mt)(MRP-L27)(MitochondriallargeribosomalsubunitproteinbL27m)	MRPL27	-1.391	-1.463	0.000449452404362721	0.000320940317901688	MitoCarta3.0
A0A0U1RQC9;P04637	Cellulartumorantigenp53	TP53	-1.305	-1.511	0.000476191731159813	0.000205943921177769	0
Q8N4T8	Carbonylreductasefamilymember4(EC1.-.-.-)(3-ketoacyl-[acyl-carrier-protein]reductasebetasubunit)(KARbetasubunit)(3-oxoacyl-[acyl-carrier-protein]reductase)(EC1.1.1.-)(QuinonereductaseCBR4)(Shortchaindehydrogenase/reductasefamily45Cmember1)	CBR4	-1.409	-1.038	0.000476191731159813	0.00200372625762022	MitoCarta3.0
Q16527	Cysteineandglycine-richprotein2(Cysteine-richprotein2)(CRP2)(LIMdomainonlyprotein5)(LMO-5)(SmoothmusclecellLIMprotein)(SmLIM)	CSRP2	1.002	-0.22	0.000476191731159813	0.177836211840015	0
Q96BP2	Coiled-coil-helix-coiled-coil-helixdomain-containingprotein1(28SribosomalproteinS37.mitochondrial)(MRP-S37)(MitochondrialsmallribosomalsubunitproteinmS37)(NuclearproteinC2360)	CHCHD1	-1.665	-1.818	0.000482500022430806	0.000289409365268255	MitoCarta3.0
A0A2R8Y7C0;P69905	Hemoglobinsubunitalpha(Fragment)	HBA2	1.551	0.971	0.000482676996858828	0.00450531255922133	0
O43181	NADHdehydrogenase[ubiquinone]iron-sulfurprotein4.mitochondrial(ComplexI-18kDa)(CI-18kDa)(ComplexI-AQDQ)(CI-AQDQ)(NADH-ubiquinoneoxidoreductase18kDasubunit)	NDUFS4	-4.09	-4.201	0.000493405165818313	0.000401117622894422	MitoCarta3.0
Q8TDN6	RibosomebiogenesisproteinBRX1homolog(Brixdomain-containingprotein2)	BRIX1	1.167	1.179	0.000502169347813102	0.000459898615643185	0
O15239	NADHdehydrogenase[ubiquinone]1alphasubcomplexsubunit1(ComplexI-MWFE)(CI-MWFE)(NADH-ubiquinoneoxidoreductaseMWFEsubunit)	NDUFA1	-2.199	-1.79	0.000542399850912527	0.00136170093631415	MitoCarta3.0
O75489	NADHdehydrogenase[ubiquinone]iron-sulfurprotein3.mitochondrial(EC1.6.5.3)(EC1.6.99.3)(ComplexI-30kD)(CI-30kD)(NADH-ubiquinoneoxidoreductase30kDasubunit)	NDUFS3	-1.471	-1.568	0.000555557468162315	0.000377251399539293	MitoCarta3.0
Q9BS26	Endoplasmicreticulumresidentprotein44(ERprotein44)(ERp44)(Thioredoxindomain-containingprotein4)	ERP44	1.194	0.717	0.000648447210627717	0.00671123558589342	0
P35998	26Sproteasomeregulatorysubunit7(26SproteasomeAAA-ATPasesubunitRPT1)(Proteasome26SsubunitATPase2)(ProteinMSS1)	PSMC2	1.249	0.585	0.00067826106960968	0.0192475520674209	0
H3BQF1;H3BQZ9;H3BSW3;P07741	Adeninephosphoribosyltransferase(Fragment)	APRT	1.477	1.102	0.000697547886901102	0.0026774563812608	0
Q9BXR0	QueuinetRNA-ribosyltransferasecatalyticsubunit1(EC2.4.2.29)(Guanineinsertionenzyme)(tRNA-guaninetransglycosylase)	QTRT1	-1.419	-1.604	0.000697547886901102	0.00034184404461081	MitoCarta3.0
P04350	Tubulinbeta-4Achain(Tubulin5beta)(Tubulinbeta-4chain)	TUBB4A	1.195	0.95	0.000697547886901102	0.00200198246214362	0
P11413	Glucose-6-phosphate1-dehydrogenase(G6PD)(EC1.1.1.49)	G6PD	1.302	0.549	0.000697547886901102	0.0303175785811763	0
H0Y2P0;H0Y5E4;H0YCV9;H0YD13;H0YD17;H0YDW7;H0YDX6;P16070	CD44antigen(Fragment)	CD44	1.531	0.728	0.00075951380431858	0.0197406427240475	0
O43715	TP53-regulatedinhibitorofapoptosis1(Protein15E1.1)(WF-1)(p53-induciblecell-survivalfactor)(p53CSV)	TRIAP1	-1.273	-1.143	0.000775388235642087	0.00115945969928915	MitoCarta3.0
Q96BR5	Cytochromecoxidaseassemblyfactor7(Beta-lactamasehcp-likeprotein)(Respiratorychainassemblyfactor1)(Sel1repeat-containingprotein1)	COA7	-1.12	-0.767	0.000775388235642087	0.00450531255922133	MitoCarta3.0
P58557	EndoribonucleaseYbeY(EC3.1.-.-)	YBEY	-1.345	-0.001	0.000775388235642087	0.996639845346168	MitoCarta3.0
P32189	Glycerolkinase(GK)(Glycerokinase)(EC2.7.1.30)(ATP:glycerol3-phosphotransferase)	GK	-1.498	-2.305	0.000775388235642087	6.91623392204979e-05	mito-interacting
Q8TCC3	39SribosomalproteinL30.mitochondrial(L30mt)(MRP-L30)(39SribosomalproteinL28.mitochondrial)(L28mt)(MRP-L28)(MitochondriallargeribosomalsubunitproteinuL30m)	MRPL30	-1.182	-0.934	0.000775388235642087	0.00234542233754542	MitoCarta3.0
P53396	ATP-citratesynthase(EC2.3.3.8)(ATP-citrate(pro-S-)-lyase)(ACL)(Citratecleavageenzyme)	ACLY	1.35	0.919	0.000775388235642087	0.0047667282472376	MitoCarta3.0
H0YB09;Q7Z3D6	D-glutamatecyclase.mitochondrial(Fragment)	DGLUCY	-0.972	-0.674	0.000784450863371991	0.0044476920979967	MitoCarta3.0
P82673	28SribosomalproteinS35.mitochondrial(MRP-S35)(S35mt)(28SribosomalproteinS28.mitochondrial)(MRP-S28)(S28mt)(MitochondrialsmallribosomalsubunitproteinmS35)	MRPS35	-1.172	-1.362	0.000784450863371991	0.000348882686001155	MitoCarta3.0
Q14197	Peptidyl-tRNAhydrolaseICT1.mitochondrial(EC3.1.1.29)(39SribosomalproteinL58.mitochondrial)(MRP-L58)(Digestionsubstraction1)(DS-1)(Immaturecoloncarcinomatranscript1protein)(MitochondriallargeribosomalsubunitproteinmL62)	MRPL58	-0.859	-1.021	0.000859399772480079	0.000334768912573191	MitoCarta3.0
Q7KYR7	Butyrophilinsubfamily2memberA1	BTN2A1	1.26	0.485	0.000894372411690376	0.0515098388683715	0
P43897	ElongationfactorTs.mitochondrial(EF-Ts)(EF-TsMt)	TSFM	-0.946	-0.18	0.00102442178599981	0.307834025603301	MitoCarta3.0
Q9P032	NADHdehydrogenase[ubiquinone]1alphasubcomplexassemblyfactor4(Hormone-regulatedproliferation-associatedproteinof20kDa)	NDUFAF4	-0.916	-0.998	0.00102442178599981	0.000623346835336592	MitoCarta3.0
P27105	Erythrocyteband7integralmembraneprotein(Protein7.2b)(Stomatin)	STOM	1.117	0.758	0.00102442178599981	0.00604779666561676	MitoCarta3.0
P82663	28SribosomalproteinS25.mitochondrial(MRP-S25)(S25mt)(MitochondrialsmallribosomalsubunitproteinmS25)	MRPS25	-0.767	-0.697	0.00102442178599981	0.00144087347119869	MitoCarta3.0
P54577	Tyrosine--tRNAligase.cytoplasmic(EC6.1.1.1)(Tyrosyl-tRNAsynthetase)(TyrRS)[Cleavedinto:Tyrosine--tRNAligase.cytoplasmic.N-terminallyprocessed]	YARS	0.978	0.595	0.00102442178599981	0.00971361388858578	0
A0A2R8Y5V9;A0A2R8YGX3;P67936	Tropomyosinalpha-4chain	TPM4	0.887	1.199	0.00103945883799742	0.000205943921177769	0
P61978;Q5T6W2	HeterogeneousnuclearribonucleoproteinK(hnRNPK)(Transformationup-regulatednuclearprotein)(TUNP)	HNRNPK	1.546	1.239	0.00103945883799742	0.00282667987812888	0
A0A0A0MRL0;B4DY09;Q12905;X6R6Z1	Interleukinenhancer-bindingfactor2	ILF2	2.058	1.512	0.00104265577646549	0.00441959010311597	0
Q5T653	39SribosomalproteinL2.mitochondrial(L2mt)(MRP-L2)(MitochondriallargeribosomalsubunitproteinuL2m)	MRPL2	-1.734	-1.358	0.00104265577646549	0.00318752776094899	MitoCarta3.0
P53701	Cytochromec-typehemelyase(CCHL)(EC4.4.1.17)(Holocytochromec-typesynthase)	HCCS	0.846	-0.077	0.00104265577646549	0.639877157254882	MitoCarta3.0
A0A087WY55;Q5TGM0;Q9NP79	Chromosome6openreadingframe55.isoformCRA_b(Vacuolarproteinsorting-associatedproteinVTA1homolog)	VTA1	0.959	-1.079	0.00104650167813924	0.000562617226081438	0
P02649	ApolipoproteinE(Apo-E)	APOE	1.503	1.032	0.00105568733616844	0.00609864252270364	0
Q5T1C6	Acyl-coenzymeAthioesteraseTHEM4(Acyl-CoAthioesteraseTHEM4)(EC3.1.2.2)(Carboxyl-terminalmodulatorprotein)(Thioesterasesuperfamilymember4)	THEM4	-1.665	-0.609	0.00105568733616844	0.0715547593241567	MitoCarta3.0
I3L3E4;I3L4A1;I3L4G8;Q96FZ7	Chargedmultivesicularbodyprotein6(Fragment)	CHMP6	-1.304	-1.858	0.00105568733616844	0.000167701350898848	0
Q9Y230;X6R2L4	RuvB-like2(EC3.6.4.12)(48kDaTATAbox-bindingprotein-interactingprotein)(48kDaTBP-interactingprotein)(51kDaerythrocytecytosolicprotein)(ECP-51)(INO80complexsubunitJ)(Repressingpontin52)(Reptin52)(TIP49b)(TIP60-associatedprotein54-beta)(TAP54-beta)	RUVBL2	0.803	0.476	0.00106429297725226	0.0117280009732526	0
P49914	5-formyltetrahydrofolatecyclo-ligase(EC6.3.3.2)(5.10-methenyl-tetrahydrofolatesynthetase)(MTHFS)(Methenyl-THFsynthetase)	MTHFS	-1.898	-1.234	0.00106429297725226	0.00800600409040593	MitoCarta3.0
Q969H8	Myeloid-derivedgrowthfactor(MYDGF)(Interleukin-25)(IL-25)(Stromalcell-derivedgrowthfactorSF20)	MYDGF	0.746	-0.389	0.00106429297725226	0.0195575508404517	0
Q9NP92	39SribosomalproteinS30.mitochondrial(MRP-S30)(S30mt)(MitochondriallargeribosomalsubunitproteinmL65)(MitochondriallargeribosomalsubunitproteinmS30)(Programmedcelldeathprotein9)	MRPS30	-2.021	-1.965	0.00106429297725226	0.00115945969928915	MitoCarta3.0
Q9BTZ2	Dehydrogenase/reductaseSDRfamilymember4(EC1.1.1.184)(NADPH-dependentcarbonylreductase/NADP-retinoldehydrogenase)(CR)(PHCR)(NADPH-dependentretinoldehydrogenase/reductase)(NRDR)(humNRDR)(Peroxisomalshort-chainalcoholdehydrogenase)(PSCD)(SCAD-SRL)(Shortchaindehydrogenase/reductasefamily25Cmember2)(Short-chaindehydrogenase/reductasefamilymember4)	DHRS4	-1.243	-0.388	0.00106429297725226	0.114891234034262	MitoCarta3.0
P82912	28SribosomalproteinS11.mitochondrial(MRP-S11)(S11mt)(Cervicalcancerproto-oncogene2protein)(HCC-2)(MitochondrialsmallribosomalsubunitproteinuS11m)	MRPS11	-1.136	-1.171	0.00106429297725226	0.000924650489466151	MitoCarta3.0
P82932	28SribosomalproteinS6.mitochondrial(MRP-S6)(S6mt)(MitochondrialsmallribosomalsubunitproteinbS6m)	MRPS6	-0.885	-0.903	0.001071627612729	0.000989658859263085	MitoCarta3.0
P55809	Succinyl-CoA:3-ketoacidcoenzymeAtransferase1.mitochondrial(EC2.8.3.5)(3-oxoacidCoA-transferase1)(Somatic-typesuccinyl-CoA:3-oxoacidCoA-transferase)(SCOT-s)	OXCT1	-1.045	0.194	0.00107591925906968	0.33546376165662	MitoCarta3.0
P60842	Eukaryoticinitiationfactor4A-I(eIF-4A-I)(eIF4A-I)(EC3.6.4.13)(ATP-dependentRNAhelicaseeIF4A-1)	EIF4A1	0.937	0.581	0.00110266555574734	0.0105268683105695	0
P68363;Q71U36	Tubulinalpha-1Bchain(Alpha-tubulinubiquitous)(TubulinK-alpha-1)(Tubulinalpha-ubiquitouschain)[Cleavedinto:Detyrosinatedtubulinalpha-1Bchain]	TUBA1B	1.191	1.04	0.00114958165116078	0.00222422517909452	0
P60602	Reactiveoxygenspeciesmodulator1(ROSmodulator1)(EpididymistissueproteinLi175)(Glyrichin)(MitochondrialtargetingGxxxGmotifprotein)(MTGM)(ProteinMGR2homolog)	ROMO1	1.083	1.49	0.00114958165116078	0.000227794433422163	MitoCarta3.0
A0A087WZM2;D6RHI9;O00584	RibonucleaseT2	RNASET2	-1.251	-1.206	0.00117950997511954	0.00136170093631415	0
Q16134	Electrontransferflavoprotein-ubiquinoneoxidoreductase.mitochondrial(ETF-QO)(ETF-ubiquinoneoxidoreductase)(EC1.5.5.1)(Electron-transferring-flavoproteindehydrogenase)(ETFdehydrogenase)	ETFDH	-0.807	-1.994	0.00117950997511954	9.20083155638194e-06	MitoCarta3.0
A0A0A0MRB0;E9PBZ0;P49789	Bis(5'-adenosyl)-triphosphatase	FHIT	-1.742	-1.939	0.00120368304688419	0.000766538924870279	MitoCarta3.0
Q8WUH6	Transmembraneprotein263	TMEM263	-1.11	-0.123	0.00122651655072583	0.58923474804168	0
P03928	ATPsynthaseprotein8(A6L)(F-ATPasesubunit8)	MT-ATP8	-4.079	-3.704	0.0012356753000008	0.00200372625762022	MitoCarta3.0
Q15417	Calponin-3(Calponin.acidicisoform)	CNN3	0.919	0.044	0.00125995057921009	0.824963862421457	0
P49411	ElongationfactorTu.mitochondrial(EF-Tu)(P43)	TUFM	-0.749	-0.559	0.00131509893931808	0.00543347722427674	MitoCarta3.0
P14854	Cytochromecoxidasesubunit6B1(CytochromecoxidasesubunitVIbisoform1)(COXVIb-1)	COX6B1	-1.658	-1.498	0.00148473839550671	0.00236457700869673	MitoCarta3.0
G3V3U6;Q86TS9	39SribosomalproteinL52.mitochondrial	MRPL52	-1.001	-0.795	0.00150763390895042	0.0044476920979967	MitoCarta3.0
P00403	Cytochromecoxidasesubunit2(CytochromecoxidasepolypeptideII)	MT-CO2	-3.792	-4.219	0.00154132263971868	0.000903021775621296	MitoCarta3.0
Q86UP2	Kinectin(CG-1antigen)(Kinesinreceptor)	KTN1	-0.879	-1.213	0.00162361761376121	0.000319771483484337	0
Q08257	Quinoneoxidoreductase(EC1.6.5.5)(NADPH:quinonereductase)(Zeta-crystallin)	CRYZ	-0.984	-0.479	0.00162869169485052	0.0350570496314624	MitoCarta3.0
Q13263	Transcriptionintermediaryfactor1-beta(TIF1-beta)(E3SUMO-proteinligaseTRIM28)(EC2.3.2.27)(KRAB-associatedprotein1)(KAP-1)(KRAB-interactingprotein1)(KRIP-1)(NuclearcorepressorKAP-1)(RINGfingerprotein96)(RING-typeE3ubiquitintransferaseTIF1-beta)(Tripartitemotif-containingprotein28)	TRIM28	1.374	0.828	0.00166770938826401	0.0155833871068285	0
M0R1L7;M0R1T5;O43633	Chargedmultivesicularbodyprotein2a(Fragment)	CHMP2A	2.7	1.418	0.00168023773838304	0.0269354019269276	0
O14548	Cytochromecoxidasesubunit7A-relatedprotein.mitochondrial(COX7a-relatedprotein)(CytochromecoxidasesubunitVIIa-relatedprotein)(EB1)	COX7A2L	-1.02	-1.314	0.00168023773838304	0.000463921931687002	MitoCarta3.0
E9PI62;Q9BT17;U3KQ69	MitochondrialGTPase1		-1.187	-0.222	0.00168079277677512	0.369256905153371	0
P13196	5-aminolevulinatesynthase.nonspecific.mitochondrial(ALAS-H)(EC2.3.1.37)(5-aminolevulinicacidsynthase1)(Delta-ALAsynthase1)(Delta-aminolevulinatesynthase1)	ALAS1	3.453	2.46	0.0018149733349407	0.00840519309444057	MitoCarta3.0
A0A0B4J2D5;P0DPI2	Glutamineamidotransferase-likeclass1domain-containingprotein3B.mitochondrial(ES1proteinhomolog.mitochondrial)(Keionovelprotein-I)(KNP-I)(ProteinGT335)(ProteinHES1)	GATD3B	-0.877	-0.624	0.00184881650043631	0.00862999025308621	0
Q9BQT8	Mitochondrial2-oxodicarboxylatecarrier(Solutecarrierfamily25member21)	SLC25A21	-0.726	-0.811	0.00186085896317992	0.00102794343277127	MitoCarta3.0
E9PMD7;F8VYE8;F8W0W8;P36873;P62136;P62140	Serine/threonine-proteinphosphatase(EC3.1.3.16)(Fragment)	PPP1CA	1.452	1.094	0.00186085896317992	0.00671123558589342	0
P07437;Q5JP53	Tubulinbetachain(Tubulinbeta-5chain)	TUBB	1.389	1.254	0.00186085896317992	0.00298945807231199	0
Q9Y6H1	Coiled-coil-helix-coiled-coil-helixdomain-containingprotein2(Aging-associatedgene10protein)(HCVNS2trans-regulatedprotein)(NS2TP)	CHCHD2	1.279	1.345	0.00186085896317992	0.00136170093631415	MitoCarta3.0
Q15365	Poly(rC)-bindingprotein1(Alpha-CP1)(HeterogeneousnuclearribonucleoproteinE1)(hnRNPE1)(Nucleicacid-bindingproteinSUB2.3)	PCBP1	1.052	0.639	0.00186085896317992	0.0165498398228028	0
O00154	CytosolicacylcoenzymeAthioesterhydrolase(EC3.1.2.2)(Acyl-CoAthioesterase7)(Brainacyl-CoAhydrolase)(BACH)(CTE-IIa)(CTE-II)(Longchainacyl-CoAthioesterhydrolase)	ACOT7	0.786	-0.366	0.00187722513306636	0.0463776321623432	MitoCarta3.0
C9JKQ2;O43676	NADHdehydrogenase[ubiquinone]1betasubcomplexsubunit3(Fragment)	NDUFB3	-1.177	-1.006	0.00189306477735233	0.00395485045092028	MitoCarta3.0
Q969Z3	Mitochondrialamidoximereducingcomponent2(mARC2)(EC1.-.-.-)(MolybdenumcofactorsulfuraseC-terminaldomain-containingprotein2)(MOSCdomain-containingprotein2)(MocosulfuraseC-terminaldomain-containingprotein2)	2023-03-02	-0.908	-1.6	0.00189306477735233	9.77696970965298e-05	MitoCarta3.0
J3KPV1;Q9BUK0	Coiled-coil-helix-coiled-coil-helixdomain-containingprotein7	CHCHD7	-1.462	-2.509	0.00191237413779347	0.000113645097467131	MitoCarta3.0
Q9P0J0	NADHdehydrogenase[ubiquinone]1alphasubcomplexsubunit13(CelldeathregulatoryproteinGRIM-19)(ComplexI-B16.6)(CI-B16.6)(Geneassociatedwithretinoicandinterferon-inducedmortality19protein)(GRIM-19)(GeneassociatedwithretinoicandIFN-inducedmortality19protein)(NADH-ubiquinoneoxidoreductaseB16.6subunit)	NDUFA13	-1.241	-1.443	0.00191925289770649	0.000924650489466151	MitoCarta3.0
O95169	NADHdehydrogenase[ubiquinone]1betasubcomplexsubunit8.mitochondrial(ComplexI-ASHI)(CI-ASHI)(NADH-ubiquinoneoxidoreductaseASHIsubunit)	NDUFB8	-3.553	-4	0.00193259856911493	0.00104605360029379	MitoCarta3.0
P50402	Emerin	EMD	0.711	0.207	0.00196940281619167	0.185325810387474	0
C9J9K3;P08865	40SribosomalproteinSA(Fragment)	RPSA	0.894	1.026	0.00197679922230845	0.00101329373803108	0
Q13884	Beta-1-syntrophin(59kDadystrophin-associatedproteinA1basiccomponent1)(DAPA1B)(BSYN2)(Syntrophin-2)(Taxinteractionprotein43)(TIP-43)	SNTB1	-0.901	-1.302	0.00197679922230845	0.000319771483484337	0
Q7L311	Armadillorepeat-containingX-linkedprotein2(ARMproteinlostinepithelialcancersonchromosomeX2)(ProteinALEX2)	ARMCX2	-0.881	-0.649	0.00198797639894105	0.00833419197792154	MitoCarta3.0
A0A2U3TZL8;H7BYN4;Q02241	Kinesin-likeproteinKIF23	KIF23	-1.114	-0.686	0.00209489132066085	0.0175123325360437	0
Q9H9S5	Fukutin-relatedprotein(EC2.-.-.-)	FKRP	-0.945	-0.758	0.00221298017880813	0.00609864252270364	0
Q9Y3D3	28SribosomalproteinS16.mitochondrial(MRP-S16)(S16mt)(MitochondrialsmallribosomalsubunitproteinbS16m)	MRPS16	-0.743	-0.699	0.00226997412824113	0.00298945807231199	MitoCarta3.0
J3KNA0;Q15070;S4R3Q9	MitochondrialinnermembraneproteinOXA1L	OXA1L	0.746	0.441	0.0023055294845342	0.0217655083318276	MitoCarta3.0
F5GYJ5;Q9NX18	Succinatedehydrogenaseassemblyfactor2.mitochondrial(SDHassemblyfactor2)(SDHAF2)	SDHAF2	1.452	2.424	0.0023055294845342	0.000167701350898848	MitoCarta3.0
O75146	Huntingtin-interactingprotein1-relatedprotein(HIP1-relatedprotein)(Huntingtin-interactingprotein12)(HIP-12)	HIP1R	-0.934	-1.094	0.00234391099190737	0.0010397273559683	0
Q01813	ATP-dependent6-phosphofructokinase.platelettype(ATP-PFK)(PFK-P)(EC2.7.1.11)(6-phosphofructokinasetypeC)(Phosphofructo-1-kinaseisozymeC)(PFK-C)(Phosphohexokinase)	PFKP	1.044	0.86	0.00234391099190737	0.00590045092578601	0
P0C7P0	CDGSHiron-sulfurdomain-containingprotein3.mitochondrial(MitoNEET-relatedprotein2)(Miner2)(MitochondrialinnerNEETprotein)(MiNT)	CISD3	-0.988	-1.132	0.00234391099190737	0.00114476158989956	MitoCarta3.0
Q6IN84	rRNAmethyltransferase1.mitochondrial(EC2.1.1.-)(16SrRNA(guanosine(1145)-2'-O)-methyltransferase)(16SrRNA[Gm1145]2'-O-methyltransferase)	MRM1	-1.204	-0.845	0.00236283558000156	0.0116516834563947	MitoCarta3.0
Q96I24	Farupstreamelement-bindingprotein3(FUSE-bindingprotein3)	FUBP3	1.127	0.71	0.00239917974702244	0.0178023591762624	0
Q96DV4	39SribosomalproteinL38.mitochondrial(L38mt)(MRP-L38)(MitochondriallargeribosomalsubunitproteinmL38)	MRPL38	-0.83	-0.805	0.00240731785500421	0.00280143058203325	MitoCarta3.0
Q9BYD2	39SribosomalproteinL9.mitochondrial(L9mt)(MRP-L9)(MitochondriallargeribosomalsubunitproteinbL9m)	MRPL9	-0.895	-0.9	0.00241107531173134	0.00235705177343176	MitoCarta3.0
D6RE83;P09936	Ubiquitincarboxyl-terminalhydrolase(EC3.4.19.12)	UCHL1	0.747	0.825	0.00249062825813552	0.00144859097210864	0
P11021	EndoplasmicreticulumchaperoneBiP(EC3.6.4.10)(78kDaglucose-regulatedprotein)(GRP-78)(Binding-immunoglobulinprotein)(BiP)(Heatshockprotein70familyprotein5)(HSP70familyprotein5)(HeatshockproteinfamilyAmember5)(Immunoglobulinheavychain-bindingprotein)	HSPA5	0.681	0.219	0.00249062825813552	0.166407907479179	0
A0A1B0GV23;A0A1B0GVD5;A0A1B0GW44;A0A1B0GWE8;P07339	CathepsinD	CTSD	1.368	1.498	0.00261331099279657	0.00161721248874258	0
A0A0U1RRB6;J3QT38;Q9Y2D4	Exocystcomplexcomponent	EXOC6B	2.067	0.573	0.00261331099279657	0.23386944301158	0
F6RFD5;P60981	Destrin	DSTN	0.833	0.457	0.00261331099279657	0.0331395915100223	0
Q9BYN8	28SribosomalproteinS26.mitochondrial(MRP-S26)(S26mt)(28SribosomalproteinS13.mitochondrial)(MRP-S13)(S13mt)(MitochondrialsmallribosomalsubunitproteinmS26)	MRPS26	-0.911	-0.898	0.00265926451093686	0.00282588408750643	MitoCarta3.0
A0A0C4DGS0;P56556	NADHdehydrogenase[ubiquinone]1alphasubcomplexsubunit6	NDUFA6	-0.7	-1.561	0.00269618617431351	3.98496448346026e-05	MitoCarta3.0
Q9H0U6	39SribosomalproteinL18.mitochondrial(L18mt)(MRP-L18)(MitochondriallargeribosomalsubunitproteinuL18m)	MRPL18	-1.084	-1.043	0.00269618617431351	0.00318752776094899	MitoCarta3.0
Q9BQC6	Ribosomalprotein63.mitochondrial(hMRP63)(MitochondriallargeribosomalsubunitproteinmL63)(Mitochondrialribosomalprotein63)(MitochondrialribosomalproteinL57)	MRPL57	-0.865	-1.187	0.00280064173880323	0.000602654996972615	MitoCarta3.0
Q9BT09	Proteincanopyhomolog3(CTGrepeatprotein4a)(Expandedrepeat-domainproteinCAG/CTG5)(ProteinassociatedwithTLR4)(Trinucleotiderepeat-containinggene5protein)	CNPY3	0.903	0.446	0.00280064173880323	0.0513814162992433	0
P53621	Coatomersubunitalpha(Alpha-coatprotein)(Alpha-COP)(HEP-COP)(HEPCOP)[Cleavedinto:Xenin(Xenopsin-relatedpeptide);Proxenin]	COPA	0.91	0.617	0.00290828494096739	0.0156146654551527	0
P62072	MitochondrialimportinnermembranetranslocasesubunitTim10	TIMM10	-0.906	-0.86	0.00302378723287057	0.00378121300786597	MitoCarta3.0
Q9P015	39SribosomalproteinL15.mitochondrial(L15mt)(MRP-L15)(MitochondriallargeribosomalsubunitproteinuL15m)	MRPL15	-0.791	-0.456	0.00303426415439892	0.0304971637254965	MitoCarta3.0
B1AL05;Q8N983	39SribosomalproteinL43.mitochondrial	MRPL43	-0.872	-0.503	0.00318335041476655	0.0315688959788768	MitoCarta3.0
Q9NXA8	NAD-dependentproteindeacylasesirtuin-5.mitochondrial(EC3.5.1.-)(RegulatoryproteinSIR2homolog5)(SIR2-likeprotein5)	SIRT5	-0.796	-0.888	0.00318335041476655	0.00182164212370031	MitoCarta3.0
Q8TAE8	GrowtharrestandDNAdamage-inducibleproteins-interactingprotein1(39SribosomalproteinL59.mitochondrial)(MRP-L59)(CKIIbeta-associatingprotein)(CR6-interactingfactor1)(CRIF1)(MitochondriallargeribosomalsubunitproteinmL64)(PapillomavirusL2-interactingnuclearprotein1)(PLINP)(PLINP-1)(p53-responsivegene6protein)	GADD45GIP1	-1	-1.078	0.00322437698276303	0.00218743928046392	MitoCarta3.0
P82675	28SribosomalproteinS5.mitochondrial(MRP-S5)(S5mt)(MitochondrialsmallribosomalsubunitproteinuS5m)	MRPS5	-1.008	-1.071	0.00325694744764236	0.00236457700869673	MitoCarta3.0
P07237	Proteindisulfide-isomerase(PDI)(EC5.3.4.1)(Cellularthyroidhormone-bindingprotein)(Prolyl4-hydroxylasesubunitbeta)(p55)	P4HB	0.699	0.177	0.00326337708518859	0.291766327292872	0
B7Z3Z9;E7EPM6;H0Y9U7;P33121	cDNAFLJ53511.highlysimilartoLong-chain-fatty-acid--CoAligase1(EC6.2.1.3)	ACSL1	1.565	1.026	0.00334434677169623	0.0195943736067603	MitoCarta3.0
Q9BYD1	39SribosomalproteinL13.mitochondrial(L13mt)(MRP-L13)(MitochondriallargeribosomalsubunitproteinuL13m)	MRPL13	-0.823	-0.811	0.00342312558618478	0.00354945041264843	MitoCarta3.0
H3BT37;H3BV27;I3L246;I3L303;I3L3P7;P62244	40SribosomalproteinS15a	RPS15A	0.677	0.454	0.00342312558618478	0.0183750038725903	0
Q9Y291	28SribosomalproteinS33.mitochondrial(MRP-S33)(S33mt)(MitochondrialsmallribosomalsubunitproteinmS33)	MRPS33	-1.415	-1.656	0.00342894129932784	0.00150297838284245	MitoCarta3.0
A2IDC6;Q13084	39SribosomalproteinL28.mitochondrial(Fragment)	MRPL28	-0.99	-0.912	0.00351734638753996	0.00517776525790498	MitoCarta3.0
P22695	Cytochromeb-c1complexsubunit2.mitochondrial(ComplexIIIsubunit2)(CoreproteinII)(Ubiquinol-cytochrome-creductasecomplexcoreprotein2)	UQCRC2	-2.32	-3.115	0.00351734638753996	0.000876032665758987	MitoCarta3.0
A0A0G2JIW1;P0DMV8;P0DMV9	Heatshock70kDaprotein1B	HSPA1B	-0.934	-1.373	0.00351734638753996	0.000529699917887566	0
Q96C36	Pyrroline-5-carboxylatereductase2(P5Creductase2)(P5CR2)(EC1.5.1.2)	PYCR2	0.737	0.28	0.00351734638753996	0.131020001467086	MitoCarta3.0
P31150	RabGDPdissociationinhibitoralpha(RabGDIalpha)(Guanosinediphosphatedissociationinhibitor1)(GDI-1)(Oligophrenin-2)(ProteinXAP-4)	GDI1	0.853	0.203	0.00351734638753996	0.331844505467088	0
A0A0R4J2E8;A8MXP9;D6REM6;P43243	Matrin-3	MATR3	0.848	0.555	0.00351734638753996	0.0209344706058889	0
M0R1E3;Q8WUY8	N-acetyltransferase14(Fragment)	NAT14	1.188	-0.131	0.00351734638753996	0.667763971279004	0
G5E9V5;G5E9W7;P82650	28SribosomalproteinS22.mitochondrial(MitochondrialribosomalproteinS22.isoformCRA_a)	MRPS22	-0.63	-0.634	0.00351734638753996	0.00339441484561708	MitoCarta3.0
P04040	Catalase(EC1.11.1.6)	CAT	0.811	0.312	0.00358437935452808	0.129272473202241	MitoCarta3.0
A0A2R8YD45;A0A2R8YGD1;O14773	Tripeptidyl-peptidase1	TPP1	0.739	0.736	0.00371049498423887	0.00373079248607054	0
A0A2R8Y6Y7;A0A2R8YDQ9;Q9P2R7	Succinate--CoAligase[ADP-forming]subunitbeta.mitochondrial(EC6.2.1.5)(ATP-specificsuccinyl-CoAsynthetasesubunitbeta)(A-SCS)(Succinyl-CoAsynthetasebeta-Achain)(SCS-betaA)	SUCLA2	-0.911	-1.618	0.00372960539058077	0.000208251721741548	MitoCarta3.0
C9JQ41;H7C525;Q4VC31	Coiled-coildomain-containingprotein58	CCDC58	-0.738	-0.928	0.00372960539058077	0.00115945969928915	MitoCarta3.0
Q9H3N1	Thioredoxin-relatedtransmembraneprotein1(Thioredoxindomain-containingprotein1)(TransmembraneTrx-relatedprotein)	TMX1	-0.947	-1.287	0.00374926491151024	0.000878211783500531	mito-interacting
C9JFM5;Q12846	Syntaxin-4(Fragment)	STX4	-1.518	-1.739	0.00379198610733006	0.00200198246214362	0
A0A0A0MRG2;E9PG40;H7C0V9;P05067	Amyloid-betaA4protein	APP	-0.59	-0.285	0.00379198610733006	0.0701152782150771	0
Q9UHD8	Septin-9(MLLseptin-likefusionproteinMSF-A)(MLLseptin-likefusionprotein)(Ovarian/Breastseptin)(Ov/Brseptin)(SeptinD1)	2023-09-09	0.689	-0.117	0.00379198610733006	0.505942167985962	0
Q9Y2Z0	ProteinSGT1homolog(Protein40-6-3)(Sgt1)(SuppressorofG2alleleofSKP1homolog)	SUGT1	0.689	-0.022	0.00379198610733006	0.909280415978157	0
O96000	NADHdehydrogenase[ubiquinone]1betasubcomplexsubunit10(ComplexI-PDSW)(CI-PDSW)(NADH-ubiquinoneoxidoreductasePDSWsubunit)	NDUFB10	-1.017	-0.902	0.00379198610733006	0.00659171720845804	MitoCarta3.0
Q9BU61	NADHdehydrogenase[ubiquinone]1alphasubcomplexassemblyfactor3	NDUFAF3	-0.685	-0.333	0.00379198610733006	0.0690685945638365	MitoCarta3.0
Q9HCC0	Methylcrotonoyl-CoAcarboxylasebetachain.mitochondrial(MCCasesubunitbeta)(EC6.4.1.4)(3-methylcrotonyl-CoAcarboxylase2)(3-methylcrotonyl-CoAcarboxylasenon-biotin-containingsubunit)(3-methylcrotonyl-CoA:carbondioxideligasesubunitbeta)	MCCC2	-1.015	-1.409	0.00379198610733006	0.000836115059640952	MitoCarta3.0
P10301	Ras-relatedproteinR-Ras(p23)	RRAS	1.179	0.327	0.00384883054366684	0.271944859484545	0
G5E9X5;Q96RQ3	Methylcrotonoyl-CoAcarboxylasesubunitalpha.mitochondrial(Methylcrotonoyl-CoenzymeAcarboxylase1(Alpha).isoformCRA_a)	MCCC1	-0.778	-0.479	0.003872647623995	0.029681243967095	MitoCarta3.0
Q9BQ95	EvolutionarilyconservedsignalingintermediateinTollpathway.mitochondrial(ProteinSITPEC)	ECSIT	-1.245	-1.115	0.003872647623995	0.00651589647295628	MitoCarta3.0
Q9NZ56	Formin-2	FMN2	0.938	-1.178	0.00390347421471865	0.00127594030957773	0
A0A0C4DGB6;H0YA55;P02768	Serumalbumin	ALB	0.878	0.815	0.00393407434019481	0.00579521692504573	0
Q9P2M7	Cingulin	CGN	-1.177	-1.626	0.00400331142150635	0.000878211783500531	0
P08574	Cytochromec1.hemeprotein.mitochondrial(ComplexIIIsubunit4)(ComplexIIIsubunitIV)(Cytochromeb-c1complexsubunit4)(Ubiquinol-cytochrome-creductasecomplexcytochromec1subunit)(Cytochromec-1)	CYC1	-0.609	-0.03	0.0040209594605934	0.860429447342867	MitoCarta3.0
Q9NRX2	39SribosomalproteinL17.mitochondrial(L17mt)(MRP-L17)(LYST-interactingprotein2)(MitochondriallargeribosomalsubunitproteinbL17m)	MRPL17	-0.996	-0.786	0.00404046586097439	0.0117725499419075	MitoCarta3.0
P15924	Desmoplakin(DP)(250/210kDaparaneoplasticpemphigusantigen)	DSP	-0.764	0.061	0.00421276961662615	0.765042773049148	0
Q9BWS9	Chitinasedomain-containingprotein1(Stabilin-1-interactingchitinase-likeprotein)(SI-CLP)	CHID1	0.668	0.82	0.00421276961662615	0.00155644359209254	0
H0Y4R1;P12268	Inosine-5'-monophosphatedehydrogenase2(Fragment)	IMPDH2	1.027	0.255	0.00421276961662615	0.332087465516349	0
Q05682	Caldesmon(CDM)	CALD1	0.757	0.541	0.00430197072135115	0.0181775862034623	0
Q9Y3I0	tRNA-splicingligaseRtcBhomolog(EC6.5.1.3)	RTCB	1.04	0.629	0.00430197072135115	0.0350031885834647	0
Q9NYU2	UDP-glucose:glycoproteinglucosyltransferase1(UGT1)(hUGT1)(EC2.4.1.-)(UDP--Glc:glycoproteinglucosyltransferase)(UDP-glucoseceramideglucosyltransferase-like1)	UGGT1	0.944	1.184	0.00432412952100855	0.00144087347119869	0
E7ESL0;J3KQY1;Q9NWU5	39SribosomalproteinL22.mitochondrial	MRPL22	-0.684	-0.606	0.00442893351049295	0.00779555909157794	MitoCarta3.0
P51991	HeterogeneousnuclearribonucleoproteinA3(hnRNPA3)	HNRNPA3	1.034	0.988	0.00445774766113038	0.00573751978309862	0
Q53TN4	Cytochromebreductase1(EC1.-.-.-)(Duodenalcytochromeb)(Ferric-chelatereductase3)	CYBRD1	1.057	0.833	0.00445774766113038	0.0127522036331952	0
P82921	28SribosomalproteinS21.mitochondrial(MRP-S21)(S21mt)(MitochondrialsmallribosomalsubunitproteinbS21m)	MRPS21	-1.469	-1.763	0.00447297476377992	0.0019467302115038	MitoCarta3.0
J3KQL8;Q9BQE5	ApolipoproteinL2	APOL2	1.159	-0.383	0.00450716550327633	0.208467103863023	mito-interacting
O15230	Lamininsubunitalpha-5(Laminin-10subunitalpha)(Laminin-11subunitalpha)(Laminin-15subunitalpha)	LAMA5	-0.822	-0.575	0.00465362234820579	0.0208481145257981	0
Q96EY8	Cob(I)yrinicacida.c-diamideadenosyltransferase.mitochondrial(EC2.5.1.17)(Cob(I)alaminadenosyltransferase)(MethylmalonicaciduriatypeBprotein)	MMAB	-1.054	-1.048	0.00469913627518478	0.00505362174083367	MitoCarta3.0
A0A087WWY6;A0A0A0MTH3;Q13418	Integrin-linkedproteinkinase(Fragment)	ILK	0.94	0.414	0.00469913627518478	0.106113838387494	0
P52758	2-iminobutanoate/2-iminopropanoatedeaminase(EC3.5.99.10)(14.5kDatranslationalinhibitorprotein)(hp14.5)(p14.5)(Heat-responsiveprotein12)(ReactiveintermediateiminedeaminaseAhomolog)(TranslationinhibitorL-PSPribonuclease)(EC3.1.-.-)(UK114antigenhomolog)	RIDA	-1.623	-1.204	0.00483852341271746	0.0172097350057209	MitoCarta3.0
P22830	Ferrochelatase.mitochondrial(EC4.99.1.1)(Hemesynthase)(Protohemeferro-lyase)	FECH	-1.165	-0.813	0.00497230865138893	0.0220389093955444	MitoCarta3.0
A6NJ78	Probablemethyltransferase-likeprotein15(EC2.1.1.-)(Methyltransferase5domain-containingprotein1)	METTL15	-1.016	-0.618	0.00497230865138893	0.0380783011244658	MitoCarta3.0
P68371	Tubulinbeta-4Bchain(Tubulinbeta-2chain)(Tubulinbeta-2Cchain)	TUBB4B	0.791	0.612	0.00497230865138893	0.0150804988259914	0
P30101	Proteindisulfide-isomeraseA3(EC5.3.4.1)(58kDaglucose-regulatedprotein)(58kDamicrosomalprotein)(p58)(DisulfideisomeraseER-60)(Endoplasmicreticulumresidentprotein57)(ERprotein57)(ERp57)(Endoplasmicreticulumresidentprotein60)(ERprotein60)(ERp60)	PDIA3	0.576	0.36	0.00497230865138893	0.034713241497142	0
E9PB51;Q9BQ04;Q9BWF3	RNA-bindingprotein4(Fragment)	RBM4	1.919	1.714	0.00497230865138893	0.00840519309444057	0
P10176;U3KQK5	Cytochromecoxidasesubunit8A.mitochondrial(CytochromecoxidasepolypeptideVIII-liver/heart)(Cytochromecoxidasesubunit8-2)	COX8A	-4.182	-3.004	0.00499033572820509	0.0200351429410946	MitoCarta3.0
Q9Y2Q9	28SribosomalproteinS28.mitochondrial(MRP-S28)(S28mt)(28SribosomalproteinS35.mitochondrial)(MRP-S35)(S35mt)(MitochondrialsmallribosomalsubunitproteinbS1m)	MRPS28	-0.665	-0.617	0.00500091458133611	0.00711731706769114	MitoCarta3.0
Q9Y3B7	39SribosomalproteinL11.mitochondrial(L11mt)(MRP-L11)(MitochondriallargeribosomalsubunitproteinuL11m)	MRPL11	-0.775	-0.786	0.00500091458133611	0.00497060809338698	MitoCarta3.0
Q96KR6	ProteinFAM210B.mitochondrial	FAM210B	1.742	1.641	0.00500091458133611	0.00671123558589342	MitoCarta3.0
Q5QPE7;Q9BQP7	Mitochondrialgenomemaintenanceexonuclease1	MGME1	-0.747	0.06	0.0050135279542344	0.775847513245405	MitoCarta3.0
O95613	Pericentrin(Kendrin)(Pericentrin-B)	PCNT	-1.295	-1.298	0.00511994532762806	0.00533132706789588	0
A0A2R8Y7R2;E9PFT6;P02042;P68871	Hemoglobinsubunitbeta	HBB	1.042	0.516	0.0051284195857847	0.0816142334658309	0
Q01650	Largeneutralaminoacidstransportersmallsubunit1(4F2lightchain)(4F2LC)(4F2LC)(CD98lightchain)(IntegralmembraneproteinE16)(L-typeaminoacidtransporter1)(hLAT1)(Solutecarrierfamily7member5)(y+systemcationicaminoacidtransporter)	SLC7A5	1.159	-0.678	0.0051851785356333	0.046086415877164	0
O43390	HeterogeneousnuclearribonucleoproteinR(hnRNPR)	HNRNPR	0.85	0.213	0.0051851785356333	0.347951764073541	0
D3YTB5;H7C224;H7C2I6;P51617	Interleukin-1receptor-associatedkinase1	IRAK1	1.328	0.936	0.00522209984770863	0.0227062604629088	0
Q8NE62	Cholinedehydrogenase.mitochondrial(CDH)(CHD)(EC1.1.99.1)	CHDH	-0.942	-0.127	0.00522209984770863	0.627926054532475	MitoCarta3.0
Q99538	Legumain(EC3.4.22.34)(Asparaginylendopeptidase)(Protease.cysteine1)	LGMN	-1.399	-2.372	0.00522209984770863	0.000409450512266016	0
A0A087WYW6;Q96A33	Coiled-coildomain-containingprotein47	CCDC47	-0.695	-0.949	0.00522396455349718	0.00115945969928915	0
F8W6I7;P09651	HeterogeneousnuclearribonucleoproteinA1	HNRNPA1	0.621	0.436	0.00529843469187971	0.0234961401288452	0
A0A1B0GU58;A0A1B0GUX9;A0A1B0GWA1;A0A1B0GWI4;P05165	Propionyl-CoAcarboxylasealphachain.mitochondrial(Fragment)	PCCA	-0.582	-1.098	0.00533670634681687	0.00024591057725171	MitoCarta3.0
Q9BW92	Threonine--tRNAligase.mitochondrial(EC6.1.1.3)(Threonyl-tRNAsynthetase)(ThrRS)(Threonyl-tRNAsynthetase-like1)	TARS2	-0.779	-0.343	0.00538045085023331	0.116156978986784	MitoCarta3.0
Q53H12	Acylglycerolkinase.mitochondrial(hAGK)(EC2.7.1.107)(EC2.7.1.94)(Multiplesubstratelipidkinase)(HsMuLK)(MuLK)(Multi-substratelipidkinase)	AGK	-0.553	-0.561	0.00539988435269759	0.0054064945550229	MitoCarta3.0
Q13151	HeterogeneousnuclearribonucleoproteinA0(hnRNPA0)	HNRNPA0	1.138	0.52	0.00551868943666543	0.106631712410247	0
A0A0A0MQX8;C9JP00;Q9NR56	Muscleblind-likeprotein1	MBNL1	1.31	0.855	0.005568456625017	0.0328887794161193	0
O00232	26Sproteasomenon-ATPaseregulatorysubunit12(26SproteasomeregulatorysubunitRPN5)(26Sproteasomeregulatorysubunitp55)	PSMD12	1.581	1.22	0.00561971895693279	0.017140388163931	0
Q5TAQ0;Q9BRT2;V5IRT4	Ubiquinol-cytochrome-creductasecomplexassemblyfactor2	UQCC2	-0.926	-1.06	0.00571166100555041	0.0031642074932335	MitoCarta3.0
Q9UGM6	Tryptophan--tRNAligase.mitochondrial(EC6.1.1.2)((Mt)TrpRS)(Tryptophanyl-tRNAsynthetase)(TrpRS)	WARS2	-1.206	-0.679	0.00571166100555041	0.0573897211330954	MitoCarta3.0
Q4U2R6	39SribosomalproteinL51.mitochondrial(L51mt)(MRP-L51)(MitochondriallargeribosomalsubunitproteinmL51)(bMRP-64)(bMRP64)	MRPL51	-1.087	-0.965	0.00572658401453119	0.0102136070715451	MitoCarta3.0
Q9NS18	Glutaredoxin-2.mitochondrial	GLRX2	-1.387	-1.128	0.00573473764102138	0.014289717449186	MitoCarta3.0
C9J3N8;P04792	Heatshockproteinbeta-1	HSPB1	-4.323	1.155	0.00574155633130219	0.332790093291881	0
P56378	6.8kDamitochondrialproteolipid	MP68	-0.963	-0.918	0.00580532600315881	0.00748089168823975	MitoCarta3.0
F5GXJ1;F5H5N1;O75251	NADHdehydrogenase[ubiquinone]iron-sulfurprotein7.mitochondrial	NDUFS7	-1.615	-1.356	0.00583615125253851	0.0128364248319207	MitoCarta3.0
O75616	GTPaseEra.mitochondrial(H-ERA)(hERA)(ConservedERA-likeGTPase)(CEGA)(ERA-W)(ERA-likeprotein1)	ERAL1	-0.65	-0.76	0.00591686333922773	0.0030041203499589	MitoCarta3.0
O00330	PyruvatedehydrogenaseproteinXcomponent.mitochondrial(Dihydrolipoamidedehydrogenase-bindingproteinofpyruvatedehydrogenasecomplex)(E3-bindingprotein)(E3BP)(Lipoyl-containingpyruvatedehydrogenasecomplexcomponentX)(proX)	PDHX	-0.632	-0.74	0.00591686333922773	0.00298945807231199	MitoCarta3.0
E9PM69;P17980;R4GNH3	26Sproteasomeregulatorysubunit6A	PSMC3	0.934	0.408	0.00600117337925498	0.128586632109446	0
A8K878;P55145	Mesencephalicastrocyte-derivedneurotrophicfactor(cDNAFLJ77177.highlysimilartoHomosapiensarginine-rich.mutatedinearlystagetumors(ARMET).mRNA)	MANF	0.592	0.455	0.00604633695725428	0.0186151842610002	0
Q8IWY4	Signalpeptide.CUBandEGF-likedomain-containingprotein1	SCUBE1	-2.013	-1.383	0.00608463761543853	0.0295016344907691	0
D6RC77;D6RCD1;D6RCQ8;D6RF77;O95394	Phosphoacetylglucosaminemutase(Fragment)	PGM3	1.059	1.038	0.00608463761543853	0.0069916596246565	0
Q5BJF6	Outerdensefiberprotein2(Cenexin)(Outerdensefiberofspermtailsprotein2)	ODF2	-0.916	-0.501	0.00608463761543853	0.0678082393226038	0
Q32P28	Prolyl3-hydroxylase1(EC1.14.11.7)(Growthsuppressor1)(Leucine-andproline-enrichedproteoglycan1)(Leprecan-1)	P3H1	0.56	0.488	0.00610786888031391	0.0117520495483483	0
H0YF29;Q6P1X6	UPF0598proteinC8orf82(Fragment)	C8orf82	-1.507	0.594	0.00613708810757669	0.167669461686126	MitoCarta3.0
A0A0J9YWY6;O95425	Supervillin(Fragment)	SVIL	-2.77	-2.382	0.00621065098828119	0.0124980885987801	0
O43765	Smallglutamine-richtetratricopeptiderepeat-containingproteinalpha(Alpha-SGT)(Vpu-bindingprotein)(UBP)	SGTA	1.322	0.372	0.00621065098828119	0.319383662315775	0
Q96A35	39SribosomalproteinL24.mitochondrial(L24mt)(MRP-L24)(MitochondriallargeribosomalsubunitproteinuL24m)	MRPL24	-0.824	-0.665	0.00621065098828119	0.0160724163236213	MitoCarta3.0
Q9NR12	PDZandLIMdomainprotein7(LIMmineralizationprotein)(LMP)(Proteinenigma)	PDLIM7	1.422	0.801	0.00624571705639463	0.0625992691026786	0
J3QLS3;J3QQS1;Q9Y2R9	28SribosomalproteinS7.mitochondrial	MRPS7	-0.902	-1.077	0.00639572155203966	0.00298945807231199	MitoCarta3.0
Q08211	ATP-dependentRNAhelicaseA(EC3.6.4.13)(DEAHboxprotein9)(DExH-boxhelicase9)(Leukophysin)(LKP)(NuclearDNAhelicaseII)(NDHII)(RNAhelicaseA)	DHX9	0.934	0.356	0.00656613979230871	0.185325810387474	0
P51116	FragileXmentalretardationsyndrome-relatedprotein2	FXR2	0.752	-0.358	0.00656613979230871	0.106631712410247	0
F8VPD4;P27708	CADprotein	CAD	0.778	0.529	0.00656613979230871	0.0328887794161193	0
C9J5G3;F5H5G1;H3BLU2;Q13449	Limbicsystem-associatedmembraneprotein(Fragment)	LSAMP	3.194	-0.231	0.00656613979230871	0.814642438632269	0
A0A087X0K9;G3V1L9;G5E9E7;Q07157	TightjunctionproteinZO-1	TJP1	-0.619	-0.683	0.00657892242509457	0.00450531255922133	0
Q9HD33	39SribosomalproteinL47.mitochondrial(L47mt)(MRP-L47)(MitochondriallargeribosomalsubunitproteinuL29m)(Nasopharyngealcarcinomametastasis-relatedprotein1)	MRPL47	-0.698	-0.537	0.00662484869775204	0.0202999818369236	MitoCarta3.0
Q5TDF0;Q9BSD7	Cancer-relatednucleoside-triphosphatase(Chromosome1openreadingframe57.isoformCRA_a)	NTPCR	-0.684	-0.581	0.00694847197117785	0.0142395605882855	0
P63313	Thymosinbeta-10	TMSB10	1.053	1.605	0.0069658921998559	0.000999859409676963	0
B5MCX3;Q15019	Septin-2	2023-09-02	0.594	-0.052	0.0069658921998559	0.774239330980146	0
A8MT40;H3BQG3;Q8NCN5	Pyruvatedehydrogenasephosphataseregulatorysubunit.mitochondrial	PDPR	1.255	1.977	0.0069719840264216	0.000878211783500531	MitoCarta3.0
P84095	Rho-relatedGTP-bindingproteinRhoG	RHOG	0.759	0.394	0.0069719840264216	0.0875104358174017	0
O00411	DNA-directedRNApolymerase.mitochondrial(MtRPOL)(EC2.7.7.6)	POLRMT	-0.546	0.328	0.00700586117560452	0.0547538659511288	MitoCarta3.0
O15235	28SribosomalproteinS12.mitochondrial(MRP-S12)(S12mt)(MT-RPS12)(MitochondrialsmallribosomalsubunitproteinuS12m)	MRPS12	-1.014	-1.593	0.00700960641703889	0.000895181122885641	MitoCarta3.0
Q9Y676	28SribosomalproteinS18b.mitochondrial(MRP-S18-b)(Mrps18-b)(S18mt-b)(28SribosomalproteinS18-2.mitochondrial)(MRP-S18-2)(MitochondrialsmallribosomalsubunitproteinbS18b)(MitochondrialsmallribosomalsubunitproteinmS40)	MRPS18B	-0.904	-1.041	0.00718096858770993	0.0039987099101453	MitoCarta3.0
A0A087WUT6;O60841	Eukaryotictranslationinitiationfactor5B	EIF5B	2.84	2.03	0.00740338426970492	0.0298119646816237	0
O00115	Deoxyribonuclease-2-alpha(EC3.1.22.1)(AcidDNase)(DeoxyribonucleaseIIalpha)(DNaseIIalpha)(LysosomalDNaseII)(R31240_2)	DNASE2	0.757	0.031	0.00740338426970492	0.900204889590137	0
P49321	Nuclearautoantigenicspermprotein(NASP)	NASP	1.128	0.7	0.00741052138444956	0.0512135502009669	0
P54819	Adenylatekinase2.mitochondrial(AK2)(EC2.7.4.3)(ATP-AMPtransphosphorylase2)(ATP:AMPphosphotransferase)(Adenylatemonophosphatekinase)[Cleavedinto:Adenylatekinase2.mitochondrial.N-terminallyprocessed]	AK2	-0.671	-0.509	0.00754859127111056	0.0237342896808246	MitoCarta3.0
Q16181	Septin-7(CDC10proteinhomolog)	2023-09-07	0.712	0.019	0.00781464103390913	0.92889062107044	0
P14866	HeterogeneousnuclearribonucleoproteinL(hnRNPL)	HNRNPL	1.112	0.57	0.00793098810270855	0.0972063775297635	0
K7EQQ1;O96005	Cleftlipandpalatetransmembraneprotein1(Fragment)	CLPTM1	0.738	0.052	0.00825347086543301	0.827754810956036	0
A0A087WUQ6;P07203	Glutathioneperoxidase	GPX1	-0.612	0.262	0.00843809102763746	0.162353683498819	MitoCarta3.0
O60220	MitochondrialimportinnermembranetranslocasesubunitTim8A(Deafnessdystoniaprotein1)(X-linkeddeafnessdystoniaprotein)	TIMM8A	-0.903	-0.487	0.00843809102763746	0.0871196777734	MitoCarta3.0
P68104;Q5VTE0	Elongationfactor1-alpha1(EF-1-alpha-1)(ElongationfactorTu)(EF-Tu)(Eukaryoticelongationfactor1A-1)(eEF1A-1)(Leukocytereceptorclustermember7)	EEF1A1	0.63	0.254	0.00855338167291881	0.185325810387474	0
A0A0C4DFL7;H7C0D0;Q16850	Lanosterol14-alphademethylase	CYP51A1	-1.563	0.271	0.00860872551442662	0.576992087370378	0
Q6P1L8	39SribosomalproteinL14.mitochondrial(L14mt)(MRP-L14)(39SribosomalproteinL32.mitochondrial)(L32mt)(MRP-L32)(MitochondriallargeribosomalsubunitproteinuL14m)	MRPL14	-1.272	-1.163	0.00864607204441587	0.0127626231824768	MitoCarta3.0
A0A0G2JHC2;Q6NYC8	PPP1R18(Phostensin)	PPP1R18	1.05	0.194	0.00872073358129653	0.551715558642839	0
Q92665	28SribosomalproteinS31.mitochondrial(MRP-S31)(S31mt)(Imogen38)(MitochondrialsmallribosomalsubunitproteinmS31)	MRPS31	-0.724	-1.118	0.00873349716073164	0.00114476158989956	MitoCarta3.0
P13995	Bifunctionalmethylenetetrahydrofolatedehydrogenase/cyclohydrolase.mitochondrial[Includes:NAD-dependentmethylenetetrahydrofolatedehydrogenase(EC1.5.1.15);Methenyltetrahydrofolatecyclohydrolase(EC3.5.4.9)]	MTHFD2	0.668	0.922	0.00878756288337783	0.00201535043134066	MitoCarta3.0
P06280	Alpha-galactosidaseA(EC3.2.1.22)(Alpha-D-galactosidaseA)(Alpha-D-galactosidegalactohydrolase)(Melibiase)(Agalsidase)	GLA	-0.912	-0.792	0.0088935862186073	0.0160724163236213	0
H0Y4Y4;Q96C19	EF-handdomain-containingproteinD2(Fragment)	EFHD2	1.608	1.232	0.0089514834084018	0.0265569890978212	0
I3NI32;Q02127	Dihydroorotatedehydrogenase(quinone).mitochondrial(DHOdehase)(EC1.3.5.2)	DHODH	0.517	0.612	0.0090185902090246	0.00441959010311597	MitoCarta3.0
Q9BRS8	La-relatedprotein6(Acheron)(Achn)(Laribonucleoproteindomainfamilymember6)	LARP6	1.228	0.358	0.0090296035911682	0.337435220868928	0
E7ER77;Q7Z2K6	Endoplasmicreticulummetallopeptidase1	ERMP1	-1.284	-0.794	0.0090296035911682	0.0595276994749162	0
B5MBW9;Q8WYQ3	Coiled-coil-helix-coiled-coil-helixdomain-containingprotein10.mitochondrial	CHCHD10	0.862	1.046	0.00909170009744399	0.00395485045092028	MitoCarta3.0
Q8IVM0	Coiled-coildomain-containingprotein50(ProteinYmer)	CCDC50	-2.183	-2.044	0.00909170009744399	0.012263189429419	0
P30084	Enoyl-CoAhydratase.mitochondrial(EC4.2.1.17)(Enoyl-CoAhydratase1)(Short-chainenoyl-CoAhydratase)(SCEH)	ECHS1	-0.536	0.058	0.00919299126348767	0.740198044893395	MitoCarta3.0
F6WQW2;P43487	Ran-specificGTPase-activatingprotein	RANBP1	0.701	0.073	0.00919299126348767	0.749799669610545	0
Q8WWV3	Reticulon-4-interactingprotein1.mitochondrial(NOGO-interactingmitochondrialprotein)	RTN4IP1	-1.004	-0.9	0.00927904928325717	0.0148077008493264	MitoCarta3.0
Q9NQZ5	StAR-relatedlipidtransferprotein7.mitochondrial(Gestationaltrophoblastictumorprotein1)(STARTdomain-containingprotein7)(StARD7)	STARD7	0.936	1.373	0.00928060634070756	0.00157534165062497	MitoCarta3.0
Q15181	Inorganicpyrophosphatase(EC3.6.1.1)(Pyrophosphatephospho-hydrolase)(PPase)	PPA1	0.548	0.451	0.00928060634070756	0.0208150148387022	0
P22626	HeterogeneousnuclearribonucleoproteinsA2/B1(hnRNPA2/B1)	HNRNPA2B1	0.694	0.38	0.00928060634070756	0.0897986707619586	0
P30153	Serine/threonine-proteinphosphatase2A65kDaregulatorysubunitAalphaisoform(Mediumtumorantigen-associated61kDaprotein)(PP2AsubunitAisoformPR65-alpha)(PP2AsubunitAisoformR1-alpha)	PPP2R1A	0.884	0.612	0.00928060634070756	0.0407814648131634	0
Q8IXI1	MitochondrialRhoGTPase2(MIRO-2)(hMiro-2)(EC3.6.5.-)(RashomologgenefamilymemberT2)	RHOT2	0.501	-0.007	0.00928060634070756	0.967647587818804	MitoCarta3.0
Q9H0H5	RacGTPase-activatingprotein1(MalegermcellRacGap)(MgcRacGAP)(ProteinCYK4homolog)(CYK4)(HsCYK-4)	RACGAP1	-0.943	-0.511	0.00928060634070756	0.0922666227633807	0
Q14320	ProteinFAM50A(ProteinHXC-26)(ProteinXAP-5)	FAM50A	1.084	0.415	0.00928060634070756	0.218746128383588	0
Q7L592	ProteinargininemethyltransferaseNDUFAF7.mitochondrial(EC2.1.1.320)(NADHdehydrogenase[ubiquinone]complexI.assemblyfactor7)(ProteinmidAhomolog)	NDUFAF7	0.723	0.627	0.00928060634070756	0.017140388163931	MitoCarta3.0
H7BYH4;P00441	Superoxidedismutase[Cu-Zn](EC1.15.1.1)	SOD1	-0.66	-0.584	0.00945941249021157	0.016100055625176	MitoCarta3.0
Q07812	ApoptosisregulatorBAX(Bcl-2-likeprotein4)(Bcl2-L-4)	BAX	-0.573	-0.485	0.00957673635453526	0.0193167377957211	MitoCarta3.0
H0YA04;Q96RT1	Erbin(Fragment)	ERBIN	0.985	0.272	0.00959319902517159	0.371682802682316	0
P14618	PyruvatekinasePKM(EC2.7.1.40)(Cytosolicthyroidhormone-bindingprotein)(CTHBP)(Opa-interactingprotein3)(OIP-3)(Pyruvatekinase2/3)(Pyruvatekinasemuscleisozyme)(Thyroidhormone-bindingprotein1)(THBP1)(TumorM2-PK)(p58)	PKM	0.476	0.613	0.00981851467651025	0.00319906601139077	0
H0YCY6;I3L252;Q3LXA3	Triokinase/FMNcyclase(Fragment)	TKFC	-1.525	-0.192	0.00986869009595267	0.704126912691404	0
P37802	Transgelin-2(EpididymistissueproteinLi7e)(SM22-alphahomolog)	TAGLN2	0.666	0.382	0.00997360517490946	0.0827147265256873	0
E9PGN6;Q9UI43	rRNAmethyltransferase2.mitochondrial	MRM2	-1.16	-1.328	0.00997360517490946	0.00590759751189366	MitoCarta3.0
A0A1W2PPS1;Q00839	HeterogeneousnuclearribonucleoproteinU	HNRNPU	1.207	0.498	0.00997360517490946	0.191179336258897	0
P27797	Calreticulin(CRP55)(Calregulin)(Endoplasmicreticulumresidentprotein60)(ERp60)(HACBP)(grp60)	CALR	0.947	0.526	0.00999759846923807	0.0904553430082055	0
O75083	WDrepeat-containingprotein1(Actin-interactingprotein1)(AIP1)(NORI-1)	WDR1	1.345	1.181	0.0100959231378295	0.0175123325360437	0
Q9UMX5	Neudesin(Cellimmortalization-relatedprotein2)(Neuron-derivedneurotrophicfactor)(ProteinGIG47)(Secretedproteinofunknownfunction)(SPUFprotein)	NENF	0.7	0.07	0.010273904688102	0.764408405910313	0
Q10471	PolypeptideN-acetylgalactosaminyltransferase2(EC2.4.1.41)(PolypeptideGalNActransferase2)(GalNAc-T2)(pp-GaNTase2)(Protein-UDPacetylgalactosaminyltransferase2)(UDP-GalNAc:polypeptideN-acetylgalactosaminyltransferase2)[Cleavedinto:PolypeptideN-acetylgalactosaminyltransferase2solubleform]	GALNT2	0.729	0.762	0.010273904688102	0.00890385942473709	0
A0A0D9SFJ1;Q9Y2Z9	CoenzymeQ6homolog.monooxygenase(Yeast).isoformCRA_a(UbiquinonebiosynthesismonooxygenaseCOQ6.mitochondrial)	COQ6	-0.556	-0.313	0.010273904688102	0.0888523786016296	MitoCarta3.0
P06744	Glucose-6-phosphateisomerase(GPI)(EC5.3.1.9)(Autocrinemotilityfactor)(AMF)(Neuroleukin)(NLK)(Phosphoglucoseisomerase)(PGI)(Phosphohexoseisomerase)(PHI)(Spermantigen36)(SA-36)	GPI	0.504	0.835	0.0103456398275246	0.00102794343277127	mito-interacting
P23919	Thymidylatekinase(EC2.7.4.9)(dTMPkinase)	DTYMK	-0.511	-0.695	0.0106865155963998	0.00280143058203325	MitoCarta3.0
O95881	Thioredoxindomain-containingprotein12(EC1.8.4.2)(Endoplasmicreticulumresidentprotein18)(ERprotein18)(ERp18)(Endoplasmicreticulumresidentprotein19)(ERprotein19)(ERp19)(Thioredoxin-likeproteinp19)(hTLP19)	TXNDC12	1.04	0.327	0.0110555506581763	0.325372147525424	0
H7C2L4;P62995	Transformer-2proteinhomologbeta(Fragment)	TRA2B	0.693	0.677	0.0113684711371354	0.0126449725477118	0
F6TB26;Q5SZR4;Q9Y2W6	TudorandKHdomain-containingprotein	TDRKH	-0.484	-0.091	0.0113684711371354	0.568925196177607	MitoCarta3.0
K7ELF1;K7ELQ0;K7ES61;Q9BYD3;X6RAY8	39SribosomalproteinL4.mitochondrial(Fragment)	MRPL4	-0.8	-0.37	0.0113684711371354	0.159697343827931	MitoCarta3.0
P16403	HistoneH1.2(HistoneH1c)(HistoneH1d)(HistoneH1s-1)	HIST1H1C	-0.748	-0.436	0.0114254926485644	0.0852761827207912	0
Q15233	Non-POUdomain-containingoctamer-bindingprotein(NonOprotein)(54kDanuclearRNA-andDNA-bindingprotein)(55kDanuclearprotein)(DNA-bindingp52/p100complex.52kDasubunit)(NMT55)(p54(nrb))(p54nrb)	NONO	0.743	0.41	0.0114803250201829	0.100211027646505	0
H3BTB7;Q5JPH6	Probableglutamate--tRNAligase.mitochondrial	EARS2	-1.701	-3.106	0.0119806561597862	0.000767102174876408	MitoCarta3.0
H0Y8Y3;H0YBI4;Q96HC4	PDZandLIMdomainprotein5(Fragment)	PDLIM5	1.387	0.622	0.0119806561597862	0.173092871650991	0
Q8N1G4	Leucine-richrepeat-containingprotein47	LRRC47	0.737	0.076	0.0121924392324352	0.764469072371349	0
Q9Y696	Chlorideintracellularchannelprotein4(Intracellularchlorideionchannelproteinp64H1)	CLIC4	1.108	1.189	0.0121924392324352	0.00918336343281775	0
Q9NVS2	39SribosomalproteinS18a.mitochondrial(MRP-S18-a)(Mrps18a)(S18mt-a)(39SribosomalproteinS18-3.mitochondrial)(MRP-S18-3)(MitochondriallargeribosomalsubunitproteinbS18a)(MitochondriallargeribosomalsubunitproteinmL66)	MRPS18A	-0.938	-0.92	0.0122233782956642	0.0132525527227187	MitoCarta3.0
Q56VL3	OCIAdomain-containingprotein2(Ovariancarcinomaimmunoreactiveantigen-likeprotein)	OCIAD2	0.68	0.843	0.0122233782956642	0.00501790726384004	MitoCarta3.0
Q15185	ProstaglandinEsynthase3(EC5.3.99.3)(CytosolicprostaglandinE2synthase)(cPGES)(Hsp90co-chaperone)(Progesteronereceptorcomplexp23)(Telomerase-bindingproteinp23)	PTGES3	0.531	0.388	0.012285512869052	0.0415817871333262	0
Q9NQE9	Histidinetriadnucleotide-bindingprotein3(HINT-3)(EC3.-.-.-)	HINT3	0.654	0.394	0.012285512869052	0.0821189152267248	MitoCarta3.0
Q9NRV9	Heme-bindingprotein1(p22HBP)	HEBP1	0.652	0.579	0.012285512869052	0.0195943736067603	MitoCarta3.0
B3KQ30;B4DNC9;F5H5N2;Q9H1K1	Iron-sulfurclusterassemblyenzymeISCU.mitochondrial(cDNAFLJ32689fis.cloneTESTI2000207.highlysimilartoNifU-likeN-terminaldomain-containingprotein.mitochondrial)	ISCU	-1.319	-0.785	0.0127673757767425	0.0862870984547603	MitoCarta3.0
I3L387;P53350	Serine/threonine-proteinkinasePLK1	PLK1	-1.29	-1.045	0.0127673757767425	0.0295016344907691	0
P46060	RanGTPase-activatingprotein1(RanGAP1)	RANGAP1	-0.628	0.939	0.0129935294930395	0.00212761864951523	0
D6R9D3;D6R9T0;D6RAM1;D6RBM0;D6RDL0;D6RDU3;D6RF17;D6RFM3;D6RIH9;D6RIT2;D6RIU0;D6RJ04;E5RGV0;E7EN40;E7EQJ0;E9PCY7;G8JLB6;P31943	HeterogeneousnuclearribonucleoproteinH	HNRNPH1	0.904	0.393	0.0131870618328352	0.194354689010076	0
Q86XL3	AnkyrinrepeatandLEMdomain-containingprotein2(LEMdomain-containingprotein4)	ANKLE2	-0.748	-1.295	0.0132447758182609	0.0010397273559683	0
C9J0J7;G5E9Q6	Profilin	PFN2	0.925	1.037	0.013336722552842	0.00840035642650702	0
Q8NBS9	Thioredoxindomain-containingprotein5(Endoplasmicreticulumresidentprotein46)(ERprotein46)(ERp46)(Thioredoxin-likeproteinp46)	TXNDC5	0.595	-0.045	0.0133535980290757	0.832391923581401	0
J3KRP2;J3QQM1;J3QSA9;P62195	26Sproteasomeregulatorysubunit8(Fragment)	PSMC5	1.454	0.758	0.0135350500080066	0.129272473202241	0
P00492	Hypoxanthine-guaninephosphoribosyltransferase(HGPRT)(HGPRTase)(EC2.4.2.8)	HPRT1	1.924	1.01	0.0136258000188828	0.128209892746329	0
F5GZS6;J3KPF3;P08195	4F2cell-surfaceantigenheavychain	SLC3A2	0.816	0.156	0.0136258000188828	0.581254596668098	0
P22033	Methylmalonyl-CoAmutase.mitochondrial(MCM)(EC5.4.99.2)(Methylmalonyl-CoAisomerase)	MUT	-0.804	-0.346	0.0137279725969146	0.203312137236691	MitoCarta3.0
A0A087WZX2;O95139	NADHdehydrogenase[ubiquinone]1betasubcomplexsubunit6	NDUFB6	-0.747	-0.801	0.0137851751744194	0.010587369352463	MitoCarta3.0
A0A024R4M0;P46781	40SribosomalproteinS9(RibosomalproteinS9.isoformCRA_a)	RPS9	0.584	0.454	0.0137851751744194	0.0364466862326204	0
Q9BSH4	Translationalactivatorofcytochromecoxidase1(Coiled-coildomain-containingprotein44)(Translationalactivatorofmitochondrially-encodedcytochromecoxidaseI)	TACO1	-0.506	-0.536	0.0140721340158364	0.0112921760261058	MitoCarta3.0
O60783	28SribosomalproteinS14.mitochondrial(MRP-S14)(S14mt)(MitochondrialsmallribosomalsubunitproteinuS14m)	MRPS14	-1.418	-1.607	0.0140721340158364	0.00840519309444057	MitoCarta3.0
A0A087WYF7;Q6UXV4	MICOScomplexsubunit	APOOL	0.709	0.38	0.0140721340158364	0.123346337178968	MitoCarta3.0
Q9NYJ1	Cytochromecoxidaseassemblyfactor4homolog.mitochondrial(Coiled-coil-helix-coiled-coil-helixdomain-containingprotein8)(E2-inducedgene2protein)	COA4	-0.93	-0.44	0.0140821528422512	0.167788480804632	MitoCarta3.0
J3KP15;J3QL05;Q01130;Q9BRL6	Serine/arginine-rich-splicingfactor2(Fragment)	SRSF2	1.878	1.609	0.0143335647138566	0.0262935296307025	0
Q15758	NeutralaminoacidtransporterB(0)(ATB(0))(BaboonM7virusreceptor)(RD114/simiantypeDretrovirusreceptor)(Sodium-dependentneutralaminoacidtransportertype2)(Solutecarrierfamily1member5)	SLC1A5	0.631	-0.335	0.0146637644663926	0.129272473202241	0
O95302	Peptidyl-prolylcis-transisomeraseFKBP9(PPIaseFKBP9)(EC5.2.1.8)(63kDaFK506-bindingprotein)(63kDaFKBP)(FKBP-63)(FK506-bindingprotein9)(FKBP-9)(Rotamase)	FKBP9	0.655	-0.134	0.014942004370925	0.560350450801005	0
G5E972;H0YJH7;P42166;P42167	Lamina-associatedpolypeptide2.isoformsbeta/gamma(Thymopoietin.isoformCRA_d)	TMPO	-1.087	-1.113	0.014942004370925	0.0134210188346639	0
P15880	40SribosomalproteinS2(40SribosomalproteinS4)(ProteinLLRep3)(SmallribosomalsubunitproteinuS5)	RPS2	0.532	0.498	0.0153200017910237	0.0193167377957211	0
P82933	28SribosomalproteinS9.mitochondrial(MRP-S9)(S9mt)(MitochondrialsmallribosomalsubunitproteinuS9m)	MRPS9	-0.524	-0.506	0.0153689827186928	0.0172260715378755	MitoCarta3.0
J3QLI9;P62314	SmallnuclearribonucleoproteinSmD1	SNRPD1	0.542	0.587	0.0154984192980338	0.0111947600296178	0
Q9BR76	Coronin-1B(Coronin-2)	CORO1B	0.793	0.509	0.0155338820345412	0.0791391087838741	0
P39023	60SribosomalproteinL3(HIV-1TARRNA-bindingproteinB)(TARBP-B)(LargeribosomalsubunitproteinuL3)	RPL3	0.676	0.33	0.0155338820345412	0.164634490169386	0
P40429	60SribosomalproteinL13a(23kDahighlybasicprotein)(LargeribosomalsubunitproteinuL13)	RPL13A	0.734	0.27	0.0155338820345412	0.288349088753219	0
Q92896	Golgiapparatusprotein1(CFR-1)(Cysteine-richfibroblastgrowthfactorreceptor)(E-selectinligand1)(ESL-1)(GolgisialoglycoproteinMG-160)	GLG1	0.554	0.397	0.0155338820345412	0.0547538659511288	0
Q15102	Platelet-activatingfactoracetylhydrolaseIBsubunitgamma(EC3.1.1.47)(PAFacetylhydrolase29kDasubunit)(PAF-AH29kDasubunit)(PAF-AHsubunitgamma)(PAFAHsubunitgamma)	PAFAH1B3	0.747	-0.029	0.0157999914732402	0.913193865937233	0
A0A0A0MSA9;A0A0C4DG49;P15151	Poliovirusreceptor	PVR	0.564	-0.11	0.0162407505024541	0.588665671036875	0
Q8TAA5	GrpEproteinhomolog2.mitochondrial(Mt-GrpE#2)	GRPEL2	0.786	1.136	0.0162407505024541	0.0031745799482989	MitoCarta3.0
Q04760	Lactoylglutathionelyase(EC4.4.1.5)(Aldoketomutase)(GlyoxalaseI)(GlxI)(Ketone-aldehydemutase)(Methylglyoxalase)(S-D-lactoylglutathionemethylglyoxallyase)	GLO1	0.523	0.374	0.0163102086104735	0.0566961780385373	0
Q5TF45;Q9UGC7;X6RKB4	Peptidechainreleasefactor1-like.mitochondrial(Fragment)	MTRF1L	-2.199	-2.175	0.0163576787265673	0.0165966795348595	MitoCarta3.0
O75394	39SribosomalproteinL33.mitochondrial(L33mt)(MRP-L33)(MitochondriallargeribosomalsubunitproteinbL33m)	MRPL33	-1.212	-0.905	0.0166561552225346	0.0500604111132611	MitoCarta3.0
K7ESC6;O60262	Guaninenucleotide-bindingproteinG(I)/G(S)/G(O)subunitgamma-7	GNG7	0.891	0.421	0.0168652812614608	0.183919193755657	0
H3BRC0;H3BSJ5;O75208	UbiquinonebiosynthesisproteinCOQ9.mitochondrial	COQ9	-1.302	-1.648	0.0169116236355737	0.00614772093113107	MitoCarta3.0
B7Z645;O60506	Synaptotagminbinding.cytoplasmicRNAinteractingprotein.isoformCRA_b(cDNAFLJ50849.highlysimilartoHeterogeneousnuclearribonucleoproteinQ)	SYNCRIP	0.645	0.254	0.0171215095841954	0.266241253546662	0
A0A1C7CYX9;Q16555	Dihydropyrimidinase-relatedprotein2	DPYSL2	0.465	0.53	0.0171567289681259	0.0100119907157881	0
P13804	Electrontransferflavoproteinsubunitalpha.mitochondrial(Alpha-ETF)	ETFA	-0.421	-0.492	0.0171796397854781	0.00890385942473709	MitoCarta3.0
H7C1K0;H7C3A1;Q9BXP5	SerrateRNAeffectormoleculehomolog(Fragment)	SRRT	1.008	0.949	0.0171796397854781	0.0208844590052218	0
Q9C005	Proteindpy-30homolog(Dpy-30-likeprotein)(Dpy-30L)	DPY30	0.814	0.117	0.0172054051708031	0.702649823554676	0
F5H6E2;O00159	Unconventionalmyosin-Ic	MYO1C	0.736	0.187	0.0172469826639662	0.47703756549717	0
A0A087WVZ9;A0A087WWX0;A0A0A0MQR7;P19388	DNA-directedRNApolymerasesI.II.andIIIsubunitRPABC1	POLR2E	0.772	0.594	0.0173984090643367	0.0463776321623432	0
P46940	RasGTPase-activating-likeproteinIQGAP1(p195)	IQGAP1	0.971	0.325	0.0174316804713072	0.342455741916412	0
Q9Y5L4	MitochondrialimportinnermembranetranslocasesubunitTim13	TIMM13	-0.563	-0.461	0.0178561158864207	0.037490968789789	MitoCarta3.0
O00151	PDZandLIMdomainprotein1(C-terminalLIMdomainprotein1)(Elfin)(LIMdomainproteinCLP-36)	PDLIM1	0.43	0.837	0.0178947244799335	0.000878211783500531	0
F5H702;Q96GC5	39SribosomalproteinL48.mitochondrial	MRPL48	-0.491	-0.268	0.0179595703475989	0.134642394686454	MitoCarta3.0
P49792	E3SUMO-proteinligaseRanBP2(EC2.3.2.-)(358kDanucleoporin)(NuclearporecomplexproteinNup358)(NucleoporinNup358)(Ran-bindingprotein2)(RanBP2)(p270)	RANBP2	-0.429	1.042	0.0180102515573219	0.000280192258416333	0
H0YM51;Q6P4E1	ProteinCASC4(Fragment)	CASC4	0.569	0.219	0.0180102515573219	0.28411230903916	0
J3KTA4;P17844	ProbableATP-dependentRNAhelicaseDDX5	DDX5	0.899	0.724	0.0186265225508821	0.0415817871333262	0
Q02252	Methylmalonate-semialdehydedehydrogenase[acylating].mitochondrial(MMSDH)(Malonate-semialdehydedehydrogenase[acylating])(EC1.2.1.18)(EC1.2.1.27)(Aldehydedehydrogenasefamily6memberA1)	ALDH6A1	-0.803	-0.484	0.0186265225508821	0.106113838387494	MitoCarta3.0
A0A0A0MQT7;Q05707	Collagenalpha-1(XIV)chain	COL14A1	-1.43	-0.236	0.018732675488582	0.6602919088975	0
P49006	MARCKS-relatedprotein(MARCKS-likeprotein1)(Macrophagemyristoylatedalanine-richCkinasesubstrate)(Mac-MARCKS)(MacMARCKS)	MARCKSL1	-0.774	-0.423	0.0188478857655199	0.139523681873587	0
M0R226;Q9BQ48	39SribosomalproteinL34.mitochondrial	MRPL34	-0.961	-0.525	0.0189125309540219	0.139840901827725	MitoCarta3.0
P38646	Stress-70protein.mitochondrial(75kDaglucose-regulatedprotein)(GRP-75)(Heatshock70kDaprotein9)(Mortalin)(MOT)(Peptide-bindingprotein74)(PBP74)	HSPA9	-0.422	-0.172	0.019036915627676	0.262023160212908	MitoCarta3.0
A0A087X2D0;P84103	Serine/arginine-rich-splicingfactor3	SRSF3	0.959	0.319	0.0195327884450055	0.358475603586178	0
O43852	Calumenin(Crocalbin)(IEFSSP9302)	CALU	0.484	0.091	0.0196556799059103	0.618748871713198	0
Q99961	Endophilin-A2(EENfusionpartnerofMLL)(Endophilin-2)(Extraeleven-nineteenleukemiafusiongeneprotein)(EEN)(SH3domainprotein2B)(SH3domain-containingGRB2-likeprotein1)	SH3GL1	0.683	0.182	0.0196556799059103	0.470180772659878	0
E5RIR4;E7ESK7;E7EVZ2;E7EX29;E9PD24;P63104	14-3-3proteinzeta/delta(Fragment)	YWHAZ	0.553	0.812	0.0196556799059103	0.00369991402482575	0
Q8WW59	SPRYdomain-containingprotein4	SPRYD4	1.776	3.346	0.0197095792239133	0.00108632666791021	MitoCarta3.0
P60709;P63261	Actin.cytoplasmic1(Beta-actin)[Cleavedinto:Actin.cytoplasmic1.N-terminallyprocessed]	ACTB	0.876	0.67	0.0197327371359005	0.0528240254780127	0
P13639	Elongationfactor2(EF-2)	EEF2	0.428	-0.009	0.0198123504686652	0.952478316218632	0
F6RWC2;G3V451;G3V4N6;G3V4Z0;G3V5T1;H0YJ71;Q86TZ5;Q9NRG7	EpimerasefamilyproteinSDR39U1	SDR39U1	-1.668	0.57	0.0198560582582428	0.34723235884048	MitoCarta3.0
C9J7B7;Q15008	26Sproteasomenon-ATPaseregulatorysubunit6(Fragment)	PSMD6	0.885	0.318	0.0199535489130672	0.328223067645048	0
A0A087WVB9;K7EQM4;K7ERF1;K7ES31;Q9UBQ5	Eukaryotictranslationinitiationfactor3subunitK(eIF3k)(Eukaryotictranslationinitiationfactor3subunit12)(eIF-3p25)	EIF3K	0.892	0.771	0.0202872694309699	0.034713241497142	0
P46821	Microtubule-associatedprotein1B(MAP-1B)[Cleavedinto:MAP1Bheavychain;MAP1lightchainLC1]	MAP1B	0.657	0.56	0.0205236845624053	0.0366222669117608	0
P31942	HeterogeneousnuclearribonucleoproteinH3(hnRNPH3)(Heterogeneousnuclearribonucleoprotein2H9)(hnRNP2H9)	HNRNPH3	0.526	0.211	0.0207047920665591	0.279088041839881	0
M0R0F0;M0R0R2;P46782	40SribosomalproteinS5(Fragment)	RPS5	0.607	0.47	0.0207564934228179	0.0528240254780127	0
E9PL09;P23396	40SribosomalproteinS3	RPS3	0.64	0.513	0.0212478270606896	0.0473156078163557	0
Q6P4F2	Ferredoxin-2.mitochondrial(Adrenodoxin-likeprotein)(Ferredoxin-1-likeprotein)	FDX2	-0.644	-1.511	0.0212878086305775	0.000401117622894422	MitoCarta3.0
P68032;P68133	Actin.alphacardiacmuscle1(Alpha-cardiacactin)[Cleavedinto:Actin.alphacardiacmuscle1.intermediateform]	ACTC1	1.43	0.617	0.0212878086305775	0.249832371063367	0
Q99536	SynapticvesiclemembraneproteinVAT-1homolog(EC1.-.-.-)	VAT1	0.54	0.75	0.0212878086305775	0.00533132706789588	0
Q13472	DNAtopoisomerase3-alpha(EC5.99.1.2)(DNAtopoisomeraseIIIalpha)	TOP3A	-1.999	-1.577	0.0212919271781767	0.0511279730510091	MitoCarta3.0
H0YAR9;Q8WUY1	ProteinTHEM6(Fragment)	THEM6	-0.757	0.055	0.0213439794292256	0.858993199630096	0
M0QZP7;Q9NW81	Distalmembrane-armassemblycomplexprotein2(Fragment)	DMAC2	-0.767	0.205	0.0214213133015012	0.477720585652682	MitoCarta3.0
A0A0A0MRA8;A0A0A0MSA4;Q9Y2J2	Band4.1-likeprotein3	EPB41L3	0.461	0.645	0.0214213133015012	0.00530265692588158	0
C9JFL1	NuclearenvelopeporemembraneproteinPOM121C(Fragment)	POM121C	-0.982	-0.399	0.0221778094226119	0.281444241625891	0
Q9BYC9	39SribosomalproteinL20.mitochondrial(L20mt)(MRP-L20)(MitochondriallargeribosomalsubunitproteinbL20m)	MRPL20	-1.427	-0.759	0.0223318397208251	0.165065330120679	MitoCarta3.0
Q7Z406	Myosin-14(Myosinheavychain14)(Myosinheavychain.non-muscleIIc)(Non-musclemyosinheavychainIIc)(NMHCII-C)	MYH14	1.803	1.256	0.0226893936761957	0.0815212700276295	0
A0A096LP69;P14209	CD99antigen	CD99	0.591	-0.826	0.0228759651427764	0.00559222245820798	0
A0A087WW43;E7ET33;Q06033	Inter-alpha-trypsininhibitorheavychainH3	ITIH3	1.814	3.038	0.0228759651427764	0.00235705177343176	0
A0A0A0MRF4;P49406	39SribosomalproteinL19.mitochondrial	MRPL19	-0.918	-0.886	0.0229259358833086	0.025166167135094	MitoCarta3.0
Q9H6K4	Opticatrophy3protein	OPA3	0.56	-0.026	0.022929401428664	0.909434490044905	MitoCarta3.0
Q9UIJ7	GTP:AMPphosphotransferaseAK3.mitochondrial(EC2.7.4.10)(Adenylatekinase3)(AK3)(Adenylatekinase3alpha-like1)	AK3	0.554	0.205	0.0232655844765576	0.330358635523683	MitoCarta3.0
Q6YN16	Hydroxysteroiddehydrogenase-likeprotein2(EC1.-.-.-)(Shortchaindehydrogenase/reductasefamily13Cmember1)	HSDL2	-0.443	-0.316	0.0233545302623261	0.0770859360373498	MitoCarta3.0
Q14697	Neutralalpha-glucosidaseAB(EC3.2.1.84)(Alpha-glucosidase2)(GlucosidaseIIsubunitalpha)	GANAB	0.832	0.53	0.0233545302623261	0.106409954187634	0
G3V2U5;Q9P0S2	CytochromecoxidaseassemblyproteinCOX16homolog.mitochondrial	COX16	1.273	1.011	0.0239984134658585	0.0544991395713753	MitoCarta3.0
P07919	Cytochromeb-c1complexsubunit6.mitochondrial(ComplexIIIsubunit6)(ComplexIIIsubunitVIII)(Cytochromec1non-heme11kDaprotein)(Mitochondrialhingeprotein)(Ubiquinol-cytochromecreductasecomplex11kDaprotein)	UQCRH	-0.723	0.003	0.0241641732314056	0.991689255649908	MitoCarta3.0
Q13242	Serine/arginine-richsplicingfactor9(Pre-mRNA-splicingfactorSRp30C)(Splicingfactor.arginine/serine-rich9)	SRSF9	1.555	0.673	0.0242325307053157	0.261600771048621	0
F5GX14;Q14165	Malectin	MLEC	-0.723	-0.438	0.0242368818506458	0.125215025774174	0
K7EK42;K7EP07;Q99426	Tubulin-foldingcofactorB	TBCB	1.106	0.594	0.0245379461388833	0.168803802203128	0
Q9UQE7	Structuralmaintenanceofchromosomesprotein3(SMCprotein3)(SMC-3)(Basementmembrane-associatedchondroitinproteoglycan)(Bamacan)(Chondroitinsulfateproteoglycan6)(Chromosome-associatedpolypeptide)(hCAP)	SMC3	0.78	0.209	0.0245379461388833	0.490974174214037	0
O60749	Sortingnexin-2(Transformation-relatedgene9protein)(TRG-9)	SNX2	0.521	0.604	0.0246001651813599	0.0131912672525774	0
J3QRS3;O14950;P19105	Myosinregulatorylightchain12A(MyosinregulatorylightchainMRCL3.isoformCRA_b)	MYL12A	0.573	-0.184	0.0246154048401657	0.401804374317262	0
P30405	Peptidyl-prolylcis-transisomeraseF.mitochondrial(PPIaseF)(EC5.2.1.8)(CyclophilinD)(CyP-D)(CypD)(CyclophilinF)(Mitochondrialcyclophilin)(CyP-M)(RotamaseF)	PPIF	-0.442	-0.482	0.0246467677301404	0.0167253344810092	MitoCarta3.0
P43686	26Sproteasomeregulatorysubunit6B(26SproteasomeAAA-ATPasesubunitRPT3)(MB67-interactingprotein)(MIP224)(Proteasome26SsubunitATPase4)(Tat-bindingprotein7)(TBP-7)	PSMC4	0.662	0.089	0.0246467677301404	0.742217036308249	0
A0A087WXM8;K7ENU8;P50895	Basalcelladhesionmolecule	BCAM	0.454	-0.248	0.0248304667397234	0.1654881494574	0
P55084	Trifunctionalenzymesubunitbeta.mitochondrial(TP-beta)[Includes:3-ketoacyl-CoAthiolase(EC2.3.1.16)(Acetyl-CoAacyltransferase)(Beta-ketothiolase)]	HADHB	-0.715	0.664	0.0248304667397234	0.0318790702758063	MitoCarta3.0
A0A286YFF7;A0A2C9F2P4;P50897	Palmitoyl-proteinthioesterase1	PPT1	0.546	0.766	0.0252504527452871	0.00609864252270364	0
A1L188	NADHdehydrogenase[ubiquinone]1alphasubcomplexassemblyfactor8	NDUFAF8	-0.549	-0.107	0.0254771163467804	0.627926054532475	MitoCarta3.0
Q9UHI6	ProbableATP-dependentRNAhelicaseDDX20(EC3.6.4.13)(Componentofgems3)(DEADboxprotein20)(DEADboxproteinDP103)(Gemin-3)	DDX20	0.712	0.267	0.0254771163467804	0.335003285881987	0
Q9NZ45	CDGSHiron-sulfurdomain-containingprotein1(MitoNEET)	CISD1	-0.491	-0.617	0.0255629608058517	0.0100687765023379	MitoCarta3.0
P98179	RNA-bindingprotein3(RNA-bindingmotifprotein3)(RNPL)	RBM3	-3.788	-2.924	0.0255992195875331	0.0640886745544843	0
P54802	Alpha-N-acetylglucosaminidase(EC3.2.1.50)(N-acetyl-alpha-glucosaminidase)(NAG)[Cleavedinto:Alpha-N-acetylglucosaminidase82kDaform;Alpha-N-acetylglucosaminidase77kDaform]	NAGLU	0.706	0.996	0.0258709085367922	0.00609864252270364	0
Q9H223	EHdomain-containingprotein4(Hepatocellularcarcinoma-associatedprotein10/11)(PASThomolog4)	EHD4	0.859	-0.333	0.0261026418154148	0.322489882971133	0
O95292	Vesicle-associatedmembraneprotein-associatedproteinB/C(VAMP-B/VAMP-C)(VAMP-associatedproteinB/C)(VAP-B/VAP-C)	VAPB	-0.444	-0.533	0.0261026418154148	0.012263189429419	mito-interacting
P02545;Q3BDU5	Prelamin-A/C[Cleavedinto:Lamin-A/C(70kDalamin)(RenalcarcinomaantigenNY-REN-32)]	LMNA	0.598	-0.345	0.0262979995681777	0.150179407569751	0
Q8WVM8	Sec1familydomain-containingprotein1(SLY1homolog)(Sly1p)(Syntaxin-bindingprotein1-like2)	SCFD1	-0.764	-0.349	0.0262979995681777	0.248881404133015	0
P82664	28SribosomalproteinS10.mitochondrial(MRP-S10)(S10mt)(MitochondrialsmallribosomalsubunitproteinuS10m)	MRPS10	-0.811	-0.84	0.026805789530057	0.0220389093955444	MitoCarta3.0
H0Y8E6;P49736	DNAhelicase(EC3.6.4.12)(Fragment)	MCM2	0.901	1.122	0.026805789530057	0.0109501186674688	0
D6RER5;D6RGI3;Q9NVA2	Septin-11	2023-09-11	0.397	-0.166	0.0268778518599018	0.288349088753219	0
O00186	Syntaxin-bindingprotein3(PlateletSec1protein)(PSP)(Proteinunc-18homolog3)(Unc18-3)(Proteinunc-18homologC)(Unc-18C)	STXBP3	-0.429	-0.438	0.0269336987130599	0.0237342896808246	0
Q96HS1	Serine/threonine-proteinphosphatasePGAM5.mitochondrial(EC3.1.3.16)(Bcl-XL-bindingproteinv68)(Phosphoglyceratemutasefamilymember5)	PGAM5	-0.789	-1.034	0.0270971590223061	0.00888019115989061	MitoCarta3.0
O15031	Plexin-B2(MM1)	PLXNB2	0.439	-0.501	0.027299980883339	0.0156146654551527	0
A0A0G2JQD0;P48449	Lanosterolsynthase(Fragment)	LSS	-0.947	-0.35	0.0275856138685035	0.347951764073541	0
A0A0U1RQF0;P49327	Fattyacidsynthase	FASN	0.662	0.84	0.0278331686241339	0.0106101374367878	MitoCarta3.0
A0A0A0MT60;Q5T1M5	Peptidylprolylisomerase(EC5.2.1.8)(Fragment)	FKBP15	1.638	0.796	0.0278331686241339	0.226957219167927	0
P32969	60SribosomalproteinL9(LargeribosomalsubunitproteinuL6)	RPL9	0.447	0.263	0.0279362100298822	0.148401589122181
B7Z6Z4;F8W1R7;G3V1V0;G8JLA2;J3KND3;P60660	cDNAFLJ56329.highlysimilartoMyosinlightpolypeptide6	MYL6	0.57	-0.226	0.027993399106393	0.320178536828355	0
F8VY04	Adenylatekinase2.mitochondrial	AK2	-1.686	-0.54	0.0283002012150025	0.421955164952815	MitoCarta3.0
O75976	CarboxypeptidaseD(EC3.4.17.22)(MetallocarboxypeptidaseD)(gp180)	CPD	-0.832	-0.954	0.028417776736185	0.015989421030299	0
L0R6Q1	SLC35A4upstreamopenreadingframeprotein	SLC35A4	0.487	0.617	0.028417776736185	0.0108279435778503	0
Q9H9J2	39SribosomalproteinL44.mitochondrial(L44mt)(MRP-L44)(EC3.1.26.-)(MitochondriallargeribosomalsubunitproteinmL44)	MRPL44	-0.689	-0.26	0.0284704997119755	0.342455741916412	MitoCarta3.0
Q9H2W6	39SribosomalproteinL46.mitochondrial(L46mt)(MRP-L46)(MitochondriallargeribosomalsubunitproteinmL46)(P2ECSL)	MRPL46	-0.438	-0.233	0.0286946864426096	0.188432767972025	MitoCarta3.0
O75427	Leucine-richrepeatandcalponinhomologydomain-containingprotein4(Leucine-richrepeatneuronalprotein4)(Leucine-richneuronalprotein)	LRCH4	-1.764	-0.624	0.0287347991499501	0.374931474867601	0
I3L0N3;P46459	Vesicle-fusingATPase	NSF	0.446	-0.07	0.0287508797833738	0.715307753162534	0
M0R0P1;M0R2Q4;P22087	rRNA2'-O-methyltransferasefibrillarin(Fragment)	FBL	0.752	0.529	0.0287508797833738	0.0940796321932429	0
A0A087WY71;E9PFW3;Q96CW1	AP-2complexsubunitmu	AP2M1	0.484	-0.436	0.0290330059960427	0.0415817871333262	0
M0R1A1;Q15833;R4GMY7	Syntaxin-bindingprotein2(Fragment)	STXBP2	0.563	-0.12	0.0294944614859046	0.610520708065383	0
A0A087X271;B4DDF4;B4DUT8;K7ES69;Q99439	Calponin(Fragment)	CNN2	1.476	2.126	0.0294944614859046	0.00651589647295628	0
L0R8F8	MIEF1upstreamopenreadingframeprotein	MIEF1	0.721	0.461	0.0299475493906809	0.125886911497114	MitoCarta3.0
G8JLG1;Q14683	Structuralmaintenanceofchromosomesprotein	SMC1A	0.694	0.127	0.0304763417624648	0.668385343794771	0
F8WBY3;Q96HD1	Cysteine-richwithEGF-likedomainprotein1	CRELD1	0.564	0.46	0.0307085471902674	0.0625992691026786	0
P52907	F-actin-cappingproteinsubunitalpha-1(CapZalpha-1)	CAPZA1	0.517	0.132	0.0308796925224464	0.544764515684039	0
Q08752	Peptidyl-prolylcis-transisomeraseD(PPIaseD)(EC5.2.1.8)(40kDapeptidyl-prolylcis-transisomerase)(Cyclophilin-40)(CYP-40)(Cyclophilin-relatedprotein)(RotamaseD)	PPID	0.705	-0.108	0.0312681639835433	0.72752222459724	0
Q96I99	Succinate--CoAligase[GDP-forming]subunitbeta.mitochondrial(EC6.2.1.4)(GTP-specificsuccinyl-CoAsynthetasesubunitbeta)(G-SCS)(GTPSCS)(Succinyl-CoAsynthetasebeta-Gchain)(SCS-betaG)	SUCLG2	0.372	0.777	0.0313140776412273	0.00114476158989956	MitoCarta3.0
O60814	HistoneH2Btype1-K(H2BK)(HIRA-interactingprotein1)	HIST1H2BK	-0.606	-0.471	0.0317100676678631	0.0758190270410241	0
P23526	Adenosylhomocysteinase(AdoHcyase)(EC3.3.1.1)(S-adenosyl-L-homocysteinehydrolase)	AHCY	0.833	1.031	0.0319047932158802	0.0132525527227187	0
Q8NBJ4	Golgimembraneprotein1(GolgimembraneproteinGP73)(Golgiphosphoprotein2)	GOLM1	0.419	0.21	0.0321384548016071	0.22933236533188	0
E7ETU7;H0Y9G6;P09001	39SribosomalproteinL3.mitochondrial	MRPL3	-0.741	-0.548	0.0322155384121215	0.0880017668856491	MitoCarta3.0
Q13185	Chromoboxproteinhomolog3(HECH)(Heterochromatinprotein1homologgamma)(HP1gamma)(Modifier2protein)	CBX3	1.023	0.616	0.0323343779722437	0.153795169619609	0
B4DWA1;I3L0Y9;I3L4C2;Q9UQB8	Brain-specificangiogenesisinhibitor1-associatedprotein2(cDNAFLJ55181.highlysimilartoBrain-specificangiogenesisinhibitor1-associatedprotein2)	BAIAP2	0.995	-0.713	0.033155162495993	0.0978160575992837	0
P26639	Threonine--tRNAligase.cytoplasmic(EC6.1.1.3)(Threonyl-tRNAsynthetase)(ThrRS)	TARS	1.79	2.172	0.0333703712253527	0.01496340244444	0
Q8N5N7	39SribosomalproteinL50.mitochondrial(L50mt)(MRP-L50)(MitochondriallargeribosomalsubunitproteinmL50)	MRPL50	-0.686	-0.398	0.0333706246682808	0.169022230624907	MitoCarta3.0
P23381	Tryptophan--tRNAligase.cytoplasmic(EC6.1.1.2)(Interferon-inducedprotein53)(IFP53)(Tryptophanyl-tRNAsynthetase)(TrpRS)(hWRS)[Cleavedinto:T1-TrpRS;T2-TrpRS]	WARS	0.615	0.328	0.0335533109901035	0.204929638746598	0
Q9H3G5	ProbableserinecarboxypeptidaseCPVL(EC3.4.16.-)(Carboxypeptidase.vitellogenic-like)(Vitellogeniccarboxypeptidase-likeprotein)(VCP-likeprotein)(hVLP)	CPVL	0.587	0.435	0.0336796098981497	0.089804953727356	0
Q8IV08	PhospholipaseD3(PLD3)(EC3.1.4.4)(Cholinephosphatase3)(HindIIIK4Lhomolog)(Hu-K4)(Phosphatidylcholine-hydrolyzingphospholipaseD3)	PLD3	0.612	0.428	0.0338436454681766	0.106113838387494	0
Q16540	39SribosomalproteinL23.mitochondrial(L23mt)(MRP-L23)(L23mitochondrial-relatedprotein)(MitochondriallargeribosomalsubunitproteinuL23m)(RibosomalproteinL23-like)	MRPL23	-0.649	-0.485	0.0338436454681766	0.0886449277300879	MitoCarta3.0
A0A0A0MTE2;E9PMS6;E9PMT2;F8WD26;J3KP06;Q8WWI1	LIMdomainonlyprotein7	LMO7	0.591	0.35	0.0338606068325335	0.164931341750824	0
E9PJ35;E9PLP2;E9PN13;E9PNP2;E9PQ05;E9PQI4;E9PQJ7;P43308	Translocon-associatedproteinsubunitbeta	SSR2	0.612	0.231	0.0339397156115367	0.364490911780656	0
O75306	NADHdehydrogenase[ubiquinone]iron-sulfurprotein2.mitochondrial(EC1.6.5.3)(EC1.6.99.3)(ComplexI-49kD)(CI-49kD)(NADH-ubiquinoneoxidoreductase49kDasubunit)	NDUFS2	-2.033	-1.48	0.0343391535855449	0.0963373015767168	MitoCarta3.0
P01210	Proenkephalin-A[Cleavedinto:Synenkephalin;Met-enkephalin(Opioidgrowthfactor)(OGF);PENK(114-133);PENK(143-183);Met-enkephalin-Arg-Gly-Leu;Leu-enkephalin;PENK(237-258);Met-enkephalin-Arg-Phe]	PENK	0.544	-0.067	0.0343391535855449	0.781842882020824	0
Q9UNE7	E3ubiquitin-proteinligaseCHIP(EC2.3.2.27)(AntigenNY-CO-7)(CLL-associatedantigenKW-8)(CarboxyterminusofHsp70-interactingprotein)(RING-typeE3ubiquitintransferaseCHIP)(STIP1homologyandUbox-containingprotein1)	STUB1	0.503	-0.024	0.0343391535855449	0.914570190977708	0
Q5KU26	Collectin-12(Collectinplacentaprotein1)(CL-P1)(hCL-P1)(Nursecellscavengerreceptor2)(ScavengerreceptorclassAmember4)(ScavengerreceptorwithC-typelectin)	COLEC12	-1.134	0.388	0.0343391535855449	0.414374255863077	0
A0A087X0R6;Q9UMY4	Sortingnexin-12	SNX12	0.454	0.353	0.0343423248182504	0.0814286318318605	0
A6NHV6;B4DZM6;I3L136;I3L1H7;I3L3P0;I3L4K3;I3L4Y0;Q99640	cDNAFLJ60243.highlysimilartoMembrane-associatedtyrosine-andthreonine-specificcdc2-inhibitorykinase(EC2.7.11.1)	PKMYT1	0.978	-0.3	0.0345334371292174	0.470180772659878	0
A0A087WU07;Q5TGZ0	MICOScomplexsubunitMIC10	MINOS1	0.42	-0.341	0.0345410139789293	0.0703333495618129	MitoCarta3.0
Q9BSF4	MitochondrialimportinnermembranetranslocasesubunitTim29(TIM29)	TIMM29	-0.549	-0.667	0.0345410139789293	0.0156559424522115	MitoCarta3.0
B9A041;P40925	Malatedehydrogenase.cytoplasmic	MDH1	0.525	0.49	0.034571550168964	0.0433265546147008	mito-interacting
D6RAQ1;D6RHG4;Q9Y251	Heparanase	HPSE	0.572	0.51	0.0347523699410592	0.0513814162992433	0
Q9BSJ8	Extendedsynaptotagmin-1(E-Syt1)(Membrane-boundC2domain-containingprotein)	ESYT1	-0.37	0.176	0.0347735733845025	0.261780906578166	0
Q9BX68	Histidinetriadnucleotide-bindingprotein2.mitochondrial(HINT-2)(EC3.-.-.-)(HINT-3)(HIT-17kDa)(PKCI-1-relatedHITprotein)	HINT2	-0.51	-0.517	0.0348994976463138	0.0321768732866343	MitoCarta3.0
J3QRY4;O00231	26Sproteasomenon-ATPaseregulatorysubunit11(Fragment)	PSMD11	0.878	0.368	0.0350100066283812	0.322489882971133	0
P78540	Arginase-2.mitochondrial(EC3.5.3.1)(ArginaseII)(Kidney-typearginase)(Non-hepaticarginase)(TypeIIarginase)	ARG2	0.65	0.481	0.0352606288682894	0.094770418640568	MitoCarta3.0
Q8IXM3	39SribosomalproteinL41.mitochondrial(L41mt)(MRP-L41)(39SribosomalproteinL27homolog)(Bcl-2-interactingmitochondrialribosomalproteinL41)(Cellproliferation-inducinggene3protein)(MRP-L27homolog)(MitochondriallargeribosomalsubunitproteinmL41)	MRPL41	-0.804	-0.488	0.0352606288682894	0.161506434750985	MitoCarta3.0
Q9HBH1	Peptidedeformylase.mitochondrial(EC3.5.1.88)(Polypeptidedeformylase)	PDF	-1.034	-0.288	0.0352644397672904	0.522750466577156	MitoCarta3.0
B8ZZQ6;P06454	Prothymosinalpha	PTMA	-0.628	0.738	0.0352644397672904	0.0183005499177365	0
A0A087X1A9	Vesicle-traffickingproteinSEC22b(Fragment)	SEC22B	0.566	0.321	0.0352894734789609	0.186482173530396	0
D6RG13;P61247	40SribosomalproteinS3a(Fragment)	RPS3A	0.411	0.354	0.0355148554455593	0.0597000038380252	0
K7EPL2;K7ES38;Q9UBT2;U3KQ55	SUMO-activatingenzymesubunit2(Fragment)	UBA2	1.582	1.303	0.0356980498987358	0.0701152782150771	0
A0A2U3TZL5;E9PNW4;E9PR17;P13987	CD59glycoprotein(Fragment)	CD59	0.818	-0.093	0.0356980498987358	0.804336438092699	0
Q9BV79	Enoyl-[acyl-carrier-protein]reductase.mitochondrial(EC1.3.1.104)(2-enoylthioesterreductase)(Nuclearreceptor-bindingfactor1)(HsNrbf-1)(NRBF-1)	MECR	-0.46	-0.137	0.0363970130729287	0.491473516316037	MitoCarta3.0
P53597	Succinate--CoAligase[ADP/GDP-forming]subunitalpha.mitochondrial(EC6.2.1.4)(EC6.2.1.5)(Succinyl-CoAsynthetasesubunitalpha)(SCS-alpha)	SUCLG1	-0.49	-0.504	0.0364845593678564	0.0321915565497108	MitoCarta3.0
Q8N5M9	Proteinjagunalhomolog1	JAGN1	-0.975	-0.919	0.0364845593678564	0.0443990039971098	0
Q9NZE8	39SribosomalproteinL35.mitochondrial(L35mt)(MRP-L35)(MitochondriallargeribosomalsubunitproteinbL35m)	MRPL35	-0.643	-0.693	0.0369113530946557	0.0270657674348431	MitoCarta3.0
Q9Y2D5	A-kinaseanchorprotein2(AKAP-2)(AKAP-KL)(ProteinkinaseA-anchoringprotein2)(PRKA2)	AKAP2	0.554	0.225	0.0369740417223878	0.342455741916412	0
H3BPK7;P49588	Alanine--tRNAligase.cytoplasmic(Fragment)	AARS	1.029	1.303	0.0369740417223878	0.014355302795484	0
J3KPP0;Q9Y6G3;S4R2Z7;S4R360	39SribosomalproteinL42.mitochondrial	MRPL42	-0.621	-0.514	0.0370998072258047	0.0714726492817658	MitoCarta3.0
P52597	HeterogeneousnuclearribonucleoproteinF(hnRNPF)(Nucleolin-likeproteinmcs94-1)[Cleavedinto:HeterogeneousnuclearribonucleoproteinF.N-terminallyprocessed]	HNRNPF	2.012	1.91	0.0370998072258047	0.0439268215895171	0
P13667	Proteindisulfide-isomeraseA4(EC5.3.4.1)(Endoplasmicreticulumresidentprotein70)(ERprotein70)(ERp70)(Endoplasmicreticulumresidentprotein72)(ERprotein72)(ERp-72)(ERp72)	PDIA4	0.399	0.22	0.0371280207908481	0.204929638746598	0
A8MQB8;Q06787	SynapticfunctionalregulatorFMR1	FMR1	0.869	-0.538	0.0371455559966152	0.159813497664926	0
O60762;Q5QPJ9;Q5QPK2	Dolichol-phosphatemannosyltransferasesubunit1(EC2.4.1.83)(Dolichol-phosphatemannosesynthasesubunit1)(DPMsynthasesubunit1)(Dolichyl-phosphatebeta-D-mannosyltransferasesubunit1)(Mannose-P-dolicholsynthasesubunit1)(MPDsynthasesubunit1)	DPM1	0.701	0.198	0.0371455559966152	0.52317446916011	0
Q9BRF8	Serine/threonine-proteinphosphataseCPPED1(EC3.1.3.16)(Calcineurin-likephosphoesterasedomain-containingprotein1)(CompleteS-transactivatedprotein1)	CPPED1	0.917	0.535	0.0374488742891664	0.182989919047626	0
H0Y8C3;Q9NZJ7	Mitochondrialcarrierhomolog1(Fragment)	MTCH1	0.576	0.368	0.0376838058418195	0.148689065249657	MitoCarta3.0
B0QZ18;Q99829	Copine-1(HCG38213.isoformCRA_b)	CPNE1	0.73	0.295	0.0376896547269633	0.347951764073541	0
A0A0U1RRI0;Q06124	Tyrosine-proteinphosphatasenon-receptortype11(Fragment)	PTPN11	-0.644	-0.474	0.0377238926909752	0.102720720572173	0
P07858	CathepsinB(EC3.4.22.1)(APPsecretase)(APPS)(CathepsinB1)[Cleavedinto:CathepsinBlightchain;CathepsinBheavychain]	CTSB	0.369	0.036	0.0377971803378244	0.836653016878647	0
P33316	Deoxyuridine5'-triphosphatenucleotidohydrolase.mitochondrial(dUTPase)(EC3.6.1.23)(dUTPpyrophosphatase)	DUT	-0.56	0.122	0.0383007250160556	0.628754104028266	MitoCarta3.0
A6NF51;F8VVW8;F8VZG4;F8W1J0;O95861	3'(2').5'-bisphosphatenucleotidase1	BPNT1	0.578	0.78	0.0384237650295915	0.0118325259328626	0
J3QQ67;Q07020	60SribosomalproteinL18(Fragment)	RPL18	0.539	0.081	0.0389171716612336	0.744336182716814	0
O75570	Peptidechainreleasefactor1.mitochondrial(MRF-1)(MtRF-1)	MTRF1	-0.895	-1.261	0.0394957668764602	0.0102518899854765	MitoCarta3.0
Q13162	Peroxiredoxin-4(EC1.11.1.15)(AntioxidantenzymeAOE372)(AOE37-2)(PeroxiredoxinIV)(Prx-IV)(ThioredoxinperoxidaseAO372)(Thioredoxin-dependentperoxidereductaseA0372)	PRDX4	0.546	0.229	0.0397649344168533	0.338646088593017	MitoCarta3.0
Q3ZCQ8	MitochondrialimportinnermembranetranslocasesubunitTIM50	TIMM50	0.513	0.242	0.0402156191594294	0.286156046503548	MitoCarta3.0
Q03252	Lamin-B2	LMNB2	-1.364	-1.65	0.0402582196166094	0.0189187311845514	0
Q9Y617	Phosphoserineaminotransferase(EC2.6.1.52)(Phosphohydroxythreonineaminotransferase)(PSAT)	PSAT1	0.483	0.504	0.0402582196166094	0.0335173960175973	0
E9PLE4;E9PS47;Q9BVG9	Phosphatidylserinesynthase2	PTDSS2	-0.451	0.021	0.0402582196166094	0.91597469158699	0
F5GX11;P25786	Proteasomeendopeptidasecomplex(EC3.4.25.1)	PSMA1	0.412	0.322	0.0404952945577082	0.0909909215208491	0
J3KQJ1;Q8NBJ7	InactiveC-alpha-formylglycine-generatingenzyme2	SUMF2	0.446	0.35	0.0405482295385093	0.0904553430082055	0
P30825;Q5JR49	Highaffinitycationicaminoacidtransporter1(CAT-1)(CAT1)(Ecotropicretroviralleukemiareceptorhomolog)(Ecotropicretrovirusreceptorhomolog)(Solutecarrierfamily7member1)(SystemY+basicaminoacidtransporter)	SLC7A1	-0.439	-0.53	0.0405697438463072	0.0193167377957211	0
Q7Z4H8	KDELmotif-containingprotein2	KDELC2	0.62	0.096	0.040761842862205	0.740727097591316	0
E9PQ73;Q8TDW7	ProtocadherinFat3	FAT3	0.567	0.324	0.0412682181269785	0.201708457698395	0
E9PNJ4;G0XQ39;H0YDB2;Q13586	Stromalinteractionmolecule1	STIM1	-0.778	-0.535	0.0414370822743535	0.13125706192312	0
E5RFX4;Q96KB5	Lymphokine-activatedkillerT-cell-originatedproteinkinase(Fragment)	PBK	1.137	0.669	0.0414370822743535	0.189267841580019	0
A0A286YF22;A0A286YFA2;A0A286YFL2;A0A2C9F2M7;O43175	D-3-phosphoglyceratedehydrogenase(EC1.1.1.95)	PHGDH	0.534	0.546	0.0416313086965047	0.0377456982346281	0
J3QLR8;Q9Y3D9	28SribosomalproteinS23.mitochondrial	MRPS23	-0.502	-0.429	0.0422946561296811	0.0725882565672585	MitoCarta3.0
Q16822	Phosphoenolpyruvatecarboxykinase[GTP].mitochondrial(PEPCK-M)(EC4.1.1.32)	PCK2	-0.56	0.663	0.0423381144799974	0.0214484001892838	MitoCarta3.0
P22570	NADPH:adrenodoxinoxidoreductase.mitochondrial(AR)(Adrenodoxinreductase)(EC1.18.1.6)(Ferredoxin--NADP(+)reductase)(Ferredoxinreductase)	FDXR	-0.447	-0.467	0.0429331875010521	0.0354491104813187	MitoCarta3.0
A0A0J9YWE8;P31946;Q4VY19	14-3-3proteinbeta/alpha	YWHAB	0.572	0.533	0.0429408262508648	0.0542463076998424	0
Q9BYC8	39SribosomalproteinL32.mitochondrial(L32mt)(MRP-L32)(MitochondriallargeribosomalsubunitproteinbL32m)	MRPL32	-1.316	-1.767	0.042980815935209	0.0134210188346639	MitoCarta3.0
A0A087X027;A0A0C4DFV9;P0DME0;Q01105	ProteinSETSIP	SETSIP	-0.442	-0.124	0.0433382205878198	0.545815494674678	0
P38117	Electrontransferflavoproteinsubunitbeta(Beta-ETF)	ETFB	-0.416	-0.557	0.0434608997596616	0.0137541986094297	MitoCarta3.0
Q92667	A-kinaseanchorprotein1.mitochondrial(A-kinaseanchorprotein149kDa)(AKAP149)(DualspecificityA-kinase-anchoringprotein1)(D-AKAP-1)(ProteinkinaseA-anchoringprotein1)(PRKA1)(SpermatidA-kinaseanchorprotein84)(S-AKAP84)	AKAP1	-0.598	-0.779	0.044486382275158	0.0156559424522115	MitoCarta3.0
Q13404	Ubiquitin-conjugatingenzymeE2variant1(UEV-1)(CROC-1)(TRAF6-regulatedIKKactivator1betaUev1A)	UBE2V1	1.244	1.879	0.0445997527605463	0.00870561679358577	0
P48426	Phosphatidylinositol5-phosphate4-kinasetype-2alpha(EC2.7.1.149)(1-phosphatidylinositol5-phosphate4-kinase2-alpha)(Diphosphoinositidekinase2-alpha)(PIP5KIII)(Phosphatidylinositol5-phosphate4-kinasetypeIIalpha)(PI(5)P4-kinasetypeIIalpha)(PIP4KII-alpha)(PtdIns(4)P-5-kinaseBisoform)(PtdIns(4)P-5-kinaseCisoform)(PtdIns(5)P-4-kinaseisoform2-alpha)	PIP4K2A	0.805	-0.192	0.0450154685323201	0.611318165576571	0
F8WDR2;Q9BVS5	tRNA(adenine(58)-N(1))-methyltransferase.mitochondrial	TRMT61B	-0.848	-0.876	0.0451540383633605	0.0391541806356689	MitoCarta3.0
J3KRE2;P52565	RhoGDP-dissociationinhibitor1	ARHGDIA	1.659	1.134	0.0451540383633605	0.141762319147515	0
K7EMH1;K7ERI7;P35268	60SribosomalproteinL22(Fragment)	RPL22	0.374	0.019	0.0451540383633605	0.913193865937233	0
Q15717	ELAV-likeprotein1(Hu-antigenR)(HuR)	ELAVL1	1.183	0.089	0.0462539434428633	0.881733642908225	0
P11142	Heatshockcognate71kDaprotein(Heatshock70kDaprotein8)(Lipopolysaccharide-associatedprotein1)(LAP-1)(LPS-associatedprotein1)	HSPA8	0.355	0.232	0.0467209973982889	0.161835119733381	0
P31939	BifunctionalpurinebiosynthesisproteinPURH[Cleavedinto:BifunctionalpurinebiosynthesisproteinPURH.N-terminallyprocessed][Includes:Phosphoribosylaminoimidazolecarboxamideformyltransferase(EC2.1.2.3)(5-aminoimidazole-4-carboxamideribonucleotideformyltransferase)(AICARtransformylase);IMPcyclohydrolase(EC3.5.4.10)(ATIC)(IMPsynthase)(Inosinicase)]	ATIC	0.587	0.843	0.0468855761415804	0.0113976539366226	mito-interacting
Q07065	Cytoskeleton-associatedprotein4(63-kDacytoskeleton-linkingmembraneprotein)(Climp-63)(p63)	CKAP4	-0.481	0.249	0.0468855761415804	0.261774238574031	0
A0A087WW36;A0A0A0MS36;Q9NPH0	Lysophosphatidicacidphosphatasetype6(Fragment)	ACP6	-0.716	-0.361	0.0468855761415804	0.274757152953269	MitoCarta3.0
Q9NQ50	39SribosomalproteinL40.mitochondrial(L40mt)(MRP-L40)(MitochondriallargeribosomalsubunitproteinmL40)(Nuclearlocalizationsignal-containingproteindeletedinvelocardiofacialsyndrome)(Up-regulatedinmetastasis)	MRPL40	-0.414	-0.212	0.0470929250267422	0.267414966097975	MitoCarta3.0
O00165	HCLS1-associatedproteinX-1(HS1-associatingproteinX-1)(HAX-1)(HS1-bindingprotein1)(HSP1BP-1)	HAX1	0.394	0.326	0.0474026173305244	0.086918995335585	mito-interacting
Q9Y490	Talin-1	TLN1	0.468	0.245	0.0474026173305244	0.260039395629284	0
Q13825	Methylglutaconyl-CoAhydratase.mitochondrial(EC4.2.1.18)(AU-specificRNA-bindingenoyl-CoAhydratase)(AU-bindingprotein/enoyl-CoAhydratase)(Itaconyl-CoAhydratase)(EC4.2.1.56)	AUH	-0.521	-0.742	0.0474026173305244	0.0119208283911279	MitoCarta3.0
P31949	ProteinS100-A11(Calgizzarin)(Metastaticlymphnodegene70protein)(MLN70)(ProteinS100-C)(S100calcium-bindingproteinA11)[Cleavedinto:ProteinS100-A11.N-terminallyprocessed]	S100A11	0.626	0.13	0.0476228046286379	0.667763971279004	0
Q70UQ0	Inhibitorofnuclearfactorkappa-Bkinase-interactingprotein(Ikappa-Bkinase-interactingprotein)(IKBKB-interactingprotein)(IKK-interactingprotein)	IKBIP	-1.01	-0.849	0.0484673353284393	0.0851981695126836	0
D6R9G2;D6RAY0;D6RFE4;P11766	Alcoholdehydrogenaseclass-3	ADH5	2.014	1.452	0.0484708281385132	0.130074147238216	0
P62993	Growthfactorreceptor-boundprotein2(AdapterproteinGRB2)(ProteinAsh)(SH2/SH3adapterGRB2)	GRB2	0.708	0.86	0.0490629638750764	0.0227062604629088	0
Q9UBI6	Guaninenucleotide-bindingproteinG(I)/G(S)/G(O)subunitgamma-12	GNG12	0.435	0.113	0.0490629638750764	0.589390751318255	0
Q7Z2W9	39SribosomalproteinL21.mitochondrial(L21mt)(MRP-L21)(MitochondriallargeribosomalsubunitproteinbL21m)	MRPL21	-0.598	-0.486	0.0490629638750764	0.0942312289052054	MitoCarta3.0
P61313	60SribosomalproteinL15(LargeribosomalsubunitproteineL15)	RPL15	0.381	0.124	0.0498084422005581	0.491079736694158	0
P48047	ATPsynthasesubunitO.mitochondrial(Oligomycinsensitivityconferralprotein)(OSCP)	ATP5O	-0.315	0.091	0.0501857481538943	0.545815494674678	MitoCarta3.0
Q13347	Eukaryotictranslationinitiationfactor3subunitI(eIF3i)(Eukaryotictranslationinitiationfactor3subunit2)(TGF-betareceptor-interactingprotein1)(TRIP-1)(eIF-3-beta)(eIF3p36)	EIF3I	0.647	0.238	0.0502450379120093	0.432355765430527	0
Q8TD30	Alanineaminotransferase2(ALT2)(EC2.6.1.2)(Glutamatepyruvatetransaminase2)(GPT2)(Glutamic--alaninetransaminase2)(Glutamic--pyruvictransaminase2)	GPT2	0.454	0.907	0.0504173776599694	0.00282588408750643	MitoCarta3.0
Q9NR30	NucleolarRNAhelicase2(EC3.6.4.13)(DEADboxprotein21)(Gu-alpha)(NucleolarRNAhelicaseGu)(NucleolarRNAhelicaseII)(RHII/Gu)	DDX21	0.584	0.904	0.0509502142959763	0.00909191765503664	0
P18124	60SribosomalproteinL7(LargeribosomalsubunitproteinuL30)	RPL7	0.55	0.082	0.0509502142959763	0.764408405910313	0
P50395	RabGDPdissociationinhibitorbeta(RabGDIbeta)(Guanosinediphosphatedissociationinhibitor2)(GDI-2)	GDI2	0.484	0.276	0.0511900378321792	0.230341013021766	0
O15511	Actin-relatedprotein2/3complexsubunit5(Arp2/3complex16kDasubunit)(p16-ARC)	ARPC5	0.341	0.523	0.0511900378321792	0.00970296978531171	0
A0A0A0MSA0;A0A0A0MTS5;A0A0A6YYF2;K7EIP4;Q16787	Lamininsubunitalpha-3	LAMA3	-1.062	-0.443	0.0511900378321792	0.372357216601935	0
K7ESN1;O14908	PDZdomain-containingproteinGIPC1(Fragment)	GIPC1	0.631	0.626	0.0515250155211117	0.0521418110381415	0
K7EL96;K7ERZ3;O60664	Perilipin-3(Fragment)	PLIN3	0.795	1.071	0.0515250155211117	0.0161801474147311	0
O75955	Flotillin-1	FLOT1	0.409	-0.116	0.0516736964528412	0.560762335646796	0
B7Z7P8;D6RCB3;D6RJE8;I3L492;P62495	Eukaryoticpeptidechainreleasefactorsubunit1(cDNAFLJ56175.highlysimilartoEukaryoticpeptidechainreleasefactorsubunit1)	ETF1	0.445	-0.129	0.0518548362817989	0.550121086508485	0
P41250	Glycine--tRNAligase(EC3.6.1.17)(EC6.1.1.14)(Diadenosinetetraphosphatesynthetase)(AP-4-Asynthetase)(Glycyl-tRNAsynthetase)(GlyRS)	GARS	0.419	0.831	0.0518731945224997	0.00304463954417887	MitoCarta3.0
F8W785;O00461	Golgiintegralmembraneprotein4	GOLIM4	0.679	0.767	0.0519921870003024	0.0328887794161193	0
A0A140TA86;Q5XKP0	MICOScomplexsubunitMIC13	C19orf70	0.553	-0.03	0.052827877189662	0.91313403240486	MitoCarta3.0
H7C2N7;Q9HCU5	Prolactinregulatoryelement-bindingprotein(Fragment)	PREB	0.654	0.244	0.0531003416347838	0.432441150287853	0
A0A1W2PQ51;A0A1X7SBZ2;Q92841	ProbableATP-dependentRNAhelicaseDDX17	DDX17	0.4	0.36	0.0540981975093175	0.0766017061637085	0
E9PK01;P29692	Elongationfactor1-delta(Fragment)	EEF1D	-0.384	-0.129	0.05415382295778	0.487348764161795	0
P10109	Adrenodoxin.mitochondrial(Adrenalferredoxin)(Ferredoxin-1)(Hepatoredoxin)	FDX1	0.455	0.396	0.0545415594449718	0.0851242378859197	MitoCarta3.0
Q01082	Spectrinbetachain.non-erythrocytic1(Beta-IIspectrin)(Fodrinbetachain)(Spectrin.non-erythroidbetachain1)	SPTBN1	0.485	0.34	0.0545824021516509	0.152906367829384	0
P05556	Integrinbeta-1(Fibronectinreceptorsubunitbeta)(GlycoproteinIIa)(GPIIA)(VLA-4subunitbeta)(CDantigenCD29)	ITGB1	0.424	0.152	0.0545883188997659	0.457939508215556	0
P25325	3-mercaptopyruvatesulfurtransferase(MST)(EC2.8.1.2)	MPST	-0.354	-0.687	0.0548535381816593	0.00363277646917183	MitoCarta3.0
Q9Y2R0	Cytochromecoxidaseassemblyfactor3homolog.mitochondrial(Coiled-coildomain-containingprotein56)(Mitochondrialtranslationregulationassemblyintermediateofcytochromecoxidaseproteinof12kDa)	COA3	-0.332	-0.241	0.0550251196579319	0.139618611584603	MitoCarta3.0
D6RCM2;H0YAG5;Q9Y3D5	28SribosomalproteinS18c.mitochondrial(MitochondrialribosomalproteinS18C.isoformCRA_c)	MRPS18C	-1.086	-1.791	0.0554423808950249	0.00777473565282641	MitoCarta3.0
P46777	60SribosomalproteinL5(LargeribosomalsubunitproteinuL18)	RPL5	0.348	0.181	0.0554445107861086	0.283678608020007	0
Q587I9	VesicletransportproteinSFT2C(SFT2domain-containingprotein3)	SFT2D3	0.466	1.121	0.0557087381343159	0.00127554971244704	0
H3BS02;H3BTL2;O14874	[3-methyl-2-oxobutanoatedehydrogenase[lipoamide]]kinase.mitochondrial	BCKDK	0.349	0.2	0.0559525259123542	0.239830127587581	MitoCarta3.0
Q9NUL7	ProbableATP-dependentRNAhelicaseDDX28(EC3.6.4.13)(MitochondrialDEADboxprotein28)	DDX28	-0.478	-0.312	0.0568894699686718	0.183795280846701	MitoCarta3.0
P49773	Histidinetriadnucleotide-bindingprotein1(EC3.-.-.-)(Adenosine5'-monophosphoramidase)(ProteinkinaseCinhibitor1)(ProteinkinaseC-interactingprotein1)(PKCI-1)	HINT1	0.618	0.486	0.0572107377770377	0.116156978986784	MitoCarta3.0
A0A0A0MRX2;Q96HY6	DDRGKdomain-containingprotein1	DDRGK1	-0.554	-0.451	0.0574885252363891	0.106194412889191	0
P62753	40SribosomalproteinS6(PhosphoproteinNP33)(SmallribosomalsubunitproteineS6)	RPS6	0.456	0.521	0.057984296060585	0.0350031885834647	0
P61604	10kDaheatshockprotein.mitochondrial(Hsp10)(10kDachaperonin)(Chaperonin10)(CPN10)(Early-pregnancyfactor)(EPF)	HSPE1	-0.409	0.118	0.0592679849884505	0.568860524479155	MitoCarta3.0
O60493	Sortingnexin-3(ProteinSDP3)	SNX3	0.426	-0.162	0.0594587485595946	0.439372735459705	0
A0A0A0MRG9;B1AMJ5;Q5JTU8;Q96SN8	CDK5regulatorysubunit-associatedprotein2	CDK5RAP2	-0.507	-0.343	0.0594587485595946	0.173995311568628	0
Q9NYK5	39SribosomalproteinL39.mitochondrial(L39mt)(MRP-L39)(39SribosomalproteinL5.mitochondrial)(L5mt)(MRP-L5)(MitochondriallargeribosomalsubunitproteinmL39)	MRPL39	-0.582	-0.316	0.0594587485595946	0.271700479716624	MitoCarta3.0
Q13428	Treacleprotein(TreacherCollinssyndromeprotein)	TCOF1	-0.616	-0.83	0.0596346166519702	0.0190240578970925	0
Q9NWT8	AurorakinaseA-interactingprotein(AURKA-interactingprotein)(28SribosomalproteinS38.mitochondrial)(MRP-S38)(MitochondrialsmallribosomalsubunitproteinmS38)	AURKAIP1	-0.82	-1.145	0.0596346166519702	0.0165498398228028	MitoCarta3.0
Q5U5X0	ComplexIIIassemblyfactorLYRM7(LYRmotif-containingprotein7)	LYRM7	-0.447	0.154	0.0597735545281874	0.489985498094178	MitoCarta3.0
P54760;Q96L35	Ephrintype-Breceptor4(EC2.7.10.1)(Hepatomatransmembranekinase)(Tyrosine-proteinkinaseTYRO11)	EPHB4	-0.936	-0.745	0.0601022462463778	0.117573727580684	0
H7C4E5;Q14061	Cytochromecoxidasecopperchaperone(Fragment)	COX17	-0.739	-0.796	0.0601022462463778	0.0454860760559933	MitoCarta3.0
B8ZZT4;Q9BV40	Vesicle-associatedmembraneprotein8	VAMP8	0.63	-0.144	0.0601022462463778	0.655636021423453	0
Q02543	60SribosomalproteinL18a(LargeribosomalsubunitproteineL20)	RPL18A	0.468	0.335	0.0608890019903356	0.15732372897509	0
A0A0A0MS41;A0A1P0AYU5;Q9BWM7	Sideroflexin	SFXN3	-1.31	0.342	0.0615621184287611	0.611318165576571	MitoCarta3.0
Q00587	Cdc42effectorprotein1(BinderofRhoGTPases5)(SerumproteinMSE55)	CDC42EP1	0.805	0.746	0.0615621184287611	0.0789514888646134	0
A0A087WV22;F8W7C6	60SribosomalproteinL10	RPL10	0.451	0.227	0.0617876551431157	0.311954767688963	0
Q9BSY4	Coiled-coil-helix-coiled-coil-helixdomain-containingprotein5	CHCHD5	-0.662	0.205	0.0618366535299684	0.546184581358966	MitoCarta3.0
A2A2D0;P16949	Stathmin(Fragment)	STMN1	0.568	0.941	0.0618366535299684	0.00876149577749736	0
C9JJ19;P82930	28SribosomalproteinS34.mitochondrial	MRPS34	-0.367	-0.359	0.0618366535299684	0.0666103712308174	MitoCarta3.0
A0A0J9YYJ0;Q8N129	Proteincanopyhomolog4(Fragment)	CNPY4	0.911	0.597	0.0623896735148827	0.193041433299509	0
P30041	Peroxiredoxin-6(EC1.11.1.15)(1-Cysperoxiredoxin)(1-CysPRX)(24kDaprotein)(Acidiccalcium-independentphospholipaseA2)(aiPLA2)(EC3.1.1.4)(Antioxidantprotein2)(Liver2Dpagespot40)(Non-seleniumglutathioneperoxidase)(NSGPx)(Redbloodcellspagespot12)	PRDX6	0.761	0.544	0.0624769065051535	0.16111756309467	MitoCarta3.0
E5RJY1;E7ESM1;Q92597	ProteinNDRG1	NDRG1	-0.465	-0.428	0.0625840616734122	0.0815212700276295	0
O96011	Peroxisomalmembraneprotein11B(Peroxin-11B)(Peroxisomalbiogenesisfactor11B)(ProteinPEX11homologbeta)(PEX11-beta)	PEX11B	0.854	0.32	0.0626770706995821	0.457932518987135	MitoCarta3.0
P08243	Asparaginesynthetase[glutamine-hydrolyzing](EC6.3.5.4)(CellcyclecontrolproteinTS11)(Glutamine-dependentasparaginesynthetase)	ASNS	1.734	2.679	0.0630984680617921	0.011986086326619	0
B1AMS2;Q14141	Septin6.isoformCRA_b(Septin-6)	2023-09-06	1.808	0.381	0.0633897043035038	0.690164787333092	0
E7EQR4;P15311	Ezrin	EZR	0.437	-0.817	0.0633897043035038	0.0054064945550229	0
Q5TEC6	HistoneH3	HIST2H3PS2	-0.423	-0.696	0.0638886791430742	0.00944332387936272	0
F8W930;Q9Y6M1	Insulin-likegrowthfactor2mRNA-bindingprotein2	IGF2BP2	0.734	-0.378	0.0642971611137303	0.307477764098373	0
E9PE17;I3L0E3;Q9Y2R5	28SribosomalproteinS17.mitochondrial(Fragment)	MRPS17	-0.701	-0.582	0.0643416607222796	0.110559177349601	MitoCarta3.0
Q9Y4W6	AFG3-likeprotein2(EC3.4.24.-)(Paraplegin-likeprotein)	AFG3L2	-0.688	0.222	0.0643455892467929	0.532485498367028	MitoCarta3.0
P13861	cAMP-dependentproteinkinasetypeII-alpharegulatorysubunit	PRKAR2A	-0.287	-0.4	0.0646784637980912	0.0183857497144331	0
E7EVJ5;E7EW33;H0YL50;H7C229;Q7L576;Q96F07	CytoplasmicFMR1-interactingprotein	CYFIP2	0.633	0.498	0.0651520062725887	0.130184212267732	0
P62805	HistoneH4	HIST1H4A	-0.42	-0.358	0.0652309321945758	0.105061605126324	0
B8ZZA8	Glutaminasekidneyisoform.mitochondrial	GLS	0.313	0.724	0.0652662324211554	0.00201535043134066	MitoCarta3.0
A0A0G2JMS7;A0A0G2JNZ2;A0A0G2JPP5;Q14160	Proteinscribblehomolog	SCRIB	-0.592	-0.386	0.0653826333802423	0.203312137236691	0
F5GX77;Q9UI30	MultifunctionalmethyltransferasesubunitTRM112-likeprotein	TRMT112	-0.493	-0.596	0.0654581620582194	0.0329106433539744	0
O95831	Apoptosis-inducingfactor1.mitochondrial(EC1.1.1.-)(Programmedcelldeathprotein8)	AIFM1	0.344	-0.205	0.0655667987338153	0.24737946875855	MitoCarta3.0
C9JCB7;C9JE50;C9JFU6;Q8NBZ7	UDP-glucuronicaciddecarboxylase1(Fragment)	UXS1	2.13	2.709	0.0668661972273947	0.0275227696619959	0
O95747	Serine/threonine-proteinkinaseOSR1(EC2.7.11.1)(Oxidativestress-responsive1protein)	OXSR1	0.966	1.244	0.0669599389838666	0.0265330970472133	0
Q9P0J6	39SribosomalproteinL36.mitochondrial(L36mt)(MRP-L36)(BRCA1-interactingprotein1)(MitochondriallargeribosomalsubunitproteinbL36m)	MRPL36	-1.297	-1.091	0.0676630552184507	0.111837348957585	MitoCarta3.0
Q14974	Importinsubunitbeta-1(Importin-90)(Karyopherinsubunitbeta-1)(Nuclearfactorp97)(Poretargetingcomplex97kDasubunit)(PTAC97)	KPNB1	0.44	0.66	0.0681259374408671	0.0146774726631645	0
O00754	Lysosomalalpha-mannosidase(Laman)(EC3.2.1.24)(Lysosomalacidalpha-mannosidase)(Mannosidasealphaclass2Bmember1)(Mannosidasealpha-B)[Cleavedinto:Lysosomalalpha-mannosidaseApeptide;Lysosomalalpha-mannosidaseBpeptide;Lysosomalalpha-mannosidaseCpeptide;Lysosomalalpha-mannosidaseDpeptide;Lysosomalalpha-mannosidaseEpeptide]	MAN2B1	0.442	0.327	0.0685919829782242	0.158778773069924	0
O14925;Q5SRD1	MitochondrialimportinnermembranetranslocasesubunitTim23	TIMM23	0.749	0.736	0.069374977137163	0.0734018097579969	MitoCarta3.0
D6RBI8;Q14154	DAP3-bindingcelldeathenhancer1(Fragment)	DELE1	1.73	2.055	0.0695426589981006	0.0373168736956822	MitoCarta3.0
P10809	60kDaheatshockprotein.mitochondrial(EC3.6.4.9)(60kDachaperonin)(Chaperonin60)(CPN60)(Heatshockprotein60)(HSP-60)(Hsp60)(HuCHA60)(MitochondrialmatrixproteinP1)(P60lymphocyteprotein)	HSPD1	-0.327	0.157	0.0715733436242822	0.352759617119231	MitoCarta3.0
Q5VUM1	Succinatedehydrogenaseassemblyfactor4.mitochondrial(SDHassemblyfactor4)(SDHAF4)	SDHAF4	0.522	0.356	0.072112812811046	0.193041433299509	MitoCarta3.0
P56381	ATPsynthasesubunitepsilon.mitochondrial(ATPasesubunitepsilon)(ATPsynthaseF1subunitepsilon)	ATP5F1E	-0.359	0.113	0.072112812811046	0.556301300345234	MitoCarta3.0
A0A087X0X3;P52272	HeterogeneousnuclearribonucleoproteinM	HNRNPM	0.868	0.459	0.072112812811046	0.310523150395826	0
D6RAC2;D6RHH4;P63244	Receptorof-activatedproteinCkinase1	RACK1	0.879	0.82	0.0728264335798744	0.0888523786016296	0
P05386	60SacidicribosomalproteinP1(LargeribosomalsubunitproteinP1)	RPLP1	0.854	0.428	0.0728369845303393	0.33546376165662	0
G3V3Z8;P49757	Proteinnumbhomolog	NUMB	0.557	-0.398	0.0733064529867015	0.177807790158645	0
J3KPT4;Q9H4I3	TraBdomain-containingprotein	TRABD	0.649	-0.152	0.0734180099006497	0.670051054801702	0
Q5VZR0;Q9H4G4	Golgi-associatedplantpathogenesis-relatedprotein1	GLIPR2	-0.547	-0.778	0.0734180099006497	0.0195575508404517	0
P10412	HistoneH1.4(HistoneH1b)(HistoneH1s-4)	HIST1H1E	-0.353	-0.247	0.0739381075689669	0.186678342037433	0
A0A087WWI4;A0A087X054;E9PJ21;K7EQK2;Q9Y4L1	Hypoxiaup-regulatedprotein1	HYOU1	0.322	0.382	0.0739381075689669	0.0400220374442878	0
P12004	Proliferatingcellnuclearantigen(PCNA)(Cyclin)	PCNA	0.516	0.416	0.0739470839980951	0.134642394686454	0
P24752	Acetyl-CoAacetyltransferase.mitochondrial(EC2.3.1.9)(Acetoacetyl-CoAthiolase)(T2)	ACAT1	-0.355	-0.306	0.073972237464273	0.111947821801093	MitoCarta3.0
Q9NR28	Diablohomolog.mitochondrial(DirectIAP-bindingproteinwithlowpI)(Secondmitochondria-derivedactivatorofcaspase)(Smac)	DIABLO	-0.667	-0.196	0.0744482998596924	0.58923474804168	MitoCarta3.0
Q9P0K7	Ankycorbin(Ankyrinrepeatandcoiled-coilstructure-containingprotein)(Novelretinalpigmentepithelialcellprotein)(Retinoicacid-inducedprotein14)	RAI14	1.611	0.1	0.0749778007684537	0.910876959112887	0
Q86U28	Iron-sulfurclusterassembly2homolog.mitochondrial(HESB-likedomain-containingprotein1)	ISCA2	-2.35	-3.315	0.0749795346154481	0.0208150148387022	MitoCarta3.0
B4DQ75;P51397	cDNAFLJ55133.weaklysimilartoDeath-associatedprotein1	DAP	0.517	1.227	0.0751186275113099	0.00218743928046392	0
P26641	Elongationfactor1-gamma(EF-1-gamma)(eEF-1Bgamma)	EEF1G	0.368	0.442	0.0752972423563549	0.0392742930632002	0
M0R100;Q9NPF0	CD320antigen(Fragment)	CD320	0.701	-0.423	0.0752972423563549	0.257511887863985	0
Q7LGA3	Heparansulfate2-O-sulfotransferase1(2-O-sulfotransferase)(2OST)(EC2.8.2.-)	HS2ST1	1.07	1.238	0.0752972423563549	0.0453479680353571	0
Q02818	Nucleobindin-1(CALNUC)	NUCB1	0.52	0.675	0.0759553115175607	0.029681243967095	0
Q9BVA1	Tubulinbeta-2Bchain	TUBB2B	0.387	0.235	0.0761705343907241	0.257511887863985	0
Q9BYV8	Centrosomalproteinof41kDa(Cep41)(Testis-specificgeneA14protein)	CEP41	-0.782	-1.024	0.077429511647783	0.0295016344907691	0
A0A0A0MR33;A0A0C4DFM0;G3V267;G3V3B9;G3V4T6;G3V5T0;O43708	Maleylacetoacetateisomerase	GSTZ1	-0.773	-0.822	0.0775496447635216	0.0628834537026704	MitoCarta3.0
P62851	40SribosomalproteinS25(SmallribosomalsubunitproteineS25)	RPS25	0.449	0.371	0.0775496447635216	0.131020001467086	0
K7ELL7;P14314	Glucosidase2subunitbeta	PRKCSH	0.382	-0.18	0.0775496447635216	0.374931474867601	0
E9PL71;E9PN91	Elongationfactor1-delta(Fragment)	EEF1D	-0.793	-1.378	0.0775496447635216	0.00970296978531171	0
P49591;Q5T5C7	Serine--tRNAligase.cytoplasmic(EC6.1.1.11)(Seryl-tRNAsynthetase)(SerRS)(Seryl-tRNA(Ser/Sec)synthetase)	SARS	0.422	-0.377	0.0778957951187201	0.106719805095285	MitoCarta3.0
Q9NS69	MitochondrialimportreceptorsubunitTOM22homolog(hTom22)(1C9-2)(Translocaseofoutermembrane22kDasubunithomolog)	TOMM22	0.406	0.045	0.0778957951187201	0.849568086582803	MitoCarta3.0
A0A087WSV8;E9PKG6;P80303	Nucleobindin2.isoformCRA_b(Nucleobindin-2)	NUCB2	0.532	-0.096	0.0780023875232839	0.750730440409449	0
H3BR35;P15170;Q8IYD1	EukaryoticpeptidechainreleasefactorGTP-bindingsubunitERF3A(Fragment)	GSPT1	0.727	-1.361	0.0780137782168883	0.0069916596246565	0
P19022	Cadherin-2(CDw325)(Neuralcadherin)(N-cadherin)(CDantigenCD325)	CDH2	-0.545	-0.415	0.0781312405100911	0.163946282171935	0
P21912	Succinatedehydrogenase[ubiquinone]iron-sulfursubunit.mitochondrial(EC1.3.5.1)(Iron-sulfursubunitofcomplexII)(Ip)	SDHB	-0.392	-0.834	0.0782078597755198	0.0039973973369788	MitoCarta3.0
P24311	Cytochromecoxidasesubunit7B.mitochondrial(CytochromecoxidasepolypeptideVIIb)	COX7B	-1.358	-1.685	0.0790070627974981	0.0370375030591694	MitoCarta3.0
A8MXV4	Nucleosidediphosphate-linkedmoietyXmotif19(Nudixmotif19)(EC3.6.1.-)	NUDT19	-0.621	-0.456	0.0794918102818122	0.177807790158645	MitoCarta3.0
Q9Y697	Cysteinedesulfurase.mitochondrial(EC2.8.1.7)	NFS1	-0.411	0.237	0.0798165672896258	0.28714000520212	MitoCarta3.0
Q08J23	tRNA(cytosine(34)-C(5))-methyltransferase(EC2.1.1.203)(Myc-inducedSUNdomain-containingprotein)(Misu)(NOL1/NOP2/Sundomainfamilymember2)(SubstrateofAIM1/AurorakinaseB)(tRNA(cytosine-5-)-methyltransferase)(tRNAmethyltransferase4homolog)(hTrm4)	NSUN2	0.609	0.922	0.0798165672896258	0.0172525003515492	MitoCarta3.0
Q9UHV9	Prefoldinsubunit2	PFDN2	0.818	0.731	0.0802411519692439	0.110245851372584	0
E7ETU9;O00469	Procollagen-lysine.2-oxoglutarate5-dioxygenase2	PLOD2	-1.009	-1.138	0.0802411519692439	0.0538911238067181	0
Q96EY7	Pentatricopeptiderepeatdomain-containingprotein3.mitochondrial(28SribosomalproteinS39.mitochondrial)(MRP-S39)(MitochondrialsmallribosomalsubunitproteinmS39)(Transformation-relatedgene15protein)(TRG-15)	PTCD3	-0.611	-0.697	0.0805412391391299	0.0521418110381415	MitoCarta3.0
Q5JUW8;Q92796	Discs.largehomolog3(Neuroendocrine-dlg.Drosophila).isoformCRA_b(Diskslargehomolog3)	DLG3	1.023	0.194	0.0807804498848949	0.740727097591316	0
Q8N4H5	MitochondrialimportreceptorsubunitTOM5homolog	TOMM5	0.448	0.131	0.0807804498848949	0.600068328567892	MitoCarta3.0
C9JGM0;Q96GK7	Fumarylacetoacetatehydrolasedomain-containingprotein2A(Fragment)	FAHD2A	0.439	0.126	0.0828123125925398	0.611318165576571	MitoCarta3.0
F8W1B3;Q8WUD6	Cholinephosphotransferase1	CHPT1	-0.518	0.285	0.0831542612671876	0.315169718550542	MitoCarta3.0
B4E1S2;P09525;Q6P452	Annexin	ANXA4	1.433	0.834	0.0832224612533711	0.288349088753219	0
H7C4H2;Q9Y5M8	Signalrecognitionparticlereceptorsubunitbeta(Fragment)	SRPRB	-0.32	-0.623	0.0834962415830097	0.00651589647295628	0
P62906	60SribosomalproteinL10a(CSA-19)(LargeribosomalsubunitproteinuL1)(Neuralprecursorcellexpresseddevelopmentallydown-regulatedprotein6)(NEDD-6)	RPL10A	0.278	0.087	0.0834962415830097	0.58008300983345	0
Q15293	Reticulocalbin-1	RCN1	0.392	0.161	0.0835959318193735	0.456662025820402	0
Q02878	60SribosomalproteinL6(LargeribosomalsubunitproteineL6)(Neoplasm-relatedproteinC140)(Tax-responsiveenhancerelement-bindingprotein107)(TaxREB107)	RPL6	0.398	0.105	0.0839280305499294	0.641513285139742	0
Q15599	Na(+)/H(+)exchangeregulatorycofactorNHE-RF2(NHERF-2)(NHE3kinaseAregulatoryproteinE3KARP)(SRY-interactingprotein1)(SIP-1)(Sodium-hydrogenexchangerregulatoryfactor2)(Solutecarrierfamily9isoformA3regulatoryfactor2)(Tyrosinekinaseactivatorprotein1)(TKA-1)	SLC9A3R2	0.557	-0.148	0.0839280305499294	0.639327550171371	0
Q96HY7	Probable2-oxoglutaratedehydrogenaseE1componentDHKTD1.mitochondrial(EC1.2.4.2)(DehydrogenaseE1andtransketolasedomain-containingprotein1)	DHTKD1	-0.759	-0.163	0.0842562733101794	0.715280227938329	MitoCarta3.0
O00264	Membrane-associatedprogesteronereceptorcomponent1(mPR)(Dap1)(IZA)	PGRMC1	-0.287	-0.562	0.0843190276102242	0.00651589647295628	0
A0A0C4DGX8;A6NLC6;Q15904	ATPase.H+transporting.lysosomalaccessoryprotein1.isoformCRA_c(V-typeprotonATPasesubunitS1)	ATP6AP1	0.442	-0.096	0.0843190276102242	0.710095257694186	0
F8WCF9;G5E9E8;Q8N465	D-2-hydroxyglutaratedehydrogenase.mitochondrial	D2HGDH	-0.539	-0.354	0.0843436771655448	0.237972763643587	MitoCarta3.0
P51553	Isocitratedehydrogenase[NAD]subunitgamma.mitochondrial(Isocitricdehydrogenasesubunitgamma)(NAD(+)-specificICDHsubunitgamma)	IDH3G	0.552	-0.338	0.0848677456610287	0.269123038824194	MitoCarta3.0
Q00325	Phosphatecarrierprotein.mitochondrial(Phosphatetransportprotein)(PTP)(Solutecarrierfamily25member3)	SLC25A3	-0.51	0.067	0.0849457022352523	0.825856580131132	MitoCarta3.0
Q6P4A7	Sideroflexin-4(Breastcancerresistancemarker1)	SFXN4	-0.334	0.441	0.0864817596638984	0.032834957614541	MitoCarta3.0
C9J9J4;Q00013	55kDaerythrocytemembraneprotein(Fragment)	MPP1	2.093	-0.114	0.0865128404609628	0.924418452889345	0
Q9BUF5	Tubulinbeta-6chain(TubulinbetaclassV)	TUBB6	1.153	1.999	0.0870812024459519	0.0114938384592231	0
Q9Y265	RuvB-like1(EC3.6.4.12)(49kDaTATAbox-bindingprotein-interactingprotein)(49kDaTBP-interactingprotein)(54kDaerythrocytecytosolicprotein)(ECP-54)(INO80complexsubunitH)(Nuclearmatrixprotein238)(NMP238)(Pontin52)(TIP49a)(TIP60-associatedprotein54-alpha)(TAP54-alpha)	RUVBL1	0.362	0.03	0.0874390819475262	0.893476880361669	0
Q9NNW7	Thioredoxinreductase2.mitochondrial(EC1.8.1.9)(SelenoproteinZ)(SelZ)(TR-beta)(ThioredoxinreductaseTR3)	TXNRD2	-0.408	-0.412	0.0880070690508035	0.0856065159970151	MitoCarta3.0
P62745	Rho-relatedGTP-bindingproteinRhoB(RhocDNAclone6)(h6)	RHOB	0.453	0.514	0.0880933999457638	0.0586113640541023	0
A0A087WT44;I3L159;I3L1F5;P30519	Hemeoxygenase2	HMOX2	0.34	-0.603	0.0886692928543002	0.0107141242859069	0
Q5TZA2	Rootletin(Ciliaryrootletcoiled-coilprotein)	CROCC	-0.996	-1.834	0.0886692928543002	0.00909191765503664	0
Q9NPJ3	Acyl-coenzymeAthioesterase13(Acyl-CoAthioesterase13)(EC3.1.2.-)(Thioesterasesuperfamilymember2)[Cleavedinto:Acyl-coenzymeAthioesterase13.N-terminallyprocessed]	ACOT13	-0.294	-0.038	0.0899233933462792	0.832784462200054	MitoCarta3.0
K7ELW0;Q99497	Protein/nucleicaciddeglycaseDJ-1	PARK7	-0.639	-1.424	0.0902953921592213	0.0039920604363362	MitoCarta3.0
Q7L8L6	FASTkinasedomain-containingprotein5.mitochondrial	FASTKD5	-0.33	0.031	0.0902953921592213	0.877458084439496	MitoCarta3.0
Q14573	Inositol1.4.5-trisphosphatereceptortype3(IP3receptorisoform3)(IP3R3)(InsP3R3)(Type3inositol1.4.5-trisphosphatereceptor)(Type3InsP3receptor)	ITPR3	-0.329	-0.637	0.0902953921592213	0.00746510764532474	0
A0A087WUM0;A0A087WYV9;A0A087X1F5;P57105	SYNJ2BP-COX16readthrough(Fragment)	SYNJ2BP-COX16	-0.688	-0.07	0.091593659626944	0.870305643540799	0
C9J5C3;C9J6F3;C9J932;C9JND6;C9JSA3;F8WDF3;H7C5M9;Q9BUL8	Programmedcelldeathprotein10(Fragment)	PDCD10	-0.501	-0.703	0.0916261096697717	0.0279345804504141	0
P36578	60SribosomalproteinL4(60SribosomalproteinL1)(LargeribosomalsubunitproteinuL4)	RPL4	0.346	0.146	0.0918670936491309	0.460345636496586	0
A0A087WZY2;A6NIV2;Q9P0U1	MitochondrialimportreceptorsubunitTOM7homolog	TOMM7	0.559	0.394	0.0918670936491309	0.217410428232507	MitoCarta3.0
P61769	Beta-2-microglobulin[Cleavedinto:Beta-2-microglobulinformpI5.3]	B2M	0.346	-0.143	0.0918670936491309	0.469396858966522	0
P07737	Profilin-1(EpididymistissueproteinLi184a)(ProfilinI)	PFN1	0.354	0.074	0.0925669353032754	0.728015360630661	0
Q9NUT2	ATP-bindingcassettesub-familyBmember8.mitochondrial(MitochondrialATP-bindingcassette1)(M-ABC1)	ABCB8	-0.474	-0.681	0.0929217701264763	0.0262168094616209	MitoCarta3.0
C9JAN6;P50443	Sulfatetransporter(Fragment)	SLC26A2	-1.015	-0.058	0.0931373948009623	0.921744501810032	0
Q86VU5;R4GNF4	CatecholO-methyltransferasedomain-containingprotein1(EC2.1.1.-)	COMTD1	0.33	0.44	0.0933112041420711	0.0350031885834647	MitoCarta3.0
Q9BYD6	39SribosomalproteinL1.mitochondrial(L1mt)(MRP-L1)(MitochondriallargeribosomalsubunitproteinuL1m)	MRPL1	-0.55	-0.985	0.0936107544927646	0.0112022741425506	MitoCarta3.0
H0YKK0;H0YMA0;P09661	SmallnuclearribonucleoproteinpolypeptideA'.isoformCRA_a(U2smallnuclearribonucleoproteinA')	SNRPA1	0.71	0.385	0.0938803428866009	0.339811151172549	0
A0A2R8YEX1;Q9C0B2	Cilia-andflagella-associatedprotein74(Fragment)	CFAP74	0.713	0.476	0.0939942321804507	0.247267683381247	0
P29966	Myristoylatedalanine-richC-kinasesubstrate(MARCKS)(ProteinkinaseCsubstrate.80kDaprotein.lightchain)(80K-Lprotein)(PKCSL)	MARCKS	-0.45	-0.962	0.0942681145840696	0.00531488475037685	0
Q6PI48	Aspartate--tRNAligase.mitochondrial(EC6.1.1.12)(Aspartyl-tRNAsynthetase)(AspRS)	DARS2	-0.643	-0.261	0.0946965588197007	0.482971829101979	MitoCarta3.0
Q9NXH9	tRNA(guanine(26)-N(2))-dimethyltransferase(EC2.1.1.216)(tRNA2.2-dimethylguanosine-26methyltransferase)(tRNA(guanine-26.N(2)-N(2))methyltransferase)(tRNA(m(2.2)G26)dimethyltransferase)	TRMT1	-1.15	-0.184	0.0962082961912672	0.793598119643844	MitoCarta3.0
Q14696	LRPchaperoneMESD(LDLRchaperoneMESD)(MesodermdevelopmentLRPchaperoneMESD)(Mesodermdevelopmentcandidate2)(Mesodermdevelopmentprotein)(RenalcarcinomaantigenNY-REN-61)	MESD	0.474	-0.175	0.0962082961912672	0.531562429604149	0
M0QZM1	HeterogeneousnuclearribonucleoproteinM(Fragment)	HNRNPM	0.941	0.874	0.0974248907666365	0.117992978464106	0
P11117	Lysosomalacidphosphatase(LAP)(EC3.1.3.2)	ACP2	-0.748	-0.95	0.0981252182514996	0.0445146405014118	0
A0A087WU14;A0A087WXB0;O15126	Secretorycarrier-associatedmembraneprotein(Secretorycarriermembraneprotein)(Fragment)	SCAMP1	-0.465	-0.246	0.0981252182514996	0.358284633702011	0
A0A087WX59;Q16186	ProteasomalubiquitinreceptorADRM1	ADRM1	0.634	-0.002	0.0983859396012016	0.995775001255254	0
Q5T160	Probablearginine--tRNAligase.mitochondrial(EC6.1.1.19)(Arginyl-tRNAsynthetase)(ArgRS)	RARS2	-0.462	0.466	0.0985158417839639	0.0955036572473777	MitoCarta3.0
Q92520	ProteinFAM3C(Interleukin-likeEMTinducer)	FAM3C	0.432	0.46	0.0988667015843124	0.082186481237697	0
E9PLS4;E9PMM3;E9PP98;Q9Y5Y5	PeroxisomalmembraneproteinPEX16(Fragment)	PEX16	0.358	0.173	0.10158207951149	0.407662229343242	0
Q8TEM1	Nuclearporemembraneglycoprotein210(Nuclearporeproteingp210)(NuclearenvelopeporemembraneproteinPOM210)(POM210)(NucleoporinNup210)(Poremembraneproteinof210kDa)	NUP210	0.515	1.32	0.101689179277503	0.00249220042965518	0
G3V279;P84090	Enhancerofrudimentaryhomolog	ERH	0.728	0.868	0.102914051153015	0.0589887262504095	0
O75348	V-typeprotonATPasesubunitG1(V-ATPasesubunitG1)(V-ATPase13kDasubunit1)(VacuolarprotonpumpsubunitG1)(VacuolarprotonpumpsubunitM16)	ATP6V1G1	-0.363	-0.607	0.102914051153015	0.0163407802391787	0
Q15031	Probableleucine--tRNAligase.mitochondrial(EC6.1.1.4)(Leucyl-tRNAsynthetase)(LeuRS)	LARS2	-0.558	-0.46	0.103193807863921	0.167669461686126	MitoCarta3.0
Q12765	Secernin-1	SCRN1	0.925	1.213	0.103193807863921	0.0417204601508864	0
A0A087X142;A6NFQ9;A6NMH6;F8W8I8;Q92599	Septin-8	2023-09-08	0.483	-0.149	0.10336769844596	0.611444825500122	0
H0Y9P1;Q9NSY1	BMP-2-inducibleproteinkinase(Fragment)	BMP2K	1.395	-0.077	0.10336769844596	0.927032129369695	0
H0YFD6;P40939	Trifunctionalenzymesubunitalpha.mitochondrial	HADHA	-0.6	0.575	0.10336769844596	0.114850241481308	MitoCarta3.0
F5GYG5;H0YG54;H0YGR4;Q9Y3B8	Oligoribonuclease.mitochondrial	REXO2	-0.803	0.209	0.10336769844596	0.673190983226672	MitoCarta3.0
H3BPK3;Q16775	Hydroxyacylglutathionehydrolase.mitochondrial(Fragment)	HAGH	-0.575	-0.718	0.103991068780555	0.0513814162992433	MitoCarta3.0
A0A0D9SF53;A0A0D9SFB3;A0A0D9SG12;A0A2R8Y4A4;A0A2R8Y5G6;A0A2R8Y645;A0A2R8Y7T2;A0A2R8YCW1;A0A2R8YDT5;A0A2R8YF78;A0A2R8YFR4;A0A2R8YFS5;A0A2U3TZJ9;F6S8Q4;O00571	ATP-dependentRNAhelicaseDDX3X	DDX3X	0.335	-0.116	0.104400013047684	0.568925196177607	0
G3V2C9;P59768	Guaninenucleotide-bindingproteinG(I)/G(S)/G(O)subunitgamma-2(Fragment)	GNG2	0.734	0.397	0.104400013047684	0.358279834418866	0
A0A0G2JJZ9;A0A140T9X3;H0Y400;O00148;Q13838;Q5STU3	SpliceosomeRNAhelicaseDDX39B(Fragment)	DDX39B	0.773	0.394	0.104400013047684	0.386203863336846	0
Q9BUE6	Iron-sulfurclusterassembly1homolog.mitochondrial(HESB-likedomain-containingprotein2)(Iron-sulfurassemblyproteinIscA)(hIscA)	ISCA1	0.386	0.608	0.104455364185256	0.0208844590052218	MitoCarta3.0
Q5JTJ3;X6R5Z6	Cytochromecoxidaseassemblyfactor6homolog	COA6	-0.448	-0.593	0.104784518557173	0.0415817871333262	MitoCarta3.0
Q6P4Q7	MetaltransporterCNNM4(Ancientconserveddomain-containingprotein4)(Cyclin-M4)	CNNM4	1.163	0.11	0.105492393299575	0.88553104445336	0
D3YTI2;F2Z2Q9;G5E9R5;P24666	Lowmolecularweightphosphotyrosineproteinphosphatase	ACP1	-0.306	0.269	0.106910412899146	0.149048974062404	0
P60866	40SribosomalproteinS20(SmallribosomalsubunitproteinuS10)	RPS20	0.321	0.285	0.106959316586297	0.146619918019343	0
F1T0I1;J3KNL6	Proteintransportproteinsec16	SEC16A	-0.768	0.065	0.106959316586297	0.899386886667848	0
A0A2R8Y811;P62263	40SribosomalproteinS14(Fragment)	RPS14	0.425	0.375	0.106959316586297	0.148300579252788	0
Q5HYI7	Metaxin-3	MTX3	-1.725	-1.512	0.106959316586297	0.150325391123737	MitoCarta3.0
P16615	Sarcoplasmic/endoplasmicreticulumcalciumATPase2(SERCA2)(SRCa(2+)-ATPase2)(EC3.6.3.8)(Calciumpump2)(Calcium-transportingATPasesarcoplasmicreticulumtype.slowtwitchskeletalmuscleisoform)(Endoplasmicreticulumclass1/2Ca(2+)ATPase)	ATP2A2	-0.508	-0.292	0.107139488162866	0.334871340566561	0
A0A0A0MRU0;A0A0C4DH75;A0A0D9SFF8;B4DZ84;D3DX48;D3DX49;Q14168	MAGUKp55subfamilymember2	MPP2	0.324	0.189	0.107370518548359	0.329780902334622	0
A0A0A0MSQ0;P13797	Plastin-3	PLS3	0.819	0.44	0.107679614469074	0.36594972765573	0
A0A087WTT1;E7EQV3;E7ERJ7;P11940	Polyadenylate-bindingprotein(PABP)	PABPC1	0.252	-0.275	0.107717954628969	0.0844472904509569	0
Q69YU5	UncharacterizedproteinC12orf73	C12orf73	0.471	0.839	0.107717954628969	0.0137541986094297	0
Q9UHB6	LIMdomainandactin-bindingprotein1(Epithelialproteinlostinneoplasm)	LIMA1	0.374	0.254	0.107717954628969	0.25939639518865	0
C9J0R6;C9JLK8;C9JQE9;Q86UT6	NLRfamilymemberX1(Fragment)	NLRX1	-0.342	0.134	0.108025144912635	0.522750466577156	MitoCarta3.0
Q9BQ52	ZincphosphodiesteraseELACprotein2(EC3.1.26.11)(ElaChomologprotein2)(Heredityprostatecancerprotein2)(RibonucleaseZ2)(RNaseZ2)(tRNA3endonuclease2)(tRNaseZ2)	ELAC2	-0.485	-0.871	0.108466214006253	0.0134881731004043	MitoCarta3.0
P11182	Lipoamideacyltransferasecomponentofbranched-chainalpha-ketoaciddehydrogenasecomplex.mitochondrial(EC2.3.1.168)(52kDamitochondrialautoantigenofprimarybiliarycirrhosis)(Branchedchain2-oxo-aciddehydrogenasecomplexcomponentE2)(BCOADC-E2)(Branched-chainalpha-ketoaciddehydrogenasecomplexcomponentE2)(BCKAD-E2)(BCKADE2)(Dihydrolipoamideacetyltransferasecomponentofbranched-chainalpha-ketoaciddehydrogenase…	DBT	-0.695	-0.588	0.109633039631244	0.167627741813625	MitoCarta3.0
Q13813	Spectrinalphachain.non-erythrocytic1(Alpha-IIspectrin)(Fodrinalphachain)(Spectrin.non-erythroidalphasubunit)	SPTAN1	0.416	0.329	0.110171859922987	0.194573077119873	0
O75351	Vacuolarproteinsorting-associatedprotein4B(EC3.6.4.6)(Cellmigration-inducinggene1protein)(SuppressorofK(+)transportgrowthdefect1)(ProteinSKD1)	VPS4B	0.657	0.953	0.110179574011709	0.0320093078198309	0
F5H5I6;H0Y8R1;H0YAK1;Q12849	G-richsequencefactor1	GRSF1	0.327	0.743	0.11110749091773	0.00530265692588158	MitoCarta3.0
Q9NX00	Transmembraneprotein160	TMEM160	0.324	-0.281	0.112264946776809	0.16111756309467	0
P51398;V9GYJ9	28SribosomalproteinS29.mitochondrial(MRP-S29)(S29mt)(Death-associatedprotein3)(DAP-3)(Ionizingradiationresistanceconferringprotein)(MitochondrialsmallribosomalsubunitproteinmS29)	DAP3	-0.778	-0.886	0.112830994351735	0.0781758494216361	MitoCarta3.0
Q9UBQ7;U3KQ56	Glyoxylatereductase/hydroxypyruvatereductase(EC1.1.1.79)(EC1.1.1.81)	GRHPR	-0.48	-0.321	0.113239241816496	0.2743704169653	MitoCarta3.0
Q5QPE5;Q9Y5X3	Sortingnexin-5(Fragment)	SNX5	0.673	0.688	0.113276721603223	0.106113838387494	0
B8ZZ67;B8ZZN6;P63165	SMT3suppressorofmiftwo3homolog1(Yeast).isoformCRA_b(Smallubiquitin-relatedmodifier1)	SUMO1	-0.606	1.045	0.113276721603223	0.0167253344810092	0
Q8IVS2	Malonyl-CoA-acylcarrierproteintransacylase.mitochondrial(MCT)(EC2.3.1.39)(MitochondrialmalonylCoA:ACPacyltransferase)(Mitochondrialmalonyltransferase)([Acyl-carrier-protein]malonyltransferase)	MCAT	0.277	-0.165	0.113407043297144	0.329154574985493	MitoCarta3.0
Q9UJZ1	Stomatin-likeprotein2.mitochondrial(SLP-2)(EPB72-likeprotein2)(Paraproteintarget7)(Paratarg-7)	STOML2	-0.27	-0.324	0.115807102030461	0.0672058169148488	MitoCarta3.0
P62249	40SribosomalproteinS16(SmallribosomalsubunitproteinuS9)	RPS16	0.479	0.404	0.116330661201607	0.174072904781192	0
C9J5X1;P08069	Tyrosine-proteinkinasereceptor(EC2.7.10.1)	IGF1R	0.361	0.242	0.117289466737183	0.279190075797376	0
C9JZG1;P55884	Eukaryotictranslationinitiationfactor3subunitB(Fragment)	EIF3B	-0.269	-0.88	0.117529169388665	0.000977175697188046	0
P49748	Verylong-chainspecificacyl-CoAdehydrogenase.mitochondrial(VLCAD)(EC1.3.8.9)	ACADVL	0.521	0.094	0.118677873481321	0.781951223355613	MitoCarta3.0
P62241	40SribosomalproteinS8(SmallribosomalsubunitproteineS8)	RPS8	0.557	0.307	0.119051025255902	0.371682802682316	0
P18859	ATPsynthase-couplingfactor6.mitochondrial(ATPasesubunitF6)	ATP5J	-0.373	-0.069	0.119692135956872	0.77950735461686	MitoCarta3.0
Q9HC36	rRNAmethyltransferase3.mitochondrial(EC2.1.1.-)(16SrRNA(guanosine(1370)-2'-O)-methyltransferase)(16SrRNA[Gm1370]2'-O-methyltransferase)(RNAmethyltransferase-likeprotein1)	MRM3	-0.438	-0.671	0.11985516788555	0.0289217643400749	MitoCarta3.0
Q8IYB8	ATP-dependentRNAhelicaseSUPV3L1.mitochondrial(EC3.6.4.13)(Suppressorofvar13-likeprotein1)(SUV3-likeprotein1)	SUPV3L1	-0.328	-0.162	0.11985516788555	0.426136522215645	MitoCarta3.0
Q8WWM7	Ataxin-2-likeprotein(Ataxin-2domainprotein)(Ataxin-2-relatedprotein)	ATXN2L	-0.463	-0.327	0.11985516788555	0.258870594729517	0
Q8NF37	Lysophosphatidylcholineacyltransferase1(LPCacyltransferase1)(LPCAT-1)(LysoPCacyltransferase1)(EC2.3.1.23)(1-acylglycerophosphocholineO-acyltransferase)(1-alkylglycerophosphocholineO-acetyltransferase)(EC2.3.1.67)(Acetyl-CoA:lyso-platelet-activatingfactoracetyltransferase)(Acetyl-CoA:lyso-PAFacetyltransferase)(Lyso-PAFacetyltransferase)(LysoPAFAT)(Acyltransferase-like2)(Phosphonoformateimmuno-asso…	LPCAT1	1.247	0.928	0.11985516788555	0.236832156282539	0
A0A087WYV8;D6RJI3;P35556	Fibrillin-2	FBN2	0.509	0.831	0.11985516788555	0.0222488610988344	0
Q96IX5	Up-regulatedduringskeletalmusclegrowthprotein5(Diabetes-associatedproteinininsulin-sensitivetissues)(HCVF-transactivatedprotein2)	USMG5	-0.47	-0.318	0.11985516788555	0.279584128561251	MitoCarta3.0
C9J1V9;D6RBD7;O43324	EEF1E1-BLOC1S5readthrough(NMDcandidate)(HCG2043275)	EEF1E1-BLOC1S5	-0.408	-0.497	0.121109346954629	0.0680807576231481	0
Q8WUW1	ProteinBRICK1(BRK1)	BRK1	0.42	0.282	0.122694350296382	0.285046578087006	0
K7EID2;Q9BT22	Chitobiosyldiphosphodolicholbeta-mannosyltransferase(Fragment)	ALG1	0.618	0.389	0.123562246244657	0.317388296281196	0
H0Y873;Q96P47	Arf-GAPwithGTPase.ANKrepeatandPHdomain-containingprotein3(Fragment)	AGAP3	-0.521	-1.091	0.123562246244657	0.00873825882496601	0
P51571	Translocon-associatedproteinsubunitdelta(TRAP-delta)(Signalsequencereceptorsubunitdelta)(SSR-delta)	SSR4	0.365	-0.261	0.123562246244657	0.257484822310589	0
P62424	60SribosomalproteinL7a(LargeribosomalsubunitproteineL8)(PLA-Xpolypeptide)(Surfeitlocusprotein3)	RPL7A	0.278	0.092	0.123778101448628	0.610520708065383	0
C9JA36;C9JXZ1;P54709	Sodium/potassium-transportingATPasesubunitbeta-3(Fragment)	ATP1B3	0.597	0.447	0.124535535045186	0.239757211761728	0
P23786	CarnitineO-palmitoyltransferase2.mitochondrial(EC2.3.1.21)(CarnitinepalmitoyltransferaseII)(CPTII)	CPT2	-0.418	-0.32	0.124681779169354	0.229424587719674	MitoCarta3.0
Q7Z7F7	39SribosomalproteinL55.mitochondrial(L55mt)(MRP-L55)(MitochondriallargeribosomalsubunitproteinbL31m)(MitochondriallargeribosomalsubunitproteinmL55)	MRPL55	-0.563	-0.173	0.125062233584412	0.637355342175111	MitoCarta3.0
M0QZ12;M0R0J9;Q96CP6;S4R3I2	GRAMdomain-containingprotein1A	GRAMD1A	-0.444	0.288	0.125254364576518	0.305215701142619	0
P99999	Cytochromec	CYCS	0.354	-0.201	0.125829474990649	0.368270705099588	MitoCarta3.0
H0YCY8;P53634	Dipeptidylpeptidase1(Fragment)	CTSC	1.149	1.908	0.125871462280412	0.0223192336114895	0
Q96EY1	DnaJhomologsubfamilyAmember3.mitochondrial(DnaJproteinTid-1)(hTid-1)(Hepatocellularcarcinoma-associatedantigen57)(TumorousimaginaldiscsproteinTid56homolog)	DNAJA3	0.276	-0.324	0.126002237533464	0.0802212404811163	MitoCarta3.0
P62280	40SribosomalproteinS11(SmallribosomalsubunitproteinuS17)	RPS11	0.336	0.295	0.127054091976426	0.171421870097887	0
G3V1B6;H7C1U8;Q9BUR5	MICOScomplexsubunitMIC26	APOO	0.369	-0.238	0.12769541264466	0.310950619476474	MitoCarta3.0
P18669	Phosphoglyceratemutase1(EC5.4.2.11)(EC5.4.2.4)(BPG-dependentPGAM1)(PhosphoglyceratemutaseisozymeB)(PGAM-B)	PGAM1	0.344	0.762	0.12769541264466	0.00709850314046542	0
A0A1W2PRR9;E9PFD7;P00533;Q504U8	Epidermalgrowthfactorreceptor	EGFR	-1.24	-0.788	0.129345242252416	0.32070884610339	0
P62266	40SribosomalproteinS23(SmallribosomalsubunitproteinuS12)	RPS23	0.432	0.141	0.129345242252416	0.620462166321214	0
Q8N257	HistoneH2Btype3-B(H2Btype12)	HIST3H2BB	-0.856	-0.162	0.129345242252416	0.77950735461686	0
E9PIC2;E9PJV6;E9PJW1;E9PQU9;P56962	Syntaxin-17	STX17	0.261	0.223	0.129804336796972	0.186957964963241	MitoCarta3.0
A0A0A0MRL6;F6XFR5;F8W8M4;H0Y7N6;J3QSX6;O14639	Actin-bindingLIMprotein1	ABLIM1	0.614	0.049	0.130084533906073	0.909434490044905	0
P19367	Hexokinase-1(EC2.7.1.1)(Brainformhexokinase)(HexokinasetypeI)(HKI)	HK1	0.334	0.501	0.130471017080445	0.0354491104813187	mito-interacting
P78417	GlutathioneS-transferaseomega-1(GSTO-1)(EC2.5.1.18)(GlutathioneS-transferaseomega1-1)(GSTO1-1)(Glutathione-dependentdehydroascorbatereductase)(EC1.8.5.1)(Monomethylarsonicacidreductase)(MMA(V)reductase)(EC1.20.4.2)(S-(Phenacyl)glutathionereductase)(SPG-R)	GSTO1	0.607	0.609	0.131942642423412	0.129741162381834	mito-interacting
K7EKM4;P19623	Spermidinesynthase	SRM	1.733	-0.096	0.133333652388778	0.932763877788102	0
P62701	40SribosomalproteinS4.Xisoform(SCR10)(SinglecopyabundantmRNAprotein)(SmallribosomalsubunitproteineS4)	RPS4X	0.54	0.558	0.134290343075041	0.121702899810646	0
J3KSC4;J3QLK0;P60763	Ras-relatedC3botulinumtoxinsubstrate3(Fragment)	RAC3	0.518	-0.147	0.134332231577772	0.676223950239679	0
J3QL56;O75880	ProteinSCO1homolog.mitochondrial	SCO1	-0.388	-0.765	0.1352688796824	0.0127096476190808	MitoCarta3.0
H3BNK2;O43325	LYRmotif-containingprotein1	LYRM1	-0.755	-1.96	0.135615736701804	0.00387150878738406	MitoCarta3.0
P83111	Serinebeta-lactamase-likeproteinLACTB.mitochondrial(EC3.4.-.-)	LACTB	0.401	0.573	0.135615736701804	0.0445146405014118	MitoCarta3.0
P08238	HeatshockproteinHSP90-beta(HSP90)(Heatshock84kDa)(HSP84)(HSP84)	HSP90AB1	0.333	0.332	0.135808519207217	0.135084265152662	0
D6R9W4;Q16643	Drebrin(Fragment)	DBN1	0.324	0.761	0.135808519207217	0.00614772093113107	0
C9JQS9;E7ETT1;E7ETT4;E7EUY3;E7EX59;E9PDR0;E9PEC3;P05166	Propionyl-CoAcarboxylasebetachain.mitochondrial	PCCB	-0.415	-0.782	0.135896928680642	0.0155893923125944	MitoCarta3.0
A8MTT3	ProteinCEBPZOS(CEBPZantisenseRNA1)(CEBPZoppositestrand)	CEBPZOS	0.653	0.728	0.137764411202367	0.101111904458742
Q969S9	Ribosome-releasingfactor2.mitochondrial(RRF2mt)(ElongationfactorG2.mitochondrial)(EF-G2mt)(mEF-G2)(ElongationfactorG2)(hEFG2)	GFM2	-0.514	0.474	0.142096219523124	0.168676329795314	MitoCarta3.0
E9PR30;P62861	40SribosomalproteinS30	FAU	0.253	0.286	0.142097878294484	0.0991854021441464	0
F8VQY6;F8VRK7;F8VS58;F8VU65;F8VWS0;F8VZS0;G3V210;P05388	60SacidicribosomalproteinP0	RPLP0	0.565	0.256	0.142097878294484	0.500727123184481	0
A0A087X253;P63010	APcomplexsubunitbeta	AP2B1	0.959	0.462	0.142097878294484	0.470180772659878	0
A0A2R8Y623;B5MCP9;P62081	40SribosomalproteinS7(Fragment)	RPS7	0.473	0.572	0.143585035960141	0.084268229980219	0
H3BMH2;H3BSC1;P62491;Q15907	Ras-relatedproteinRab-11A(Fragment)	RAB11A	0.675	0.228	0.143786655917382	0.622985604519403	0
A0A0U1RR32;A0A0U1RRH7;P20671	HistoneH2A		-0.466	-0.535	0.143786655917382	0.0975130052576222	0
Q9UDR5	Alpha-aminoadipicsemialdehydesynthase.mitochondrial(LKR/SDH)[Includes:Lysineketoglutaratereductase(LKR)(LOR)(EC1.5.1.8);Saccharopinedehydrogenase(SDH)(EC1.5.1.9)]	AASS	-0.468	0.053	0.144563356337441	0.877458084439496	MitoCarta3.0
Q00059	TranscriptionfactorA.mitochondrial(mtTFA)(Mitochondrialtranscriptionfactor1)(MtTF1)(Transcriptionfactor6)(TCF-6)(Transcriptionfactor6-like2)	TFAM	-0.281	-0.12	0.146052603510239	0.531562429604149	MitoCarta3.0
Q5VVH9;Q96D05	UncharacterizedproteinFAM241B(Fragment)	FAM241B	0.322	0.24	0.146449771372671	0.267018670076042	0
P11233;P11234	Ras-relatedproteinRal-A	RALA	0.548	-0.031	0.147243683529168	0.934361216149775	0
A0A0U1RQT8;Q8TCZ2	CD99antigen-likeprotein2(Fragment)	CD99L2	0.578	-0.046	0.147929223129871	0.910545896182848	0
P62316	SmallnuclearribonucleoproteinSmD2(Sm-D2)(snRNPcoreproteinD2)	SNRPD2	0.467	0.33	0.149292610487336	0.293654810777914	0
P04406	Glyceraldehyde-3-phosphatedehydrogenase(GAPDH)(EC1.2.1.12)(Peptidyl-cysteineS-nitrosylaseGAPDH)(EC2.6.99.-)	GAPDH	-0.269	-0.164	0.150516393641973	0.364723402441181	mito-interacting
M0R014;P21817	Ryanodinereceptor1(Fragment)	RYR1	-0.371	-0.439	0.151083404408511	0.0937638855081128	0
Q9H444	Chargedmultivesicularbodyprotein4b(Chromatin-modifyingprotein4b)(CHMP4b)(SNF7homologassociatedwithAlix1)(SNF7-2)(hSnf7-2)(Vacuolarproteinsorting-associatedprotein32-2)(Vps32-2)(hVps32-2)	CHMP4B	0.631	0.27	0.152141190485182	0.539216519592032	0
Q14789	GolginsubfamilyBmember1(372kDaGolgicomplex-associatedprotein)(GCP372)(Giantin)(Macrogolgin)	GOLGB1	0.231	0.104	0.15263052016487	0.517848403061724	0
Q9ULC3	Ras-relatedproteinRab-23	RAB23	1.727	1.247	0.15263052016487	0.288349088753219	0
F8W8W4;Q9UHG3	Prenylcysteineoxidase1	PCYOX1	0.697	0.957	0.15263052016487	0.0598494059035142	0
A0A0C4DG44;O43464	SerineproteaseHTRA2.mitochondrial(Fragment)	HTRA2	-0.225	-0.406	0.15266234156477	0.0212767033199285	MitoCarta3.0
P49247	Ribose-5-phosphateisomerase(EC5.3.1.6)(Phosphoriboisomerase)	RPIA	-0.963	-2.21	0.15266234156477	0.00831907651029702	MitoCarta3.0
Q9H3K2	Growthhormone-inducibletransmembraneprotein(Dermalpapilla-derivedprotein2)(Mitochondrialmorphologyandcristaestructure1)(MICS1)(TransmembraneBAXinhibitormotif-containingprotein5)	GHITM	0.618	1.314	0.15266234156477	0.0114635933722127	MitoCarta3.0
Q9P244	Leucine-richrepeatandfibronectintypeIIIdomain-containingprotein1(Synapticadhesion-likemolecule2)	LRFN1	0.672	0.53	0.152859783248202	0.25063437747996	0
I3L4Z9;Q9HB40	Retinoid-inducibleserinecarboxypeptidase(Fragment)	SCPEP1	0.318	0.345	0.152859783248202	0.121067301223927	0
Q9NZZ3	Chargedmultivesicularbodyprotein5(Chromatin-modifyingprotein5)(SNF7domain-containingprotein2)(Vacuolarproteinsorting-associatedprotein60)(Vps60)(hVps60)	CHMP5	0.622	0.477	0.15322883169928	0.262540343053346	0
P49959	Double-strandbreakrepairproteinMRE11(EC3.1.-.-)(Double-strandbreakrepairproteinMRE11A)(Meioticrecombination11homolog1)(MRE11homolog1)(Meioticrecombination11homologA)(MRE11homologA)	MRE11	-0.704	-1.079	0.153600928522817	0.0410129786253297	0
H0Y2V6;Q5SW79	Centrosomalproteinof170kDa(Fragment)	CEP170	-0.385	-0.208	0.154100438509524	0.430275496604548	0
P62937	Peptidyl-prolylcis-transisomeraseA(PPIaseA)(EC5.2.1.8)(CyclophilinA)(CyclosporinA-bindingprotein)(RotamaseA)[Cleavedinto:Peptidyl-prolylcis-transisomeraseA.N-terminallyprocessed]	PPIA	0.207	0.147	0.154145695301454	0.29768039710258	0
E9PB61;Q86V81	THOcomplexsubunit4	ALYREF	-0.76	-0.717	0.155600801119198	0.174072904781192	0
P11586	C-1-tetrahydrofolatesynthase.cytoplasmic(C1-THFsynthase)[Cleavedinto:C-1-tetrahydrofolatesynthase.cytoplasmic.N-terminallyprocessed][Includes:Methylenetetrahydrofolatedehydrogenase(EC1.5.1.5);Methenyltetrahydrofolatecyclohydrolase(EC3.5.4.9);Formyltetrahydrofolatesynthetase(EC6.3.4.3)]	MTHFD1	0.248	-0.215	0.155600801119198	0.210462787335967	0
P10644	cAMP-dependentproteinkinasetypeI-alpharegulatorysubunit(Tissue-specificextinguisher1)(TSE1)	PRKAR1A	0.766	0.369	0.156128177090407	0.489821197827828	0
A0A0A0MRI2;Q9UNH7	Sortingnexin	SNX6	0.527	0.632	0.156128177090407	0.094770418640568	0
E7EMK3;J3QLD9;Q14254	Flotillin-2	FLOT2	0.333	-0.406	0.156128177090407	0.090267380794118	0
Q9Y399	28SribosomalproteinS2.mitochondrial(MRP-S2)(S2mt)(MitochondrialsmallribosomalsubunitproteinuS2m)	MRPS2	-0.513	-0.453	0.156238893178127	0.203312137236691	MitoCarta3.0
Q9H7Z7	ProstaglandinEsynthase2(Membrane-associatedprostaglandinEsynthase-2)(mPGEsynthase-2)(MicrosomalprostaglandinEsynthase2)(mPGES-2)(Prostaglandin-H(2)E-isomerase)(EC5.3.99.3)[Cleavedinto:ProstaglandinEsynthase2truncatedform]	PTGES2	0.261	0.424	0.156430196823166	0.0340339037916889	MitoCarta3.0
Q5VT66	Mitochondrialamidoxime-reducingcomponent1(mARC1)(EC1.-.-.-)(MolybdenumcofactorsulfuraseC-terminaldomain-containingprotein1)(MOSCdomain-containingprotein1)(MocosulfuraseC-terminaldomain-containingprotein1)	2023-03-01	-0.486	-0.275	0.156430196823166	0.409272399411043	MitoCarta3.0
Q9HD34	LYRmotif-containingprotein4	LYRM4	-0.366	0.008	0.158122723288045	0.975368800005876	MitoCarta3.0
Q14554	Proteindisulfide-isomeraseA5(EC5.3.4.1)(Proteindisulfideisomerase-relatedprotein)	PDIA5	-0.719	-2.03	0.158122723288045	0.00342537469547382	0
Q9UPA5	Proteinbassoon(Zincfingerprotein231)	BSN	0.836	0.995	0.158122723288045	0.0981222315092855	0
E9PLA9;G3V153;Q14444	Caprin-1(Fragment)	CAPRIN1	0.49	0.043	0.158600215874151	0.909280415978157	0
H0YDT8;Q9NPA0	ERmembraneproteincomplexsubunit7(Fragment)	EMC7	0.318	0.32	0.158731276524734	0.155991336799967	0
P63173	60SribosomalproteinL38(LargeribosomalsubunitproteineL38)	RPL38	0.359	0.158	0.159274045629062	0.537044722577607	0
J3KMX5;P62277	40SribosomalproteinS13	RPS13	0.475	0.385	0.160016661703599	0.248249575243948	0
P62310	U6snRNA-associatedSm-likeproteinLSm3	LSM3	0.491	0.058	0.16016367095745	0.877458084439496	0
D6R9M0	Kinesin-likeproteinKIF2A(Fragment)	KIF2A	0.98	-0.016	0.161218784250114	0.982351842565424	0
Q99747	Gamma-solubleNSFattachmentprotein(SNAP-gamma)(N-ethylmaleimide-sensitivefactorattachmentproteingamma)	NAPG	0.37	-0.153	0.161359219050881	0.564954421394004	mito-interacting
Q6WKZ4	Rab11family-interactingprotein1(Rab11-FIP1)(Rab-couplingprotein)	RAB11FIP1	0.359	-0.185	0.161563514400969	0.463110685132867	0
E9PIP9;E9PJ54;E9PM00;E9PQ71;E9PRL8;Q9UBM7	7-dehydrocholesterolreductase(Fragment)	DHCR7	-1.004	-2.193	0.161563514400969	0.0114730923216974	0
P61964;V9GYQ5;V9GZ59	WDrepeat-containingprotein5(BMP2-induced3-kbgeneprotein)	WDR5	0.259	0.323	0.161563514400969	0.0886449277300879	0
A0A2U3TZY2;Q9H078	CaseinolyticpeptidaseBproteinhomolog	CLPB	0.394	0.269	0.161563514400969	0.329713031633246	MitoCarta3.0
Q969V3	Nicalin(Nicastrin-likeprotein)	NCLN	-0.261	-0.524	0.162532016050483	0.0161074686987316	0
C9JX74	Transcriptionterminationfactor4.mitochondrial(Fragment)	MTERF4	-1.5	-1.583	0.162532016050483	0.141522472075482	MitoCarta3.0
E5RIW3;E5RJD8;O75347	Tubulin-specificchaperoneA	TBCA	0.288	0.11	0.162897244056574	0.596531994405371	0
P42765	3-ketoacyl-CoAthiolase.mitochondrial(EC2.3.1.16)(Acetyl-CoAacyltransferase)(Beta-ketothiolase)(Mitochondrial3-oxoacyl-CoAthiolase)(T1)	ACAA2	-0.244	0.112	0.163903252240239	0.524762976949097	MitoCarta3.0
A0A087WTP3;Q92945	Farupstreamelement-bindingprotein2	KHSRP	0.466	0.239	0.163903252240239	0.470180772659878	0
Q6UWS5	ProteinPET117homolog.mitochondrial	PET117	-0.838	-0.607	0.163903252240239	0.304838531177141	MitoCarta3.0
Q8N9P0	PutativeuncharacterizedproteinFLJ36797		-0.761	0.441	0.163903252240239	0.408277743977413	0
Q9BPW8	ProteinNipSnaphomolog1(NipSnap1)	NIPSNAP1	0.449	0.441	0.163903252240239	0.168803802203128	MitoCarta3.0
F8WBF9;Q5TH30;Q9UGV2	ProteinNDRG3	NDRG3	0.882	1.238	0.16438806664545	0.0634184017661435	0
Q15149	Plectin(PCN)(PLTN)(Hemidesmosomalprotein1)(HD1)(Plectin-1)	PLEC	-0.258	-0.504	0.164687367472277	0.0183695325817715	0
A0A087WT82;Q9Y625	Glypican-6	GPC6	-0.744	-1.19	0.165141806282657	0.0397054019673079	0
P05198	Eukaryotictranslationinitiationfactor2subunit1(Eukaryotictranslationinitiationfactor2subunitalpha)(eIF-2-alpha)(eIF-2A)(eIF-2alpha)	EIF2S1	0.536	0.225	0.165427361162578	0.563625804153505	0
H0YKS4;H0YMD0;H0YMM1;H0YMU9;H0YN42;P07355	Annexin(Fragment)	ANXA2	0.567	-0.403	0.166354365555324	0.317388296281196	0
H3BPV7;H3BVA8;J3KRL2;Q15046	Lysine--tRNAligase(Fragment)	KARS	-0.429	-0.332	0.167744799922484	0.279584128561251	MitoCarta3.0
E5RHW4;O94905	Erlin-2(Fragment)	ERLIN2	-0.231	-0.031	0.168947346206955	0.866717155976654	0
P49841	Glycogensynthasekinase-3beta(GSK-3beta)(EC2.7.11.26)(Serine/threonine-proteinkinaseGSK3B)(EC2.7.11.1)	GSK3B	1.259	1.41	0.169884227712338	0.128209892746329	0
Q8ND56	ProteinLSM14homologA(ProteinFAM61A)(ProteinSCD6homolog)(Putativealpha-synuclein-bindingprotein)(AlphaSNBP)(RNA-associatedprotein55A)(hRAP55)(hRAP55A)	LSM14A	0.68	0.645	0.170191819363237	0.189016286211798	0
O43491	Band4.1-likeprotein2(Generallyexpressedprotein4.1)(4.1G)	EPB41L2	0.311	-0.639	0.170361284423002	0.0158485046336912	0
K7EL81;Q9BZL4	Proteinphosphatase1regulatorysubunit12C(Fragment)	PPP1R12C	0.665	-0.261	0.170843021801002	0.595375684642363	0
Q9Y5J6	MitochondrialimportinnermembranetranslocasesubunitTim10B(Fracturecallusprotein1)(FxC1)(MitochondrialimportinnermembranetranslocasesubunitTim9B)(TIMM10B)(Tim10b)	TIMM10B	-0.537	-0.47	0.171017946986919	0.228173665703269	MitoCarta3.0
A0A0A0MSI0;Q06830	Peroxiredoxin-1(Fragment)	PRDX1	0.28	0.314	0.171017946986919	0.129135376293241	0
P18206	Vinculin(Metavinculin)(MV)	VCL	0.894	0.522	0.171521474806204	0.41452315036274	0
P21397	Amineoxidase[flavin-containing]A(EC1.4.3.4)(MonoamineoxidasetypeA)(MAO-A)	MAOA	-0.97	0.241	0.173101854154626	0.743719530988327	MitoCarta3.0
F8VQX7;F8VUA7;Q9BZF1	Oxysterol-bindingprotein(Fragment)	OSBPL8	-0.534	-0.025	0.173220230690103	0.950423784701467	0
H3BU51;Q9UFM8;Q9Y639	Neuroplastin	NPTN	-0.425	-0.925	0.173275784688646	0.0129898633646999	0
P84098	60SribosomalproteinL19(LargeribosomalsubunitproteineL19)	RPL19	0.296	0.023	0.173486021620041	0.91597469158699	0
P30044	Peroxiredoxin-5.mitochondrial(EC1.11.1.15)(Alucorepressor1)(AntioxidantenzymeB166)(AOEB166)(Livertissue2D-pagespot71B)(PLP)(PeroxiredoxinV)(Prx-V)(Peroxisomalantioxidantenzyme)(TPxtypeVI)(ThioredoxinperoxidasePMP20)	PRDX5	-0.365	-0.264	0.173614339735121	0.317466357106217	MitoCarta3.0
E9PDF6;O43795	Unconventionalmyosin-Ib	MYO1B	1.259	1.368	0.174459848808223	0.142603143706093	0
B4DJV2;O75390	Citratesynthase	CS	-0.328	0.05	0.174459848808223	0.849568086582803	MitoCarta3.0
A0A0A0MTJ1;Q14318	Peptidyl-prolylcis-transisomeraseFKBP8	FKBP8	0.232	0.918	0.175254666966627	0.000878211783500531	MitoCarta3.0
J3KPX7;Q99623	Prohibitin-2	PHB2	-0.25	0.155	0.175596898908838	0.390082176602063	MitoCarta3.0
Q96I51	RCC1-likeGexchangingfactor-likeprotein(RCC1-like)(Williams-Beurensyndromechromosomalregion16protein)	RCC1L	-0.508	0.207	0.175596898908838	0.587308520117174	MitoCarta3.0
F5H362;F5H5A1;F5H755;H0YGC7;Q4G176	Acyl-CoAsynthetasefamilymember3.mitochondrial(Fragment)	ACSF3	-0.689	0.117	0.175596898908838	0.828855850110625	MitoCarta3.0
G3XAI2;P07942	Lamininsubunitbeta-1(Laminin.beta1.isoformCRA_a)	LAMB1	-0.747	-0.001	0.175596898908838	0.999237139380278	0
P62913	60SribosomalproteinL11(CLL-associatedantigenKW-12)(LargeribosomalsubunitproteinuL5)	RPL11	0.279	0.139	0.175596898908838	0.499883747234591	0
P11047	Lamininsubunitgamma-1(LamininB2chain)(Laminin-1subunitgamma)(Laminin-10subunitgamma)(Laminin-11subunitgamma)(Laminin-2subunitgamma)(Laminin-3subunitgamma)(Laminin-4subunitgamma)(Laminin-6subunitgamma)(Laminin-7subunitgamma)(Laminin-8subunitgamma)(Laminin-9subunitgamma)(S-lamininsubunitgamma)(S-LAMgamma)	LAMC1	0.404	0.49	0.176189296435507	0.106982058022568	0
P08754	Guaninenucleotide-bindingproteinG(k)subunitalpha(G(i)alpha-3)	GNAI3	0.26	-0.603	0.17650329554287	0.0107124086275902	0
Q5RI15	CytochromecoxidaseassemblyproteinCOX20.mitochondrial	COX20	-0.402	0.907	0.177274425613443	0.0118827752922896	MitoCarta3.0
B0QY95;Q9NQG6	MitochondrialdynamicsproteinMID51	MIEF1	0.563	-0.679	0.177274425613443	0.110245851372584	MitoCarta3.0
P17152	Transmembraneprotein11.mitochondrial(ProteinPM1)(ProteinPMI)	TMEM11	0.424	-0.136	0.177274425613443	0.675297242707296	MitoCarta3.0
Q86X29;S4R3V8	Lipolysis-stimulatedlipoproteinreceptor	LSR	-0.496	-1.164	0.177274425613443	0.0103173848475241	0
A0A087WW40;Q9Y371	Endophilin-B1	SH3GLB1	0.418	0.506	0.178022921716793	0.110245851372584	0
Q8NBU5	ATPasefamilyAAAdomain-containingprotein1(EC3.6.1.3)(Thorase)	ATAD1	-0.324	-0.095	0.178299942798539	0.704861701668645	MitoCarta3.0
Q99959	Plakophilin-2	PKP2	-0.386	0.44	0.179463927631912	0.131020001467086	0
C9J826;C9JK18;C9JKY1;C9JTX4;P14923	Junctionplakoglobin(Fragment)	JUP	0.413	1.055	0.179463927631912	0.00711731706769114	0
O60279	Sushidomain-containingprotein5	SUSD5	0.827	1.151	0.179613480262536	0.0754258843276709	0
P30533	Alpha-2-macroglobulinreceptor-associatedprotein(Alpha-2-MRAP)(Lowdensitylipoproteinreceptor-relatedprotein-associatedprotein1)(RAP)	LRPAP1	0.27	0.301	0.179700675646118	0.139307656932516	0
Q96SZ6	CDK5regulatorysubunit-associatedprotein1(CDK5activator-bindingproteinC42)	CDK5RAP1	-0.383	-0.596	0.180230956944289	0.0513814162992433	MitoCarta3.0
P62269	40SribosomalproteinS18(Ke-3)(Ke3)(SmallribosomalsubunitproteinuS13)	RPS18	0.228	0.222	0.180230956944289	0.189343823191335	0
A0A087WT92;A0A087WV46;C9JXA7;Q0VGL1	RagulatorcomplexproteinLAMTOR4	LAMTOR4	0.437	0.213	0.18046547763235	0.520111435400488	0
H3BUR4;Q9ULX3	RNA-bindingproteinNOB1	NOB1	0.655	0.907	0.182408951803704	0.0782063787629655	0
Q9BW72	HIG1domainfamilymember2A.mitochondrial(RCF1homologB)(RCF1b)	HIGD2A	0.436	0.181	0.182743394248445	0.587308520117174	MitoCarta3.0
Q9H2U2	Inorganicpyrophosphatase2.mitochondrial(EC3.6.1.1)(PyrophosphataseSID6-306)(Pyrophosphatephospho-hydrolase2)(PPase2)	PPA2	-0.267	-0.208	0.184446395154744	0.293654810777914	MitoCarta3.0
O75475	PC4andSFRS1-interactingprotein(CLL-associatedantigenKW-7)(Densefinespeckles70kDaprotein)(DFS70)(Lensepithelium-derivedgrowthfactor)(Transcriptionalcoactivatorp75/p52)	PSIP1	-0.546	0.011	0.184446395154744	0.97884349464203	0
O95573	Long-chain-fatty-acid--CoAligase3(EC6.2.1.3)(Long-chainacyl-CoAsynthetase3)(LACS3)	ACSL3	-0.616	-0.359	0.184446395154744	0.434086992224416	0
B4DJF2;I3L3T1;P62258	cDNAFLJ51975.moderatelysimilarto14-3-3proteinepsilon(14-3-3E)	YWHAE	0.404	0.153	0.184446395154744	0.623005650862722	0
F5H0W7;J3KS87;J3KT10;J3QL54;Q9BW27	NuclearporecomplexproteinNup85	NUP85	0.374	1.572	0.184914098917794	0.000766538924870279	0
Q07820	InducedmyeloidleukemiacelldifferentiationproteinMcl-1(Bcl-2-likeprotein3)(Bcl2-L-3)(Bcl-2-relatedproteinEAT/mcl1)(mcl1/EAT)	MCL1	-0.491	-0.485	0.185041101798629	0.189267841580019	MitoCarta3.0
Q99714	3-hydroxyacyl-CoAdehydrogenasetype-2(EC1.1.1.35)(17-beta-hydroxysteroiddehydrogenase10)(17-beta-HSD10)(EC1.1.1.51)(2-methyl-3-hydroxybutyryl-CoAdehydrogenase)(MHBD)(3-hydroxy-2-methylbutyryl-CoAdehydrogenase)(EC1.1.1.178)(3-hydroxyacyl-CoAdehydrogenasetypeII)(Endoplasmicreticulum-associatedamyloidbeta-peptide-bindingprotein)(MitochondrialribonucleasePprotein2)(MitochondrialRNasePprotein2)(Shortch…	HSD17B10	0.388	0.553	0.185119731598418	0.0731497549739228	MitoCarta3.0
Q5JRA6	TransportandGolgiorganizationprotein1homolog(TANGO1)(C219-reactivepeptide)(D320)(Melanomainhibitoryactivityprotein3)	MIA3	-0.34	-0.357	0.185119731598418	0.167388707216202	0
Q5VWZ2	Lysophospholipase-likeprotein1(EC3.1.2.-)	LYPLAL1	-0.505	0.299	0.185119731598418	0.427874854036893	MitoCarta3.0
A0A087WUK2;O14979	HeterogeneousnuclearribonucleoproteinD-like.isoformCRA_b	HNRNPDL	0.731	0.47	0.185243731135616	0.387214108596117	0
K7EM91;O43291	Kunitz-typeproteaseinhibitor2	SPINT2	-1.05	-2.137	0.185243731135616	0.0194118971701729	0
P36957	Dihydrolipoyllysine-residuesuccinyltransferasecomponentof2-oxoglutaratedehydrogenasecomplex.mitochondrial(EC2.3.1.61)(2-oxoglutaratedehydrogenasecomplexcomponentE2)(OGDC-E2)(Dihydrolipoamidesuccinyltransferasecomponentof2-oxoglutaratedehydrogenasecomplex)(E2K)	DLST	-0.462	-0.354	0.185628774078863	0.307477764098373	MitoCarta3.0
Q5JTZ9	Alanine--tRNAligase.mitochondrial(EC6.1.1.7)(Alanyl-tRNAsynthetase)(AlaRS)	AARS2	-0.368	-0.328	0.185628774078863	0.238535918711137	MitoCarta3.0
E5RIT6;P61254;Q9UNX3	60SribosomalproteinL26-like1(Fragment)	RPL26L1	0.355	0.236	0.185628774078863	0.372756343693773	0
P42126	Enoyl-CoAdeltaisomerase1.mitochondrial(EC5.3.3.8)(3.2-trans-enoyl-CoAisomerase)(Delta(3).Delta(2)-enoyl-CoAisomerase)(D3.D2-enoyl-CoAisomerase)(Dodecenoyl-CoAisomerase)	ECI1	0.238	-0.246	0.185628774078863	0.173392794808282	MitoCarta3.0
P62888	60SribosomalproteinL30(LargeribosomalsubunitproteineL30)	RPL30	0.363	0.234	0.187433667995722	0.387625994261784	0
Q8TCJ2	Dolichyl-diphosphooligosaccharide--proteinglycosyltransferasesubunitSTT3B(OligosaccharyltransferasesubunitSTT3B)(STT3-B)(EC2.4.99.18)(SourceofimmunodominantMHC-associatedpeptideshomolog)	STT3B	-0.403	-0.319	0.187758083184809	0.293654810777914	0
P56277	Cx9Cmotif-containingprotein4(MatureT-cellproliferation1neighborprotein)(MatureT-cellproliferation-1typeA)(MTCP-1typeA)(Proteinp8MTCP-1)(p8MTCP1)	CMC4	-0.335	-0.734	0.187948080777751	0.0151651713083019	MitoCarta3.0
A0A087X0T8;A0A087X1W8;A0A0A0MTJ8;Q9BY67;X5DQS5	Celladhesionmolecule1	CADM1	0.734	-0.855	0.187961045152861	0.13125706192312	0
Q93077	HistoneH2Atype1-C(HistoneH2A/l)	HIST1H2AC	-0.439	-0.249	0.188864545796791	0.455146141661058	0
P40926	Malatedehydrogenase.mitochondrial(EC1.1.1.37)	MDH2	-0.208	-0.307	0.189086865879888	0.067370359347028	MitoCarta3.0
E7EQB2;E7ER44;P02788	Lactotransferrin(Fragment)	LTF	0.465	0.206	0.189086865879888	0.568561233688703	0
Q53S58	Transmembraneprotein177	TMEM177	0.288	1.034	0.190448706111172	0.00163026436028521	MitoCarta3.0
Q96EL3	39SribosomalproteinL53.mitochondrial(L53mt)(MRP-L53)(MitochondriallargeribosomalsubunitproteinmL53)	MRPL53	-0.27	-0.251	0.190801873146695	0.225905532770296	MitoCarta3.0
E9PF10;O75694	NuclearporecomplexproteinNup155	NUP155	-1.084	0.288	0.190801873146695	0.740727097591316	0
K7ELC7;P61353	60SribosomalproteinL27(Fragment)	RPL27	0.224	-0.124	0.191081198914815	0.470180772659878	0
A0A140T9E1;A2AEA2;P10321	HLAclassIhistocompatibilityantigen.Cw-6alphachain(Fragment)	HLA-C	-0.453	-1.164	0.193391982967729	0.00840519309444057	0
Q99470	Stromalcell-derivedfactor2(SDF-2)	SDF2	0.5	0.355	0.193391982967729	0.348852279148229	0
Q9BPU6	Dihydropyrimidinase-relatedprotein5(DRP-5)(CRMP3-associatedmolecule)(CRAM)(Collapsinresponsemediatorprotein5)(CRMP-5)(UNC33-likephosphoprotein6)(ULIP-6)	DPYSL5	0.6	1.23	0.194309457083887	0.0206791502595641	0
P46776	60SribosomalproteinL27a(LargeribosomalsubunitproteinuL15)	RPL27A	0.326	0.138	0.196816086967091	0.593844106382987	0
Q8NI37	ProteinphosphatasePTC7homolog(EC3.1.3.16)(T-cellactivationproteinphosphatase2C)(TA-PP2C)(T-cellactivationproteinphosphatase2C-like)	PPTC7	-1.049	-1.196	0.197857902109431	0.148401589122181	MitoCarta3.0
H3BM38;H3BNE1;H3BNG6;H3BPJ0;H3BR18;H3BU94;O00161	Synaptosomal-associatedprotein(Fragment)	SNAP23	0.316	0.115	0.197857902109431	0.64592513162112	0
P62318	SmallnuclearribonucleoproteinSmD3(Sm-D3)(snRNPcoreproteinD3)	SNRPD3	0.673	0.145	0.198143637089701	0.793381165103545	0
O96008	MitochondrialimportreceptorsubunitTOM40homolog(ProteinHaymaker)(Translocaseofoutermembrane40kDasubunithomolog)(p38.5)	TOMM40	0.396	-0.036	0.198920166973697	0.910833543919469	MitoCarta3.0
Q8NCT1	Arrestindomain-containingprotein4	ARRDC4	-0.739	-0.07	0.199024457905077	0.909811122055299	0
A0A0C4DGB9	Inorganicpyrophosphatase2.mitochondrial	PPA2	0.385	0.631	0.199926177295754	0.0512464277259679	MitoCarta3.0
C9J4W5;C9J7B5;F8WCJ1;I3L397;I3L504;P63241;Q9GZV4	Eukaryotictranslationinitiationfactor5A(eIF-5A)(Fragment)	EIF5A2	0.567	-0.11	0.200083881520902	0.818016384832397	0
G3V3B7;G3V3G8;G3V4B7;G3V5A9;Q92843	Bcl-2-likeprotein2(Fragment)	BCL2L2	-0.324	0.672	0.20042387112802	0.0208150148387022	MitoCarta3.0
F5GX19;F5H3Y3;Q6IAA8	RagulatorcomplexproteinLAMTOR1	LAMTOR1	0.661	0.141	0.20042387112802	0.797576743922025	0
Q07666	KHdomain-containing.RNA-binding.signaltransduction-associatedprotein1(GAP-associatedtyrosinephosphoproteinp62)(Src-associatedinmitosis68kDaprotein)(Sam68)(p21RasGTPase-activatingprotein-associatedp62)(p68)	KHDRBS1	0.983	1.084	0.20042387112802	0.163946282171935	0
P00390	Glutathionereductase.mitochondrial(GR)(GRase)(EC1.8.1.7)	GSR	-0.353	-0.135	0.200987320091638	0.634364645824871	MitoCarta3.0
P43304	Glycerol-3-phosphatedehydrogenase.mitochondrial(GPD-M)(GPDH-M)(EC1.1.5.3)(mtGPD)	GPD2	0.293	0.504	0.200987320091638	0.0433265546147008	MitoCarta3.0
Q15390	Mitochondrialfissionregulator1(Chondrocyteproteinwithapoly-prolineregion)	MTFR1	0.608	0.198	0.202793194812437	0.692179827128045	MitoCarta3.0
Q14249	EndonucleaseG.mitochondrial(EndoG)(EC3.1.30.-)	ENDOG	0.257	1.16	0.206779089833443	0.000686544903588899	MitoCarta3.0
Q9UHI8	Adisintegrinandmetalloproteinasewiththrombospondinmotifs1(ADAM-TS1)(ADAM-TS1)(ADAMTS-1)(EC3.4.24.-)(METH-1)	ADAMTS1	-0.307	-0.737	0.206889572636308	0.0124980885987801	0
C9J6P4;Q7Z2W4	ZincfingerCCCH-typeantiviralprotein1	ZC3HAV1	0.421	-0.347	0.2069447535273	0.2942457841953	0
P23528	Cofilin-1(18kDaphosphoprotein)(p18)(Cofilin.non-muscleisoform)	CFL1	0.24	0.473	0.206965540640122	0.0270657674348431	0
A0A0A0MRM2;Q86VF7	Nebulin-related-anchoringprotein	NRAP	0.459	0.002	0.206965540640122	0.995775001255254	0
D6RDG4;Q8NA72	CentrosomalproteinPOC5	POC5	-1.136	-0.516	0.208371350678816	0.577990964055356	0
Q8IYS2	UncharacterizedproteinKIAA2013	KIAA2013	0.269	-0.018	0.209152572968416	0.934361216149775	0
E9PB90;P52789	Hexokinase-2	HK2	0.465	1.098	0.209152572968416	0.0136286713534274	mito-interacting
Q9P0J1	[Pyruvatedehydrogenase[acetyl-transferring]]-phosphatase1.mitochondrial(PDP1)(EC3.1.3.43)(Proteinphosphatase2C)(Pyruvatedehydrogenasephosphatasecatalyticsubunit1)(PDPC1)	PDP1	0.428	0.875	0.209152572968416	0.0237853845824726	MitoCarta3.0
J3KT51;Q9UK76	Jupitermicrotubule-associatedhomolog1	JPT1	0.611	1.121	0.209152572968416	0.0365788006569517	0
Q96PK6	RNA-bindingprotein14(Paraspeckleprotein2)(PSP2)(RNA-bindingmotifprotein14)(RRM-containingcoactivatoractivator/modulator)(Synaptotagmin-interactingprotein)(SYT-interactingprotein)	RBM14	0.509	0.208	0.209152572968416	0.618748871713198	0
Q9UJS0	Calcium-bindingmitochondrialcarrierproteinAralar2(Citrin)(Mitochondrialaspartateglutamatecarrier2)(Solutecarrierfamily25member13)	SLC25A13	-0.393	-0.1	0.210345684967319	0.762675132752124	MitoCarta3.0
H0YMV8;P42677;Q71UM5	40SribosomalproteinS27	RPS27L	0.241	0.068	0.210594605126641	0.738276895224557	0
Q96AY3	Peptidyl-prolylcis-transisomeraseFKBP10(PPIaseFKBP10)(EC5.2.1.8)(65kDaFK506-bindingprotein)(65kDaFKBP)(FKBP-65)(FK506-bindingprotein10)(FKBP-10)(ImmunophilinFKBP65)(Rotamase)	FKBP10	0.302	0.633	0.210805836515723	0.0217985393904919	MitoCarta3.0
P50914	60SribosomalproteinL14(CAG-ISL7)(LargeribosomalsubunitproteineL14)	RPL14	0.379	0.252	0.21158580361759	0.401804374317262	0
P20020	Plasmamembranecalcium-transportingATPase1(PMCA1)(EC3.6.3.8)(PlasmamembranecalciumATPaseisoform1)(Plasmamembranecalciumpumpisoform1)	ATP2B1	0.246	0.243	0.213475420800765	0.221679202682842	0
P13473	Lysosome-associatedmembraneglycoprotein2(LAMP-2)(Lysosome-associatedmembraneprotein2)(CD107antigen-likefamilymemberB)(LGP-96)(CDantigenCD107b)	LAMP2	0.993	0.813	0.213750134405209	0.307514425180376	0
P08621	U1smallnuclearribonucleoprotein70kDa(U1snRNP70kDa)(U1-70K)(snRNP70)	SNRNP70	0.309	-0.397	0.213750134405209	0.118993816271346	0
Q9UNF1	Melanoma-associatedantigenD2(11B6)(Breastcancer-associatedgene1protein)(BCG-1)(Hepatocellularcarcinoma-associatedproteinJCL-1)(MAGE-D2antigen)	MAGED2	-0.294	0.617	0.214824881752197	0.0225995821171917	0
Q16762	Thiosulfatesulfurtransferase(EC2.8.1.1)(Rhodanese)	TST	-0.359	-0.706	0.21492449697555	0.029681243967095	MitoCarta3.0
Q9UFN0	ProteinNipSnaphomolog3A(NipSnap3A)(ProteinNipSnaphomolog4)(NipSnap4)(TargetforSalmonellasecretedproteinC)(TassC)	NIPSNAP3A	0.518	0.193	0.216546540152644	0.657331577403678	MitoCarta3.0
Q9NZI8	Insulin-likegrowthfactor2mRNA-bindingprotein1(IGF2mRNA-bindingprotein1)(IMP-1)(IMP1)(Codingregiondeterminant-bindingprotein)(CRD-BP)(IGF-IImRNA-bindingprotein1)(VICKZfamilymember1)(Zipcode-bindingprotein1)(ZBP-1)	IGF2BP1	0.219	0.168	0.218761555352427	0.340916030390441	0
P28066	Proteasomesubunitalphatype-5(EC3.4.25.1)(Macropainzetachain)(Multicatalyticendopeptidasecomplexzetachain)(Proteasomezetachain)	PSMA5	0.478	0.128	0.219389135980425	0.754905762136197	0
Q9H019	Mitochondrialfissionregulator1-like	MTFR1L	0.376	0.283	0.219389135980425	0.348997214340533	MitoCarta3.0
F2Z2X0;O00746;Q4TT34	Nucleosidediphosphatekinase(EC2.7.4.6)	NME4	-0.254	0	0.220733984019205	0.999525324177342	MitoCarta3.0
P22314;Q5JRR9;Q5JRS0;Q5JRS1;Q5JRS2;Q5JRS3	Ubiquitin-likemodifier-activatingenzyme1(EC6.2.1.45)(ProteinA1S9)(Ubiquitin-activatingenzymeE1)	UBA1	0.697	0.718	0.221645847321037	0.209979103957628	0
Q8WUM4	Programmedcelldeath6-interactingprotein(PDCD6-interactingprotein)(ALG-2-interactingprotein1)(ALG-2-interactingproteinX)(Hp95)	PDCD6IP	0.318	-0.017	0.221645847321037	0.949290847499827	0
P30050	60SribosomalproteinL12(LargeribosomalsubunitproteinuL11)	RPL12	0.271	0.124	0.222123527268621	0.587009174705385	0
P23527	HistoneH2Btype1-O(HistoneH2B.2)(HistoneH2B.n)(H2B/n)	HIST1H2BO	-0.4	-0.252	0.222359284858034	0.440397577362783	0
Q13425	Beta-2-syntrophin(59kDadystrophin-associatedproteinA1basiccomponent2)(Syntrophin-3)(SNT3)(Syntrophin-like)(SNTL)	SNTB2	0.421	-0.999	0.22506767401939	0.0155349225514513	0
P05091	Aldehydedehydrogenase.mitochondrial(EC1.2.1.3)(ALDHclass2)(ALDH-E2)(ALDHI)	ALDH2	0.3	0.509	0.227361080564058	0.0563001681365585	MitoCarta3.0
P62873	Guaninenucleotide-bindingproteinG(I)/G(S)/G(T)subunitbeta-1(Transducinbetachain1)	GNB1	0.448	-0.604	0.227810219162351	0.113681876416813	0
O75381	PeroxisomalmembraneproteinPEX14(PTS1receptor-dockingprotein)(Peroxin-14)(PeroxisomalmembraneanchorproteinPEX14)	PEX14	-0.346	-1.248	0.228293747922382	0.0025237790535802	0
Q09666	Neuroblastdifferentiation-associatedproteinAHNAK(Desmoyokin)	AHNAK	-0.371	-0.751	0.228293747922382	0.0296397747117196	0
H3BP28;I3L1T0;Q99807	5-demethoxyubiquinonehydroxylase.mitochondrial(DMQhydroxylase)(EC1.14.13.-)(Timingproteinclk-1homolog)(UbiquinonebiosynthesismonooxygenaseCOQ7)	COQ7	-0.206	-0.693	0.228293747922382	0.00343089232151807	MitoCarta3.0
O75947	ATPsynthasesubunitd.mitochondrial(ATPasesubunitd)	ATP5H	-0.377	0.04	0.229363013247527	0.906895121737689	MitoCarta3.0
O75487	Glypican-4(K-glypican)[Cleavedinto:Secretedglypican-4]	GPC4	0.393	-0.076	0.229412378941398	0.828855850110625	0
Q9HDC9	Adipocyteplasmamembrane-associatedprotein(ProteinBSCv)	APMAP	0.196	0.54	0.229412378941398	0.00882353118060285	0
D6RB59;D6RBR9	Exocystcomplexcomponent3	EXOC3	0.462	0.2	0.229927946959987	0.614316362734075	0
O43707	Alpha-actinin-4(Non-musclealpha-actinin4)	ACTN4	0.666	0.899	0.230302164489472	0.115279276539687	0
Q96EQ0	Smallglutamine-richtetratricopeptiderepeat-containingproteinbeta(Beta-SGT)(Smallglutamine-richproteinwithtetratricopeptiderepeats2)	SGTB	0.952	-0.337	0.233885394106544	0.687230443532737	0
A0A0D9SEY1;C9J338;E7EN19;E7ENQ1;G3XAA2;G5E948;H7C360;I3L2I2;O95819;Q8N4C8;Q9UKE5	Mitogen-activatedproteinkinasekinasekinasekinase4.isoformCRA_a	MAP4K4	-0.964	-1.52	0.234071379569624	0.0763657511495247	0
Q9P2B2	ProstaglandinF2receptornegativeregulator(CD9partner1)(CD9P-1)(Glu-Trp-IleEWImotif-containingproteinF)(EWI-F)(ProstaglandinF2-alphareceptorregulatoryprotein)(ProstaglandinF2-alphareceptor-associatedprotein)(CDantigenCD315)	PTGFRN	0.329	0.112	0.234647895430331	0.700399311463863	0
J3KS17;P02749	Beta-2-glycoprotein1(Fragment)	APOH	0.191	0.025	0.234859077045394	0.888960226407631	0
F6T1Q0;Q6L8Q7	2'.5'-phosphodiesterase12	PDE12	0.186	0.405	0.235231822176828	0.0233599020076545	MitoCarta3.0
Q9NX40	OCIAdomain-containingprotein1(Ovariancancerimmunoreactiveantigendomaincontaining1)(Ovariancarcinomaimmunoreactiveantigen)	OCIAD1	0.179	0.473	0.235231822176828	0.0110391179694482	MitoCarta3.0
P46778	60SribosomalproteinL21(LargeribosomalsubunitproteineL21)	RPL21	0.351	0.242	0.239797627644292	0.413481935834029	0
P63092;Q5JWF2	Guaninenucleotide-bindingproteinG(s)subunitalphaisoformsshort(Adenylatecyclase-stimulatingGalphaprotein)	GNAS	0.304	-0.3	0.242294065131981	0.248881404133015	0
Q9UH03	Neuronal-specificseptin-3	2023-09-03	0.299	-0.03	0.242294065131981	0.910833543919469	0
A0A087WWH0;A0A087WXM6;A0A0A6YYL6;J3KRB3;J3KRX5;J3QQT2;J3QS96;P18621	60SribosomalproteinL17(Fragment)	RPL17	0.307	0.145	0.2433410113533	0.59176239719102	0
Q8IYQ7	Threoninesynthase-like1(TSH1)	THNSL1	-0.743	-0.448	0.244226297237635	0.485810463679504	MitoCarta3.0
P32119	Peroxiredoxin-2(EC1.11.1.15)(Naturalkillercell-enhancingfactorB)(NKEF-B)(PRP)(Thiol-specificantioxidantprotein)(TSA)(Thioredoxinperoxidase1)(Thioredoxin-dependentperoxidereductase1)	PRDX2	0.351	-0.157	0.247146529358063	0.613529405746616	MitoCarta3.0
Q9P0L0	Vesicle-associatedmembraneprotein-associatedproteinA(VAMP-A)(VAMP-associatedproteinA)(VAP-A)(33kDaVAMP-associatedprotein)(VAP-33)	VAPA	-0.323	-0.074	0.247272143849324	0.803346961283485	0
A0A0S2Z4R8;A0A140T9T7;Q03518	Antigenpeptidetransporter1(Transporter1ATP-bindingcassettesub-familyBisoform2)(Fragment)	TAP1	0.45	0.622	0.247430642799201	0.118820737824146	0
O15127	Secretorycarrier-associatedmembraneprotein2(Secretorycarriermembraneprotein2)	SCAMP2	0.746	-0.438	0.247955876619986	0.501984002469295	0
C9JDE9;H7C131;P09110	3-ketoacyl-CoAthiolase.peroxisomal	ACAA1	0.478	-0.119	0.250750135369029	0.784169394078999	MitoCarta3.0
P48634	ProteinPRRC2A(HLA-B-associatedtranscript2)(Largeproline-richproteinBAT2)(Proline-richandcoiled-coil-containingprotein2A)(ProteinG2)	PRRC2A	-0.391	-0.237	0.250959752296763	0.489821197827828	0
F5H1D6;Q07864	DNApolymeraseepsiloncatalyticsubunit(EC2.7.7.7)	POLE	0.254	0.307	0.251997597433843	0.168855543985155	0
Q99567	NuclearporecomplexproteinNup88(88kDanucleoporin)(NucleoporinNup88)	NUP88	0.254	1.216	0.252408681928892	0.000836115059640952	0
Q6P1M0	Long-chainfattyacidtransportprotein4(FATP-4)(Fattyacidtransportprotein4)(EC6.2.1.-)(Solutecarrierfamily27member4)	SLC27A4	0.63	0.589	0.253174274549999	0.28411230903916	0
P0DN76;Q01081	SplicingfactorU2AF35kDasubunit-likeprotein(U2smallnuclearRNAauxiliaryfactor1-likeprotein5)	U2AF1L5	0.284	-0.176	0.253244502853392	0.47910256125054	0
P11498	Pyruvatecarboxylase.mitochondrial(EC6.4.1.1)(Pyruviccarboxylase)(PCB)	PC	0.512	0.653	0.253244502853392	0.151086626125651	MitoCarta3.0
P28799	Granulins(Proepithelin)(PEPI)[Cleavedinto:Acrogranin(Glycoproteinof88Kda)(GP88)(Glycoprotein88)(Progranulin);Paragranulin;Granulin-1(GranulinG);Granulin-2(GranulinF);Granulin-3(GranulinB);Granulin-4(GranulinA);Granulin-5(GranulinC);Granulin-6(GranulinD);Granulin-7(GranulinE)]	GRN	0.263	0.817	0.254794943939723	0.00651589647295628	0
P61081	NEDD8-conjugatingenzymeUbc12(EC2.3.2.-)(NEDD8carrierprotein)(Ubiquitin-conjugatingenzymeE2M)	UBE2M	0.506	0.226	0.255101764996558	0.620123079958824	0
C9JCW7;C9JE12;Q9BVT8	Transmembraneandubiquitin-likedomain-containingprotein1(Fragment)	TMUB1	0.22	0.185	0.256523383879323	0.33546376165662	0
A8MXB9	InactiveC-alpha-formylglycine-generatingenzyme2	SUMF2	0.393	0.151	0.256535337447445	0.675297242707296	0
B1ANG9;B1ANH0	Guanylatekinase	GUK1	0.183	0.029	0.257417038310006	0.869732456394079	MitoCarta3.0
A0A0U1RR22;Q9UNF0	ProteinkinaseCandcaseinkinasesubstrateinneuronsprotein2(Fragment)	PACSIN2	0.36	-0.981	0.257475578043848	0.0117280009732526	0
O95782	AP-2complexsubunitalpha-1(100kDacoatedvesicleproteinA)(AdaptorproteincomplexAP-2subunitalpha-1)(Adaptor-relatedproteincomplex2subunitalpha-1)(Alpha-adaptinA)(Alpha1-adaptin)(Clathrinassemblyproteincomplex2alpha-Alargechain)(PlasmamembraneadaptorHA2/AP2adaptinalphaAsubunit)	AP2A1	0.461	-0.448	0.25759341621917	0.269994472653773	0
P49840	Glycogensynthasekinase-3alpha(GSK-3alpha)(EC2.7.11.26)(Serine/threonine-proteinkinaseGSK3A)(EC2.7.11.1)	GSK3A	0.426	-0.108	0.25863305825343	0.784169394078999	0
H0YBD9;H0YC27;H0YC67;Q96DB5	Regulatorofmicrotubuledynamicsprotein1(Fragment)	RMDN1	-0.252	0.037	0.258901352796791	0.879862359829146	MitoCarta3.0
J3QRP6;O14745	Na(+)/H(+)exchangeregulatorycofactorNHE-RF1(Fragment)	SLC9A3R1	-0.285	-0.237	0.262348357133802	0.344317951433194	0
O15400	Syntaxin-7	STX7	0.233	-0.885	0.263859576911756	0.00280143058203325	0
Q9NX47	E3ubiquitin-proteinligaseMARCH5(EC2.3.2.27)(Membrane-associatedRINGfingerprotein5)(Membrane-associatedRING-CHproteinV)(MARCH-V)(Mitochondrialubiquitinligase)(MITOL)(RINGfingerprotein153)(RING-typeE3ubiquitintransferaseMARCH5)	2023-03-05	0.257	0.294	0.263939992550239	0.203192618220763	MitoCarta3.0
Q15084	Proteindisulfide-isomeraseA6(EC5.3.4.1)(Endoplasmicreticulumprotein5)(ERprotein5)(ERp5)(ProteindisulfideisomeraseP5)(Thioredoxindomain-containingprotein7)	PDIA6	0.362	0.602	0.264167351734356	0.0781758494216361	0
P35527	Keratin.typeIcytoskeletal9(Cytokeratin-9)(CK-9)(Keratin-9)(K9)	KRT9	0.51	0.63	0.264167351734356	0.170905939901135	0
Q71DI3	HistoneH3.2(HistoneH3/m)(HistoneH3/o)	HIST2H3A	-0.378	-0.106	0.264167351734356	0.764408405910313	0
B7ZM99;Q6UB35	MTHFD1Lprotein(Methylenetetrahydrofolatedehydrogenase(NADP+dependent)1-like)(MonofunctionalC1-tetrahydrofolatesynthase.mitochondrial)	MTHFD1L	0.291	-0.293	0.264194007183194	0.260722683218698	MitoCarta3.0
Q13243	Serine/arginine-richsplicingfactor5(Delayed-earlyproteinHRS)(Pre-mRNA-splicingfactorSRP40)(Splicingfactor.arginine/serine-rich5)	SRSF5	0.861	-0.397	0.264194007183194	0.617973599977797	0
Q9UGI8	Testin(TESS)	TES	0.305	0.105	0.264194007183194	0.716906906858785	0
A0A1W2PNH4;A0A1W2PPA5;A0A1W2PRF9;F5GZT7;F5H1I5;P50336	Protoporphyrinogenoxidase	PPOX	-0.631	-0.897	0.264894160806459	0.122008654370467	MitoCarta3.0
O75396	Vesicle-traffickingproteinSEC22b(ER-GolgiSNAREof24kDa)(ERS-24)(ERS24)(SEC22vesicle-traffickingproteinhomologB)(SEC22vesicle-traffickingprotein-like1)	SEC22B	0.336	0.243	0.264894160806459	0.416956887110922	0
A0A075B6E5;A0A0U1RRM6;Q8N8S7;Q9UI08	Proteinenabledhomolog(Fragment)	ENAH	0.841	1.496	0.26519852720367	0.0634184017661435	0
P12532	CreatinekinaseU-type.mitochondrial(EC2.7.3.2)(Acidic-typemitochondrialcreatinekinase)(Mia-CK)(Ubiquitousmitochondrialcreatinekinase)(U-MtCK)	CKMT1A	0.16	-0.095	0.26519852720367	0.515837751762997	MitoCarta3.0
P62273	40SribosomalproteinS29(SmallribosomalsubunitproteinuS14)	RPS29	0.311	0.372	0.265472697642378	0.185325810387474	0
F5GY40;Q16795	NADHdehydrogenase[ubiquinone]1alphasubcomplexsubunit9.mitochondrial(Fragment)	NDUFA9	-0.805	0.35	0.265472697642378	0.637355342175111	MitoCarta3.0
G5EA31;P53992	ProteintransportproteinSec24C(SEC24relatedgenefamily.memberC(S.cerevisiae).isoformCRA_b)	SEC24C	0.319	0.372	0.26595226246271	0.198218555225673	0
Q8WWC4	m-AAAprotease-interactingprotein1.mitochondrial(MatrixAAApeptidase-interactingprotein1)	MAIP1	-0.274	0.343	0.27252586023534	0.173092871650991	MitoCarta3.0
D6RFI3;E7EQR8;Q9GZM5	ProteinYIPF3(Fragment)	YIPF3	0.369	0.17	0.27252586023534	0.623348341112816	0
Q15654	Thyroidreceptor-interactingprotein6(TR-interactingprotein6)(TRIP-6)(Opa-interactingprotein1)(OIP-1)(Zyxin-relatedprotein1)(ZRP-1)	TRIP6	-0.337	0.139	0.27252586023534	0.663626783321915	0
P01116	GTPaseKRas(K-Ras2)(Ki-Ras)(c-K-ras)(c-Ki-ras)[Cleavedinto:GTPaseKRas.N-terminallyprocessed]	KRAS	-0.278	-0.586	0.27252586023534	0.0360234451492336	0
Q13505	Metaxin-1(Mitochondrialoutermembraneimportcomplexprotein1)	MTX1	0.401	0.218	0.27252586023534	0.561003895269942	MitoCarta3.0
C9JIZ6;P07602;Q5BJH1	Prosaposin	PSAP	0.267	0.617	0.27252586023534	0.0256358320017209	0
O75964	ATPsynthasesubunitg.mitochondrial(ATPasesubunitg)	ATP5L	0.239	0.631	0.273023886772335	0.0152731434238532	MitoCarta3.0
P40227	T-complexprotein1subunitzeta(TCP-1-zeta)(Acutemorphinedependence-relatedprotein2)(CCT-zeta-1)(HTR3)(Tcp20)	CCT6A	0.26	-0.117	0.273161732390974	0.634364645824871	0
Q8TEA8	D-aminoacyl-tRNAdeacylase1(DTD)(EC3.1.1.96)(DNA-unwindingelement-bindingproteinB)(DUE-B)(Gly-tRNA(Ala)deacylase)(EC3.1.1.-)(Histidyl-tRNAsynthase-related)	DTD1	-0.243	0.421	0.273707867575035	0.0733673477163299	0
P29317	Ephrintype-Areceptor2(EC2.7.10.1)(Epithelialcellkinase)(Tyrosine-proteinkinasereceptorECK)	EPHA2	0.369	0.13	0.274390601865533	0.716906906858785	0
P49207	60SribosomalproteinL34(LargeribosomalsubunitproteineL34)	RPL34	0.316	0.299	0.275104154113635	0.299772864482804	0
Q14118	Dystroglycan(Dystrophin-associatedglycoprotein1)[Cleavedinto:Alpha-dystroglycan(Alpha-DG);Beta-dystroglycan(Beta-DG)]	DAG1	0.451	-0.996	0.275104154113635	0.0313185369845273	0
P63220	40SribosomalproteinS21(SmallribosomalsubunitproteineS21)	RPS21	0.482	0.876	0.275104154113635	0.0635779424829478	0
Q14204	Cytoplasmicdynein1heavychain1(Cytoplasmicdyneinheavychain1)(Dyneinheavychain.cytosolic)	DYNC1H1	0.256	0.063	0.275393596911795	0.803475235876234	0
P22307	Non-specificlipid-transferprotein(NSL-TP)(EC2.3.1.176)(Propanoyl-CoAC-acyltransferase)(SCP-chi)(SCPX)(Sterolcarrierprotein2)(SCP-2)(SterolcarrierproteinX)(SCP-X)	SCP2	0.256	0.048	0.276037292693013	0.850956658546248	MitoCarta3.0
Q13724	Mannosyl-oligosaccharideglucosidase(EC3.2.1.106)(ProcessingA-glucosidaseI)	MOGS	0.312	0.323	0.276989385690709	0.260722683218698	0
E5RFK8;E5RHU7;Q86V48	Leucinezipperprotein1(Fragment)	LUZP1	0.941	-0.82	0.277196150029211	0.340916030390441	0
Q9Y5J7	MitochondrialimportinnermembranetranslocasesubunitTim9	TIMM9	-0.564	-0.304	0.277219607064993	0.568561233688703	MitoCarta3.0
P30049	ATPsynthasesubunitdelta.mitochondrial(ATPsynthaseF1subunitdelta)(F-ATPasedeltasubunit)	ATP5F1D	-0.204	0.152	0.277334819453225	0.417012566959134	MitoCarta3.0
Q7Z434	Mitochondrialantiviral-signalingprotein(MAVS)(CARDadapterinducinginterferonbeta)(Cardif)(Interferonbetapromoterstimulatorprotein1)(IPS-1)(PutativeNF-kappa-B-activatingprotein031N)(Virus-induced-signalingadapter)(VISA)	MAVS	-0.393	0.421	0.277334819453225	0.248249575243948	MitoCarta3.0
P61224	Ras-relatedproteinRap-1b(GTP-bindingproteinsmgp21B)	RAP1B	0.484	0.163	0.277334819453225	0.730092473951263	0
Q9UL25	Ras-relatedproteinRab-21	RAB21	-0.282	0.091	0.278443504503515	0.741524695511429	0
P27635;X1WI28	60SribosomalproteinL10(Lamininreceptorhomolog)(LargeribosomalsubunitproteinuL16)(ProteinQM)(RibosomalproteinL10)(TumorsuppressorQM)	RPL10	0.378	0.258	0.278757760120949	0.462788536492337	0
Q9BRK5	45kDacalcium-bindingprotein(Cab45)(Stromalcell-derivedfactor4)(SDF-4)	SDF4	0.284	-0.565	0.279602188907045	0.0478060135049274	0
A8MXE0;C9JCP0;C9JX45;E7ENX0;E7EPI9;E7ERI1;O15460	Prolyl4-hydroxylasesubunitalpha-2(Fragment)	P4HA2	0.428	-0.602	0.279602188907045	0.137509399144348	0
Q92878	DNArepairproteinRAD50(hRAD50)(EC3.6.-.-)	RAD50	-0.442	-0.695	0.27970783000892	0.102572555634462	0
F8WDN2;Q99757	Thioredoxin.mitochondrial	TXN2	0.338	0.044	0.280695144126593	0.899386886667848	MitoCarta3.0
Q8NC51	Plasminogenactivatorinhibitor1RNA-bindingprotein(PAI1RNA-bindingprotein1)(PAI-RBP1)(SERPINE1mRNA-bindingprotein1)	SERBP1	0.205	0.072	0.281539944828946	0.723388936525507	0
A0A2R8Y3B3;A0A2R8Y6F8;A0A2R8YE77;A0A2R8YEK3;A0A2R8YFN5;A0A2U3TZM1;A0A2U3TZM4;A0A2U3TZN6;O14936;Q5JS72;Q5JS74	PeripheralplasmamembraneproteinCASK(Fragment)	CASK	-0.273	-0.886	0.281539944828946	0.0069916596246565	0
O14828	Secretorycarrier-associatedmembraneprotein3(Secretorycarriermembraneprotein3)	SCAMP3	0.322	-0.007	0.283535725262126	0.983463673969624	0
P20933	N(4)-(beta-N-acetylglucosaminyl)-L-asparaginase(EC3.5.1.26)(Aspartylglucosaminidase)(Glycosylasparaginase)(N4-(N-acetyl-beta-glucosaminyl)-L-asparagineamidase)[Cleavedinto:Glycosylasparaginasealphachain;Glycosylasparaginasebetachain]	AGA	0.427	0.578	0.283734764230143	0.155806872786967	0
C9JFL0;Q8N0U4	ProteinFAM185A(Fragment)	FAM185A	-1.234	-0.255	0.285099046995889	0.83867553391993	MitoCarta3.0
A8MVM8;A8MYJ8;H7C0D7;H7C2R1;O95167;Q6FGG4;S4R3T6	NADHdehydrogenase[ubiquinone]1alphasubcomplexsubunit3	NDUFA3	-0.495	-1.089	0.285121401652237	0.034713241497142	MitoCarta3.0
E9PFN5;Q9Y2Q3	GlutathioneS-transferasekappa(EC2.5.1.18)	GSTK1	-0.35	-0.814	0.285359993408883	0.0281063386652622	MitoCarta3.0
E9PEL3;P61513;Q6P4E4	60SribosomalproteinL37a	RPL37A	0.391	0.195	0.285769427609395	0.606931247944138	0
A8MZ87;Q9H0B6	Kinesinlightchain2	KLC2	0.357	-0.337	0.286818621945108	0.315962839631288	0
E9PGZ1	Caldesmon	CALD1	0.496	0.625	0.288188253083363	0.185325810387474	0
Q16891	MICOScomplexsubunitMIC60(Cellproliferation-inducinggene4/52protein)(Mitochondrialinnermembraneprotein)(Mitofilin)(p87/89)	IMMT	0.211	0.154	0.288188253083363	0.439224090049076	MitoCarta3.0
Q9H3Y8;X6R7I6	Pancreaticprogenitorcelldifferentiationandproliferationfactor(Exocrinedifferentiationandproliferationfactor)	PPDPF	0.309	0.257	0.288572773702485	0.374931474867601	0
E7END7;P62820	Ras-relatedproteinRab-1A	RAB1A	0.176	0.204	0.289476043401612	0.224702426649052	0
K7EK77	ATPsynthasesubunitalpha.mitochondrial(Fragment)	ATP5F1A	-0.365	0.253	0.289746928896618	0.467147053963967	MitoCarta3.0
P31937	3-hydroxyisobutyratedehydrogenase.mitochondrial(HIBADH)(EC1.1.1.31)	HIBADH	0.177	0.051	0.292219971342987	0.774239330980146	MitoCarta3.0
E5RJU9;Q86UE4	ProteinLYRIC	MTDH	-0.345	-0.769	0.292219971342987	0.0350031885834647	0
Q15691	Microtubule-associatedproteinRP/EBfamilymember1(APC-bindingproteinEB1)(End-bindingprotein1)(EB1)	MAPRE1	0.5	0.413	0.292219971342987	0.383351599757997	0
C9JAW5;C9JNU6;Q9Y241	Uncharacterizedprotein		0.436	0.869	0.292753095007239	0.0528240254780127	0
Q8N0X7	Spartin(Spasticparaplegia20protein)(Trans-activatedbyhepatitisCviruscoreprotein1)	SPART	0.426	0.686	0.295083912232743	0.104558104384614	0
H7BXY3;Q7L2E3	PutativeATP-dependentRNAhelicaseDHX30	DHX30	0.197	0.401	0.295780487737124	0.0504002575137719	MitoCarta3.0
P23246	Splicingfactor.proline-andglutamine-rich(100kDaDNA-pairingprotein)(hPOMp100)(DNA-bindingp52/p100complex.100kDasubunit)(Polypyrimidinetract-bindingprotein-associated-splicingfactor)(PSF)(PTB-associated-splicingfactor)	SFPQ	0.366	-0.061	0.297320727982574	0.876890720710301	0
B4DQA8;E9PCW1;K7EJC8;O95249	cDNAFLJ58038.highlysimilartoGolgiSNAPreceptorcomplexmember1	GOSR1	0.264	-0.125	0.297320727982574	0.634364645824871	0
P54886	Delta-1-pyrroline-5-carboxylatesynthase(P5CS)(Aldehydedehydrogenasefamily18memberA1)[Includes:Glutamate5-kinase(GK)(EC2.7.2.11)(Gamma-glutamylkinase);Gamma-glutamylphosphatereductase(GPR)(EC1.2.1.41)(Glutamate-5-semialdehydedehydrogenase)(Glutamyl-gamma-semialdehydedehydrogenase)]	ALDH18A1	0.303	0.673	0.297320727982574	0.0369876031913055	MitoCarta3.0
P46779	60SribosomalproteinL28(LargeribosomalsubunitproteineL28)	RPL28	0.415	0.354	0.297320727982574	0.371682802682316	0
P12235	ADP/ATPtranslocase1(ADP.ATPcarrierprotein1)(ADP.ATPcarrierprotein.heart/skeletalmuscleisoformT1)(Adeninenucleotidetranslocator1)(ANT1)(Solutecarrierfamily25member4)	SLC25A4	0.207	0.117	0.300324555296495	0.568561233688703	MitoCarta3.0
Q9Y512	Sortingandassemblymachinerycomponent50homolog(Transformation-relatedgene3protein)(TRG-3)	SAMM50	0.345	0.325	0.300521942777229	0.330077124158848	MitoCarta3.0
A0A0A0MTD5;Q8IYU8	Calciumuptakeprotein2.mitochondrial(Fragment)	MICU2	0.482	0.176	0.301675280634393	0.723388936525507	MitoCarta3.0
A0A0C4DGR6;A0A1B0GX61;Q96NB2;R4GMR9;R4GMS6;R4GMW0;R4GN63;R4GN74;R4GNC2	Sideroflexin2.isoformCRA_b(Sideroflexin-2)	SFXN2	0.575	1.144	0.30169823491778	0.0566944768306266	MitoCarta3.0
Q9HCN8	Stromalcell-derivedfactor2-likeprotein1(SDF2-likeprotein1)(PWP1-interactingprotein8)	SDF2L1	0.372	-0.463	0.302892241831277	0.20359054755695	0
A0A1W2PPR8;F6U0H7;P01889	HLAclassIhistocompatibilityantigen.B-46alphachain	HLA-B	0.321	-0.002	0.303710188013559	0.995775001255254	0
A0A0A0MSZ1;H0YIY6;H0YKP9;J3KNR0;P27448	Non-specificserine/threonineproteinkinase(EC2.7.11.1)	MARK3	-0.737	-0.62	0.30390767030767	0.385456372766539	0
P62829	60SribosomalproteinL23(60SribosomalproteinL17)(LargeribosomalsubunitproteinuL14)	RPL23	0.269	0.064	0.303972590397031	0.821384713436735	0
B0QZK8;B0QZK9;Q5SSJ5;X6RGJ2	Heterochromatinprotein1-bindingprotein3(Fragment)	HP1BP3	0.653	0.098	0.305830142319514	0.891034213229836	0
A0A087WTU3;Q9Y6I9	Testis-expressedprotein264	TEX264	-0.811	-1.136	0.305830142319514	0.160890422015455	0
A0A0A0MTG6;Q12770	Sterolregulatoryelement-bindingproteincleavage-activatingprotein	SCAP	-0.253	0.085	0.305908411550908	0.743719530988327	0
H7BZZ6;Q16629	Serine/arginine-rich-splicingfactor7(Fragment)	SRSF7	0.579	0.73	0.307238483967452	0.20278365754544	0
H0YLA2;P37108	Signalrecognitionparticle14kDaprotein	SRP14	0.259	0.23	0.308687508359518	0.364490911780656	0
O95721	Synaptosomal-associatedprotein29(SNAP-29)(Soluble29kDaNSFattachmentprotein)(Vesicle-membranefusionproteinSNAP-29)	SNAP29	0.295	-0.644	0.308772937826049	0.0425508119795565	MitoCarta3.0
A0A0C4DG21;B7Z836;E7EP65;E7EW77;F8WAL6;H0Y6B5;H7C3Q7;Q9NYB9	Ablinteractor2	ABI2	-0.454	0.168	0.309310273404297	0.724739655384402	0
C9JDR0;Q15738	Sterol-4-alpha-carboxylate3-dehydrogenase.decarboxylating(Fragment)	NSDHL	0.525	0.217	0.309310273404297	0.690164787333092	0
Q9NRK6	ATP-bindingcassettesub-familyBmember10.mitochondrial(ATP-bindingcassettetransporter10)(ABCtransporter10protein)(MitochondrialATP-bindingcassette2)(M-ABC2)	ABCB10	0.26	0.556	0.309310273404297	0.0467312983257986	MitoCarta3.0
C9JNW5;C9JXB8;P83731	60SribosomalproteinL24(RibosomalproteinL24.isoformCRA_e)	RPL24	0.337	0.201	0.309612275976553	0.557511484630203	0
A0A2Q2TH77;Q08379	GolginsubfamilyAmember2	GOLGA2	0.343	-0.102	0.311552080521909	0.775847513245405	0
Q9BT30	Alpha-ketoglutarate-dependentdioxygenasealkBhomolog7.mitochondrial(EC1.14.11.-)(AlkylatedDNArepairproteinalkBhomolog7)(Spermatogenesiscellproliferation-relatedprotein)(Spermatogenesis-associatedprotein11)	ALKBH7	0.317	0.328	0.311552080521909	0.296391952271978	MitoCarta3.0
B5ME19;Q99613	Eukaryotictranslationinitiationfactor3subunitC-likeprotein	EIF3CL	-0.159	-0.069	0.311552080521909	0.676032258066162	0
O94925	Glutaminasekidneyisoform.mitochondrial(GLS)(EC3.5.1.2)(K-glutaminase)(L-glutamineamidohydrolase)	GLS	0.395	0.652	0.311552080521909	0.106982058022568	MitoCarta3.0
C9JVN9;G3V272;G3V5S1;Q9H9P8	L-2-hydroxyglutaratedehydrogenase.mitochondrial	L2HGDH	-0.324	-0.309	0.311552080521909	0.33546376165662	MitoCarta3.0
Q9Y3E2	BolA-likeprotein1(hBolA)	BOLA1	0.353	-0.02	0.311764954289398	0.953977955130829	MitoCarta3.0
F8VZX2;H3BRU6;Q15366	Poly(rC)-bindingprotein2	PCBP2	0.618	0.037	0.312651377800663	0.951596521006708	0
I3L0T4;I3L2U4;K7ELT1;Q15067	Peroxisomalacyl-coenzymeAoxidase1	ACOX1	0.966	1.021	0.312651377800663	0.288349088753219	0
H7C2Z0;Q8NC56	LEMdomain-containingprotein2(Fragment)	LEMD2	-0.355	-0.629	0.314043588468525	0.0902459915714528	0
J3KQ69;P25205;Q7Z6P5	DNAreplicationlicensingfactorMCM3	MCM3	0.326	0.633	0.314704112296852	0.0687251343171979	0
P51659	Peroxisomalmultifunctionalenzymetype2(MFE-2)(17-beta-hydroxysteroiddehydrogenase4)(17-beta-HSD4)(D-bifunctionalprotein)(DBP)(Multifunctionalprotein2)(MPF-2)(Shortchaindehydrogenase/reductasefamily8Cmember1)[Cleavedinto:(3R)-hydroxyacyl-CoAdehydrogenase(EC1.1.1.n12);Enoyl-CoAhydratase2(EC4.2.1.107)(EC4.2.1.119)(3-alpha.7-alpha.12-alpha-trihydroxy-5-beta-cholest-24-enoyl-CoAhydratase)]	HSD17B4	0.15	0.088	0.314730724958885	0.566582145622335	MitoCarta3.0
P50454	SerpinH1(47kDaheatshockprotein)(Arsenic-transactivatedprotein3)(AsTP3)(Cellproliferation-inducinggene14protein)(Collagen-bindingprotein)(Colligin)(Rheumatoidarthritis-relatedantigenRA-A47)	SERPINH1	0.189	0.069	0.314730724958885	0.732790704791883	0
A0A0C4DH16;B8ZZS0;E9PHY4;H7BXT7;Q9NYM9	BET1-likeprotein	BET1L	0.306	0.769	0.314730724958885	0.0266349932936655	0
Q6NUK1	Calcium-bindingmitochondrialcarrierproteinSCaMC-1(MitochondrialATP-Mg/Picarrierprotein1)(MitochondrialCa(2+)-dependentsolutecarrierprotein1)(Smallcalcium-bindingmitochondrialcarrierprotein1)(Solutecarrierfamily25member24)	SLC25A24	0.487	0.351	0.315070299940207	0.47660206941812	MitoCarta3.0
Q6NVY1	3-hydroxyisobutyryl-CoAhydrolase.mitochondrial(EC3.1.2.4)(3-hydroxyisobutyryl-coenzymeAhydrolase)(HIB-CoAhydrolase)(HIBYL-CoA-H)	HIBCH	-0.241	-0.029	0.316736012980926	0.909944280781882	MitoCarta3.0
Q8IYI6	Exocystcomplexcomponent8(Exocystcomplex84kDasubunit)	EXOC8	-1.132	0.035	0.317272069717278	0.976768311954503	0
Q9Y383	PutativeRNA-bindingproteinLuc7-like2	LUC7L2	0.248	0.213	0.317642755343745	0.390350520595999	0
Q13948	ProteinCASP	CUX1	0.16	0.409	0.317790171890306	0.025413828429323	0
P42785	LysosomalPro-Xcarboxypeptidase(EC3.4.16.2)(AngiotensinaseC)(LysosomalcarboxypeptidaseC)(Prolinecarboxypeptidase)(Prolylcarboxypeptidase)(PRCP)	PRCP	0.258	0.764	0.31894363851045	0.0144785619719042	0
P61020	Ras-relatedproteinRab-5B	RAB5B	-0.281	0.062	0.319179718718799	0.841240825137918	0
E9PBS1;P22234	MultifunctionalproteinADE2(Fragment)	PAICS	0.195	0.481	0.319179718718799	0.0299145741856556	MitoCarta3.0
A8CTZ0;F8W7U0;Q15811	Intersectin1shortformvariant13(Intersectin-1)	ITSN1	-0.977	-1.201	0.320066225113344	0.229511792650727	0
I3L380;Q8N2K0	MonoacylglycerollipaseABHD12	ABHD12	0.744	2.23	0.320280417823684	0.0139981913136845	0
O60684;S4R3E5	Importinsubunitalpha-7(Karyopherinsubunitalpha-6)	KPNA6	0.608	0.384	0.321027442853597	0.544764515684039	0
K7EJE8;K7EKE6;P36776	Lonproteasehomolog.mitochondrial(EC3.4.21.53)(Lonprotease-likeprotein)(LONP)(MitochondrialATP-dependentproteaseLon)(Serineprotease15)	LONP1	-0.183	-0.594	0.321963417147608	0.0106630501171511	MitoCarta3.0
M0R2X4;O96013	Serine/threonine-proteinkinasePAK4(Fragment)	PAK4	0.22	-0.42	0.323174980383418	0.0780233587658825	0
A0A087WYR3;O43399	TumorproteinD54	TPD52L2	-0.259	0.089	0.323174980383418	0.750730440409449	0
E5RFZ4;E5RG77;O94903	Pyridoxalphosphatehomeostasisprotein	PLPBP	-0.528	-0.869	0.323174980383418	0.117573727580684	MitoCarta3.0
P61758	Prefoldinsubunit3(HIBBJ46)(vonHippel-Lindau-bindingprotein1)(VBP-1)(VHL-bindingprotein1)	VBP1	0.63	-0.218	0.32541231740522	0.750429547078221	0
Q9BXH1	Bcl-2-bindingcomponent3(JFY-1)(p53up-regulatedmodulatorofapoptosis)	BBC3	-0.333	0.362	0.326314259194201	0.288744194465862	MitoCarta3.0
P06733	Alpha-enolase(EC4.2.1.11)(2-phospho-D-glyceratehydro-lyase)(C-mycpromoter-bindingprotein)(Enolase1)(MBP-1)(MPB-1)(Non-neuralenolase)(NNE)(Phosphopyruvatehydratase)(Plasminogen-bindingprotein)	ENO1	0.148	-0.328	0.327569413510614	0.0469048733257609	0
P43121	CellsurfaceglycoproteinMUC18(CellsurfaceglycoproteinP1H12)(Melanomacelladhesionmolecule)(Melanoma-associatedantigenA32)(Melanoma-associatedantigenMUC18)(S-endo1endothelial-associatedantigen)(CDantigenCD146)	MCAM	0.46	0.736	0.327569413510614	0.129957024366141	0
P05387	60SacidicribosomalproteinP2(LargeribosomalsubunitproteinP2)(RenalcarcinomaantigenNY-REN-44)	RPLP2	0.249	-0.053	0.327569413510614	0.849568086582803	0
A3KMH1	vonWillebrandfactorAdomain-containingprotein8	VWA8	-0.525	-0.441	0.328837093548687	0.414171918417286	MitoCarta3.0
A0A087WW77;Q15334	Lethal(2)giantlarvaeproteinhomolog1	LLGL1	0.221	-0.521	0.328837093548687	0.0382897426408437	0
I3L4J1;Q9UN37	Uncharacterizedprotein(Fragment)		0.427	-0.167	0.328850862879762	0.720871080152669	0
C9J5V9;P16989;P67809	Nuclease-sensitiveelement-bindingprotein1(Fragment)	YBX1	0.258	0.156	0.329686643788305	0.570687511395438	0
A0A1B0GTW1;A0A2R8YDH4;Q9UDY2	TightjunctionproteinZO-2	TJP2	0.421	-0.52	0.330372998815393	0.237972763643587	0
P49368	T-complexprotein1subunitgamma(TCP-1-gamma)(CCT-gamma)(hTRiC5)	CCT3	0.164	-0.142	0.331960670429023	0.403625537580555	0
A0A2R8Y543;A0A2R8Y5A3;A0A2R8Y5Z1;A0A2R8Y7Z0;A0A2R8Y804;A0A2R8YCH5;B4DGU4;P35222	Cateninbeta-1	CTNNB1	-0.245	-0.152	0.332471242023683	0.561730286870211	0
E7EWF7;E7EX90;Q14203	Uncharacterizedprotein(Fragment)		0.302	-0.005	0.335095407453602	0.990232238040223	0
Q9H2K0	TranslationinitiationfactorIF-3.mitochondrial(IF-3(Mt))(IF-3Mt)(IF3(mt))(IF3mt)	MTIF3	-0.257	-0.225	0.335523797385055	0.401804374317262	MitoCarta3.0
A0A0A0MRT6;B6VEX4;Q8IZP0	Ablinteractor1	ABI1	0.325	0.021	0.335986709186959	0.951596521006708	0
Q96BW9	Phosphatidatecytidylyltransferase.mitochondrial(EC2.7.7.41)(CDP-diacylglycerolsynthase)(CDP-DAGsynthase)(Mitochondrialtranslocatorassemblyandmaintenanceprotein41homolog)(TAM41)	TAMM41	-0.991	-0.86	0.335986709186959	0.404553114634527	MitoCarta3.0
Q9H330	Transmembraneprotein245(ProteinCG-2)	TMEM245	-0.269	-0.559	0.335986709186959	0.0635990871407671	0
P27144	Adenylatekinase4.mitochondrial(AK4)(EC2.7.4.10)(EC2.7.4.6)(Adenylatekinase3-like)(GTP:AMPphosphotransferaseAK4)	AK4	-0.156	0.253	0.336501196140781	0.131020001467086	MitoCarta3.0
Q6ZRP7	Sulfhydryloxidase2(EC1.8.3.2)(Neuroblastoma-derivedsulfhydryloxidase)(QuiescinQ6-likeprotein1)	QSOX2	0.333	0.422	0.337005395533152	0.231579787345963	0
Q12792	Twinfilin-1(ProteinA6)(Proteintyrosinekinase9)	TWF1	0.66	1.686	0.339449337853488	0.030729696653794	0
H3BPE1;H3BQK9	Microtubule-actincross-linkingfactor1.isoforms1/2/3/5	MACF1	0.294	-0.804	0.339546655738184	0.0234961401288452	0
O94874	E3UFM1-proteinligase1(EC2.3.2.-)(E3UFM1-proteintransferase1)(NovelLZAP-bindingprotein)(RegulatorofC53/LZAPandDDRGK1)	UFL1	-0.296	-0.211	0.339546655738184	0.506475003930162	0
P21964	CatecholO-methyltransferase(EC2.1.1.6)	COMT	0.585	-0.176	0.339594840964694	0.787377873207492	MitoCarta3.0
P39019	40SribosomalproteinS19(SmallribosomalsubunitproteineS19)	RPS19	0.322	0.393	0.339594840964694	0.25063437747996	0
P07099	Epoxidehydrolase1(EC3.3.2.9)(Epoxidehydratase)(Microsomalepoxidehydrolase)(mEH)	EPHX1	-0.684	0.118	0.339594840964694	0.882026148320129	0
Q9Y3D7	MitochondrialimportinnermembranetranslocasesubunitTIM16(Mitochondria-associatedgranulocytemacrophageCSF-signalingmolecule)(Presequencetranslocated-associatedmotorsubunitPAM16)	PAM16	0.323	0.487	0.340392809763398	0.162512408450915	MitoCarta3.0
H9KV75;P12814	Alpha-actinin-1	ACTN1	0.196	0.566	0.340392809763398	0.0193167377957211	0
O95487	ProteintransportproteinSec24B(SEC24-relatedproteinB)	SEC24B	-0.21	-0.278	0.340502070569083	0.216307392535456	0
P36551	Oxygen-dependentcoproporphyrinogen-IIIoxidase.mitochondrial(COX)(Coprogenoxidase)(Coproporphyrinogenase)(EC1.3.3.3)	CPOX	-0.258	-0.321	0.340933122147992	0.247039258231022	MitoCarta3.0
D3YTB1;F8W727;P62910	60SribosomalproteinL32(Fragment)	RPL32	0.221	0.001	0.340933122147992	0.998698812303741	0
A0A1B0GTG2;A0A1B0GW77;P49419	Alpha-aminoadipicsemialdehydedehydrogenase	ALDH7A1	-0.23	0.088	0.340933122147992	0.736068486849594	MitoCarta3.0
P50151	Guaninenucleotide-bindingproteinG(I)/G(S)/G(O)subunitgamma-10	GNG10	-0.347	-1.336	0.341169738945472	0.00609864252270364	0
P82909	28SribosomalproteinS36.mitochondrial(MRP-S36)(S36mt)	MRPS36	-0.226	-0.588	0.34407500082448	0.0298119646816237	MitoCarta3.0
P49257	ProteinERGIC-53(ER-Golgiintermediatecompartment53kDaprotein)(Gp58)(Intracellularmannose-specificlectinMR60)(Lectinmannose-binding1)	LMAN1	0.288	0.392	0.344761843578691	0.205908620099333	0
P23229	Integrinalpha-6(CD49antigen-likefamilymemberF)(VLA-6)(CDantigenCD49f)[Cleavedinto:Integrinalpha-6heavychain;Integrinalpha-6lightchain;Processedintegrinalpha-6(Alpha6p)]	ITGA6	0.209	0.503	0.344761843578691	0.0407796320305325	0
Q9BTX1	NucleoporinNDC1(hNDC1)(Transmembraneprotein48)	NDC1	-0.458	0.519	0.34702967431487	0.291848205748881	0
Q13057	BifunctionalcoenzymeAsynthase(CoAsynthase)(NBP)(POV-2)[Includes:Phosphopantetheineadenylyltransferase(EC2.7.7.3)(Dephospho-CoApyrophosphorylase)(Pantetheine-phosphateadenylyltransferase)(PPAT);Dephospho-CoAkinase(DPCK)(EC2.7.1.24)(DephosphocoenzymeAkinase)(DPCOAK)]	COASY	-0.271	-0.011	0.3471639225069	0.970725470670911	MitoCarta3.0
P11171	Protein4.1(P4.1)(4.1R)(Band4.1)(EPB4.1)	EPB41	-0.223	-0.744	0.348950181884855	0.0119208283911279	0
O15382	Branched-chain-amino-acidaminotransferase.mitochondrial(BCAT(m))(EC2.6.1.42)(Placentalprotein18)(PP18)	BCAT2	0.414	-0.217	0.349399052478128	0.637355342175111	MitoCarta3.0
Q92621	NuclearporecomplexproteinNup205(205kDanucleoporin)(NucleoporinNup205)	NUP205	0.8	2.119	0.349399052478128	0.0295016344907691	0
O14737	Programmedcelldeathprotein5(TF-1cellapoptosis-relatedprotein19)(ProteinTFAR19)	PDCD5	0.169	0.031	0.34960457346127	0.877458084439496	0
O75431	Metaxin-2(Mitochondrialoutermembraneimportcomplexprotein2)	MTX2	0.792	0.078	0.350354972298809	0.929055221940007	MitoCarta3.0
O00505	Importinsubunitalpha-4(ImportinalphaQ2)(Qip2)(Karyopherinsubunitalpha-3)(SRP1-gamma)	KPNA3	0.242	0.094	0.350354972298809	0.735704422981959	0
M0R3C3;Q9NZ01	Very-long-chainenoyl-CoAreductase	TECR	0.171	0.065	0.351722697410705	0.742092589504012	0
Q96EL2	28SribosomalproteinS24.mitochondrial(MRP-S24)(S24mt)(MitochondrialsmallribosomalsubunitproteinuS3m)(bMRP-47)(bMRP47)	MRPS24	-0.673	-0.529	0.351722697410705	0.474529567358794	MitoCarta3.0
E7EP04;Q8IXB1	DnaJhomologsubfamilyCmember10	DNAJC10	-0.228	0.584	0.353187876180986	0.034713241497142	0
C9JA07;Q9GZY4	Cytochromecoxidaseassemblyfactor1homolog(Fragment)	COA1	0.762	0.077	0.353187876180986	0.928384272768979	MitoCarta3.0
P07686	Beta-hexosaminidasesubunitbeta(EC3.2.1.52)(Beta-N-acetylhexosaminidasesubunitbeta)(HexosaminidasesubunitB)(Cervicalcancerproto-oncogene7protein)(HCC-7)(N-acetyl-beta-glucosaminidasesubunitbeta)[Cleavedinto:Beta-hexosaminidasesubunitbetachainB;Beta-hexosaminidasesubunitbetachainA]	HEXB	0.211	0.076	0.354061467708762	0.75562819983712	0
Q92947	Glutaryl-CoAdehydrogenase.mitochondrial(GCD)(EC1.3.8.6)	GCDH	0.215	0.007	0.354268539132639	0.976768311954503	MitoCarta3.0
A0A2R8Y3N3;A0A2R8Y5P7;P49590	Probablehistidine--tRNAligase.mitochondrial	HARS2	0.138	0.551	0.354268539132639	0.0059780747579947	MitoCarta3.0
P62891;Q59GN2	60SribosomalproteinL39(LargeribosomalsubunitproteineL39)	RPL39	0.256	0.17	0.354268539132639	0.555744132131952	0
O15020	Spectrinbetachain.non-erythrocytic2(Beta-IIIspectrin)(Spinocerebellarataxia5protein)	SPTBN2	-0.208	-0.547	0.354268539132639	0.0318790702758063	0
Q8N0X4	Citramalyl-CoAlyase.mitochondrial(EC4.1.3.25)(Beta-methylmalatesynthase)(EC2.3.3.-)(Citratelyasesubunitbeta-likeprotein)(Citratelyasebeta-like)(Malatesynthase)(EC2.3.3.9)	CLYBL	-0.29	-3.573	0.354268539132639	1.48141034124093e-05	MitoCarta3.0
A0A075B716;H0YN88;H3BNC9;P08708	40SribosomalproteinS17	RPS17	0.403	0.418	0.354559399912501	0.340916030390441	0
Q5HYI8	Rab-likeprotein3	RABL3	-0.296	0.031	0.354559399912501	0.926322974029539	0
Q8N766	ERmembraneproteincomplexsubunit1	EMC1	0.282	-0.034	0.354559399912501	0.91597469158699	0
H3BS72;Q9P035	Very-long-chain(3R)-3-hydroxyacyl-CoAdehydratase(EC4.2.1.134)	HACD3	-0.791	-0.407	0.356518828601924	0.652975945542163	0
O95347	Structuralmaintenanceofchromosomesprotein2(SMCprotein2)(SMC-2)(Chromosome-associatedproteinE)(hCAP-E)(XCAP-Ehomolog)	SMC2	0.464	0.213	0.356635247702886	0.692252200951734	0
Q9NVH0	Exonuclease3'-5'domain-containingprotein2(EC3.1.11.1)(Exonuclease3'-5'domain-like-containingprotein2)	EXD2	-0.171	-0.682	0.359398115271356	0.00609864252270364	MitoCarta3.0
Q96CB9	5-methylcytosinerRNAmethyltransferaseNSUN4(EC2.1.1.-)(NOL1/NOP2/Sundomainfamilymember4)	NSUN4	-0.244	0.213	0.35947406957712	0.430286979321922	MitoCarta3.0
O75746	Calcium-bindingmitochondrialcarrierproteinAralar1(Mitochondrialaspartateglutamatecarrier1)(Solutecarrierfamily25member12)	SLC25A12	0.157	0.608	0.360416612000572	0.0069916596246565	MitoCarta3.0
Q99797	Mitochondrialintermediatepeptidase(MIP)(EC3.4.24.59)	MIPEP	0.252	0.516	0.363450519398217	0.0821189152267248	MitoCarta3.0
P26373	60SribosomalproteinL13(Breastbasicconservedprotein1)(LargeribosomalsubunitproteineL13)	RPL13	0.295	0.27	0.363894559543607	0.410896025652695	0
P18077	60SribosomalproteinL35a(Cellgrowth-inhibitinggene33protein)(LargeribosomalsubunitproteineL33)	RPL35A	0.322	0.347	0.364996220848598	0.334871340566561	0
B1AK87;B1AK88;P47756	Cappingprotein(Actinfilament)muscleZ-line.beta.isoformCRA_a(F-actin-cappingproteinsubunitbeta)	CAPZB	0.442	-0.209	0.364996220848598	0.68781162989162	0
P50995	AnnexinA11(56kDaautoantigen)(AnnexinXI)(Annexin-11)(Calcyclin-associatedannexin50)(CAP-50)	ANXA11	0.217	0.608	0.365220782726892	0.0270228265178711	0
P10253	Lysosomalalpha-glucosidase(EC3.2.1.20)(Acidmaltase)(Aglucosidasealfa)[Cleavedinto:76kDalysosomalalpha-glucosidase;70kDalysosomalalpha-glucosidase]	GAA	-0.239	-0.232	0.365220782726892	0.384151712145512	0
Q96E11	Ribosome-recyclingfactor.mitochondrial(RRF)(Ribosome-releasingfactor.mitochondrial)	MRRF	-0.41	-0.838	0.366607380641677	0.084268229980219	MitoCarta3.0
F5H5P2;P12694	2-oxoisovaleratedehydrogenasesubunitalpha(EC1.2.4.4)(Branched-chainalpha-ketoaciddehydrogenaseE1componentalphachain)		-0.165	-0.067	0.366607380641677	0.733168684440418	0
Q5T440	PutativetransferaseCAF17.mitochondrial(EC2.1.-.-)(Iron-sulfurclusterassemblyfactorhomolog)	IBA57	-0.448	0.16	0.366926327256742	0.76387431260868	MitoCarta3.0
Q8WVX3	UncharacterizedproteinC4orf3(HepatitisCvirusFprotein-transactivatedprotein1)(HCVF-transactivatedprotein1)	C4orf3	-0.409	-0.319	0.368148426445127	0.494108835066672	0
H0YGI8;P31948	Stress-induced-phosphoprotein1(Fragment)	STIP1	-0.32	-0.458	0.368555426534574	0.207664124524146	0
A0A0A0MRN7;Q6YP21	Kynurenine--oxoglutaratetransaminase3(Fragment)	KYAT3	-0.21	-0.525	0.368618641706872	0.0428635040042465	MitoCarta3.0
P20674	Cytochromecoxidasesubunit5A.mitochondrial(CytochromecoxidasepolypeptideVa)	COX5A	-0.224	-0.082	0.369858794242151	0.757509169106159	MitoCarta3.0
P04264	Keratin.typeIIcytoskeletal1(67kDacytokeratin)(Cytokeratin-1)(CK-1)(Hairalphaprotein)(Keratin-1)(K1)(Type-IIkeratinKb1)	KRT1	0.384	0.186	0.370270979100259	0.685691968959744	0
P62917	60SribosomalproteinL8(LargeribosomalsubunitproteinuL2)	RPL8	0.19	0.089	0.37190664675684	0.697077726402704	0
E9PAM4;Q9BTU6	Uncharacterizedprotein		-0.203	-0.354	0.371932317398279	0.134100786132795	0
Q5T2T1;S4R337;U5GXS2	MAGUKp55subfamilymember7	MPP7	0.34	-0.361	0.372322679682011	0.34723235884048	0
Q96A65	Exocystcomplexcomponent4(ExocystcomplexcomponentSec8)	EXOC4	0.376	-0.863	0.373250316738122	0.0606772413092664	0
Q02952	A-kinaseanchorprotein12(AKAP-12)(A-kinaseanchorprotein250kDa)(AKAP250)(Gravin)(Myastheniagravisautoantigen)	AKAP12	0.28	-0.024	0.37476069255668	0.942625789633227	0
E5RIK9;E5RIY4;Q96E29	Transcriptionterminationfactor3.mitochondrial	MTERF3	-1.145	-0.322	0.37476069255668	0.820956086229301	MitoCarta3.0
P07900	HeatshockproteinHSP90-alpha(Heatshock86kDa)(HSP86)(HSP86)(Lipopolysaccharide-associatedprotein2)(LAP-2)(LPS-associatedprotein2)(RenalcarcinomaantigenNY-REN-38)	HSP90AA1	0.171	0.226	0.37476069255668	0.251272965563666	0
A0A1W2PS24;P04439;Q5SRN5;Q5SRN7	HLAclassIhistocompatibilityantigen.A-3alphachain	HLA-A	0.168	-0.106	0.37476069255668	0.594218731750952	0
P50213	Isocitratedehydrogenase[NAD]subunitalpha.mitochondrial(EC1.1.1.41)(Isocitricdehydrogenasesubunitalpha)(NAD(+)-specificICDHsubunitalpha)	IDH3A	0.15	-0.29	0.37573821728795	0.10373964608301	MitoCarta3.0
Q5JRX3	Presequenceprotease.mitochondrial(hPreP)(EC3.4.24.-)(Pitrilysinmetalloproteinase1)(Metalloprotease1)(hMP1)	PITRM1	0.129	-0.057	0.376440445152996	0.719906481091803	MitoCarta3.0
Q9C0E8	Endoplasmicreticulumjunctionformationproteinlunapark(ERjunctionformationfactorlunapark)	LNPK	-0.364	-0.722	0.377763573115072	0.0982542218863808	0
P35612	Beta-adducin(Erythrocyteadducinsubunitbeta)	ADD2	0.248	-0.152	0.378773226618046	0.608536479085811	0
Q969M3	ProteinYIPF5(Five-passtransmembraneproteinlocalizingintheGolgiapparatusandtheendoplasmicreticulum5)(Smoothmusclecell-associatedprotein5)(SMAP-5)(YIP1familymember5)(YPT-interactingprotein1A)	YIPF5	0.44	0.203	0.379038470581502	0.705723670968797	0
Q9H0D6	5'-3'exoribonuclease2(EC3.1.13.-)(DHM1-likeprotein)(DHPprotein)	XRN2	0.246	0.577	0.380189269746579	0.0598794779004807	0
P25398	40SribosomalproteinS12(SmallribosomalsubunitproteineS12)	RPS12	0.406	-0.171	0.380620429370073	0.732790704791883	0
Q9Y3D2	Methionine-R-sulfoxidereductaseB2.mitochondrial(MsrB2)(EC1.8.4.12)(EC1.8.4.14)	MSRB2	0.256	-0.02	0.38213862486883	0.949414460193363	MitoCarta3.0
Q9H9B4	Sideroflexin-1(Tricarboxylatecarrierprotein)(TCC)	SFXN1	-0.237	0.218	0.382820343334347	0.430275496604548	MitoCarta3.0
A0A0B4J1R6;P29401	Transketolase	TKT	-0.177	-0.247	0.382944060780942	0.233688256646918	mito-interacting
P56134	ATPsynthasesubunitf.mitochondrial	ATP5J2	-0.172	0.173	0.383569438322424	0.384972594222627	MitoCarta3.0
E7EUU4;E7EX73;E9PGM1;Q04637	Eukaryotictranslationinitiationfactor4gamma1	EIF4G1	0.223	0.062	0.385321202331728	0.825856580131132	0
J3KSM2;Q96A59	MARVELdomain-containingprotein3	MARVELD3	-0.443	-0.929	0.385362333904422	0.0880791601131795	0
A6NGW1;C9JST7;E9PIZ0;O95070	ProteinYIF1A	YIF1A	0.342	1.012	0.386174387258887	0.0264283796612246	0
Q6DKK2	Tetratricopeptiderepeatprotein19.mitochondrial(TPRrepeatprotein19)	TTC19	0.294	-0.029	0.386976371280924	0.933191021255288	MitoCarta3.0
Q9BZE1	39SribosomalproteinL37.mitochondrial(L37mt)(MRP-L37)(39SribosomalproteinL2.mitochondrial)(L2mt)(MRP-L2)(MitochondriallargeribosomalsubunitproteinmL37)	MRPL37	-0.403	-0.249	0.388141093166013	0.611472569089008	MitoCarta3.0
M0QWZ7;Q9NP81	Serine--tRNAligase.mitochondrial(Seryl-tRNAsynthetase2.isoformCRA_d)	SARS2	-0.252	-0.457	0.389132198753619	0.134289118488679	MitoCarta3.0
Q68D91	Metallo-beta-lactamasedomain-containingprotein2(EC3.-.-.-)	MBLAC2	-0.268	-0.331	0.390297613282539	0.29620168504794	0
Q9Y5J9	MitochondrialimportinnermembranetranslocasesubunitTim8B(DDP-likeprotein)(Deafnessdystoniaprotein2)	TIMM8B	-0.176	-0.374	0.390297613282539	0.0875104358174017	MitoCarta3.0
A0A0A0MRM8;A0A0D9SGC1;E7EW20;Q9UM54	Unconventionalmyosin-VI	MYO6	0.24	-0.018	0.392487469762338	0.950423784701467	0
Q8WUM0	NuclearporecomplexproteinNup133(133kDanucleoporin)(NucleoporinNup133)	NUP133	0.257	1.144	0.393331237947992	0.00531488475037685	0
H0Y5H6;Q14157	Ubiquitin-associatedprotein2-like(Fragment)	UBAP2L	-0.265	-0.58	0.393822867240827	0.0822611903503983	0
P50150	Guaninenucleotide-bindingproteinG(I)/G(S)/G(O)subunitgamma-4	GNG4	-0.32	-0.168	0.393822867240827	0.673673113766661	0
G3V3F4;G3V3U2;Q6ZU80;Q86TS1	Centrosomalproteinof128kDa(Fragment)	CEP128	-1.479	-1.038	0.39495962480265	0.568482341491994	0
P42704	Leucine-richPPRmotif-containingprotein.mitochondrial(130kDaleucine-richprotein)(LRP130)(GP130)	LRPPRC	0.361	0.468	0.39495962480265	0.280323174279495	MitoCarta3.0
A0A0B4J1R2;Q9H6R3	Acyl-CoAsynthetaseshort-chainfamilymember3.mitochondrial(FLJ21963protein.isoformCRA_b)	ACSS3	0.348	0.591	0.395840162356779	0.164634490169386	MitoCarta3.0
P27824	Calnexin(IP90)(MajorhistocompatibilitycomplexclassIantigen-bindingproteinp88)(p90)	CANX	-0.159	-0.502	0.395922834624066	0.0216480774708361	mito-interacting
Q15785	MitochondrialimportreceptorsubunitTOM34(hTom34)(Translocaseofoutermembrane34kDasubunit)	TOMM34	-0.222	-0.583	0.395922834624066	0.0447285798584077	MitoCarta3.0
H0Y7A7;P0DP23;P0DP24;P0DP25	Calmodulin-2(Fragment)	CALM2	0.299	0.199	0.396292903854948	0.591131860293998	0
E9PSG1;F8W7E0	Calpastatin(Fragment)	CAST	0.389	-0.186	0.396292903854948	0.706900353549125	0
A0A0B4J2F0	ProteinPIGBOS1(PIGBoppositestrandprotein)	PIGBOS1	-0.233	-0.523	0.396689816042339	0.0780233587658825	MitoCarta3.0
O75369	Filamin-B(FLN-B)(ABP-278)(ABP-280homolog)(Actin-binding-likeprotein)(Beta-filamin)(Filaminhomolog1)(Fh1)(Filamin-3)(Thyroidautoantigen)(Truncatedactin-bindingprotein)(TruncatedABP)	FLNB	-0.217	-0.224	0.396689816042339	0.388917825218438	0
P52948	NuclearporecomplexproteinNup98-Nup96(EC3.4.21.-)[Cleavedinto:NuclearporecomplexproteinNup98(98kDanucleoporin)(NucleoporinNup98)(Nup98);NuclearporecomplexproteinNup96(96kDanucleoporin)(NucleoporinNup96)(Nup96)]	NUP98	-0.148	0.932	0.396689816042339	0.00103427111428152	0
J3KRN5;P17252	ProteinkinaseCalphatype	PRKCA	0.39	0.169	0.397376710303903	0.735704422981959	0
D6RH20;D6RJC7;E5RJ73;G5EA06;Q92552	28SribosomalproteinS27.mitochondrial(Fragment)	MRPS27	-0.185	-0.383	0.399528604901534	0.0990267622595604	MitoCarta3.0
E9PF16;Q96CM8	Acyl-CoAsynthetasefamilymember2.mitochondrial	ACSF2	0.134	-0.046	0.400694875412201	0.787328942122732	MitoCarta3.0
P26885	Peptidyl-prolylcis-transisomeraseFKBP2(PPIaseFKBP2)(EC5.2.1.8)(13kDaFK506-bindingprotein)(13kDaFKBP)(FKBP-13)(FK506-bindingprotein2)(FKBP-2)(ImmunophilinFKBP13)(Rotamase)	FKBP2	0.23	-0.035	0.400777841857426	0.909280415978157	0
J3KPS0;Q9NXW2;V9GYN7	DnaJ(Hsp40)homolog.subfamilyB.member12.isoformCRA_c(DnaJhomologsubfamilyBmember12)	DNAJB12	-0.407	-0.236	0.400777841857426	0.643960924975897	0
Q96S66	ChloridechannelCLIC-likeprotein1(Mid-1-relatedchloridechannelprotein1)	CLCC1	-0.393	-0.555	0.400777841857426	0.248392410691408	0
B4DHR0;Q9H5N1	cDNAFLJ57369.highlysimilartoRabGTPase-bindingeffectorprotein2	RABEP2	0.485	-0.373	0.400943015248631	0.537044722577607	0
Q9HA77	Probablecysteine--tRNAligase.mitochondrial(EC6.1.1.16)(Cysteinyl-tRNAsynthetase)(CysRS)	CARS2	-0.287	-0.975	0.402934818892059	0.0177531598737571	MitoCarta3.0
H3BLU7;O43488	AflatoxinB1aldehydereductasemember2(Fragment)	AKR7A2	-0.141	-0.572	0.404928853333958	0.00887925240769421	MitoCarta3.0
B4DDD6	cDNAFLJ59450.highlysimilartoDrebrin-likeprotein	DBNL	0.276	0.916	0.405026805941045	0.0195943736067603	0
P50990	T-complexprotein1subunittheta(TCP-1-theta)(CCT-theta)(ChaperonincontainingT-complexpolypeptide1subunit8)(RenalcarcinomaantigenNY-REN-15)	CCT8	0.121	-0.18	0.405986791941212	0.229511792650727	0
Q6P087	MitochondrialmRNApseudouridinesynthaseRPUSD3(EC5.4.99.-)(RNApseudouridylatesynthasedomain-containingprotein3)	RPUSD3	-0.18	0.15	0.407622655603226	0.508789080164512	MitoCarta3.0
J3KQ48;Q9Y3E5	Peptidyl-tRNAhydrolase2.mitochondrial	PTRH2	-0.307	-0.683	0.407622655603226	0.0858480516516058	MitoCarta3.0
O94766	Galactosylgalactosylxylosylprotein3-beta-glucuronosyltransferase3(EC2.4.1.135)(Beta-1.3-glucuronyltransferase3)(GlucuronosyltransferaseI)(GlcAT-I)(UDP-GlcUA:Galbeta-1.3-Gal-Rglucuronyltransferase)(GlcUAT-I)	B3GAT3	0.268	0.005	0.407735932557879	0.989792039045128	0
A0A1B0GVS3;P42025;P61163;R4GMT0	Alpha-centractin	ACTR1A	0.268	-0.042	0.408097949180014	0.907197468365462	0
O43615	MitochondrialimportinnermembranetranslocasesubunitTIM44	TIMM44	0.162	-0.268	0.41040923239527	0.185347067222942	MitoCarta3.0
B7Z9C2;F5H4R6;F8VRJ2;F8VV59;F8VVB5;F8VY35;F8W020;F8W0J6;F8W118;F8W543;H0YH88;H0YHC3;H0YIV4;P55209	cDNAFLJ58569.highlysimilartoNucleosomeassemblyprotein1-like1	NAP1L1	-0.145	0.019	0.411183559625126	0.91597469158699	0
P62899	60SribosomalproteinL31(LargeribosomalsubunitproteineL31)	RPL31	0.308	0.382	0.411288457449592	0.318909050822286	0
P53985	Monocarboxylatetransporter1(MCT1)(Solutecarrierfamily16member1)	SLC16A1	-0.757	-1.073	0.41135518423249	0.257434797959126	0
Q9UEY8	Gamma-adducin(Adducin-likeprotein70)	ADD3	-0.258	-0.693	0.41135518423249	0.0473237624983938	0
Q5SXM7;Q5SXM8	DNL-typezincfingerprotein	DNLZ	-0.165	0.808	0.412209013258682	0.00419243944560933	MitoCarta3.0
O94826	MitochondrialimportreceptorsubunitTOM70(Mitochondrialprecursorproteinsimportreceptor)(Translocaseofoutermembrane70kDasubunit)(Translocaseofoutermitochondrialmembraneprotein70)	TOMM70	0.191	-0.003	0.413630441053074	0.990457014168816	MitoCarta3.0
Q6ZU64	Cilia-andflagella-associatedprotein65(Coiled-coildomain-containingprotein108)	CFAP65	-0.448	-0.606	0.417761481378174	0.283579091457419	0
Q8NBJ5	Procollagengalactosyltransferase1(EC2.4.1.50)(Collagenbeta(1-O)galactosyltransferase1)(ColGalT1)(Glycosyltransferase25familymember1)(Hydroxylysinegalactosyltransferase1)	COLGALT1	0.127	0.119	0.417761481378174	0.460184439059149	0
Q92692	Nectin-2(HerpesvirusentrymediatorB)(HerpesvirusentrymediatorB)(HveB)(Nectincelladhesionmolecule2)(Poliovirusreceptor-relatedprotein2)(CDantigenCD112)	NECTIN2	-0.128	-0.441	0.419522418879058	0.0192417966319663	0
A0A087WUS0;A0A2R8Y849;A0A2R8YD14;E7ETK0;P62847	40SribosomalproteinS24	RPS24	0.462	0.509	0.420198139623531	0.380302900681385	0
A0A087WUC6;E9PI68;E9PL01;Q15005	Signalpeptidasecomplexsubunit2	SPCS2	0.247	0.263	0.422178170151496	0.398544670660989	0
Q92820	Gamma-glutamylhydrolase(EC3.4.19.9)(Conjugase)(GH)(Gamma-Glu-Xcarboxypeptidase)	GGH	-0.287	-0.317	0.422178170151496	0.380302900681385	0
Q6IQ22	Ras-relatedproteinRab-12	RAB12	-0.258	-0.298	0.423030959998979	0.361006571103744	0
F2Z388;P42766	60SribosomalproteinL35	RPL35	0.241	0.151	0.423611131639251	0.634364645824871	0
Q96B45	BLOC-1-relatedcomplexsubunit7(Diaskedin)	BORCS7	-0.301	-0.324	0.423986171587336	0.396650074957239	0
E5RGS4;O60925	Prefoldinsubunit1	PFDN1	0.288	0.445	0.42489536988676	0.23023586182968	0
P10515	Dihydrolipoyllysine-residueacetyltransferasecomponentofpyruvatedehydrogenasecomplex.mitochondrial(EC2.3.1.12)(70kDamitochondrialautoantigenofprimarybiliarycirrhosis)(PBC)(Dihydrolipoamideacetyltransferasecomponentofpyruvatedehydrogenasecomplex)(M2antigencomplex70kDasubunit)(PyruvatedehydrogenasecomplexcomponentE2)(PDC-E2)(PDCE2)	DLAT	-0.222	-0.172	0.42489536988676	0.555905233066702	MitoCarta3.0
E9PE82;P16219	Short-chain-specificacyl-CoAdehydrogenase.mitochondrial	ACADS	-0.422	0.588	0.42489536988676	0.279190075797376	MitoCarta3.0
Q9BQ69	O-acetyl-ADP-ribosedeacetylaseMACROD1(EC3.2.2.-)(EC3.5.1.-)(MACROdomain-containingprotein1)(ProteinLRP16)([ProteinADP-ribosylglutamate]hydrolase)	MACROD1	-0.17	-0.666	0.42489536988676	0.0122351829643588	MitoCarta3.0
Q9H0U4	Ras-relatedproteinRab-1B	RAB1B	0.369	0.287	0.42489536988676	0.554997907985079	0
P36543	V-typeprotonATPasesubunitE1(V-ATPasesubunitE1)(V-ATPase31kDasubunit)(p31)(VacuolarprotonpumpsubunitE1)	ATP6V1E1	-0.256	-0.485	0.42489536988676	0.147891693057693	0
P18031	Tyrosine-proteinphosphatasenon-receptortype1(EC3.1.3.48)(Protein-tyrosinephosphatase1B)(PTP-1B)	PTPN1	0.716	0.219	0.425636579110367	0.825856580131132	0
A0A0C4DGS1;P39656	Dolichyl-diphosphooligosaccharide--proteinglycosyltransferase48kDasubunit(Oligosaccharyltransferase48kDasubunit)	DDOST	0.222	0.139	0.425636579110367	0.636195776210575	0
A0A0A6YYA0;Q9Y3B3	ProteinTMED7-TICAM2	TMED7-TICAM2	0.756	1.112	0.425636579110367	0.25532064584324	0
O76031	ATP-dependentClpproteaseATP-bindingsubunitclpX-like.mitochondrial	CLPX	-0.169	-0.109	0.425636579110367	0.627144972681802	MitoCarta3.0
I3L172;Q9BUT9	MAPK-regulatedcorepressor-interactingprotein2	MCRIP2	-0.502	-1.673	0.428720558697624	0.0237853845824726	MitoCarta3.0
O00116	Alkyldihydroxyacetonephosphatesynthase.peroxisomal(Alkyl-DHAPsynthase)(EC2.5.1.26)(Aging-associatedgene5protein)(Alkylglycerone-phosphatesynthase)	AGPS	0.177	0.592	0.433597445888941	0.024005139790619	0
B1ALY0;C9JZH4	PALM2-AKAP2readthrough(Fragment)	PALM2-AKAP2	0.261	0.512	0.433597445888941	0.140851555378458	0
A2A274;Q99798	Aconitatehydratase.mitochondrial	ACO2	-0.13	-0.426	0.433837812830695	0.026746336532392	MitoCarta3.0
Q7Z2K8	Gprotein-regulatedinducerofneuriteoutgrowth1(GRIN1)	GPRIN1	0.619	-1.313	0.440669267533914	0.118545761624978	0
Q96DA6	MitochondrialimportinnermembranetranslocasesubunitTIM14(DnaJhomologsubfamilyCmember19)	DNAJC19	-0.13	0.181	0.441149257714419	0.290994370564762	MitoCarta3.0
P14174	Macrophagemigrationinhibitoryfactor(MIF)(EC5.3.2.1)(Glycosylation-inhibitingfactor)(GIF)(L-dopachromeisomerase)(L-dopachrometautomerase)(EC5.3.3.12)(Phenylpyruvatetautomerase)	MIF	0.206	0.498	0.442358511451733	0.0827147265256873	0
F8WCF6;P59998	Actin-relatedprotein2/3complexsubunit4	ARPC4-TTLL3	0.192	0.359	0.446000394521122	0.167923887768338	0
P51148	Ras-relatedproteinRab-5C(L1880)(RAB5L)	RAB5C	0.309	-0.021	0.446000394521122	0.958250855409523	mito-interacting
Q86SF2	N-acetylgalactosaminyltransferase7(EC2.4.1.-)(PolypeptideGalNActransferase7)(GalNAc-T7)(pp-GaNTase7)(Protein-UDPacetylgalactosaminyltransferase7)(UDP-GalNAc:polypeptideN-acetylgalactosaminyltransferase7)	GALNT7	0.2	0.294	0.446000394521122	0.273236934429924	0
Q92616	eIF-2-alphakinaseactivatorGCN1(GCN1eIF-2-alphakinaseactivatorhomolog)(GCN1-likeprotein1)(Generalcontrolofamino-acidsynthesis1-likeprotein1)(TranslationalactivatorGCN1)(HsGCN1)	GCN1	0.318	0.202	0.446000394521122	0.645403052785428	0
Q6P444	Mitochondrialfissionregulator2(DUF729domain-containingprotein1)	MTFR2	-0.629	-1.449	0.446000394521122	0.0975130052576222	MitoCarta3.0
P62857	40SribosomalproteinS28(SmallribosomalsubunitproteineS28)	RPS28	0.253	0.304	0.446000394521122	0.365532981260627	0
P14543	Nidogen-1(NID-1)(Entactin)	NID1	-0.542	-2.278	0.447603359244683	0.0112921760261058	0
B1AMF0;B1AMF1;D6R9H0;D6RA15;D6RB84;D6RC43;D6REN4;Q8N2K1	Ubiquitin-conjugatingenzymeE2J2(Fragment)	UBE2J2	-0.433	-0.721	0.447806883366334	0.219006929449288	0
X5CMH5	Antigenpeptidetransporter2(TAP2)	TAP2	0.689	0.552	0.44963637207114	0.562631425338847	0
E9PG15;P27348	14-3-3proteintheta(Fragment)	YWHAQ	0.284	0.937	0.449852238460921	0.029681243967095	0
Q96AG4	Leucine-richrepeat-containingprotein59(Ribosome-bindingproteinp34)(p34)[Cleavedinto:Leucine-richrepeat-containingprotein59.N-terminallyprocessed]	LRRC59	0.134	-0.537	0.45040938342933	0.0137541986094297	0
E9PNY1;E9PQ47;E9PQA5;O95159	Zincfingerprotein-like1(Fragment)	ZFPL1	0.149	0.071	0.453798229909345	0.740198044893395	0
Q96A08	HistoneH2Btype1-A(HistoneH2B.testis)(TSH2B.1)(hTSH2B)(Testis-specifichistoneH2B)	HIST1H2BA	-0.528	0.461	0.454285700212158	0.530758517775647	0
P07954	Fumaratehydratase.mitochondrial(Fumarase)(EC4.2.1.2)	FH	0.118	-0.019	0.454397487646605	0.909944280781882	MitoCarta3.0
I3L3H2;P38919	Eukaryoticinitiationfactor4A-III(Fragment)	EIF4A3	0.379	0.141	0.454756439879846	0.797821165835469	0
Q9Y277	Voltage-dependentanion-selectivechannelprotein3(VDAC-3)(hVDAC3)(Outermitochondrialmembraneproteinporin3)	VDAC3	-0.383	-0.09	0.455409187445219	0.877076504948211	MitoCarta3.0
Q9BXW7	Haloaciddehalogenase-likehydrolasedomain-containing5(Cateyesyndromecriticalregionprotein5)	HDHD5	-0.286	-0.552	0.456987390037438	0.164913507890216	MitoCarta3.0
Q96B49	MitochondrialimportreceptorsubunitTOM6homolog(Overexpressedbreasttumorprotein)(Translocaseofoutermembrane6kDasubunithomolog)	TOMM6	0.245	-0.124	0.457710400627086	0.72805100164952	MitoCarta3.0
A0A087WWU8	Tropomyosinalpha-3chain	TPM3	0.143	0.556	0.458254929975957	0.0165498398228028	0
E5RH42;E5RI46;E5RIF8;E5RIZ6;E5RJU8;Q13283	RasGTPase-activatingprotein-bindingprotein1(Fragment)	G3BP1	-0.329	-0.803	0.461571859630027	0.0905015162053382	0
C9JIS1;C9JXA5;C9JZN1;P62879	Guaninenucleotide-bindingproteinG(I)/G(S)/G(T)subunitbeta-2(Fragment)	GNB2	0.201	-0.834	0.462584398831173	0.013354153639677	0
E5RIJ0;E7EW18;H0YBJ0;P06746	DNApolymerasebeta	POLB	0.223	0.546	0.462720591937562	0.0905015162053382	MitoCarta3.0
O94760	N(G).N(G)-dimethylargininedimethylaminohydrolase1(DDAH-1)(Dimethylargininedimethylaminohydrolase1)(EC3.5.3.18)(DDAHI)(Dimethylargininase-1)	DDAH1	0.327	0.184	0.465041351629721	0.701795431419966	0
Q99832	T-complexprotein1subuniteta(TCP-1-eta)(CCT-eta)(HIV-1Nef-interactingprotein)[Cleavedinto:T-complexprotein1subuniteta.N-terminallyprocessed]	CCT7	0.286	-0.142	0.465173281986828	0.736180231343442	0
P35241	Radixin	RDX	0.265	-0.141	0.465173281986828	0.720056012214217	0
P20700	Lamin-B1	LMNB1	0.166	-0.421	0.465188614000594	0.0835113904243112	0
Q12904	AminoacyltRNAsynthasecomplex-interactingmultifunctionalprotein1(Multisynthasecomplexauxiliarycomponentp43)[Cleavedinto:Endothelialmonocyte-activatingpolypeptide2(EMAP-2)(Endothelialmonocyte-activatingpolypeptideII)(EMAP-II)(SmallinduciblecytokinesubfamilyEmember1)]	AIMP1	-0.271	-0.409	0.467467431771436	0.281459331345201	0
P05023	Sodium/potassium-transportingATPasesubunitalpha-1(Na(+)/K(+)ATPasealpha-1subunit)(EC3.6.3.9)(Sodiumpumpsubunitalpha-1)	ATP1A1	0.155	-0.083	0.470238428410686	0.720056012214217	0
Q7Z4H3	HDdomain-containingprotein2(HepatitisCvirusNS5A-transactivatedprotein2)(HCVNS5A-transactivatedprotein2)	HDDC2	0.316	-0.453	0.473327984329629	0.310950619476474	0
P17987	T-complexprotein1subunitalpha(TCP-1-alpha)(CCT-alpha)	TCP1	0.355	-0.462	0.473327984329629	0.352759617119231	0
P19525	Interferon-induced.double-strandedRNA-activatedproteinkinase(EC2.7.11.1)(Eukaryotictranslationinitiationfactor2-alphakinase2)(eIF-2Aproteinkinase2)(Interferon-inducibleRNA-dependentproteinkinase)(P1/eIF-2Aproteinkinase)(ProteinkinaseRNA-activated)(PKR)(ProteinkinaseR)(Tyrosine-proteinkinaseEIF2AK2)(EC2.7.10.2)(p68kinase)	EIF2AK2	0.744	-0.377	0.477627070832305	0.737684686428722	0
A0A0D9SG72;A0A1B0GTP9;A0A1B0GVQ5;A0A1B0GWF2;A0A2R8Y5D4;P61764	Syntaxin-bindingprotein1	STXBP1	-0.192	-0.016	0.479026270663598	0.952478316218632	0
H1UBN3;O95067	CyclinB2(G2/mitotic-specificcyclin-B2)	CCNB2	0.276	0.182	0.479026270663598	0.657527807091721	0
O00291	Huntingtin-interactingprotein1(HIP-1)(Huntingtin-interactingproteinI)(HIP-I)	HIP1	-0.511	-1.658	0.480350152304688	0.0395589596435455	0
Q49B96	CytochromecoxidaseassemblyproteinCOX19(hCOX19)	COX19	-0.198	-1.025	0.480708555424336	0.00609864252270364	MitoCarta3.0
Q16864	V-typeprotonATPasesubunitF(V-ATPasesubunitF)(V-ATPase14kDasubunit)(VacuolarprotonpumpsubunitF)	ATP6V1F	-0.422	-0.312	0.480913090498398	0.618748871713198	0
J3KRY3;J3QLE5;P14678;P63162;S4R3P3	Smallnuclearribonucleoprotein-associatedproteinN(Fragment)	SNRPN	0.21	-0.147	0.481099645333392	0.637101675875463	0
P31040	Succinatedehydrogenase[ubiquinone]flavoproteinsubunit.mitochondrial(EC1.3.5.1)(FlavoproteinsubunitofcomplexII)(Fp)	SDHA	0.202	0.283	0.48126132970259	0.329781727657033	MitoCarta3.0
Q9BYT8	Neurolysin.mitochondrial(EC3.4.24.16)(Angiotensin-bindingprotein)(Microsomalendopeptidase)(MEP)(MitochondrialoligopeptidaseM)(Neurotensinendopeptidase)	NLN	0.131	0.012	0.482331069044155	0.951596521006708	MitoCarta3.0
B1AL79;Q16513	ProteinkinaseN2.isoformCRA_b(Serine/threonine-proteinkinaseN2)	PKN2	-0.272	-0.333	0.482331069044155	0.39447731923368	0
B2RPK0;P09429;Q5T7C4	PutativehighmobilitygroupproteinB1-like1(HighmobilitygroupproteinB1pseudogene1)(Putativehighmobilitygroupprotein1-like1)(HMG-1L1)	HMGB1P1	-0.255	-0.049	0.482401930265097	0.90396477950193	0
O60830;V9GYS0	MitochondrialimportinnermembranetranslocasesubunitTim17-B	TIMM17B	0.551	0.892	0.489320454346904	0.269517058826654	MitoCarta3.0
P28838	Cytosolaminopeptidase(EC3.4.11.1)(Leucineaminopeptidase3)(LAP-3)(Leucylaminopeptidase)(PeptidaseS)(Prolineaminopeptidase)(EC3.4.11.5)(Prolylaminopeptidase)	LAP3	-0.104	-0.431	0.489320454346904	0.0163407802391787	MitoCarta3.0
A0A087WXU3;A0FGR8;H7BXI1	Extendedsynaptotagmin-2	ESYT2	-0.173	-0.557	0.489320454346904	0.043639047091954	0
Q7L0Y3	tRNAmethyltransferase10homologC(HBVpre-S2trans-regulatedprotein2)(MitochondrialribonucleasePprotein1)(MitochondrialRNasePprotein1)(RNA(guanine-9-)-methyltransferasedomain-containingprotein1)(RenalcarcinomaantigenNY-REN-49)(mRNAmethyladenosine-N(1)-methyltransferase)(EC2.1.1.-)(tRNA(adenine(9)-N(1))-methyltransferase)(EC2.1.1.218)(tRNA(guanine(9)-N(1))-methyltransferase)(EC2.1.1.221)	TRMT10C	-0.168	0.022	0.489637135000079	0.930561772475399	MitoCarta3.0
O95140	Mitofusin-2(EC3.6.5.-)(TransmembraneGTPaseMFN2)	MFN2	0.357	0.196	0.495736085576257	0.72764359603116	MitoCarta3.0
I3L072;J3KT60;J3KTJ7;Q9BSJ5	UncharacterizedproteinC17orf80	C17orf80	0.36	0.431	0.496591495085683	0.417012566959134	0
A8MRA7;H0YDD6;I3L448;Q5TC12	ATPsynthasemitochondrialF1complexassemblyfactor1	ATPAF1	0.425	1.168	0.499813883006438	0.0815212700276295	MitoCarta3.0
E9PLT0;O75534	Coldshockdomain-containingproteinE1	CSDE1	-0.245	-0.51	0.499813883006438	0.168514699155883	0
H0Y5S9;H0Y682;P49674	CaseinkinaseIisoformepsilon(Fragment)	CSNK1E	-0.205	-0.617	0.500074593492461	0.060460306038467	0
A0A1B0GTN9;A0A1B0GUM1;A0A1B0GUN0;E9PKC0;H0YDE2;Q6IQ23	Pleckstrinhomologydomain-containingfamilyAmember7(Fragment)	PLEKHA7	-0.271	-0.57	0.500600724638116	0.166240044280508	0
M0R165;M0R2S2;Q9UBC2	Epidermalgrowthfactorreceptorsubstrate15-like1	EPS15L1	0.198	-0.676	0.501307126532111	0.0382706752801437	0
E5KLJ9	Dynamin-like120kDaprotein.mitochondrial(Mitochondrialdynamin-like120kDaprotein)(Opticatrophy1(Autosomaldominant).isoformCRA_h)	OPA1	0.268	0.249	0.505940596337124	0.550520881165619	MitoCarta3.0
F8VXK3;Q9NPF2	Carbohydratesulfotransferase(EC2.8.2.-)(Fragment)	CHST11	-0.584	-1.032	0.507851232200095	0.248249575243948	0
K7EKW4;K7ENV7;Q96AB3	Isochorismatasedomain-containingprotein2(Fragment)	ISOC2	0.153	-0.029	0.512467826249564	0.909434490044905	MitoCarta3.0
P25685	DnaJhomologsubfamilyBmember1(DnaJproteinhomolog1)(Heatshock40kDaprotein1)(HSP40)(Heatshockprotein40)(HumanDnaJprotein1)(hDj-1)	DNAJB1	0.2	-0.232	0.512467826249564	0.449823533186485	0
H3BTC1	Insulinreceptorsubstrate4(Fragment)	IRS4	-0.514	-0.78	0.512467826249564	0.321377495475175	0
Q6P1N0	Coiled-coilandC2domain-containingprotein1A(Aktkinase-interactingprotein1)(Fiveprimerepressorelementunderdualrepression-bindingprotein1)(FREunderdualrepression-bindingprotein1)(Freud-1)(PutativeNF-kappa-B-activatingprotein023N)	CC2D1A	0.271	0.375	0.515957357444062	0.364490911780656	0
Q96C01	ProteinFAM136A	FAM136A	-0.226	-0.03	0.515957357444062	0.932002176406517	MitoCarta3.0
P50416	CarnitineO-palmitoyltransferase1.liverisoform(CPT1-L)(EC2.3.1.21)(CarnitineO-palmitoyltransferaseI.liverisoform)(CPTI)(CPTI-L)(Carnitinepalmitoyltransferase1A)	CPT1A	0.166	1.115	0.516248314313155	0.0025237790535802	MitoCarta3.0
P35580	Myosin-10(Cellularmyosinheavychain.typeB)(Myosinheavychain10)(Myosinheavychain.non-muscleIIb)(Non-musclemyosinheavychainB)(NMMHC-B)(Non-musclemyosinheavychainIIb)(NMMHCII-b)(NMMHC-IIB)	MYH10	0.094	-0.037	0.519072972857064	0.811620077868049	0
Q9NVH1	DnaJhomologsubfamilyCmember11	DNAJC11	-0.203	-0.104	0.519072972857064	0.754905762136197	MitoCarta3.0
A0A087WYS9;Q15526	SURF1-likeprotein	SURF1	0.191	0.041	0.520793719234768	0.900204889590137	MitoCarta3.0
Q15120	[Pyruvatedehydrogenase(acetyl-transferring)]kinaseisozyme3.mitochondrial(EC2.7.11.2)(Pyruvatedehydrogenasekinaseisoform3)	PDK3	-0.226	-0.706	0.522838298897066	0.061762896514215	MitoCarta3.0
P47914	60SribosomalproteinL29(Cellsurfaceheparin-bindingproteinHIP)(LargeribosomalsubunitproteineL29)	RPL29	0.166	0.045	0.523400874592115	0.877458084439496	0
H0YDS0;Q9NRR5;Q9UMX0	Ubiquilin-1(Fragment)	UBQLN1	0.179	0.019	0.523890630044364	0.949130573443404	0
Q9UHD9	Ubiquilin-2(Chap1)(DSK2homolog)(ProteinlinkingIAPwithcytoskeleton2)(PLIC-2)(hPLIC-2)(Ubiquitin-likeproductChap1/Dsk2)	UBQLN2	0.242	-0.112	0.525240641183623	0.77950735461686	0
A0A024R4E5;H0Y394;Q00341	Highdensitylipoproteinbindingprotein(Vigilin).isoformCRA_a	HDLBP	-0.163	-0.356	0.525546734484599	0.17117105787512	0
H0YDP7;Q13405	39SribosomalproteinL49.mitochondrial(Fragment)	MRPL49	-0.525	-0.458	0.525604269466259	0.59176239719102	MitoCarta3.0
A0A087WVQ6;Q00610	Clathrinheavychain	CLTC	0.193	-0.219	0.52735460669895	0.477244008209218	0
F8VRV7;F8VW18;F8W0U6;F8W1I6;Q13561	Dynactinsubunit2(Fragment)	DCTN2	-0.239	-0.318	0.529551637592148	0.398491757492107	0
Q4G0N4	NADkinase2.mitochondrial(EC2.7.1.23)(MitochondrialNADkinase)(NADkinasedomain-containingprotein1.mitochondrial)	NADK2	-0.286	-0.061	0.529885302910624	0.903563662764438	MitoCarta3.0
A0A1B0GV68;C9JME2;Q9Y4F1	FERM.ARHGEFandpleckstrindomain-containingprotein1	FARP1	-0.214	-1.05	0.530989604030361	0.0121372784219967	0
X6RM59	5'-nucleotidase(EC3.1.3.5)	NT5C3A	0.587	0.898	0.531590214513116	0.33546376165662	0
P45954	Short/branchedchainspecificacyl-CoAdehydrogenase.mitochondrial(SBCAD)(EC1.3.8.5)(2-methylbranchedchainacyl-CoAdehydrogenase)(2-MEBCAD)(2-methylbutyryl-coenzymeAdehydrogenase)(2-methylbutyryl-CoAdehydrogenase)	ACADSB	-0.252	0.084	0.531844205484757	0.849568086582803	MitoCarta3.0
E9PJG4;E9PNJ2;E9PNM1;E9PQ90;E9PSH1;P37268	Squalenesynthase(Fragment)	FDFT1	-0.162	-0.059	0.532698462627059	0.832740717284121	0
B4DLN1	cDNAFLJ60124.highlysimilartoMitochondrialdicarboxylatecarrier		-0.138	0.015	0.533551266008641	0.946556796029961	0
P08727	Keratin.typeIcytoskeletal19(Cytokeratin-19)(CK-19)(Keratin-19)(K19)	KRT19	0.163	-1.282	0.533770959225662	0.00139061208503284	0
Q96RP9	ElongationfactorG.mitochondrial(EF-Gmt)(ElongationfactorG1.mitochondrial)(mEF-G1)(ElongationfactorG1)(hEFG1)	GFM1	0.222	0.604	0.53468032974314	0.10373964608301	MitoCarta3.0
Q96AG3	Solutecarrierfamily25member46	SLC25A46	0.11	0.101	0.535406159677351	0.581254596668098	MitoCarta3.0
P54098	DNApolymerasesubunitgamma-1(EC2.7.7.7)(MitochondrialDNApolymerasecatalyticsubunit)(PolG-alpha)	POLG	0.13	0.527	0.539439101402602	0.0275227696619959	MitoCarta3.0
P11310;Q5T4U5	Medium-chainspecificacyl-CoAdehydrogenase.mitochondrial(MCAD)(EC1.3.8.7)	ACADM	0.16	0.087	0.541064623418987	0.753851601671172	MitoCarta3.0
H0YK61;H0YMH5;H0YNK0;H0YNK8;Q5J8M3;S4R329	ERmembraneproteincomplexsubunit4	EMC4	0.099	-0.051	0.548128351287267	0.770107687996554	0
A0A2R8Y5M6;P51572	B-cellreceptor-associatedprotein31	BCAP31	-0.166	-0.759	0.548128351287267	0.0183857497144331	0
A0A0G2JJT9;A0A140T954;A2ABF4;P26640	Valine--tRNAligase(Fragment)	VARS	-0.197	-0.317	0.548226877646126	0.330358635523683	0
Q8TCS8	Polyribonucleotidenucleotidyltransferase1.mitochondrial(EC2.7.7.8)(3'-5'RNAexonucleaseOLD35)(PNPaseold-35)(Polynucleotidephosphorylase1)(PNPase1)(Polynucleotidephosphorylase-likeprotein)	PNPT1	0.095	0.428	0.548708644588462	0.0192417966319663	MitoCarta3.0
A0A087WW65;B4DGL8;O75027	ATP-bindingcassettesub-familyBmember7.mitochondrial	ABCB7	0.228	0.519	0.549805818864851	0.174072904781192	MitoCarta3.0
Q9BPX5	Actin-relatedprotein2/3complexsubunit5-likeprotein(Arp2/3complex16kDasubunit2)(ARC16-2)	ARPC5L	-0.12	0.406	0.549951421027081	0.0576438920020044	0
F8VP53;F8VVW7;F8VVX6;Q5HYK3	2-methoxy-6-polyprenyl-1.4-benzoquinolmethylase.mitochondrial(Fragment)	COQ5	-0.4	-0.743	0.55231893717855	0.268047944819326	MitoCarta3.0
D6RAW2;H7C386;Q9BW91	ADP-ribosepyrophosphatase.mitochondrial(Fragment)	NUDT9	0.154	0.215	0.553988257127338	0.401804374317262	MitoCarta3.0
A0A1W2PP11;A0A1W2PS40;C9JNP8;F8WCQ4;H7C0U0;Q9H300	Uncharacterizedprotein		0.447	1.47	0.553988257127338	0.0667131125909882	0
Q7LBC6	Lysine-specificdemethylase3B(EC1.14.11.-)(JmjCdomain-containinghistonedemethylationprotein2B)(Jumonjidomain-containingprotein1B)(Nuclearprotein5qNCA)	KDM3B	0.286	1.046	0.553988257127338	0.0455205132618456	0
Q16630	Cleavageandpolyadenylationspecificityfactorsubunit6(Cleavageandpolyadenylationspecificityfactor68kDasubunit)(CPSF68kDasubunit)(CleavagefactorImcomplex68kDasubunit)(CFIm68)(Pre-mRNAcleavagefactorIm68kDasubunit)(ProteinHPBRII-4/7)	CPSF6	0.365	-0.311	0.556227248923049	0.623348341112816	0
A0A0C4DG89;Q7L014	ProbableATP-dependentRNAhelicaseDDX46	DDX46	0.253	-0.792	0.556227248923049	0.0800717630007929	0
K7ELD9;K7ENG9;O43760	Synaptogyrin-2	SYNGR2	0.242	-0.486	0.5567855416338	0.23873603981911	0
A4D1E9;C9J8R7;C9JEQ8;C9JNI1;F8WBB5;F8WBY0;F8WCN4	GTP-bindingprotein10(Proteinobghomolog2)(ObgH2)	GTPBP10	0.108	0.458	0.557308951600744	0.0270228265178711	MitoCarta3.0
Q86WA6	Valacyclovirhydrolase(VACVase)(Valacyclovirase)(EC3.1.-.-)(Biphenylhydrolase-likeprotein)(Biphenylhydrolase-relatedprotein)(Bph-rp)(Breastepithelialmucin-associatedantigen)(MCNAA)	BPHL	-0.309	0.1	0.557481314429751	0.860537435663215	MitoCarta3.0
Q9H845	Acyl-CoAdehydrogenasefamilymember9.mitochondrial(ACAD-9)(EC1.3.99.-)	ACAD9	-0.156	-0.167	0.558166382488231	0.538543037503435	MitoCarta3.0
Q7KZF4	Staphylococcalnucleasedomain-containingprotein1(100kDacoactivator)(EBNA2coactivatorp100)(Tudordomain-containingprotein11)(p100co-activator)	SND1	0.087	-0.501	0.558492839315406	0.00802757575358584	MitoCarta3.0
Q9Y3U8	60SribosomalproteinL36(LargeribosomalsubunitproteineL36)	RPL36	0.205	0.143	0.558492839315406	0.697206906102474	0
H0YHI8;O14974	Proteinphosphatase1regulatorysubunit12A(Fragment)	PPP1R12A	-0.214	0.12	0.561324771919196	0.755353154823219	0
B1AHC9;P12956	X-rayrepaircross-complementingprotein6	XRCC6	-0.119	0.131	0.561932977863412	0.530758517775647	0
H3BLV9;Q96SB4	SRSFproteinkinase1(Fragment)	SRPK1	0.329	-0.546	0.563223681009509	0.332856014160853	0
H7BZ35;P14868	Aspartate--tRNAligase.cytoplasmic(Fragment)	DARS	-0.173	-0.271	0.566460630695741	0.360666072658626	0
P46063	ATP-dependentDNAhelicaseQ1(EC3.6.4.12)(DNAhelicase.RecQ-liketype1)(RecQ1)(DNA-dependentATPaseQ1)(RecQprotein-like1)	RECQL	-0.372	0.422	0.566460630695741	0.522750466577156	0
Q15154	Pericentriolarmaterial1protein(PCM-1)(hPCM-1)	PCM1	-0.175	-0.901	0.567910537845099	0.0138984534068659	0
M0R1H9;M0R3D4;Q9UI14	PRA1familyprotein(Fragment)	RABAC1	-0.172	-0.363	0.568151004160577	0.22933236533188	0
D6RBH1;D6RBV2;D6RDX1;D6RIU4;Q12907	Vesicularintegral-membraneproteinVIP36(Fragment)	LMAN2	0.549	-0.171	0.568288579440252	0.870305643540799	0
Q9HAV7	GrpEproteinhomolog1.mitochondrial(HMGE)(Mt-GrpE#1)	GRPEL1	0.12	-0.009	0.570497973865222	0.967647587818804	MitoCarta3.0
P06748	Nucleophosmin(NPM)(NucleolarphosphoproteinB23)(NucleolarproteinNO38)(Numatrin)	NPM1	0.14	-0.073	0.573184540933207	0.77950735461686	0
H0YIV9	Uncharacterizedprotein(Fragment)		-0.139	-0.208	0.573184540933207	0.393065483410666	0
Q96T52	Mitochondrialinnermembraneproteasesubunit2(EC3.4.21.-)(IMP2-likeprotein)	IMMP2L	-0.232	0.284	0.577396688901667	0.495449172966656	MitoCarta3.0
Q04941	Proteolipidprotein2(Differentiation-dependentproteinA4)(IntestinalmembraneA4protein)	PLP2	-0.14	-0.802	0.578903319815751	0.0100687765023379	0
Q3MHD2	ProteinLSM12homolog	LSM12	-0.159	-0.369	0.578903319815751	0.19768217989925	0
Q15006	ERmembraneproteincomplexsubunit2(Tetratricopeptiderepeatprotein35)(TPRrepeatprotein35)	EMC2	-0.093	-0.438	0.582102506414008	0.0217655083318276	0
P16152	Carbonylreductase[NADPH]1(EC1.1.1.184)(15-hydroxyprostaglandindehydrogenase[NADP(+)])(EC1.1.1.197)(NADPH-dependentcarbonylreductase1)(Prostaglandin9-ketoreductase)(Prostaglandin-E(2)9-reductase)(EC1.1.1.189)(Shortchaindehydrogenase/reductasefamily21Cmember1)	CBR1	0.139	0.291	0.585734953391487	0.248249575243948	0
Q9NVH6	Trimethyllysinedioxygenase.mitochondrial(EC1.14.11.8)(Epsilon-trimethyllysine2-oxoglutaratedioxygenase)(Epsilon-trimethyllysinehydroxylase)(TMLhydroxylase)(TML-alpha-ketoglutaratedioxygenase)(TMLdioxygenase)(TMLD)	TMLHE	-0.338	-0.952	0.586918977747381	0.129741162381834	MitoCarta3.0
Q9NU23	LYRmotif-containingprotein2	LYRM2	0.198	0.01	0.586923731136405	0.97884349464203	MitoCarta3.0
P23378	Glycinedehydrogenase(decarboxylating).mitochondrial(EC1.4.4.2)(GlycinecleavagesystemPprotein)(Glycinedecarboxylase)(Glycinedehydrogenase(aminomethyl-transferring))	GLDC	-0.136	0.178	0.587293289676829	0.476140238888161	MitoCarta3.0
Q8TBA6	GolginsubfamilyAmember5(Cellproliferation-inducinggene31protein)(Golgin-84)(ProteinRet-II)(RET-fusedgene5protein)	GOLGA5	0.237	0.118	0.588695871923864	0.79626885303935	0
D6RAF8;D6RF44;H0Y8G5;H0YA96;Q14103	HeterogeneousnuclearribonucleoproteinD0(Fragment)	HNRNPD	0.606	0.781	0.588967639549477	0.483412440628386	0
Q96I63;Q96TA2	ATP-dependentzincmetalloproteaseYME1L1(YME1-like1(S.cerevisiae))	YME1L1	-0.09	0.005	0.591087154147621	0.977473198780576	MitoCarta3.0
H7C213;P46199	TranslationinitiationfactorIF-2.mitochondrial(Fragment)	MTIF2	-0.131	-0.194	0.591087154147621	0.41694843338577	MitoCarta3.0
P62854	40SribosomalproteinS26(SmallribosomalsubunitproteineS26)	RPS26	-0.19	-0.169	0.591411174103004	0.637101675875463	0
H7BZS7;Q96PE7	Methylmalonyl-CoAepimerase.mitochondrial(Fragment)	MCEE	-0.405	-1.744	0.59440777111663	0.0353548836084087	MitoCarta3.0
Q96DZ1	Endoplasmicreticulumlectin1(ERlectin)(Erlectin)(XTP3-transactivatedgeneBprotein)	ERLEC1	0.174	0.338	0.59440777111663	0.291372536798149	0
Q14980	Nuclearmitoticapparatusprotein1(Nuclearmatrixprotein-22)(NMP-22)(Nuclearmitoticapparatusprotein)(NuMAprotein)(SP-Hantigen)	NUMA1	0.155	0.074	0.595116847809776	0.811620077868049	0
Q9UMS0	NFU1iron-sulfurclusterscaffoldhomolog.mitochondrial(HIRA-interactingprotein5)	NFU1	0.224	0.254	0.59578946053484	0.551715558642839	MitoCarta3.0
A0A0U1RQJ5;A0A0U1RRC1;Q96N67	Dedicatorofcytokinesisprotein7(Fragment)	DOCK7	-0.219	-0.569	0.59578946053484	0.167669461686126	0
Q96HJ9	ProteinFMC1homolog(ATPsynthaseassemblyfactorFMC1.mitochondrial)(FormationofmitochondrialcomplexVassemblyfactor1homolog)	FMC1	0.112	-0.203	0.600425577688711	0.330358635523683	MitoCarta3.0
Q8TC12	Retinoldehydrogenase11(EC1.1.1.300)(Androgen-regulatedshort-chaindehydrogenase/reductase1)(HCVcore-bindingproteinHCBP12)(Prostateshort-chaindehydrogenase/reductase1)(Retinalreductase1)(RalR1)(Shortchaindehydrogenase/reductasefamily7Cmember1)	RDH11	-0.514	-1.351	0.602171486702969	0.167788480804632	mito-interacting
H0YLG5;H0YNE5;Q96TC7	Regulatorofmicrotubuledynamicsprotein3(Fragment)	RMDN3	0.132	-0.037	0.602435229749532	0.895384596208247	MitoCarta3.0
Q9Y6N5	Sulfide:quinoneoxidoreductase.mitochondrial(SQOR)(EC1.8.5.-)(Sulfidedehydrogenase-like)(Sulfidequinoneoxidoreductase)	SQOR	0.199	0.171	0.603231206070139	0.662557147974615	MitoCarta3.0
A8MQ02;J3KN01;P55196	Afadin	AFDN	-0.103	-0.334	0.603231206070139	0.0991854021441464	0
P23284	Peptidyl-prolylcis-transisomeraseB(PPIaseB)(EC5.2.1.8)(CYP-S1)(CyclophilinB)(RotamaseB)(S-cyclophilin)(SCYLP)	PPIB	0.332	0.392	0.603231206070139	0.543187945000679	0
Q12981	VesicletransportproteinSEC20(BCL2/adenovirusE1B19kDaprotein-interactingprotein1)(Transformation-relatedgene8protein)(TRG-8)	BNIP1	-0.186	-0.369	0.603568328054108	0.293654810777914	0
Q9BRQ6	MICOScomplexsubunitMIC25(Coiled-coil-helixcristaemorphologyprotein1)(Coiled-coil-helix-coiled-coil-helixdomain-containingprotein6)	CHCHD6	0.128	0.689	0.604487686968158	0.0163407802391787	MitoCarta3.0
Q9UHQ9	NADH-cytochromeb5reductase1(b5R.1)(EC1.6.2.2)(Humb5R2)(NAD(P)H:quinoneoxidoreductasetype3polypeptideA2)	CYB5R1	0.242	-0.201	0.604808586882463	0.67555679048308	0
Q9HD45	Transmembrane9superfamilymember3(EP70-P-iso)(SM-11044-bindingprotein)	TM9SF3	-0.308	-0.52	0.605317443650906	0.371682802682316	0
P0DMW3	Smallintegralmembraneprotein10-likeprotein1	SMIM10L1	-0.193	0.671	0.605317443650906	0.0827702323727261	0
H0YNA7;Q8TCT8	Signalpeptidepeptidase-like2A(Fragment)	SPPL2A	-0.2	-0.589	0.605622541107316	0.13125706192312	0
P49454	CentromereproteinF(CENP-F)(AHantigen)(KinetochoreproteinCENPF)(Mitosin)	CENPF	0.1	0.01	0.606155961485275	0.958250855409523	0
P63218	Guaninenucleotide-bindingproteinG(I)/G(S)/G(O)subunitgamma-5	GNG5	0.146	-0.372	0.606155961485275	0.185325810387474	0
Q8N4V1	Membranemagnesiumtransporter1(ERmembraneproteincomplexsubunit5)(Transmembraneprotein32)	MMGT1	0.259	-0.408	0.606819330440775	0.407662229343242	0
K7ER00;Q9Y285	Phenylalanine--tRNAligasealphasubunit	FARSA	0.29	0.843	0.609791572267026	0.140002641791509	0
O95297	Myelinproteinzero-likeprotein1(Proteinzero-related)	MPZL1	-0.311	-0.991	0.610668810813474	0.109744909985666	0
A0A1W2PQV2;H3BUH9;P23434	GlycinecleavagesystemHprotein.mitochondrial(Fragment)	GCSH	-0.394	0.567	0.611696996162036	0.460345636496586	MitoCarta3.0
Q9Y5Y0	FelineleukemiavirussubgroupCreceptor-relatedprotein1(FelineleukemiavirussubgroupCreceptor)(hFLVCR)	FLVCR1	0.216	-0.076	0.614787343571493	0.869732456394079	0
E9PE20;P49458	Signalrecognitionparticle9kDaprotein	SRP9	0.102	0.113	0.615910194152838	0.582414571874716	0
Q7Z7H8	39SribosomalproteinL10.mitochondrial(L10mt)(MRP-L10)(39SribosomalproteinL8.mitochondrial)(L8mt)(MRP-L8)(MitochondriallargeribosomalsubunitproteinuL10m)	MRPL10	0.202	0.312	0.618675097243245	0.432441150287853	MitoCarta3.0
P33908	Mannosyl-oligosaccharide1.2-alpha-mannosidaseIA(EC3.2.1.113)(Man(9)-alpha-mannosidase)(Man9-mannosidase)(Mannosidasealphaclass1Amember1)(Processingalpha-1.2-mannosidaseIA)(Alpha-1.2-mannosidaseIA)	MAN1A1	0.164	-1.168	0.618801782928911	0.0060877208439461	0
Q9Y266	NuclearmigrationproteinnudC(NucleardistributionproteinChomolog)	NUDC	-0.14	-0.103	0.621207591049426	0.72764359603116	0
I3L2J8;Q9UPN4	Centrosomalproteinof131kDa	CEP131	-0.221	-0.145	0.62155935165558	0.753429845328446	0
Q13442	28kDaheat-andacid-stablephosphoprotein(PDGF-associatedprotein)(PAP)(PDGFA-associatedprotein1)(PAP1)	PDAP1	0.192	-0.097	0.623155136870979	0.81324129560864	0
P07195	L-lactatedehydrogenaseBchain(LDH-B)(EC1.1.1.27)(LDHheartsubunit)(LDH-H)(RenalcarcinomaantigenNY-REN-46)	LDHB	0.126	0.516	0.624922923039182	0.0566961780385373	MitoCarta3.0
Q9UBS4	DnaJhomologsubfamilyBmember11(APOBEC1-bindingprotein2)(ABBP-2)(DnaJproteinhomolog9)(ER-associatedDNAJ)(ER-associatedHsp40co-chaperone)(EndoplasmicreticulumDNAJdomain-containingprotein3)(ER-residentproteinERdj3)(ERdj3)(ERj3p)(HEDJ)(HumanDnaJprotein9)(hDj-9)(PWP1-interactingprotein4)	DNAJB11	0.353	-0.1	0.626195768081242	0.899146292477454	0
A0A087X2D8;O60271	C-Jun-amino-terminalkinase-interactingprotein4	SPAG9	0.144	-0.532	0.627966407262096	0.0830809696640087	0
P13647	Keratin.typeIIcytoskeletal5(58kDacytokeratin)(Cytokeratin-5)(CK-5)(Keratin-5)(K5)(Type-IIkeratinKb5)	KRT5	0.449	0.161	0.629947626483161	0.872361687796507	0
Q12797	Aspartyl/asparaginylbeta-hydroxylase(EC1.14.11.16)(Aspartatebeta-hydroxylase)(ASPbeta-hydroxylase)(Peptide-aspartatebeta-dioxygenase)	ASPH	0.268	-0.631	0.629947626483161	0.248249575243948	0
O43402	ERmembraneproteincomplexsubunit8(NeighborofCOX4)(ProteinFAM158B)	EMC8	0.149	-0.172	0.629994638885578	0.581254596668098	0
A0A0A0MS29;H7C433	Mitochondrialfissionfactor	MFF	0.115	0.452	0.63050044364859	0.0700193689335716	MitoCarta3.0
P35658	NuclearporecomplexproteinNup214(214kDanucleoporin)(NucleoporinNup214)(ProteinCAN)	NUP214	-0.132	0.936	0.63050044364859	0.0069916596246565	0
C9J719;C9JJ78;Q15125	3-beta-hydroxysteroid-Delta(8).Delta(7)-isomerase(Fragment)	EBP	0.135	-0.124	0.631031687571353	0.664682063892129	0
B8ZZG1;Q9NZW5	Membraneprotein.palmitoylated6(MAGUKp55subfamilymember6).isoformCRA_a	MPP6	-0.188	-0.257	0.632182690010995	0.510239043691204	0
P80723	Brainacidsolubleprotein1(22kDaneuronaltissue-enrichedacidicprotein)(NeuronalaxonalmembraneproteinNAP-22)	BASP1	-0.253	0.517	0.63555658652896	0.320178536828355	0
O60488	Long-chain-fatty-acid--CoAligase4(EC6.2.1.3)(Long-chainacyl-CoAsynthetase4)(LACS4)	ACSL4	0.109	-0.249	0.63555658652896	0.270267147710379	mito-interacting
P30048	Thioredoxin-dependentperoxidereductase.mitochondrial(EC1.11.1.15)(Antioxidantprotein1)(AOP-1)(HBC189)(PeroxiredoxinIII)(Prx-III)(Peroxiredoxin-3)(ProteinMER5homolog)	PRDX3	-0.212	-0.07	0.63555658652896	0.883558586742436	MitoCarta3.0
P34897	Serinehydroxymethyltransferase.mitochondrial(SHMT)(EC2.1.2.1)(Glycinehydroxymethyltransferase)(Serinemethylase)	SHMT2	0.191	0.668	0.639357767335651	0.104247597854361	MitoCarta3.0
B5MCA4;P16422	Epithelialcelladhesionmolecule	EPCAM	-0.35	-0.09	0.639357767335651	0.909434490044905	0
A0A0A0MT83;P26440	Isovaleryl-CoAdehydrogenase.mitochondrial	IVD	-0.185	0.207	0.639631937444869	0.600068328567892	MitoCarta3.0
O95239;Q2VIQ3	Chromosome-associatedkinesinKIF4A(Chromokinesin-A)	KIF4A	0.211	0.139	0.639631937444869	0.764408405910313	0
Q8NI60	AtypicalkinaseCOQ8A.mitochondrial(EC2.7.-.-)(Chaperoneactivityofbc1complex-like)(Chaperone-ABC1-like)(CoenzymeQprotein8A)(aarFdomain-containingproteinkinase3)	COQ8A	-0.088	0.081	0.639752514747407	0.673190983226672	MitoCarta3.0
A0A0C4DFT3;B4E2H8;C9IYP1;E7EQD7;H7C166;Q12959	Diskslargehomolog1	DLG1	0.512	0.597	0.639752514747407	0.588665671036875	0
Q9BVC6	Transmembraneprotein109(Mitsugumin-23)(Mg23)	TMEM109	0.081	-0.158	0.639752514747407	0.348383956734906	0
G3XAL9;P55011	Solutecarrierfamily12(Sodium/potassium/chloridetransporters).member2.isoformCRA_a(Solutecarrierfamily12member2)	SLC12A2	-0.077	-0.568	0.640137217876246	0.00671123558589342	0
P05141	ADP/ATPtranslocase2(ADP.ATPcarrierprotein2)(ADP.ATPcarrierprotein.fibroblastisoform)(Adeninenucleotidetranslocator2)(ANT2)(Solutecarrierfamily25member5)[Cleavedinto:ADP/ATPtranslocase2.N-terminallyprocessed]	SLC25A5	0.091	-0.089	0.640137217876246	0.655636021423453	MitoCarta3.0
Q9Y305	Acyl-coenzymeAthioesterase9.mitochondrial(Acyl-CoAthioesterase9)(EC3.1.2.-)(Acyl-CoAthioesterhydrolase9)	ACOT9	0.166	0.328	0.640137217876246	0.342455741916412	MitoCarta3.0
Q9NVT9	Armadillorepeat-containingprotein1	ARMC1	0.204	0.106	0.640754999813486	0.819562187575056	mito-interacting
Q15819	Ubiquitin-conjugatingenzymeE2variant2(DDVit1)(Enterocytedifferentiation-associatedfactor1)(EDAF-1)(Enterocytedifferentiation-promotingfactor1)(EDPF-1)(MMS2homolog)(VitaminD3-inducibleprotein)	UBE2V2	0.176	0.676	0.644560029921965	0.0852761827207912	0
Q7LBR1	Chargedmultivesicularbodyprotein1b(CHMP1.5)(Chromatin-modifyingprotein1b)(CHMP1b)(Vacuolarproteinsorting-associatedprotein46-2)(Vps46-2)(hVps46-2)	CHMP1B	0.401	1.258	0.644560029921965	0.148300579252788	0
O00629	Importinsubunitalpha-3(ImportinalphaQ1)(Qip1)(Karyopherinsubunitalpha-4)	KPNA4	-0.266	1.055	0.646308499318512	0.0789514888646134	0
P09497	ClathrinlightchainB(Lcb)	CLTB	0.289	-0.229	0.648957176341626	0.72805100164952	0
O75439	Mitochondrial-processingpeptidasesubunitbeta(EC3.4.24.64)(Beta-MPP)(P-52)	PMPCB	-0.134	0.065	0.648957176341626	0.836576999427115	MitoCarta3.0
Q96IZ0	PRKCapoptosisWT1regulatorprotein(Prostateapoptosisresponse4protein)(Par-4)	PAWR	0.275	0.442	0.648957176341626	0.457939508215556	0
P08670	Vimentin	VIM	0.072	-0.242	0.649664634326903	0.129272473202241	0
Q53GS7	NucleoporinGLE1(hGLE1)(GLE1-likeprotein)	GLE1	-0.305	1.645	0.649664634326903	0.0270657674348431	0
Q92575	UBXdomain-containingprotein4(Erasin)(UBXdomain-containingprotein2)	UBXN4	-0.16	-0.232	0.649983568164816	0.509966827418049	0
O75629	ProteinCREG1(CellularrepressorofE1A-stimulatedgenes1)	CREG1	0.156	0.02	0.650289530733571	0.951596521006708	0
Q9BSH5	Haloaciddehalogenase-likehydrolasedomain-containingprotein3	HDHD3	-0.122	0.149	0.650408707461879	0.585090700028665	MitoCarta3.0
Q8IUW5	RELT-likeprotein1	RELL1	0.19	0.269	0.651994360263068	0.524243046141588	0
Q9P2J5	Leucine--tRNAligase.cytoplasmic(EC6.1.1.4)(Leucyl-tRNAsynthetase)(LeuRS)	LARS	-0.089	-0.48	0.652532274549661	0.0275227696619959	0
Q8N5G0	Smallintegralmembraneprotein20(Mitochondrialtranslationregulationassemblyintermediateofcytochromecoxidaseproteinof7kDa)(MITRAC7)	SMIM20	0.113	0.419	0.657139780544683	0.103578620562671	MitoCarta3.0
P0C0S5;Q71UI9	HistoneH2A.Z(H2A/z)	H2AFZ	-0.141	-0.233	0.658451239027518	0.457939508215556	0
A0A0G2JMZ8;Q16625	Occludin	OCLN	0.127	-1.281	0.659542437931059	0.00200372625762022	0
D6RAT4;P62633	Cellularnucleicacid-bindingprotein(Fragment)	CNBP	0.327	0.579	0.662253698485342	0.42618323566653	0
F8VZ44;H3BU82;Q9NRG9	Aladin	AAAS	-0.116	0.936	0.662704935165989	0.00609864252270364	0
C9J4V0;C9J8S3;P51149	Ras-relatedproteinRab-7a	RAB7A	-0.107	-0.416	0.663515025645636	0.0960152951780987	mito-interacting
Q9HBL7	Plasminogenreceptor(KT)(Plg-R(KT))	PLGRKT	0.099	-0.327	0.665871778802571	0.15249307581362	MitoCarta3.0
Q92734	ProteinTFG(TRK-fusedgeneprotein)	TFG	0.235	0.711	0.666637225103048	0.18445477868437	0
A0A087WUV8;A0A087X2B5;P35613	Basigin	BSG	-0.104	-0.426	0.666637225103048	0.0856065159970151	0
Q8IY26	Phospholipidphosphatase6(EC3.1.3.-)(Phosphatidicacidphosphatasetype2domain-containingprotein2)(PPAP2domain-containingprotein2)(Presqualenediphosphatephosphatase)	PLPP6	-0.149	0.049	0.6695514927787	0.898167796758497	0
Q9H246	UncharacterizedproteinC1orf21(Cellproliferation-inducinggene13protein)	C1orf21	0.219	-0.201	0.670755229266913	0.704126912691404	0
A6NNL5	UncharacterizedproteinC15orf61	C15orf61	-0.405	0.137	0.673096854006589	0.895384596208247	MitoCarta3.0
P51812	RibosomalproteinS6kinasealpha-3(S6K-alpha-3)(EC2.7.11.1)(90kDaribosomalproteinS6kinase3)(p90-RSK3)(p90RSK3)(Insulin-stimulatedproteinkinase1)(ISPK-1)(MAPkinase-activatedproteinkinase1b)(MAPK-activatedproteinkinase1b)(MAPKAPkinase1b)(MAPKAPK-1b)(RibosomalS6kinase2)(RSK-2)(pp90RSK2)	RPS6KA3	-0.108	0.054	0.675298229766497	0.842361460817128	0
P38606	V-typeprotonATPasecatalyticsubunitA(V-ATPasesubunitA)(EC3.6.3.14)(V-ATPase69kDasubunit)(VacuolarATPaseisoformVA68)(Vacuolarprotonpumpsubunitalpha)	ATP6V1A	0.123	-0.093	0.675298229766497	0.756235035498763	0
O95202	Mitochondrialproton/calciumexchangerprotein(Leucinezipper-EF-hand-containingtransmembraneprotein1)	LETM1	-0.11	-0.356	0.675822241251594	0.167669461686126	MitoCarta3.0
E9PL10;E9PPC3;Q96K17	TranscriptionfactorBTF3	BTF3L4	-0.092	0.026	0.675822241251594	0.909944280781882	0
Q8WWH5	ProbabletRNApseudouridinesynthase1(EC5.4.99.-)	TRUB1	-0.083	0.448	0.676608973512653	0.0364277291086437	0
A0A1W2PPH1;A0A1W2PQT3;A0A1W2PQY8;P23368	Malicenzyme	ME2	0.185	0.571	0.676608973512653	0.188078913575284	MitoCarta3.0
J3KQN4;P83881;Q969Q0	60SribosomalproteinL36a	RPL36A	0.12	-0.027	0.676608973512653	0.926382165228138	0
P28072	Proteasomesubunitbetatype-6(EC3.4.25.1)(Macropaindeltachain)(Multicatalyticendopeptidasecomplexdeltachain)(Proteasomedeltachain)(ProteasomesubunitY)	PSMB6	0.295	0.408	0.677346004970016	0.565263948548507	0
Q6P587	AcylpyruvaseFAHD1.mitochondrial(EC3.7.1.5)(Fumarylacetoacetatehydrolasedomain-containingprotein1)(FAHdomain-containingprotein1)(Oxaloacetatedecarboxylase)(OAAdecarboxylase)(EC4.1.1.3)(YisK-likeprotein)	FAHD1	0.111	-0.091	0.677346004970016	0.740706733928688	MitoCarta3.0
P55789	FAD-linkedsulfhydryloxidaseALR(EC1.8.3.2)(Augmenterofliverregeneration)(hERV1)(Hepatopoietin)	GFER	-0.105	-0.758	0.677346004970016	0.012011490541549	MitoCarta3.0
O60568	Procollagen-lysine.2-oxoglutarate5-dioxygenase3(EC1.14.11.4)(Lysylhydroxylase3)(LH3)	PLOD3	0.127	-0.342	0.677684812645576	0.253549171493585	0
Q8NBN7	Retinoldehydrogenase13(EC1.1.1.-)(Shortchaindehydrogenase/reductasefamily7Cmember3)	RDH13	0.117	-0.461	0.678191755171266	0.106113838387494	MitoCarta3.0
H0YKU1;H0YNJ8;Q9NYL9	Tropomodulin-3(Fragment)	TMOD3	0.132	0.065	0.678393293347617	0.849568086582803	0
A0A0J9YVP0;O95714	E3ubiquitin-proteinligaseHERC2(Fragment)	HERC2	0.179	-0.212	0.678393293347617	0.626849490046514	0
Q8IZV2	CKLF-likeMARVELtransmembranedomain-containingprotein8(Chemokine-likefactorsuperfamilymember8)	CMTM8	-0.21	-0.449	0.678393293347617	0.361669479442417	0
Q14247	Srcsubstratecortactin(Amplaxin)(OncogeneEMS1)	CTTN	0.119	0.389	0.678393293347617	0.17014681150467	0
Q02809	Procollagen-lysine.2-oxoglutarate5-dioxygenase1(EC1.14.11.4)(Lysylhydroxylase1)(LH1)	PLOD1	0.449	-1.093	0.678393293347617	0.301813930325095	0
F5GX23;F5H169;F5H5V4;J3KN29;O00233	26Sproteasomenon-ATPaseregulatorysubunit9	PSMD9	-0.102	0.255	0.678622970256741	0.288349088753219	0
A0A087X0Q9;Q9BVL4	SelenoproteinO	SELENOO	0.185	-1.186	0.680188739327798	0.0197971097958643	MitoCarta3.0
Q9NQH7	Xaa-Proaminopeptidase3(X-Proaminopeptidase3)(EC3.4.11.9)(AminopeptidaseP3)(APP3)	XPNPEP3	0.578	-0.885	0.681193951376221	0.530758517775647	MitoCarta3.0
B7Z596;F5H7S3;H0YK48;H0YKJ4;H7BYY1	Tropomyosinalpha-1chain(cDNAFLJ55130.highlysimilartoRattusnorvegicustropomyosin1.alpha(Tpm1).transcriptvariant8.mRNA)	TPM1	0.162	0.189	0.681603668974071	0.637101675875463	0
Q9UHR4	Brain-specificangiogenesisinhibitor1-associatedprotein2-likeprotein1(BAI1-associatedprotein2-likeprotein1)(Insulinreceptortyrosinekinasesubstrate)	BAIAP2L1	-0.108	-1.438	0.683808780356621	0.000834375619840517	0
F5H365;Q15436	ProteintransportproteinSec23A	SEC23A	0.191	0.154	0.683808780356621	0.751230167848109	0
P63000	Ras-relatedC3botulinumtoxinsubstrate1(Cellmigration-inducinggene5protein)(Ras-likeproteinTC25)(p21-Rac1)	RAC1	0.487	-1.59	0.683808780356621	0.179307468411329	0
A0A087WTS8;A0A087WYC1;P34932	Heatshock70kDaprotein4	HSPA4	-0.111	-0.135	0.685091329360481	0.623348341112816	0
P02538;P48668	Keratin.typeIIcytoskeletal6A(Cytokeratin-6A)(CK-6A)(Cytokeratin-6D)(CK-6D)(Keratin-6A)(K6A)(Type-IIkeratinKb6)(allergenHoms5)	KRT6A	-0.405	-0.12	0.687855312943115	0.909943090355384	0
H0Y4T6;H0Y610;H0Y8P6;J3KMW3;Q9Y237	Peptidyl-prolylcis-transisomeraseNIMA-interacting4(Fragment)	PIN4	-0.236	-0.481	0.689025887041387	0.401804374317262	0
H7C3C4	Anionexchangeprotein(Fragment)	SLC4A7	-0.112	0.03	0.690338145583482	0.91597469158699	0
P13010	X-rayrepaircross-complementingprotein5(EC3.6.4.-)(86kDasubunitofKuantigen)(ATP-dependentDNAhelicase2subunit2)(ATP-dependentDNAhelicaseII80kDasubunit)(CTCbox-bindingfactor85kDasubunit)(CTC85)(CTCBF)(DNArepairproteinXRCC5)(Ku80)(Ku86)(LupusKuautoantigenproteinp86)(NuclearfactorIV)(Thyroid-lupusautoantigen)(TLAA)(X-rayrepaircomplementingdefectiverepairinChinesehamstercells5(double-strand-breakrejoin…	XRCC5	0.114	0.363	0.690683477567648	0.198714007879664	0
Q9Y5S2	Serine/threonine-proteinkinaseMRCKbeta(EC2.7.11.1)(CDC42-bindingproteinkinasebeta)(CDC42BP-beta)(DMPK-likebeta)(Myotonicdystrophykinase-relatedCDC42-bindingkinasebeta)(MRCKbeta)(Myotonicdystrophyproteinkinase-likebeta)	CDC42BPB	-0.151	-0.199	0.691056416615729	0.603067063971559	0
P22102	Trifunctionalpurinebiosyntheticproteinadenosine-3[Includes:Phosphoribosylamine--glycineligase(EC6.3.4.13)(Glycinamideribonucleotidesynthetase)(GARS)(Phosphoribosylglycinamidesynthetase);Phosphoribosylformylglycinamidinecyclo-ligase(EC6.3.3.1)(AIRsynthase)(AIRS)(Phosphoribosyl-aminoimidazolesynthetase);Phosphoribosylglycinamideformyltransferase(EC2.1.2.2)(5'-phosphoribosylglycinamidetransformylase…	GART	0.109	0.475	0.691056416615729	0.0910533717583923	0
Q86SX6	Glutaredoxin-relatedprotein5.mitochondrial(Monothiolglutaredoxin-5)	GLRX5	0.224	0.739	0.692352928146074	0.185347067222942	MitoCarta3.0
K7ENI6;K7ERE1;Q8N2U0	TMEM256-PLSCR3readthrough(NMDcandidate)	TMEM256-PLSCR3	0.084	-0.04	0.693558673742274	0.860429447342867	0
P46939	Utrophin(Dystrophin-relatedprotein1)(DRP-1)	UTRN	-0.079	-0.852	0.693558673742274	0.0025237790535802	0
P0DJ93	Smallintegralmembraneprotein13	SMIM13	-0.16	-0.196	0.694202892347004	0.634364645824871	0
P12236	ADP/ATPtranslocase3(ADP.ATPcarrierprotein3)(ADP.ATPcarrierprotein.isoformT2)(ANT2)(Adeninenucleotidetranslocator3)(ANT3)(Solutecarrierfamily25member6)[Cleavedinto:ADP/ATPtranslocase3.N-terminallyprocessed]	SLC25A6	0.095	-0.046	0.695022417628252	0.859194867281919	MitoCarta3.0
P21796	Voltage-dependentanion-selectivechannelprotein1(VDAC-1)(hVDAC1)(Outermitochondrialmembraneproteinporin1)(Plasmalemmalporin)(Porin31HL)(Porin31HM)	VDAC1	0.11	-0.062	0.696075021582616	0.836653016878647	MitoCarta3.0
Q59FP8;Q92859	Neogeninhomolog1variant(Fragment)	NEO1	-0.434	-0.865	0.70526167585887	0.437413347777498	0
Q9Y2B0	Proteincanopyhomolog2(MIR-interactingsaposin-likeprotein)(PutativesecretedproteinZsig9)(Transmembraneprotein4)	CNPY2	0.083	0.417	0.705472968549681	0.0665813933966396	0
Q14BN4	Sarcolemmalmembrane-associatedprotein(Sarcolemmal-associatedprotein)	SLMAP	-0.127	-0.326	0.705802314635393	0.320178536828355	0
Q8IXI2	MitochondrialRhoGTPase1(MIRO-1)(hMiro-1)(EC3.6.5.-)(Rac-GTP-bindingprotein-likeprotein)(RashomologgenefamilymemberT1)	RHOT1	-0.061	-0.614	0.706509175546643	0.00441959010311597	MitoCarta3.0
P32322	Pyrroline-5-carboxylatereductase1.mitochondrial(P5Creductase1)(P5CR1)(EC1.5.1.2)	PYCR1	-0.145	-0.722	0.707618928715731	0.071222950940706	MitoCarta3.0
Q16740	ATP-dependentClpproteaseproteolyticsubunit.mitochondrial(EC3.4.21.92)(EndopeptidaseClp)	CLPP	-0.064	-0.714	0.708443743732654	0.00281361336101386	MitoCarta3.0
O75531	Barrier-to-autointegrationfactor(Breakpointclusterregionprotein1)[Cleavedinto:Barrier-to-autointegrationfactor.N-terminallyprocessed]	BANF1	-0.168	-1.816	0.709567951453618	0.0031745799482989	0
O14654	Insulinreceptorsubstrate4(IRS-4)(160kDaphosphotyrosineprotein)(py160)(Phosphoproteinof160kDa)(pp160)	IRS4	0.065	-0.023	0.709586556557105	0.903393155832978	0
C9JXK0;Q14739	Lamin-Breceptor(Fragment)	LBR	-0.153	-1.071	0.709586556557105	0.0202999818369236	0
B4DT96;C9JYA1;O15504	Nucleoporin-likeprotein2(cDNAFLJ57429.highlysimilartoNucleoporin-like2)	NUPL2	-0.096	0.763	0.709645343480653	0.0125366505662902	0
Q9NUJ1	Mycophenolicacidacyl-glucuronideesterase.mitochondrial(EC3.1.1.93)(Alpha/betahydrolasedomain-containingprotein10)(Abhydrolasedomain-containingprotein10)	ABHD10	-0.335	-0.296	0.709985888072123	0.750730440409449	MitoCarta3.0
P51649	Succinate-semialdehydedehydrogenase.mitochondrial(EC1.2.1.24)(Aldehydedehydrogenasefamily5memberA1)(NAD(+)-dependentsuccinicsemialdehydedehydrogenase)	ALDH5A1	0.133	0.396	0.710738308076698	0.259169794272258	MitoCarta3.0
Q9UM22	Mammalianependymin-relatedprotein1(MERP-1)(Upregulatedincolorectalcancergene1protein)	EPDR1	-0.122	0.373	0.711077977395096	0.248249575243948	0
Q9HDC5	Junctophilin-1(JP-1)(Junctophilintype1)	JPH1	-0.213	-0.307	0.711077977395096	0.595562305341954	0
P25705	ATPsynthasesubunitalpha.mitochondrial(ATPsynthaseF1subunitalpha)	ATP5F1A	-0.1	0.301	0.714221845083616	0.259702889096871	MitoCarta3.0
P13645	Keratin.typeIcytoskeletal10(Cytokeratin-10)(CK-10)(Keratin-10)(K10)	KRT10	0.369	-0.315	0.714221845083616	0.761042548229069	0
E5RFP0;Q8WVJ2	NudCdomain-containingprotein2	NUDCD2	0.436	1.143	0.716888249593893	0.329089186616717	0
C9J8P9;P09496	Clathrinlightchain	CLTA	0.297	0.388	0.717481749399872	0.637321686898275	0
Q6NZI2	Caveolae-associatedprotein1(Cavin-1)(PolymeraseIandtranscriptreleasefactor)	CAVIN1	0.118	-1.003	0.719417093551941	0.0111232484909742	0
Q9Y5K6	CD2-associatedprotein(AdapterproteinCMS)(CasligandwithmultipleSH3domains)	CD2AP	0.132	-0.139	0.722541159815933	0.716813145870039	0
A1L0T0;M0R026	Acetolactatesynthase-likeprotein(EC2.2.1.-)(IlvB-likeprotein)	ILVBL	0.071	0.444	0.724587438504703	0.0382897426408437	0
A0A0C4DGQ4;Q86W25	NACHT.LRRandPYDdomains-containingprotein13	NLRP13	0.091	0.35	0.724741227888646	0.167669461686126	0
P49790	NuclearporecomplexproteinNup153(153kDanucleoporin)(NucleoporinNup153)	NUP153	-0.108	0.279	0.725161567923242	0.343572128353421	0
Q2T9J0	Peroxisomalleaderpeptide-processingprotease(EC3.4.21.-)(Trypsindomain-containingprotein1)[Cleavedinto:Peroxisomalleaderpeptide-processingprotease.15kDaform;Peroxisomalleaderpeptide-processingprotease.45kDaform]	TYSND1	-0.154	0.055	0.727649185296903	0.906933716302662	0
C9J5N7;H7BXQ8;Q8N2F6	Armadillorepeat-containingprotein10(Fragment)	ARMC10	-0.313	0.998	0.733909278022171	0.260405579605535	MitoCarta3.0
P11279	Lysosome-associatedmembraneglycoprotein1(LAMP-1)(Lysosome-associatedmembraneprotein1)(CD107antigen-likefamilymemberA)(CDantigenCD107a)	LAMP1	-0.184	-1.07	0.734461745472534	0.0566961780385373	0
Q14195	Dihydropyrimidinase-relatedprotein3(DRP-3)(Collapsinresponsemediatorprotein4)(CRMP-4)(Unc-33-likephosphoprotein1)(ULIP-1)	DPYSL3	-0.054	0.096	0.736565415593855	0.544764515684039	0
Q14008	Cytoskeleton-associatedprotein5(Colonicandhepatictumoroverexpressedgeneprotein)(Ch-TOG)	CKAP5	-0.208	-0.35	0.736565415593855	0.565098691736155	0
E9PI90;E9PIH8;Q9H061	Transmembraneprotein126A	TMEM126A	-0.089	0.458	0.736749142209888	0.0851981695126836	MitoCarta3.0
P30086	Phosphatidylethanolamine-bindingprotein1(PEBP-1)(HCNPpp)(Neuropolypeptideh3)(Prostatic-bindingprotein)(Rafkinaseinhibitorprotein)(RKIP)[Cleavedinto:Hippocampalcholinergicneurostimulatingpeptide(HCNP)]	PEBP1	-0.154	0.225	0.739406770722471	0.623348341112816	0
Q5T851;Q9NVV4	Poly(A)RNApolymerase.mitochondrial(Fragment)	MTPAP	-0.067	0.336	0.739406770722471	0.0961697908174661	MitoCarta3.0
Q9ULV4	Coronin-1C(Coronin-3)(hCRNN4)	CORO1C	0.062	-0.047	0.739993553972844	0.804759945766493	0
P62750	60SribosomalproteinL23a(LargeribosomalsubunitproteinuL23)	RPL23A	0.105	-0.306	0.740848304620247	0.317388296281196	0
J3KSW8;Q6WCQ1	MyosinphosphataseRho-interactingprotein(Fragment)	MPRIP	0.364	-1.325	0.741096920484717	0.214190141717471	0
A0A0D9SFK2;Q92614	Unconventionalmyosin-XVIIIa	MYO18A	0.185	-1.198	0.741101360006228	0.0419767848018046	0
M0QXN5;P37198	Nuclearporeglycoproteinp62	NUP62	0.069	0.987	0.744145728024198	0.00144859097210864	0
M0R2A0;Q5UCC4	ERmembraneproteincomplexsubunit10	EMC10	-0.291	-0.035	0.744145728024198	0.968556201073637	0
H0Y7P7;Q9UG56	Phosphatidylserinedecarboxylaseproenzyme.mitochondrial(Fragment)	PISD	0.155	-0.253	0.745045954572591	0.593526948280751	MitoCarta3.0
G3V1T4;P57740	NuclearporecomplexproteinNup107(Nucleoporin107kDa.isoformCRA_b)	NUP107	0.125	1.315	0.745045954572591	0.00651589647295628	0
Q15836	Vesicle-associatedmembraneprotein3(VAMP-3)(Cellubrevin)(CEB)(Synaptobrevin-3)	VAMP3	0.074	-0.514	0.745732262772884	0.0350031885834647	0
P61026	Ras-relatedproteinRab-10	RAB10	0.202	0.656	0.74882402594577	0.28062929062036	0
A0A087WZT3;Q9H3K6	BolA-likeprotein2	BOLA2	0.086	0.111	0.752793659299659	0.686039270523338	0
J3KS65;J3QLL0;P52292	Importinsubunitalpha-1(Fragment)	KPNA2	-0.112	-0.388	0.753179882835646	0.257511887863985	0
Q16836	Hydroxyacyl-coenzymeAdehydrogenase.mitochondrial(HCDH)(EC1.1.1.35)(Mediumandshort-chainL-3-hydroxyacyl-coenzymeAdehydrogenase)(Short-chain3-hydroxyacyl-CoAdehydrogenase)	HADH	0.107	-0.473	0.753183088435887	0.155892760944869	MitoCarta3.0
P07814	Bifunctionalglutamate/proline--tRNAligase(Bifunctionalaminoacyl-tRNAsynthetase)(Cellproliferation-inducinggene32protein)(Glutamatyl-prolyl-tRNAsynthetase)[Includes:Glutamate--tRNAligase(EC6.1.1.17)(Glutamyl-tRNAsynthetase)(GluRS);Proline--tRNAligase(EC6.1.1.15)(Prolyl-tRNAsynthetase)]	EPRS	-0.123	-0.402	0.753843719175849	0.284518311406686	0
C9JRZ6;Q9NX63	MICOScomplexsubunit	CHCHD3	0.085	-0.028	0.756124766606476	0.91597469158699	MitoCarta3.0
E9PCR7;E9PDF2;Q02218	2-oxoglutaratedehydrogenase.mitochondrial	OGDH	0.107	-0.209	0.756124766606476	0.536564221563925	MitoCarta3.0
Q13011	Delta(3.5)-Delta(2.4)-dienoyl-CoAisomerase.mitochondrial(EC5.3.3.-)	ECH1	0.169	0.342	0.757357500659774	0.523831683529121	MitoCarta3.0
E7ENT5;E7EV45;Q9ULF5	ZinctransporterZIP10(Fragment)	SLC39A10	-0.054	0.119	0.758124545166525	0.483597387182419	0
Q6ZXV5	TransmembraneandTPRrepeat-containingprotein3(ProteinSMILE)	TMTC3	0.083	0.873	0.761489793175522	0.00840035642650702	0
P09874	Poly[ADP-ribose]polymerase1(PARP-1)(EC2.4.2.30)(ADP-ribosyltransferasediphtheriatoxin-like1)(ARTD1)(NAD(+)ADP-ribosyltransferase1)(ADPRT1)(Poly[ADP-ribose]synthase1)	PARP1	-0.058	0.025	0.764153695798431	0.903393155832978	0
P04844;Q5JYR4;Q5JYR7	Dolichyl-diphosphooligosaccharide--proteinglycosyltransferasesubunit2(Dolichyl-diphosphooligosaccharide--proteinglycosyltransferase63kDasubunit)(RIBIIR)(RibophorinII)(RPN-II)(Ribophorin-2)	RPN2	0.122	0.215	0.768822376042509	0.594550673233769	0
Q8TB36	Ganglioside-induceddifferentiation-associatedprotein1(GDAP1)	GDAP1	-0.177	0.842	0.76967685472294	0.148401589122181	MitoCarta3.0
Q5T9A4	ATPasefamilyAAAdomain-containingprotein3B(AAA-TOB3)	ATAD3B	-0.047	-0.134	0.76967685472294	0.374669265823857	MitoCarta3.0
Q15388	MitochondrialimportreceptorsubunitTOM20homolog(Mitochondrial20kDaoutermembraneprotein)(OutermitochondrialmembranereceptorTom20)	TOMM20	0.136	0.285	0.770718890477447	0.524762976949097	MitoCarta3.0
Q7Z3B4	Nucleoporinp54(54kDanucleoporin)	NUP54	0.065	0.785	0.775670567926337	0.00559222245820798	0
Q6PML9	Zinctransporter9(ZnT-9)(Humanembryoniclungprotein)(HuEL)(Solutecarrierfamily30member9)	SLC30A9	-0.093	-0.451	0.775670567926337	0.149406686756697	MitoCarta3.0
I3L2I6;I3L2L4;I3L4B7;P51688	N-sulphoglucosaminesulphohydrolase(Fragment)	SGSH	0.191	-1.061	0.775670567926337	0.104978128187163	0
P24539;Q5QNZ2	ATPsynthaseF(0)complexsubunitB1.mitochondrial(ATPsynthaseproton-transportingmitochondrialF(0)complexsubunitB1)(ATPsynthasesubunitb)(ATPasesubunitb)	ATP5F1	0.08	0.533	0.7762680343378	0.0611901325650009	MitoCarta3.0
B4DJC3;D6RCF2;O75367	HistoneH2A	H2AFY	-0.161	-0.097	0.778293904006288	0.869732456394079	0
Q07021	Complementcomponent1Qsubcomponent-bindingprotein.mitochondrial(ASF/SF2-associatedproteinp32)(GlycoproteingC1qBP)(C1qBP)(Hyaluronan-bindingprotein1)(Mitochondrialmatrixproteinp32)(gC1q-Rprotein)(p33)	C1QBP	-0.2	-0.095	0.778968021681207	0.899146292477454	MitoCarta3.0
A0A0C4DGA2;O75521	Enoyl-CoAdeltaisomerase2.mitochondrial(TesticularsecretoryproteinLi33)	ECI2	-0.065	-0.303	0.779232384020291	0.169420415802588	MitoCarta3.0
P53007	Tricarboxylatetransportprotein.mitochondrial(Citratetransportprotein)(CTP)(Solutecarrierfamily25member1)(Tricarboxylatecarrierprotein)	SLC25A1	-0.091	-1.014	0.783531341254761	0.00909191765503664	MitoCarta3.0
A0A087WTF6;A0A087WV75;A0A087WWD4;A0A087WX77;P13591	Neuralcelladhesionmolecule1	NCAM1	0.099	-0.331	0.783666161556397	0.325085905525802	0
G3V0E5;P02786	Transferrinreceptor(P90.CD71).isoformCRA_c(Transferrinreceptorprotein1)	TFRC	-0.062	-0.357	0.78549998582219	0.106631712410247	0
P46977	Dolichyl-diphosphooligosaccharide--proteinglycosyltransferasesubunitSTT3A(OligosaccharyltransferasesubunitSTT3A)(STT3-A)(EC2.4.99.18)(B5)(Integralmembraneprotein1)(TransmembraneproteinTMC)	STT3A	-0.166	-1.06	0.787743141713221	0.0820101578379961	0
A0A0D9SF60;Q99569	Plakophilin-4	PKP4	-0.162	-0.48	0.789187915567686	0.390915300281253	0
J3QQY2;J9JIE6;Q9UM00	Calciumload-activatedcalciumchannel(Transmembraneandcoiled-coildomains1.isoformCRA_c)	TMCO1	0.106	0.002	0.78980792579735	0.995775001255254	0
F6S8M0;H7C3P4;P15586	N-acetylglucosamine-6-sulfatase	GNS	-0.045	0.782	0.791232883603123	0.00136170093631415	0
P12277	CreatinekinaseB-type(EC2.7.3.2)(Braincreatinekinase)(B-CK)(CreatinekinaseBchain)(CreatinephosphokinaseB-type)(CPK-B)	CKB	0.072	0.152	0.791992161337279	0.560775472290313	0
B7Z415;D6RGG7;D6RHJ7;P09417	Quinoiddihydropteridinereductase.isoformCRA_c(cDNAFLJ55000.highlysimilartoDihydropteridinereductase(EC1.5.1.34))	QDPR	0.061	-0.356	0.792511460598786	0.110245851372584	MitoCarta3.0
F6QDS0;H3BQK0;I3L0H8;I3L352;Q9NUU7;Q9UMR2	HCG2043426.isoformCRA_b		0.074	0.469	0.79409750813881	0.0878832323681827	0
P58876	HistoneH2Btype1-D(HIRA-interactingprotein2)(HistoneH2B.1B)(HistoneH2B.b)(H2B/b)	HIST1H2BD	0.157	0.199	0.794732702411994	0.737542006323318	0
E7EVA0;F8W9U4;H0Y2V1;H7C4C5;P27816	Microtubule-associatedprotein	MAP4	0.061	-0.453	0.794946210036252	0.0550490151605191	0
P45880	Voltage-dependentanion-selectivechannelprotein2(VDAC-2)(hVDAC2)(Outermitochondrialmembraneproteinporin2)	VDAC2	-0.087	0.131	0.797519479265342	0.690266377246691	MitoCarta3.0
Q96ER9	Coiled-coildomain-containingprotein51	CCDC51	0.098	0.367	0.802061068187982	0.307477764098373	MitoCarta3.0
I3L182;I3L4D8;Q9UQ35	Serine/argininerepetitivematrixprotein2(Fragment)	SRRM2	0.279	-0.972	0.803564381343819	0.342455741916412	0
P31689	DnaJhomologsubfamilyAmember1(DnaJproteinhomolog2)(HSDJ)(Heatshock40kDaprotein4)(HeatshockproteinJ2)(HSJ-2)(HumanDnaJprotein2)(hDj-2)	DNAJA1	-0.349	-0.339	0.803564381343819	0.807372727319748	0
A0A0C4DG91;A0A2R8Y547;A0A2R8Y7V2;C9J9V6;C9JQB1;O75414	Nucleosidediphosphatekinase(EC2.7.4.6)	NME6	-0.087	0.401	0.805393343699078	0.220124256219541	MitoCarta3.0
A0A0C4DGG1;E9PIY1;E9PJ75;E9PNM9;Q9UKS6	ProteinkinaseCandcaseinkinasesubstrateinneuronsprotein3(Fragment)	PACSIN3	0.138	-0.047	0.805393343699078	0.928773567954332	0
P08240	Signalrecognitionparticlereceptorsubunitalpha(SR-alpha)(Dockingproteinalpha)(DP-alpha)	SRPRA	0.062	-0.435	0.806071818745498	0.0765586572348738	0
P05787	Keratin.typeIIcytoskeletal8(Cytokeratin-8)(CK-8)(Keratin-8)(K8)(Type-IIkeratinKb8)	KRT8	-0.067	-1.624	0.807744963752454	0.000378961561517902	0
P61586	TransformingproteinRhoA(RhocDNAclone12)(h12)	RHOA	-0.053	-0.298	0.807744963752454	0.146942938624769	0
Q8NFH5	NucleoporinNUP35(35kDanucleoporin)(Mitoticphosphoprotein44)(MP-44)(NuclearporecomplexproteinNup53)(NucleoporinNUP53)	NUP35	0.062	1.25	0.810434699079106	0.000977175697188046	0
A2AB88;O15212	Prefoldinsubunit6	PFDN6	-0.095	-0.091	0.810695822678878	0.817111980866531	0
Q9NVI7	ATPasefamilyAAAdomain-containingprotein3A	ATAD3A	-0.057	-0.254	0.810818225288562	0.249832371063367	MitoCarta3.0
C9JN83;P41227	N-alpha-acetyltransferase10(Fragment)	NAA10	0.062	-0.292	0.812810066031788	0.22981369975383	0
E7EX17;F8VX11;P23588	Eukaryotictranslationinitiationfactor4B	EIF4B	-0.189	-0.025	0.816428639909774	0.975368800005876	0
Q13409	Cytoplasmicdynein1intermediatechain2(Cytoplasmicdyneinintermediatechain2)(Dyneinintermediatechain2.cytosolic)(DHIC-2)	DYNC1I2	0.061	-0.227	0.816428639909774	0.340126790714364	0
P05783	Keratin.typeIcytoskeletal18(Cellproliferation-inducinggene46protein)(Cytokeratin-18)(CK-18)(Keratin-18)(K18)	KRT18	-0.061	-0.738	0.818169579096428	0.0125366505662902	0
P02765	Alpha-2-HS-glycoprotein(Alpha-2-Z-globulin)(Ba-alpha-2-glycoprotein)(Fetuin-A)[Cleavedinto:Alpha-2-HS-glycoproteinchainA;Alpha-2-HS-glycoproteinchainB]	AHSG	-0.066	-0.211	0.820024330420469	0.425389903435696	0
A0A087X0G0;Q5JTH9	RRP12-likeprotein(Fragment)	RRP12	-0.087	-0.233	0.820622444161705	0.51672362809054	0
P26038	Moesin(Membrane-organizingextensionspikeprotein)	MSN	0.054	0.032	0.821602938007258	0.895734878925594	0
H3BRN4;P80404	4-aminobutyrateaminotransferase.mitochondrial	ABAT	-0.13	-0.461	0.821602938007258	0.377823103101231	MitoCarta3.0
A0A0A0MRE7;A0A0C4DH20;C9J417;E9PAM9;O43521	Bcl-2-likeprotein11	BCL2L11	0.049	1.039	0.825045459466015	0.00113798049889367	MitoCarta3.0
A0A0U1RRM4;K7EKJ7;P26599	Polypyrimidinetract-bindingprotein1	PTBP1	-0.076	0.199	0.825627096888379	0.532485498367028	0
Q9UIW2	Plexin-A1(SemaphorinreceptorNOV)	PLXNA1	-0.084	-0.492	0.82564508428455	0.162512408450915	0
Q5BKU9	Oxidoreductase-likedomain-containingprotein1	OXLD1	-0.072	-0.58	0.825734192735071	0.0697985956673686	MitoCarta3.0
P48735	Isocitratedehydrogenase[NADP].mitochondrial(IDH)(EC1.1.1.42)(ICD-M)(IDP)(NADP(+)-specificICDH)(Oxalosuccinatedecarboxylase)	IDH2	-0.07	0.03	0.825734192735071	0.918716958314393	MitoCarta3.0
Q9H2C0	Gigaxonin(Kelch-likeprotein16)	GAN	-0.105	-0.793	0.827434811021318	0.0856874301428296	0
A0A2R8Y4G3;A0A2R8Y577;A0A2R8Y5A1;C9JAX1;Q16595	Frataxin.mitochondrial	FXN	-0.311	1.027	0.827434811021318	0.430286979321922	MitoCarta3.0
K7EM49;K7EMN2;K7EPF6;P52209	6-phosphogluconatedehydrogenase.decarboxylating(Fragment)	PGD	-0.172	-1.165	0.827434811021318	0.117674333055025	0
Q9BVK6	Transmembraneemp24domain-containingprotein9(GMP25)(Glycoprotein25L2)(p24familyproteinalpha-2)(p24alpha2)(p25)	TMED9	-0.072	-0.013	0.827434811021318	0.966566175121761	0
P49069	Calciumsignal-modulatingcyclophilinligand(CAML)	CAMLG	-0.053	-0.037	0.827434811021318	0.88016609777903	0
H0Y2Y8;Q15942	Zyxin(Fragment)	ZYX	-0.05	0.056	0.828624483144029	0.804759945766493	0
P50991	T-complexprotein1subunitdelta(TCP-1-delta)(CCT-delta)(StimulatorofTARRNA-binding)	CCT4	0.041	0.159	0.830361297057727	0.363516324392025	0
A8MU39;H0YDU8;P53041	Serine/threonine-proteinphosphatase(EC3.1.3.16)	PPP5C	0.146	-0.586	0.830830281672667	0.347577327517207	0
O43837	Isocitratedehydrogenase[NAD]subunitbeta.mitochondrial(Isocitricdehydrogenasesubunitbeta)(NAD(+)-specificICDHsubunitbeta)	IDH3B	0.101	0.185	0.830830281672667	0.684932363999779	MitoCarta3.0
A6NEC2;E9PLK3;E9PP11;P55786	Puromycin-sensitiveaminopeptidase-likeprotein(EC3.4.11.-)	NPEPPSL1	-0.133	-0.928	0.830830281672667	0.116156978986784	0
E7ENY0;E7EV99;P35611	Alpha-adducin	ADD1	0.05	-0.225	0.831235560537422	0.293654810777914	0
F8W9V1;Q9NRP4	Succinatedehydrogenaseassemblyfactor3.mitochondrial	SDHAF3	0.065	-0.074	0.833030255840491	0.809368327167115	MitoCarta3.0
Q9NRP2	COXassemblymitochondrialprotein2homolog	CMC2	-0.058	-0.043	0.83339473367001	0.877458084439496	MitoCarta3.0
A0A087X1B7;Q9Y3Y2;X6R700	ChromatintargetofPRMT1protein	CHTOP	0.082	-0.067	0.835586103608145	0.867170474721059	0
Q9BYG4;Q9BYG5	Partitioningdefective6homologgamma(PAR-6gamma)(PAR6D)	PARD6G	0.052	0.243	0.835586103608145	0.288349088753219	0
Q10713	Mitochondrial-processingpeptidasesubunitalpha(EC3.4.24.64)(Alpha-MPP)(P-55)	PMPCA	-0.071	0.134	0.835586103608145	0.68781162989162	MitoCarta3.0
O43610	Proteinsproutyhomolog3(Spry-3)	SPRY3	-0.086	0.706	0.837000248830905	0.0821189152267248	0
P55072	TransitionalendoplasmicreticulumATPase(TERATPase)(EC3.6.4.6)(15SMg(2+)-ATPasep97subunit)(Valosin-containingprotein)(VCP)	VCP	0.035	-0.064	0.837401919933392	0.704126912691404	0
Q9Y679	Ancientubiquitousprotein1	AUP1	0.102	-0.687	0.838798021181211	0.144078823652211	0
Q15056	Eukaryotictranslationinitiationfactor4H(eIF-4H)(Williams-Beurensyndromechromosomalregion1protein)	EIF4H	0.095	-0.522	0.847698291088936	0.248121170653064	0
P46783	40SribosomalproteinS10(SmallribosomalsubunitproteineS10)	RPS10	0.042	-0.079	0.847698291088936	0.705723670968797	0
Q8N4Q1	Mitochondrialintermembranespaceimportandassemblyprotein40(Coiled-coil-helix-coiled-coil-helixdomain-containingprotein4)	CHCHD4	0.106	0.077	0.848545073626861	0.891034213229836	MitoCarta3.0
E9PIF4;Q99519	Sialidase-1	NEU1	0.053	0.092	0.848650488718563	0.730092473951263	0
P60174	Triosephosphateisomerase(TIM)(EC5.3.1.1)(Triose-phosphateisomerase)	TPI1	0.042	0.583	0.848895509243999	0.0146774726631645	mito-interacting
H7BY16;P19338	Nucleolin(Fragment)	NCL	0.055	0.147	0.851176122485625	0.593526948280751	0
M0QXB5;O95571	PersulfidedioxygenaseETHE1.mitochondrial	ETHE1	-0.059	0.473	0.851176122485625	0.107169444968448	MitoCarta3.0
D6RAJ7;Q96A73	Putativemonooxygenasep33MONOX(Fragment)	KIAA1191	0.096	-0.971	0.851622467136206	0.0536940824200493	0
P61981	14-3-3proteingamma(ProteinkinaseCinhibitorprotein1)(KCIP-1)[Cleavedinto:14-3-3proteingamma.N-terminallyprocessed]	YWHAG	0.062	0.284	0.852488259228145	0.340916030390441	0
P55957	BH3-interactingdomaindeathagonist(p22BID)(BID)[Cleavedinto:BH3-interactingdomaindeathagonistp15(p15BID);BH3-interactingdomaindeathagonistp13(p13BID);BH3-interactingdomaindeathagonistp11(p11BID)]	BID	-0.042	-0.613	0.852873872711484	0.0139091425106956	MitoCarta3.0
Q9HBH5	Retinoldehydrogenase14(EC1.1.1.-)(AlcoholdehydrogenasePAN2)(Shortchaindehydrogenase/reductasefamily7Cmember4)	RDH14	0.053	0.46	0.855131894098071	0.0909909215208491	MitoCarta3.0
P33176	Kinesin-1heavychain(Conventionalkinesinheavychain)(Ubiquitouskinesinheavychain)(UKHC)	KIF5B	0.043	-0.054	0.855608231084498	0.814617113244414	mito-interacting
P56385	ATPsynthasesubunite.mitochondrial(ATPasesubunite)(ATPsynthasemembranesubunite)[Cleavedinto:ATPsynthasesubunite.mitochondrial.N-terminallyprocessed]	ATP5ME	-0.082	0.48	0.856108511024064	0.247039258231022	MitoCarta3.0
Q14566	DNAreplicationlicensingfactorMCM6(EC3.6.4.12)(p105MCM)	MCM6	-0.168	0.644	0.85828079357423	0.450215914498155	0
Q02790	Peptidyl-prolylcis-transisomeraseFKBP4(PPIaseFKBP4)(EC5.2.1.8)(51kDaFK506-bindingprotein)(FKBP51)(52kDaFK506-bindingprotein)(52kDaFKBP)(FKBP-52)(59kDaimmunophilin)(p59)(FK506-bindingprotein4)(FKBP-4)(FKBP59)(HSP-bindingimmunophilin)(HBI)(ImmunophilinFKBP52)(Rotamase)[Cleavedinto:Peptidyl-prolylcis-transisomeraseFKBP4.N-terminallyprocessed]	FKBP4	0.047	0.407	0.858683148928591	0.0978160575992837	0
Q8IZ21	Phosphataseandactinregulator4	PHACTR4	-0.084	0.102	0.859098012716267	0.825856580131132	0
Q8NHP8	PutativephospholipaseB-like2(EC3.1.1.-)(76kDaprotein)(p76)(LAMA-likeprotein2)(Laminaancestorhomolog2)(PhospholipaseBdomain-containingprotein2)[Cleavedinto:PutativephospholipaseB-like232kDaform;PutativephospholipaseB-like245kDaform]	PLBD2	-0.063	0.553	0.859098012716267	0.0992762995581357	0
Q6P2E9	EnhancerofmRNA-decappingprotein4(AutoantigenGe-1)(AutoantigenRCD-8)(Humanenhancerofdecappinglargesubunit)(Hedls)	EDC4	-0.07	-0.453	0.859812914280792	0.208467103863023	0
P04179	Superoxidedismutase[Mn].mitochondrial(EC1.15.1.1)	SOD2	-0.052	-0.978	0.859943155957109	0.00597559235164837	MitoCarta3.0
P48643	T-complexprotein1subunitepsilon(TCP-1-epsilon)(CCT-epsilon)	CCT5	0.039	-0.173	0.862057877787272	0.398639742059689	0
Q9P2E9	Ribosome-bindingprotein1(180kDaribosomereceptorhomolog)(RRp)(ES/130-relatedprotein)(Ribosomereceptorprotein)	RRBP1	0.042	0.048	0.862057877787272	0.842528721288559	0
A0A0G2JIA5;A0A0G2JL52;A0A140TA36;B4E0K6;Q5ST30	Valine--tRNAligase.mitochondrial	VARS2	0.04	-0.477	0.862057877787272	0.0375144214605621	MitoCarta3.0
Q9UBR2	CathepsinZ(EC3.4.18.1)(CathepsinP)(CathepsinX)	CTSZ	-0.039	0.838	0.862057877787272	0.00319906601139077	0
P00338	L-lactatedehydrogenaseAchain(LDH-A)(EC1.1.1.27)(Cellproliferation-inducinggene19protein)(LDHmusclesubunit)(LDH-M)(RenalcarcinomaantigenNY-REN-59)	LDHA	0.142	-0.008	0.862057877787272	0.99309381703433	0
P24534	Elongationfactor1-beta(EF-1-beta)	EEF1B2	0.038	0.32	0.862438786040983	0.121056445394964	0
P14625	Endoplasmin(94kDaglucose-regulatedprotein)(GRP-94)(Heatshockprotein90kDabetamember1)(Tumorrejectionantigen1)(gp96homolog)	HSP90B1	-0.044	0.048	0.862438786040983	0.850956658546248	0
P15848	ArylsulfataseB(ASB)(EC3.1.6.12)(N-acetylgalactosamine-4-sulfatase)(G4S)	ARSB	0.145	0.496	0.864400182391988	0.532281179040162	0
P35908	Keratin.typeIIcytoskeletal2epidermal(Cytokeratin-2e)(CK-2e)(Epithelialkeratin-2e)(Keratin-2epidermis)(Keratin-2e)(K2e)(Type-IIkeratinKb2)	KRT2	0.098	0.394	0.866260784308738	0.460814241617452	0
H0Y5F5;H0YEU6	Polyadenylate-bindingprotein(PABP)(Fragment)	PABPC4	-0.037	0.04	0.866260784308738	0.853317478270281	0
P00387	NADH-cytochromeb5reductase3(B5R)(Cytochromeb5reductase)(EC1.6.2.2)(Diaphorase-1)[Cleavedinto:NADH-cytochromeb5reductase3membrane-boundform;NADH-cytochromeb5reductase3solubleform]	CYB5R3	0.071	-0.238	0.866260784308738	0.55094209039428	MitoCarta3.0
A6NI56;B7ZBA8;H3BS06	Coiled-coildomain-containingprotein154	CCDC154	0.056	0.109	0.867409980187759	0.737542006323318	0
Q9Y6C9	Mitochondrialcarrierhomolog2(Met-inducedmitochondrialprotein)	MTCH2	0.057	0.864	0.868527289657155	0.0192795450733922	MitoCarta3.0
P49755	Transmembraneemp24domain-containingprotein10(21kDatransmembrane-traffickingprotein)(S31III125)(S31I125)(Tmp-21-I)(TransmembraneproteinTmp21)(p23)(p24familyproteindelta-1)(p24delta1)(p24delta)	TMED10	0.062	-0.056	0.868527289657155	0.882026148320129	0
Q13423	NAD(P)transhydrogenase.mitochondrial(EC1.6.1.2)(Nicotinamidenucleotidetranshydrogenase)(Pyridinenucleotidetranshydrogenase)	NNT	-0.057	0.282	0.869668896508408	0.373418203559995	MitoCarta3.0
O43819	ProteinSCO2homolog.mitochondrial	SCO2	0.028	-0.486	0.874124357095184	0.0131912672525774	MitoCarta3.0
G3V2V6;G3V341;G3V3T8;G3V559;Q9Y5K8	V-typeprotonATPasesubunitD	ATP6V1D	0.077	-0.058	0.874495292802155	0.905665639868726	0
G3V325	ATP5MF-PTCD1readthrough	ATP5MF-PTCD1	0.047	0.335	0.874495292802155	0.219113969268961	MitoCarta3.0
A0A1B0GUS7	Proteinunc-13homologB	UNC13B	0.041	-0.031	0.876309399737737	0.905665639868726	0
Q14152	Eukaryotictranslationinitiationfactor3subunitA(eIF3a)(Eukaryotictranslationinitiationfactor3subunit10)(eIF-3-theta)(eIF3p167)(eIF3p180)(eIF3p185)	EIF3A	-0.037	-0.116	0.876640799774889	0.596885567755905	0
P06576	ATPsynthasesubunitbeta.mitochondrial(EC3.6.3.14)(ATPsynthaseF1subunitbeta)	ATP5F1B	0.05	0.521	0.876807007996322	0.0905015162053382	MitoCarta3.0
P78406	mRNAexportfactor(Rae1proteinhomolog)(mRNA-associatedproteinmrnp41)	RAE1	-0.029	1.031	0.880737145538328	0.000529699917887566	0
B5MDF5;P62826	GTP-bindingnuclearproteinRan	RAN	-0.025	0.424	0.882157141625675	0.0168256699090525	0
E5RK69;E7EMC6;H0YC77;P08133	Annexin	ANXA6	-0.09	-0.277	0.882423643738466	0.624830497355137	0
P00558	Phosphoglyceratekinase1(EC2.7.2.3)(Cellmigration-inducinggene10protein)(Primerrecognitionprotein2)(PRP2)	PGK1	-0.025	0.082	0.882673217482742	0.596885567755905	0
P78527	DNA-dependentproteinkinasecatalyticsubunit(DNA-PKcatalyticsubunit)(DNA-PKcs)(EC2.7.11.1)(DNPK1)(p460)	PRKDC	0.062	-0.111	0.882859492704916	0.782312010827907	0
Q9NUB1	Acetyl-coenzymeAsynthetase2-like.mitochondrial(EC6.2.1.1)(Acetate--CoAligase2)(Acetyl-CoAsynthetase2)(AceCS2)(Acyl-CoAsynthetaseshort-chainfamilymember1)	ACSS1	-0.091	-0.045	0.882859492704916	0.936132381644386	MitoCarta3.0
Q04837	Single-strandedDNA-bindingprotein.mitochondrial(Mt-SSB)(MtSSB)(PWP1-interactingprotein17)	SSBP1	-0.039	-0.05	0.886445328620259	0.850956658546248	MitoCarta3.0
Q12931	Heatshockprotein75kDa.mitochondrial(HSP75)(TNFR-associatedprotein1)(Tumornecrosisfactortype1receptor-associatedprotein)(TRAP-1)	TRAP1	0.045	-0.444	0.886838304844453	0.131020001467086	MitoCarta3.0
O00425	Insulin-likegrowthfactor2mRNA-bindingprotein3(IGF2mRNA-bindingprotein3)(IMP-3)(IGF-IImRNA-bindingprotein3)(KHdomain-containingproteinoverexpressedincancer)(hKOC)(VICKZfamilymember3)	IGF2BP3	0.053	-0.949	0.887956717465517	0.017898557896794	0
P22392	NucleosidediphosphatekinaseB(NDKB)(NDPkinaseB)(EC2.7.4.6)(C-mycpurine-bindingtranscriptionfactorPUF)(HistidineproteinkinaseNDKB)(EC2.7.13.3)(nm23-H2)	NME2	0.039	0.071	0.887956717465517	0.789720208284257	0
B4DEM9;Q9Y2S7	cDNAFLJ52257.highlysimilartoPolymerasedelta-interactingprotein2	POLDIP2	0.084	0.064	0.890770593492826	0.910833543919469	MitoCarta3.0
K7EIG7;O94832	Unconventionalmyosin-Id	MYO1D	-0.032	-1.416	0.891759087244295	0.000280192258416333	0
D6W5Y5;K7EJV1;K7EMY9;K7EPM4;K7EQR7;Q14011	ColdinducibleRNAbindingprotein.isoformCRA_c(Cold-inducibleRNA-bindingprotein)	CIRBP	0.058	-0.49	0.892288074243519	0.207664124524146	0
E9PH05;F8W7Q4;Q96A26	ProteinFAM162A	FAM162A	-0.026	0.042	0.892288074243519	0.824486639841993	MitoCarta3.0
P04843	Dolichyl-diphosphooligosaccharide--proteinglycosyltransferasesubunit1(Dolichyl-diphosphooligosaccharide--proteinglycosyltransferase67kDasubunit)(RibophorinI)(RPN-I)(Ribophorin-1)	RPN1	-0.031	-0.115	0.893107040382233	0.594550673233769	0
K7ERH7;M0QZ28;M0R021	Dystrobrevinalpha(Fragment)	DTNA	-0.094	-0.988	0.893107040382233	0.129272473202241	0
Q9BTV4	Transmembraneprotein43(ProteinLUMA)	TMEM43	-0.047	-0.101	0.894013558486117	0.763716366962305	0
C9JSX3;G3V2F5;G3V2L6;G3V2X6;G3V507;G3V580;O14744	ProteinarginineN-methyltransferase5(Fragment)	PRMT5	-0.072	-0.16	0.894908400869789	0.758996796557866	0
O15371	Eukaryotictranslationinitiationfactor3subunitD(eIF3d)(Eukaryotictranslationinitiationfactor3subunit7)(eIF-3-zeta)(eIF3p66)	EIF3D	0.117	-0.584	0.894908400869789	0.472883083558423	0
Q8N183	NADHdehydrogenase[ubiquinone]1alphasubcomplexassemblyfactor2(B17.2-like)(B17.2L)(Mimitin)(Myc-inducedmitochondrialprotein)(MMTN)(NDUFA12-likeprotein)	NDUFAF2	0.037	-1.173	0.894908400869789	0.00201535043134066	MitoCarta3.0
Q969Z0	FASTkinasedomain-containingprotein4(Cellcycleprogressionrestorationprotein2)(Cellcycleprogressionprotein2)(ProteinTBRG4)(Transforminggrowthfactorbetaregulator4)	TBRG4	0.032	-0.097	0.894908400869789	0.670830642347124	MitoCarta3.0
P62979	Ubiquitin-40SribosomalproteinS27a(Ubiquitincarboxylextensionprotein80)[Cleavedinto:Ubiquitin;40SribosomalproteinS27a(SmallribosomalsubunitproteineS31)]	RPS27A	-0.044	0.03	0.895113508141143	0.921744501810032	0
Q9NX14	NADHdehydrogenase[ubiquinone]1betasubcomplexsubunit11.mitochondrial(ComplexI-ESSS)(CI-ESSS)(NADH-ubiquinoneoxidoreductaseESSSsubunit)(Neuronalprotein17.3)(Np17.3)(p17.3)	NDUFB11	0.041	0.295	0.895113508141143	0.298574877068959	MitoCarta3.0
Q8NFV4	ProteinABHD11(EC3.-.-.-)(Alpha/betahydrolasedomain-containingprotein11)(Abhydrolasedomain-containingprotein11)(Williams-Beurensyndromechromosomalregion21protein)	ABHD11	0.054	-0.078	0.895113508141143	0.849568086582803	MitoCarta3.0
Q8N1F7	NuclearporecomplexproteinNup93(93kDanucleoporin)(NucleoporinNup93)	NUP93	0.025	1.068	0.895113508141143	0.000481875304578378	0
P04181	Ornithineaminotransferase.mitochondrial(EC2.6.1.13)(Ornithinedelta-aminotransferase)(Ornithine--oxo-acidaminotransferase)[Cleavedinto:Ornithineaminotransferase.hepaticform;Ornithineaminotransferase.renalform]	OAT	-0.071	-0.258	0.895714430263878	0.619831922506481	MitoCarta3.0
P35232	Prohibitin	PHB	-0.026	0.324	0.895714430263878	0.0909881458676638	MitoCarta3.0
E9PF19;Q9Y4P3	Transducinbeta-likeprotein2	TBL2	0.026	-0.149	0.895714430263878	0.419297901434161	0
P62987	Ubiquitin-60SribosomalproteinL40(CEP52)(UbiquitinA-52residueribosomalproteinfusionproduct1)[Cleavedinto:Ubiquitin;60SribosomalproteinL40(LargeribosomalsubunitproteineL40)]	UBA52	-0.064	-0.286	0.899267653634905	0.549710148979651	0
H7BYF2;Q5JRG1;Q9BVL2	Nucleoporinp58/p45(Fragment)	NUP58	0.059	0.755	0.900069779284695	0.0926075323691881	0
C9JU35;Q9NPL8	ComplexIassemblyfactorTIMMDC1.mitochondrial	TIMMDC1	0.065	0.565	0.901597974175561	0.248881404133015	MitoCarta3.0
C9JZR2;O60716	Catenindelta-1	CTNND1	-0.033	-0.299	0.901999666741531	0.229120283788943	0
C9JLB7;Q96HP4;U3KQU8	OxidoreductaseNAD-bindingdomain-containingprotein1	OXNAD1	-0.065	0.461	0.90221816048035	0.340916030390441	MitoCarta3.0
Q04917	14-3-3proteineta(ProteinAS1)	YWHAH	-0.042	-0.319	0.906279258030776	0.332790093291881	0
F8WF48;Q99442	TranslocationproteinSEC62	SEC62	-0.064	0.098	0.906279258030776	0.858168498885256	0
E9PAV3;F8VNW4;F8VZ58;F8VZJ2;F8W0W4;F8W1N5;H0YHX9;Q13765	Nascentpolypeptide-associatedcomplexsubunitalpha.muscle-specificform(Alpha-NAC.muscle-specificform)(skNAC)	NACA	0.079	0.442	0.906279258030776	0.481043887386165	0
Q96JJ7	Proteindisulfide-isomeraseTMX3(EC5.3.4.1)(Thioredoxindomain-containingprotein10)(Thioredoxin-relatedtransmembraneprotein3)	TMX3	-0.078	0.379	0.90791088360296	0.554997907985079	0
E9PJF0;E9PQW4;P27361	Mitogen-activatedproteinkinase(EC2.7.11.24)	MAPK3	-0.024	0.382	0.90791088360296	0.0604664367217821	0
A0A087X117;A0A0G2JN29;J3KN36;P69849;Q15155;Q5JPE7	Nodalmodulator1	NOMO1	-0.075	-0.757	0.910751776716049	0.220016003935854	0
P11177	PyruvatedehydrogenaseE1componentsubunitbeta.mitochondrial(PDHE1-B)(EC1.2.4.1)	PDHB	0.041	-0.003	0.910751776716049	0.994268021981642	MitoCarta3.0
Q8WVM0	Dimethyladenosinetransferase1.mitochondrial(EC2.1.1.-)(Mitochondrial12SrRNAdimethylase1)(MitochondrialtranscriptionfactorB1)(h-mtTFB)(h-mtTFB1)(hTFB1M)(mtTFB1)(S-adenosylmethionine-6-N'.N'-adenosyl(rRNA)dimethyltransferase1)	TFB1M	-0.067	-0.856	0.912027540975657	0.133839879528045	MitoCarta3.0
A0A0U1RQK9	AldehydedehydrogenaseX.mitochondrial(Fragment)	ALDH1B1	-0.046	0.054	0.916810901216761	0.903916001224076	MitoCarta3.0
P08559	PyruvatedehydrogenaseE1componentsubunitalpha.somaticform.mitochondrial(EC1.2.4.1)(PDHE1-AtypeI)	PDHA1	0.043	0.11	0.916810901216761	0.777592994391228	MitoCarta3.0
A0A087WWA3;F8W8V9;H7C0K6;O43896;O60333;Q12756;Q4R9M9	Kinesin-likeproteinKIF1B	KIF1B	0.058	0.427	0.916810901216761	0.391389074128016	mito-interacting
G3V4F7;P61011	Signalrecognitionparticle54kDaprotein	SRP54	0.033	-0.596	0.916945929474871	0.0547538659511288	0
Q96CT7	Coiled-coildomain-containingprotein124	CCDC124	-0.027	-0.145	0.917515261533546	0.557441468109469	0
Q3KQU3	MAP7domain-containingprotein1(Arginine/proline-richcoiled-coildomain-containingprotein1)(Proline/arginine-richcoiled-coildomain-containingprotein1)	MAP7D1	0.066	-0.593	0.919389126279479	0.320113653126902	0
Q8N726	TumorsuppressorARF(Alternativereadingframe)(ARF)(Cyclin-dependentkinaseinhibitor2A)(p14ARF)	CDKN2A	-0.114	-0.258	0.920565584946501	0.818179072782443	0
Q13308	Inactivetyrosine-proteinkinase7(Coloncarcinomakinase4)(CCK-4)(Protein-tyrosinekinase7)(Pseudotyrosinekinasereceptor7)(Tyrosine-proteinkinase-like7)	PTK7	0.042	-0.37	0.920872265147469	0.342455741916412	0
P00367	Glutamatedehydrogenase1.mitochondrial(GDH1)(EC1.4.1.3)	GLUD1	0.039	0.164	0.920872265147469	0.666404623983579	MitoCarta3.0
A0A0C4DGG9;A0A2R8Y212;A0A2R8Y425;A0A2R8Y4X2;A0A2R8Y521;A0A2R8Y5J0;A0A2R8Y5M9;A0A2R8Y7I0;A0A2R8Y8C1;A0A2R8YD40;A0A2R8YDJ9;A0A2R8YDW2;A0A2R8YE38;A0A2R8YER1;A0A2R8YFD8;A0A2R8YFK9;A0A2U3TZM0;F5GWX5;Q14839	Chromodomain-helicase-DNA-bindingprotein4	CHD4	-0.039	-0.109	0.920872265147469	0.773592103329492	0
P52815	39SribosomalproteinL12.mitochondrial(L12mt)(MRP-L12)(5c5-2)(MitochondriallargeribosomalsubunitproteinbL12m)	MRPL12	0.018	0.151	0.922521748482608	0.363516324392025	MitoCarta3.0
A6NFY7	Succinatedehydrogenaseassemblyfactor1.mitochondrial(SDHassemblyfactor1)(SDHAF1)(LYRmotif-containingprotein8)	SDHAF1	-0.048	-0.523	0.922968362115347	0.254913939654349	MitoCarta3.0
H3BUY5;P38159	RNA-bindingmotifprotein.Xchromosome	RBMX	-0.031	0.101	0.924674539303748	0.750730440409449	0
K7EJ34;K7ELM8;K7EMF4;K7ENF4;K7ENZ6;Q86VR2	Reticulophagyregulator3	RETREG3	-0.048	0.098	0.931364750714597	0.858168498885256	0
P60953	Celldivisioncontrolprotein42homolog(G25KGTP-bindingprotein)	CDC42	-0.024	-0.406	0.931541872191755	0.115404580976877	0
F8WDZ3;Q96FZ5	CKLF-likeMARVELtransmembranedomain-containingprotein7	CMTM7	0.043	-0.049	0.932758983839559	0.91597469158699	0
D6RFH4;H3BUX2;J3KNF8;J3QR91;O43169	Cytochromeb5typeB	CYB5B	-0.028	-0.278	0.933600803106494	0.342455741916412	MitoCarta3.0
C9JV50;E9PGZ4;Q9NTJ5	PhosphatidylinositidephosphataseSAC1(Fragment)	SACM1L	-0.04	-0.132	0.933803900205459	0.772376032025919	0
E7EVH7;F8W6L3;G3V2E7;G3V3H3;G3V5R9;G5E9S8;H0YG16;H0YGB8;H0YJL0;H0YJT3;H0YJU9;Q07866	Uncharacterizedprotein		0.044	0.03	0.93650718297507	0.951596521006708	0
Q9Y6M5	Zinctransporter1(ZnT-1)(Solutecarrierfamily30member1)	SLC30A1	-0.024	-0.091	0.93650718297507	0.753851601671172	0
Q9NUP9	Proteinlin-7homologC(Lin-7C)(Mammalianlin-sevenprotein3)(MALS-3)(Vertebratelin-7homolog3)(Veli-3)	LIN7C	-0.021	-0.278	0.936781128388318	0.25063437747996	0
Q14126	Desmoglein-2(Cadherinfamilymember5)(HDGC)	DSG2	0.025	0.587	0.937293899781552	0.0566961780385373	0
H7C0I0;Q9BUP0	EF-handdomain-containingproteinD1(Fragment)	EFHD1	-0.031	-0.435	0.937293899781552	0.220124256219541	MitoCarta3.0
P09543	2'.3'-cyclic-nucleotide3'-phosphodiesterase(CNP)(CNPase)(EC3.1.4.37)	CNP	0.019	-0.085	0.937293899781552	0.705732836982315	0
E9PHV5;P28290	Sperm-specificantigen2	SSFA2	-0.05	0.045	0.939559853632242	0.94118250440962	0
G3V295;G3V3I1;G3V3U4;G3V5Z7;P60900	Proteasomesubunitalphatype(EC3.4.25.1)	PSMA6	-0.043	-0.547	0.939571705699083	0.28411230903916	0
A0A087WWB9;P51153	Ras-relatedproteinRab-13	RAB13	-0.035	-0.407	0.939571705699083	0.332575341708619	0
P49189	4-trimethylaminobutyraldehydedehydrogenase(TMABADH)(EC1.2.1.47)(AldehydedehydrogenaseE3isozyme)(Aldehydedehydrogenasefamily9memberA1)(EC1.2.1.3)(Gamma-aminobutyraldehydedehydrogenase)(EC1.2.1.19)(R-aminobutyraldehydedehydrogenase)[Cleavedinto:4-trimethylaminobutyraldehydedehydrogenase.N-terminallyprocessed]	ALDH9A1	-0.025	-0.199	0.940002964555139	0.522750466577156	MitoCarta3.0
A0A0A0MSK5;Q5JTV8	Torsin-1A-interactingprotein1	TOR1AIP1	0.018	-0.034	0.940002964555139	0.886824520291478	0
A0A087WTS4;A0A087WV48;A0A087WZM5;P62942;Q1JUQ3	Peptidyl-prolylcis-transisomeraseFKBP1A	FKBP1A	0.032	0.339	0.940002964555139	0.375694643907881	0
P30040	Endoplasmicreticulumresidentprotein29(ERp29)(Endoplasmicreticulumresidentprotein28)(ERp28)(Endoplasmicreticulumresidentprotein31)(ERp31)	ERP29	0.022	0.799	0.940752402670129	0.0139981913136845	0
P00505	Aspartateaminotransferase.mitochondrial(mAspAT)(EC2.6.1.1)(EC2.6.1.7)(Fattyacid-bindingprotein)(FABP-1)(Glutamateoxaloacetatetransaminase2)(Kynurenineaminotransferase4)(KynurenineaminotransferaseIV)(Kynurenine--oxoglutaratetransaminase4)(Kynurenine--oxoglutaratetransaminaseIV)(Plasmamembrane-associatedfattyacid-bindingprotein)(FABPpm)(TransaminaseA)	GOT2	-0.041	-0.063	0.942880124788083	0.909944280781882	MitoCarta3.0
C9J8Z4;Q969P0	Immunoglobulinsuperfamilymember8(Fragment)	IGSF8	0.03	-0.15	0.945239109224626	0.720056012214217	0
E9PRK2;Q96I59	Probableasparagine--tRNAligase.mitochondrial(Fragment)	NARS2	-0.06	0.19	0.946238817984877	0.828855850110625	MitoCarta3.0
J3KRZ2;O43237	Cytoplasmicdynein1lightintermediatechain2(Fragment)	DYNC1LI2	0.017	-0.305	0.946238817984877	0.179621135905192	0
P07196	Neurofilamentlightpolypeptide(NF-L)(68kDaneurofilamentprotein)(NeurofilamenttripletLprotein)	NEFL	-0.05	-1.746	0.946238817984877	0.0241263530458296	0
A0A0A0MSV9;A0A0G2JH37;A0A0G2JKZ1;A2AB90;C9JA35;O15533;Q6P1N7	Tapasin	TAPBP	-0.034	-0.359	0.946412392747875	0.444574981359867	0
P13073	Cytochromecoxidasesubunit4isoform1.mitochondrial(CytochromecoxidasepolypeptideIV)(CytochromecoxidasesubunitIVisoform1)(COXIV-1)	COX4I1	0.013	0.244	0.946602516967178	0.183391696816409	MitoCarta3.0
P36542	ATPsynthasesubunitgamma.mitochondrial(ATPsynthaseF1subunitgamma)(F-ATPasegammasubunit)	ATP5F1C	0.026	0.392	0.947755009831926	0.288349088753219	MitoCarta3.0
Q9NSD9	Phenylalanine--tRNAligasebetasubunit(EC6.1.1.20)(Phenylalanyl-tRNAsynthetasebetasubunit)(PheRS)	FARSB	0.037	-0.126	0.947852181143268	0.825856580131132	0
P20339	Ras-relatedproteinRab-5A	RAB5A	-0.029	-0.163	0.948305559940849	0.719906481091803	0
J3QRG6;K7ENC6;K7ES20;P42771	Cyclin-dependentkinaseinhibitor2A	CDKN2A	-0.019	0.313	0.948305559940849	0.253491605573083	0
G3V3E6;Q96HE7	ERO1-likeproteinalpha	ERO1A	0.017	-1.021	0.949138404223711	0.00311693405909574	0
Q8WV74	Nucleosidediphosphate-linkedmoietyXmotif8(Nudixmotif8)(EC3.6.1.-)	NUDT8	0.012	-0.29	0.949530932232384	0.114389131099811	MitoCarta3.0
B0QYH2;Q8IWL3	Iron-sulfurclusterco-chaperoneproteinHscB.mitochondrial(J-typeco-chaperoneHSC20.isoformCRA_c)	HSCB	0.025	-0.171	0.951492143822333	0.673190983226672	MitoCarta3.0
Q8TF09;Q9NP97	Dyneinlightchainroadblock-type2(Dyneinlightchain2B.cytoplasmic)(Roadblockdomain-containingprotein2)	DYNLRB2	-0.017	-0.219	0.951492143822333	0.401804374317262	0
Q9NSE4	Isoleucine--tRNAligase.mitochondrial(EC6.1.1.5)(Isoleucyl-tRNAsynthetase)(IleRS)	IARS2	-0.026	0.443	0.951492143822333	0.28935386435703	MitoCarta3.0
O75323	ProteinNipSnaphomolog2(NipSnap2)(Glioblastoma-amplifiedsequence)	NIPSNAP2	0.022	0.193	0.9530977675667	0.595375684642363	MitoCarta3.0
O15173	Membrane-associatedprogesteronereceptorcomponent2(Progesteronemembrane-bindingprotein)(SteroidreceptorproteinDG6)	PGRMC2	0.015	-0.3	0.954081460355004	0.245300388723997	0
P07305	HistoneH1.0(HistoneH1')(HistoneH1(0))[Cleavedinto:HistoneH1.0.N-terminallyprocessed]	H1F0	0.033	0.11	0.956556551255275	0.8610573342531	0
P30837	AldehydedehydrogenaseX.mitochondrial(EC1.2.1.3)(Aldehydedehydrogenase5)(Aldehydedehydrogenasefamily1memberB1)	ALDH1B1	0.018	0.095	0.956953793510481	0.784169394078999	MitoCarta3.0
K7EJ09;K7EKJ9;K7EM82;K7ENK6;K7ER69;K7ERM6;Q12906	Interleukinenhancer-bindingfactor3(Fragment)	ILF3	-0.029	-1.092	0.956953793510481	0.0528240254780127	0
Q8NBX0	Saccharopinedehydrogenase-likeoxidoreductase(EC1.-.-.-)	SCCPDH	0.018	0.61	0.956953793510481	0.0745014703221135	0
M0R001;M0R011;M0R0L2;M0R362;M0R3F7;Q96D53	AtypicalkinaseCOQ8B.mitochondrial(Fragment)	COQ8B	0.066	-0.034	0.956953793510481	0.978433146490359	MitoCarta3.0
B3KPX4;Q9UJ83	2-hydroxyacyl-CoAlyase1(Phytanoyl-CoA2-hydroxylase2.isoformCRA_c)(cDNAFLJ32415fis.cloneSKMUS2000724.highlysimilarto2-hydroxyphytanoyl-CoAlyase(EC4.1.-.-))	HACL1	0.022	1.17	0.96178789141653	0.021311008807047	0
F5H3K7;P20340	Ras-relatedproteinRab-6A(Fragment)	RAB6A	0.018	-0.74	0.963001141519624	0.0681602539882363	0
B4DR80;Q5JV98;Q9Y6E0	cDNAFLJ61159.highlysimilartoSerine/threonine-proteinkinase24(EC2.7.11.1)	STK24	-0.022	-1.434	0.963001141519624	0.0106181631390914	0
P30038	Delta-1-pyrroline-5-carboxylatedehydrogenase.mitochondrial(P5Cdehydrogenase)(EC1.2.1.88)(Aldehydedehydrogenasefamily4memberA1)(L-glutamategamma-semialdehydedehydrogenase)	ALDH4A1	-0.011	-0.512	0.9640952297579	0.0455205132618456	MitoCarta3.0
H0YC04;P21281	V-typeprotonATPasesubunitB.brainisoform(Fragment)	ATP6V1B2	-0.009	-0.129	0.965990838090466	0.509966827418049	0
E7EMD0;H0Y4R2;P16435	NADPH--cytochromeP450reductase	POR	0.018	-0.193	0.966749495756333	0.643737734023103	0
Q7Z4W1	L-xylulosereductase(XR)(EC1.1.1.10)(CarbonylreductaseII)(Dicarbonyl/L-xylulosereductase)(Kidneydicarbonylreductase)(kiDCR)(Shortchaindehydrogenase/reductasefamily20Cmember1)(SpermsurfaceproteinP34H)	DCXR	0.011	-0.121	0.971338936330975	0.685319477449451	MitoCarta3.0
Q9UQN3	Chargedmultivesicularbodyprotein2b(CHMP2.5)(Chromatin-modifyingprotein2b)(CHMP2b)(Vacuolarproteinsorting-associatedprotein2-2)(Vps2-2)(hVps2-2)	CHMP2B	0.032	-0.779	0.972072866907749	0.361669479442417	0
B4DN67;Q5W0F9;Q5W0G0;Q96J84	cDNAFLJ56360.highlysimilartoKinofIRRE-likeprotein1	KIRREL1	0.027	0.059	0.972308972087285	0.936132381644386	0
Q96BQ5	Coiled-coildomain-containingprotein127	CCDC127	-0.005	0.119	0.976920262890356	0.43790044451955	MitoCarta3.0
A0A0U1RRK1;A0A286YF11;F6XEV2;Q9BPX6	Calciumuptakeprotein1.mitochondrial	MICU1	-0.007	0.279	0.976920262890356	0.191713412356493	MitoCarta3.0
Q9UQ80	Proliferation-associatedprotein2G4(Cellcycleproteinp38-2G4homolog)(hG4-1)(ErbB3-bindingprotein1)	PA2G4	0.005	-0.119	0.978256905209303	0.43790044451955	0
P78371	T-complexprotein1subunitbeta(TCP-1-beta)(CCT-beta)	CCT2	0.005	0.039	0.982513293767563	0.859078805692453	0
P13796	Plastin-2(L-plastin)(LC64P)(Lymphocytecytosolicprotein1)(LCP-1)	LCP1	0.033	-2.941	0.984453202237786	0.0515518595039108	0
A0A087X0W7;G3V4F2;Q86TX2	Acyl-coenzymeAthioesterase2.mitochondrial	ACOT2	0.003	-0.129	0.985102751335253	0.383039372021322	MitoCarta3.0
Q02978	Mitochondrial2-oxoglutarate/malatecarrierprotein(OGCP)(Solutecarrierfamily25member11)	SLC25A11	0.005	-0.293	0.986568965963836	0.262540343053346	MitoCarta3.0
B5MC22;H7C417;Q9UDX5	Mitochondrialfissionprocessprotein1	MTFP1	-0.011	-0.822	0.987140532531996	0.143831231778999	MitoCarta3.0
Q96GW9	Methionine--tRNAligase.mitochondrial(EC6.1.1.10)(Methionyl-tRNAsynthetase2)(Mitochondrialmethionyl-tRNAsynthetase)(MtMetRS)	MARS2	-0.004	1.143	0.987140532531996	0.00114038968587	MitoCarta3.0
B1ALM5;Q9P0T7	Transmembraneprotein9	TMEM9	0.006	-0.315	0.989241566153918	0.396751382114346	0
Q9GZT3	SRAstem-loop-interactingRNA-bindingprotein.mitochondrial	SLIRP	0.004	0.154	0.989459049161185	0.583035707837637	MitoCarta3.0
Q7Z7M0	Multipleepidermalgrowthfactor-likedomainsprotein8(MultipleEGF-likedomainsprotein8)(Epidermalgrowthfactor-likeprotein4)(EGF-likeprotein4)	MEGF8	0.003	-0.532	0.990799796860355	0.0395634345300708	0
D6R9A6;P26583	HighmobilitygroupproteinB2(Fragment)	HMGB2	-0.007	-0.122	0.992651068232741	0.840509997652578	0
Q9HB71	Calcyclin-bindingprotein(CacyBP)(hCacyBP)(S100A6-bindingprotein)(Siah-interactingprotein)	CACYBP	0.003	0.059	0.993429939869828	0.822047109478933	0
A6NGP5;Q9H910	Jupitermicrotubule-associatedhomolog2(cDNAFLJ50401.highlysimilartoHematologicalandneurologicalexpressed1-likeprotein)(cDNA.FLJ79413.highlysimilartoHematologicalandneurologicalexpressed1-likeprotein)	JPT2	-0.003	-0.549	0.993804416149734	0.0522780687241313	0
O95816	BAGfamilymolecularchaperoneregulator2(BAG-2)(Bcl-2-associatedathanogene2)	BAG2	-0.004	0.201	0.993804416149734	0.617973599977797	0
G3XAM7;P35221	Catenin(Cadherin-associatedprotein).alpha1.102kDa.isoformCRA_a(Cateninalpha-1)	CTNNA1	0.001	0.039	0.996108058023246	0.866520468138326	0
F5GZI3;Q5VWU8;Q5VWV2;Q8TEW0	Partitioningdefective3homolog	PARD3	-0.003	-1.274	0.99627964534546	0.0131912672525774	0
A0A0A0MRJ6;F6S8N6;H7BY58;P22061	Protein-L-isoaspartateO-methyltransferase(EC2.1.1.77)	PCMT1	0.001	-0.931	0.996777228816746	0.00711731706769114	0
P13674	Prolyl4-hydroxylasesubunitalpha-1(4-PHalpha-1)(EC1.14.11.2)(Procollagen-proline.2-oxoglutarate-4-dioxygenasesubunitalpha-1)	P4HA1	-0.001	0.216	0.996792900210753	0.281459331345201	0
Q9P206	UncharacterizedproteinKIAA1522	KIAA1522	-0.002	-0.251	0.996792900210753	0.522750466577156	0
E7EPN9;Q9Y520	ProteinPRRC2C	PRRC2C	-0.001	-0.131	0.997260759689331	0.733168684440418	0
Q13541	Eukaryotictranslationinitiationfactor4E-bindingprotein1(4E-BP1)(eIF4E-bindingprotein1)(Phosphorylatedheat-andacid-stableproteinregulatedbyinsulin1)(PHAS-I)	EIF4EBP1	0.001	0.582	0.998104560403232	0.0379539164046805	0
P60468	ProteintransportproteinSec61subunitbeta	SEC61B	0	-0.075	0.999640770757385	0.758958472635795	0

## Sheet: ColumnNameLegendOfDiffExpress
Column title	Content
ProteinIDs	Protein groups containing inferred Uniprot sequence identifiers
Protein_names	Protein names associated with the Uniprot identifiers
Gene_name	Gene name associated with the Uniprot identifiers
log2FC(GTPBP8KO1 / HEK293)	Log2 fold change difference in abundance between GTBP8KO1 and HEK293(WT)
log2FC(GTPBP8KO2 / HEK293)	Log2 fold change difference in abundance between GTBP8KO2 and HEK293(WT)
adj.P.Val GTPBP8KO1 / HEK293	Multiple testing correction adjuted p-values from limma's moderated t-test; comparsion between GTBP8KO1 and HEK293(WT)
adj.P.Val GTPBP8KO2 / HEK293	Multiple testing correction adjuted p-values from limma's moderated t-test; comparsion between GTBP8KO2 and HEK293(WT)
MitoCarta3.0_List (0 = not mitochondrial)	MitoCarta3 annotations according to Rath et al., 2021

## Sheet: LFQ_intensities
Protein IDs	GTPBP8_KO1_01	GTPBP8_KO1_02	GTPBP8_KO1_03	GTPBP8_KO2_01	GTPBP8_KO2_02	GTPBP8_KO2_03	HEK293_01	HEK293_02	HEK293_03	MitoCarta3.0_List	MitoCarta3.0_SubMitoLocalization	MitoCarta3.0_MitoPathways	Gene name	Protein names
A0A024R4E5;H0Y394;Q00341	13.7513	13.9223	13.6011	13.7701	13.5721	13.3548	13.996	13.6093	14.1591	0			HDLBP	High density lipoprotein binding protein (Vigilin), isoform CRA_a
A0A024R4M0;P46781	14.8915	15.0201	15.1595	14.7598	14.7969	15.1269	14.3879	14.4683	14.4641	0			RPS9	40S ribosomal protein S9 (Ribosomal protein S9, isoform CRA_a)
A0A075B6E5;A0A0U1RRM6;Q8N8S7;Q9UI08	12.1488	12.2251	13.4781	12.5458	13.1782	14.0912	10.9949	12.5254	11.8081	0			ENAH	Protein enabled homolog (Fragment)
A0A075B716;H0YN88;H3BNC9;P08708	15.2646	15.6496	14.7614	15.5434	15.1882	14.9901	15.2653	14.9704	14.2316	0			RPS17	40S ribosomal protein S17
A0A087WSV8;E9PKG6;P80303	13.0118	12.8866	12.7633	12.6756	12.2025	11.9006	12.3154	12.2073	12.5435	0			NUCB2	Nucleobindin 2, isoform CRA_b (Nucleobindin-2)
A0A087WT44;I3L159;I3L1F5;P30519	13.5563	13.116	13.348	12.3395	12.3866	12.4655	13.0088	12.9701	13.0223	0			HMOX2	Heme oxygenase 2
A0A087WT82;Q9Y625	12.3554	12.644	11.8807	12.6528	11.2004	11.689	13.3467	13.121	12.645	0			GPC6	Glypican-6
A0A087WT92;A0A087WV46;C9JXA7;Q0VGL1	15.1767	14.617	14.5262	14.7248	14.4487	14.4738	13.9481	14.6291	14.4321	0			LAMTOR4	Ragulator complex protein LAMTOR4
A0A087WTF6;A0A087WV75;A0A087WWD4;A0A087WX77;P13591	13.7704	14.1148	14.0893	12.9842	13.8516	13.85	13.9897	13.7766	13.9122	0			NCAM1	Neural cell adhesion molecule 1
A0A087WTP3;Q92945	15.1516	15.4028	14.7564	15.1046	14.8551	14.67	14.903	14.7793	14.2303	0			KHSRP	Far upstream element-binding protein 2
A0A087WTS4;A0A087WV48;A0A087WZM5;P62942;Q1JUQ3	13.0589	12.6258	13.5301	12.9197	13.4519	13.7662	12.8917	13.2128	13.0157	0			FKBP1A	Peptidyl-prolyl cis-trans isomerase FKBP1A
A0A087WTS8;A0A087WYC1;P34932	12.827	12.6602	13.1122	12.7915	13.0876	12.6465	12.8346	13.2674	12.8295	0			HSPA4	Heat shock 70 kDa protein 4
A0A087WTT1;E7EQV3;E7ERJ7;P11940	15.1763	15.0452	15.1407	14.6466	14.508	14.625	14.9009	14.8567	14.8472	0			PABPC1	Polyadenylate-binding protein (PABP)
A0A087WTU3;Q9Y6I9	12.6561	12.0583	10.9867	12.3006	12.1194	10.3066	12.793	12.7814	12.5596	0			TEX264	Testis-expressed protein 264
A0A087WU07;Q5TGZ0	15.4384	15.675	15.677	14.7514	14.9507	14.8062	15.2008	15.2553	15.0757	MitoCarta3.0	MIM	Mitochondrial dynamics and surveillance > Cristae formation > MICOS complex	MINOS1	MICOS complex subunit MIC10
A0A087WU14;A0A087WXB0;O15126	10.7548	10.297	10.782	11.0157	10.7088	10.7673	11.0691	10.8182	11.3427	0			SCAMP1	Secretory carrier-associated membrane protein (Secretory carrier membrane protein) (Fragment)
A0A087WUC6;E9PI68;E9PL01;Q15005	18.5017	18.751	18.0818	18.5206	18.4653	18.3972	18.5001	18.3006	17.7937	0			SPCS2	Signal peptidase complex subunit 2
A0A087WUK2;O14979	13.7029	14.1002	13.3267	13.734	13.4231	13.1906	13.3797	13.5198	12.0386	0			HNRNPDL	Heterogeneous nuclear ribonucleoprotein D-like, isoform CRA_b
A0A087WUM0;A0A087WYV9;A0A087X1F5;P57105	12.6202	12.6761	13.6853	13.569	13.6841	13.5825	13.4054	13.8184	13.8215	0			SYNJ2BP-COX16	SYNJ2BP-COX16 readthrough (Fragment)
A0A087WUM3;A0A087WY27;E9PM14;E9PQ53;E9PRJ5;E9PRQ4;O95298	12.4582	12.4432	12.6063	12.848	12.639	12.8017	15.5051	15.318	15.1022	0			NDUFC2-KCTD14	NADH dehydrogenase [ubiquinone] 1 subunit C2, isoform 2
A0A087WUQ6;P07203	14.8981	15.034	14.9565	16.0404	15.6885	15.7825	15.651	15.5976	15.4775	MitoCarta3.0	Matrix	Metabolism > Detoxification > ROS and glutathione metabolism | Metabolism > Detoxification > Selenoproteins	GPX1	Glutathione peroxidase
A0A087WUS0;A0A2R8Y849;A0A2R8YD14;E7ETK0;P62847	14.5625	15.159	13.6233	14.8918	14.344	14.25	14.4646	14.1183	13.3744	0			RPS24	40S ribosomal protein S24
A0A087WUT6;O60841	11.8311	11.0872	11.7684	10.8658	11.1488	10.2402	7.19336	9.39372	9.57859	0			EIF5B	Eukaryotic translation initiation factor 5B
A0A087WUV8;A0A087X2B5;P35613	15.3124	15.464	15.2114	15.1652	15.0076	14.8494	15.2952	15.2582	15.7474	0			BSG	Basigin
A0A087WV22;F8W7C6	17.5658	17.7906	17.3002	17.5183	17.3029	17.1639	17.0089	17.1358	17.1594	0			RPL10	60S ribosomal protein L10
A0A087WVB9;K7EQM4;K7ERF1;K7ES31;Q9UBQ5	12.9115	13.2169	12.8083	12.6909	12.8978	12.9843	12.6196	11.8552	11.7865	0			EIF3K	Eukaryotic translation initiation factor 3 subunit K (eIF3k) (Eukaryotic translation initiation factor 3 subunit 12) (eIF-3 p25)
A0A087WVQ6;Q00610	14.5091	14.6316	15.1178	13.9914	14.4931	14.5391	14.4014	14.7802	14.4984	0			CLTC	Clathrin heavy chain
A0A087WVZ9;A0A087WWX0;A0A0A0MQR7;P19388	14.5865	14.9905	14.4706	14.6601	14.389	14.464	14.2346	13.8158	13.6817	0			POLR2E	DNA-directed RNA polymerases I, II, and III subunit RPABC1
A0A087WW36;A0A0A0MS36;Q9NPH0	14.1817	14.5183	13.8	14.8913	14.3982	14.2766	15.0052	15.0153	14.6282	MitoCarta3.0	IMS	Metabolism > Lipid metabolism > Phospholipid metabolism	ACP6	Lysophosphatidic acid phosphatase type 6 (Fragment)
A0A087WW40;Q9Y371	12.3814	12.3687	11.777	12.1768	12.312	12.3009	12.0044	11.8935	11.3742	0			SH3GLB1	Endophilin-B1
A0A087WW43;E7ET33;Q06033	12.4735	11.8828	12.8957	13.4829	13.8597	13.5822	10.3537	9.68013	11.7768	0			ITIH3	Inter-alpha-trypsin inhibitor heavy chain H3
A0A087WW65;B4DGL8;O75027	14.1381	13.6782	14.5776	14.0394	14.4202	14.8085	13.699	14.1152	13.8971	MitoCarta3.0	MIM	Metabolism > Metals and cofactors > Heme synthesis and processing | Metabolism > Metals and cofactors > Fe-S cluster biosynthesis | Metabolism > Metals and cofactors > Molybdenum cofactor synthesis and proteins | Small molecule transport > ABC transporters	ABCB7	ATP-binding cassette sub-family B member 7, mitochondrial
A0A087WW77;Q15334	13.3722	13.2424	13.6655	12.4206	12.7614	12.8715	13.1548	13.2195	13.2425	0			LLGL1	Lethal(2) giant larvae protein homolog 1
A0A087WWA3;F8W8V9;H7C0K6;O43896;O60333;Q12756;Q4R9M9	10.7967	10.0958	11.5999	10.9938	11.3559	11.2518	10.5028	10.6142	11.2023	mito-interacting			KIF1B	Kinesin-like protein KIF1B
A0A087WWB9;P51153	13.5084	12.354	13.2266	12.4343	12.9595	12.5794	12.9181	12.9119	13.3644	0			RAB13	Ras-related protein Rab-13
A0A087WWH0;A0A087WXM6;A0A0A6YYL6;J3KRB3;J3KRX5;J3QQT2;J3QS96;P18621	16.0341	16.0069	15.5716	15.8936	15.6427	15.5897	15.8368	15.5114	15.3434	0			RPL17	60S ribosomal protein L17 (Fragment)
A0A087WWI4;A0A087X054;E9PJ21;K7EQK2;Q9Y4L1	16.0024	15.8735	15.7948	16.0702	15.9326	15.8476	15.6475	15.4974	15.5606	0			HYOU1	Hypoxia up-regulated protein 1
A0A087WWU8	17.6177	17.6935	17.3783	18.1252	17.8883	17.9148	17.5689	17.3604	17.3312	0			TPM3	Tropomyosin alpha-3 chain
A0A087WWY6;A0A0A0MTH3;Q13418	13.9099	13.9616	13.6859	13.1086	13.4214	13.4495	12.6728	13.2131	12.8512	0			ILK	Integrin-linked protein kinase (Fragment)
A0A087WX59;Q16186	12.3514	12.3994	12.6099	11.8539	11.4199	12.1796	11.7935	11.3821	12.2844	0			ADRM1	Proteasomal ubiquitin receptor ADRM1
A0A087WXC5;E7ESZ7;O95299	11.6882	11.7665	11.7434	12.3627	12.2163	11.5751	15.5372	15.6144	15.547	MitoCarta3.0	MIM	OXPHOS > Complex I > CI subunits | OXPHOS > OXPHOS subunits	NDUFA10	NADH dehydrogenase [ubiquinone] 1 alpha subcomplex subunit 10, mitochondrial
A0A087WXM8;K7ENU8;P50895	12.5648	12.3874	12.4373	11.6001	11.8122	11.8736	11.9831	12.1052	11.9405	0			BCAM	Basal cell adhesion molecule
A0A087WXU3;A0FGR8;H7BXI1	13.281	12.7753	12.9324	12.3511	12.6608	12.8235	13.0317	13.1822	13.2933	0			ESYT2	Extended synaptotagmin-2
A0A087WY55;Q5TGM0;Q9NP79	14.5349	14.5347	14.387	12.5302	12.3316	12.4802	13.4792	13.3963	13.7047	0			VTA1	Chromosome 6 open reading frame 55, isoform CRA_b (Vacuolar protein sorting-associated protein VTA1 homolog)
A0A087WY71;E9PFW3;Q96CW1	13.6348	13.5421	13.7681	12.7983	12.7692	12.6189	13.1455	13.3664	12.9816	0			AP2M1	AP-2 complex subunit mu
A0A087WYF7;Q6UXV4	14.2579	14.4245	13.923	14.1078	13.8675	13.642	13.4736	13.4612	13.5423	MitoCarta3.0	MIM	Mitochondrial dynamics and surveillance > Cristae formation > MICOS complex	APOOL	MICOS complex subunit
A0A087WYR3;O43399	13.8904	14.266	13.66	14.5314	14.224	14.1045	14.3425	14.1827	14.0683	0			TPD52L2	Tumor protein D54
A0A087WYS9;Q15526	16.0597	15.8841	15.8923	15.9068	16.0472	15.4328	15.84	15.3922	16.0304	MitoCarta3.0	MIM	OXPHOS > Complex IV > CIV assembly factors | OXPHOS > OXPHOS assembly factors	SURF1	SURF1-like protein
A0A087WYV8;D6RJI3;P35556	12.574	12.9657	12.4197	13.2389	12.665	13.0218	12.464	12.1206	11.8472	0			FBN2	Fibrillin-2
A0A087WYW6;Q96A33	13.3701	13.141	13.4041	13.1215	13.0182	13.013	13.9268	13.8867	14.1874	0			CCDC47	Coiled-coil domain-containing protein 47
A0A087WZM2;D6RHI9;O00584	12.8622	12.6038	12.831	12.978	12.6505	12.8027	14.3474	13.8946	13.807	0			RNASET2	Ribonuclease T2
A0A087WZT3;Q9H3K6	12.7282	12.4678	12.7558	12.8145	12.6189	12.5929	12.172	12.7343	12.7866	0			BOLA2	BolA-like protein 2
A0A087WZX2;O95139	16.3901	16.5265	16.092	16.4155	16.3152	16.1164	17.3421	17.0843	16.8246	MitoCarta3.0	MIM	OXPHOS > Complex I > CI subunits | OXPHOS > OXPHOS subunits	NDUFB6	NADH dehydrogenase [ubiquinone] 1 beta subcomplex subunit 6
A0A087WZY2;A6NIV2;Q9P0U1	14.6394	14.349	14.9872	14.1443	14.4566	14.881	14.0106	14.0313	14.2577	MitoCarta3.0	MOM	Protein import, sorting and homeostasis > Protein import and sorting > TOM | Mitochondrial dynamics and surveillance > Mitophagy | Mitochondrial dynamics and surveillance > Autophagy	TOMM7	Mitochondrial import receptor subunit TOM7 homolog
A0A087X027;A0A0C4DFV9;P0DME0;Q01105	13.654	13.8802	13.889	14.2833	14.1502	13.9459	14.2209	14.3961	14.1333	0			SETSIP	Protein SETSIP
A0A087X0G0;Q5JTH9	12.2432	12.7741	11.9204	12.4226	12.1609	11.918	12.7126	12.3285	12.1581	0			RRP12	RRP12-like protein (Fragment)
A0A087X0K9;G3V1L9;G5E9E7;Q07157	13.3902	13.2945	13.1164	13.3053	13.1436	13.1597	13.996	13.7928	13.8686	0			TJP1	Tight junction protein ZO-1
A0A087X0Q9;Q9BVL4	12.8404	13.1509	12.7678	11.5445	11.7944	11.3079	12.9594	13.2666	11.9784	MitoCarta3.0	Matrix	Metabolism > Detoxification > Selenoproteins	SELENOO	Selenoprotein O
A0A087X0R6;Q9UMY4	13.3795	13.3312	13.0153	13.132	13.1313	13.1591	12.91	12.7899	12.6644	0			SNX12	Sorting nexin-12
A0A087X0T8;A0A087X1W8;A0A0A0MTJ8;Q9BY67;X5DQS5	14.3438	14.2983	14.2997	13.5397	11.9552	12.6812	13.1287	13.4418	14.1707	0			CADM1	Cell adhesion molecule 1
A0A087X0W7;G3V4F2;Q86TX2	18.6117	18.5825	18.5562	18.3971	18.4245	18.5321	18.6296	18.5274	18.5834	MitoCarta3.0	Matrix	Metabolism > Lipid metabolism	ACOT2	Acyl-coenzyme A thioesterase 2, mitochondrial
A0A087X0X3;P52272	17.4533	17.9262	16.7653	17.305	16.8894	16.7253	16.824	16.6578	16.0603	0			HNRNPM	Heterogeneous nuclear ribonucleoprotein M
A0A087X117;A0A0G2JN29;J3KN36;P69849;Q15155;Q5JPE7	12.7884	11.877	13.0746	11.798	11.8648	12.0312	11.9551	12.4063	13.6033	0			NOMO1	Nodal modulator 1
A0A087X142;A6NFQ9;A6NMH6;F8W8I8;Q92599	14.4589	14.9009	14.1572	13.8488	13.8027	13.9693	14.1627	14.1377	13.7679	0			SEPT8	Septin-8
A0A087X1A9	14.0956	13.8664	13.6956	13.7337	13.6326	13.5555	13.5665	13.3669	13.0265	0			SEC22B	Vesicle-trafficking protein SEC22b (Fragment)
A0A087X1B7;Q9Y3Y2;X6R700	13.3442	13.9029	12.9865	13.4906	13.2658	13.0322	13.6126	13.3571	13.0189	0			CHTOP	Chromatin target of PRMT1 protein
A0A087X253;P63010	12.453	12.1471	13.6164	11.3535	12.743	12.6299	11.8815	11.5848	11.8734	0			AP2B1	AP complex subunit beta
A0A087X271;B4DDF4;B4DUT8;K7ES69;Q99439	12.0605	12.2726	11.9542	12.6647	12.8598	12.7119	11.0045	11.3914	9.46239	0			CNN2	Calponin (Fragment)
A0A087X2D0;P84103	13.6372	13.7981	14.0763	13.0201	13.0811	13.4898	12.5689	12.6584	13.408	0			SRSF3	Serine/arginine-rich-splicing factor 3
A0A087X2D5;Q9BRJ2	16.0913	16.1005	15.9354	16.2047	16.1742	16.3121	17.2585	17.1846	17.0044	MitoCarta3.0	Matrix	Mitochondrial central dogma > Translation > Mitochondrial ribosome	MRPL45	39S ribosomal protein L45, mitochondrial
A0A087X2D8;O60271	12.6902	12.5956	12.7412	11.9474	12.0676	11.9842	12.6972	12.8701	12.0265	0			SPAG9	C-Jun-amino-terminal kinase-interacting protein 4
A0A096LP69;P14209	15.3446	15.5522	15.0572	13.8614	13.9324	13.9099	14.8394	14.8292	14.513	0			CD99	CD99 antigen
A0A0A0MQT7;Q05707	12.3919	12.0955	11.2828	13.6679	13.1092	12.5728	13.7915	13.2481	13.019	0			COL14A1	Collagen alpha-1(XIV) chain
A0A0A0MQX8;C9JP00;Q9NR56	13.7713	13.7993	13.4572	13.148	13.1385	13.3766	12.951	11.8763	12.2705	0			MBNL1	Muscleblind-like protein 1
A0A0A0MR33;A0A0C4DFM0;G3V267;G3V3B9;G3V4T6;G3V5T0;O43708	13.0964	12.4158	13.5881	12.8476	12.7102	13.393	13.8726	13.8166	13.7289	MitoCarta3.0	Matrix	Metabolism > Detoxification > Xenobiotic metabolism	GSTZ1	Maleylacetoacetate isomerase
A0A0A0MRA8;A0A0A0MSA4;Q9Y2J2	14.6858	14.7912	14.5806	15.0265	14.834	14.7483	14.2469	14.2429	14.1836	0			EPB41L3	Band 4.1-like protein 3
A0A0A0MRB0;E9PBZ0;P49789	11.3501	11.4976	11.4098	11.8021	10.9916	10.8728	13.081	12.9783	13.4247	MitoCarta3.0	Matrix	Metabolism > Nucleotide metabolism > Nucleotide synthesis and processing	FHIT	Bis(5'-adenosyl)-triphosphatase
A0A0A0MRE7;A0A0C4DH20;C9J417;E9PAM9;O43521	12.3043	12.4595	12.1253	13.1699	13.3524	13.3361	12.3236	12.3726	12.0448	MitoCarta3.0	MOM	Mitochondrial dynamics and surveillance > Apoptosis	BCL2L11	Bcl-2-like protein 11
A0A0A0MRF4;P49406	16.6027	16.6563	16.1996	16.8032	16.379	16.3701	17.7776	17.5257	16.9081	MitoCarta3.0	Matrix	Mitochondrial central dogma > Translation > Mitochondrial ribosome	MRPL19	39S ribosomal protein L19, mitochondrial
A0A0A0MRG2;E9PG40;H7C0V9;P05067	13.7949	13.6764	13.7442	13.9905	14.0722	14.0683	14.3735	14.2941	14.3172	0			APP	Amyloid-beta A4 protein
A0A0A0MRG9;B1AMJ5;Q5JTU8;Q96SN8	12.3558	12.3553	12.6655	12.2569	12.7721	12.8407	12.9303	12.9419	13.0264	0			CDK5RAP2	CDK5 regulatory subunit-associated protein 2
A0A0A0MRI2;Q9UNH7	13.094	12.3881	12.1367	12.6587	12.665	12.6095	12.2741	12.1254	11.6384	0			SNX6	Sorting nexin
A0A0A0MRJ6;F6S8N6;H7BY58;P22061	14.243	14.32	14.3525	13.4043	13.5243	13.189	14.0003	14.1977	14.7132	0			PCMT1	Protein-L-isoaspartate O-methyltransferase (EC 2.1.1.77)
A0A0A0MRL0;B4DY09;Q12905;X6R6Z1	10.7369	10.7734	10.321	10.1442	10.4986	9.54975	8.88135	8.60551	8.17026	0			ILF2	Interleukin enhancer-binding factor 2
A0A0A0MRL6;F6XFR5;F8W8M4;H0Y7N6;J3QSX6;O14639	13.1735	12.1088	12.7621	11.7312	12.3478	12.268	12.2137	11.8613	12.126	0			ABLIM1	Actin-binding LIM protein 1
A0A0A0MRM2;Q86VF7	15.6827	15.899	15.4399	15.2895	15.218	15.1444	15.6484	15.3947	14.6019	0			NRAP	Nebulin-related-anchoring protein
A0A0A0MRM8;A0A0D9SGC1;E7EW20;Q9UM54	13.9935	14.1167	13.6002	13.7501	13.5485	13.6383	13.9938	13.6781	13.3198	0			MYO6	Unconventional myosin-VI
A0A0A0MRN7;Q6YP21	13.3926	13.7232	13.8257	13.5046	13.2664	13.2253	13.6694	13.8214	14.0793	MitoCarta3.0	Matrix	Metabolism > Amino acid metabolism > Kynurenine metabolism | Metabolism > Metals and cofactors > NAD biosynthesis and metabolism	KYAT3	Kynurenine--oxoglutarate transaminase 3 (Fragment)
A0A0A0MRT6;B6VEX4;Q8IZP0	14.2976	14.5762	14.0015	14.3375	13.9553	13.6686	14.28	14.0095	13.6102	0			ABI1	Abl interactor 1
A0A0A0MRU0;A0A0C4DH75;A0A0D9SFF8;B4DZ84;D3DX48;D3DX49;Q14168	14.204	14.0531	14.3718	14.0375	14.0774	14.1093	13.9926	13.9821	13.6833	0			MPP2	MAGUK p55 subfamily member 2
A0A0A0MRX2;Q96HY6	14.0238	14.0219	13.6229	13.9871	14.0295	13.9594	14.7652	14.4784	14.0868	0			DDRGK1	DDRGK domain-containing protein 1
A0A0A0MS29;H7C433	14.2114	14.6441	14.1668	14.8199	14.7018	14.5109	14.3638	14.2234	14.0896	MitoCarta3.0	MOM	Mitochondrial dynamics and surveillance > Fission	MFF	Mitochondrial fission factor
A0A0A0MS41;A0A1P0AYU5;Q9BWM7	11.1228	9.6356	11.5041	12.504	12.6657	12.0472	11.9936	12.5561	11.6415	MitoCarta3.0	MIM	Metabolism > Amino acid metabolism > Serine metabolism | Metabolism > Vitamin metabolism > Folate and 1-C metabolism | Small molecule transport > Sideroflexins	SFXN3	Sideroflexin
A0A0A0MSA0;A0A0A0MTS5;A0A0A6YYF2;K7EIP4;Q16787	10.8779	12	11.0133	12.3774	11.9852	11.3835	12.7428	12.1316	12.2017	0			LAMA3	Laminin subunit alpha-3
A0A0A0MSA9;A0A0C4DG49;P15151	14.4958	14.5118	14.3515	13.9293	13.7098	13.6968	14.0722	13.9035	13.6899	0			PVR	Poliovirus receptor
A0A0A0MSI0;Q06830	16.7012	16.5949	16.9484	16.695	16.753	16.8985	16.3563	16.4058	16.6418	0			PRDX1	Peroxiredoxin-1 (Fragment)
A0A0A0MSK2;P0DJ07	12.0262	12.3831	12.1965	12.148	11.8215	11.6192	13.921	13.8541	13.6632	MitoCarta3.0	MIM	OXPHOS > Complex IV > CIV assembly factors | OXPHOS > OXPHOS assembly factors	PET100	Protein PET100 homolog, mitochondrial
A0A0A0MSK5;Q5JTV8	13.2212	13.1364	12.8536	13.1378	12.9576	12.9602	13.2789	12.8962	12.9829	0			TOR1AIP1	Torsin-1A-interacting protein 1
A0A0A0MSQ0;P13797	13.4682	13.3611	14.1095	12.4252	13.6071	13.7698	12.8652	12.8579	12.7587	0			PLS3	Plastin-3
A0A0A0MSV9;A0A0G2JH37;A0A0G2JKZ1;A2AB90;C9JA35;O15533;Q6P1N7	12.4226	12.9377	12.4552	12.4917	12.1328	12.2172	13.464	12.3226	12.131	0			TAPBP	Tapasin
A0A0A0MSZ1;H0YIY6;H0YKP9;J3KNR0;P27448	10.7342	10.5039	9.22041	11.0226	10.5521	9.23706	11.1754	10.6897	10.8053	0			MARK3	Non-specific serine/threonine protein kinase (EC 2.7.11.1)
A0A0A0MT60;Q5T1M5	10.0652	9.65142	9.81873	7.8311	9.61535	9.56561	7.93297	7.94013	8.74965	0			FKBP15	Peptidylprolyl isomerase (EC 5.2.1.8) (Fragment)
A0A0A0MT83;P26440	15.1258	15.0515	15.8775	15.356	15.7691	16.1058	15.265	15.5995	15.7442	MitoCarta3.0	Matrix	Metabolism > Amino acid metabolism > Branched-chain amino acid metabolism	IVD	Isovaleryl-CoA dehydrogenase, mitochondrial
A0A0A0MTD5;Q8IYU8	14.3827	15.1398	14.0826	14.27	14.1188	14.2975	14.4883	14.2683	13.4012	MitoCarta3.0	MIM	Signaling > Calcium homeostasis > Calcium cycle | Signaling > Calcium homeostasis > EF hand proteins | Small molecule transport > Calcium uniporter	MICU2	Calcium uptake protein 2, mitochondrial (Fragment)
A0A0A0MTE2;E9PMS6;E9PMT2;F8WD26;J3KP06;Q8WWI1	12.2546	12.1213	11.9266	12.0214	11.6578	11.8993	11.8194	11.3679	11.3413	0			LMO7	LIM domain only protein 7
A0A0A0MTG6;Q12770	11.8967	12.0443	11.7128	12.0731	12.3643	12.2303	12.3862	12.2072	11.8181	0			SCAP	Sterol regulatory element-binding protein cleavage-activating protein
A0A0A0MTJ1;Q14318	15.037	14.9261	15.1014	15.5611	15.7432	15.8183	14.8544	14.7695	14.744	MitoCarta3.0	MOM	Mitochondrial dynamics and surveillance > Organelle contact sites | Mitochondrial dynamics and surveillance > Mitophagy | Mitochondrial dynamics and surveillance > Autophagy	FKBP8	Peptidyl-prolyl cis-trans isomerase FKBP8
A0A0A6YYA0;Q9Y3B3	11.123	9.40994	12.2056	11.1059	11.1679	11.5336	9.61067	9.60182	11.2583	0			TMED7-TICAM2	Protein TMED7-TICAM2
A0A0B4J1R2;Q9H6R3	14.2825	13.9941	14.6924	14.081	14.7615	14.8539	13.4979	14.0628	14.3631	MitoCarta3.0	Matrix	Metabolism > Lipid metabolism	ACSS3	Acyl-CoA synthetase short-chain family member 3, mitochondrial (FLJ21963 protein, isoform CRA_b)
A0A0B4J1R6;P29401	14.9274	14.6236	14.6497	14.4493	14.8054	14.7334	14.8354	14.8749	15.0203	mito-interacting			TKT	Transketolase
A0A0B4J2D5;P0DPI2	19.3928	19.4496	19.1732	19.761	19.5676	19.4467	20.2711	20.2155	20.1608	0			GATD3B	Glutamine amidotransferase-like class 1 domain-containing protein 3B, mitochondrial (ES1 protein homolog, mitochondrial) (Keio novel protein-I) (KNP-I) (Protein GT335) (Protein HES1)
A0A0B4J2F0	11.4275	11.6558	11.2356	11.3708	10.9301	11.1451	12.0058	11.6128	11.3981	MitoCarta3.0	MOM	Mitochondrial dynamics and surveillance > Organelle contact sites	PIGBOS1	Protein PIGBOS1 (PIGB opposite strand protein)
A0A0C4DFL7;H7C0D0;Q16850	10.3141	8.9575	9.79735	11.3879	11.4204	11.7617	10.8304	11.4955	11.4312	0			CYP51A1	Lanosterol 14-alpha demethylase
A0A0C4DFT3;B4E2H8;C9IYP1;E7EQD7;H7C166;Q12959	10.8407	10.3752	12.5119	10.5263	11.6377	11.82	9.16913	11.4994	11.5243	0			DLG1	Disks large homolog 1
A0A0C4DG21;B7Z836;E7EP65;E7EW77;F8WAL6;H0Y6B5;H7C3Q7;Q9NYB9	11.6306	11.7468	10.8685	12.5238	11.8739	11.7126	11.7023	12.3318	11.5729	0			ABI2	Abl interactor 2
A0A0C4DG44;O43464	15.3385	15.256	15.2291	15.1683	15.0977	15.0141	15.4865	15.4479	15.5638	MitoCarta3.0	MIM	Protein import, sorting and homeostasis > Protein homeostasis > Proteases | Mitochondrial dynamics and surveillance > Apoptosis	HTRA2	Serine protease HTRA2, mitochondrial (Fragment)
A0A0C4DG89;Q7L014	12.6142	11.9601	12.8149	11.2289	11.0421	11.983	11.9004	12.3655	12.3638	0			DDX46	Probable ATP-dependent RNA helicase DDX46
A0A0C4DG91;A0A2R8Y547;A0A2R8Y7V2;C9J9V6;C9JQB1;O75414	11.8292	11.4733	12.2239	12.3427	12.5029	12.1434	11.9814	11.5901	12.2147	MitoCarta3.0	Matrix	Metabolism > Nucleotide metabolism > Nucleotide synthesis and processing	NME6	Nucleoside diphosphate kinase (EC 2.7.4.6)
A0A0C4DGA2;O75521	16.1568	16.2796	15.8826	16.0388	15.8364	15.7303	16.3437	16.0536	16.1165	MitoCarta3.0	Matrix	Metabolism > Lipid metabolism > Fatty acid oxidation	ECI2	Enoyl-CoA delta isomerase 2, mitochondrial (Testicular secretory protein Li 33)
A0A0C4DGB6;H0YA55;P02768	19.8306	19.8076	19.718	19.7161	19.7553	19.6961	19.2295	18.8618	18.6305	0			ALB	Serum albumin
A0A0C4DGB9	12.3503	12.4461	12.197	12.6672	12.5599	12.5055	12.2541	12.1512	11.434	MitoCarta3.0	Matrix	Mitochondrial central dogma > mtDNA maintenance | Mitochondrial central dogma > mtRNA metabolism | Mitochondrial central dogma > Translation | Metabolism > Nucleotide metabolism	PPA2	Inorganic pyrophosphatase 2, mitochondrial
A0A0C4DGG1;E9PIY1;E9PJ75;E9PNM9;Q9UKS6	14.4178	14.5334	13.6736	14.2704	14.053	13.7471	14.5944	14.3481	13.2695	0			PACSIN3	Protein kinase C and casein kinase substrate in neurons protein 3 (Fragment)
A0A0C4DGG9;A0A2R8Y212;A0A2R8Y425;A0A2R8Y4X2;A0A2R8Y521;A0A2R8Y5J0;A0A2R8Y5M9;A0A2R8Y7I0;A0A2R8Y8C1;A0A2R8YD40;A0A2R8YDJ9;A0A2R8YDW2;A0A2R8YE38;A0A2R8YER1;A0A2R8YFD8;A0A2R8YFK9;A0A2U3TZM0;F5GWX5;Q14839	13.8461	13.7739	13.3138	13.6429	13.6402	13.4402	14.1444	13.7483	13.1568	0			CHD4	Chromodomain-helicase-DNA-binding protein 4
A0A0C4DGQ4;Q86W25	12.8214	12.8162	13.2448	12.9717	13.2396	13.4474	13.0089	12.8714	12.7297	0			NLRP13	NACHT, LRR and PYD domains-containing protein 13
A0A0C4DGR6;A0A1B0GX61;Q96NB2;R4GMR9;R4GMS6;R4GMW0;R4GN63;R4GN74;R4GNC2	12.9365	13.9564	14.4276	13.9845	14.2942	14.7507	12.7401	13.2208	13.6353	MitoCarta3.0	MIM	Small molecule transport > Sideroflexins	SFXN2	Sideroflexin 2, isoform CRA_b (Sideroflexin-2)
A0A0C4DGS0;P56556	15.0534	15.0086	15.0026	14.1214	14.1259	14.2341	15.8735	15.6592	15.6316	MitoCarta3.0	MIM	OXPHOS > Complex I > CI subunits | OXPHOS > OXPHOS subunits	NDUFA6	NADH dehydrogenase [ubiquinone] 1 alpha subcomplex subunit 6
A0A0C4DGS1;P39656	15.5874	15.5551	16.0187	15.2784	15.7728	15.8625	15.2964	15.5679	15.6312	0			DDOST	Dolichyl-diphosphooligosaccharide--protein glycosyltransferase 48 kDa subunit (Oligosaccharyl transferase 48 kDa subunit)
A0A0C4DGX8;A6NLC6;Q15904	15.1256	14.9489	15.2852	14.2521	14.737	14.7579	14.8177	14.6533	14.5636	0			ATP6AP1	ATPase, H+ transporting, lysosomal accessory protein 1, isoform CRA_c (V-type proton ATPase subunit S1)
A0A0C4DH16;B8ZZS0;E9PHY4;H7BXT7;Q9NYM9	13.4983	13.5679	13.1374	14.1978	13.7373	13.6592	13.4572	12.8983	12.9315	0			BET1L	BET1-like protein
A0A0D9SEY1;C9J338;E7EN19;E7ENQ1;G3XAA2;G5E948;H7C360;I3L2I2;O95819;Q8N4C8;Q9UKE5	13.5539	13.0333	13.9474	12.7774	12.8727	13.2148	15.1484	15.3284	12.9496	0			MAP4K4	Mitogen-activated protein kinase kinase kinase kinase 4, isoform CRA_a
A0A0D9SF53;A0A0D9SFB3;A0A0D9SG12;A0A2R8Y4A4;A0A2R8Y5G6;A0A2R8Y645;A0A2R8Y7T2;A0A2R8YCW1;A0A2R8YDT5;A0A2R8YF78;A0A2R8YFR4;A0A2R8YFS5;A0A2U3TZJ9;F6S8Q4;O00571	13.1724	13.1349	13.4254	12.7628	12.6975	12.9216	12.7807	12.8633	13.0848	0			DDX3X	ATP-dependent RNA helicase DDX3X
A0A0D9SF60;Q99569	12.1066	12.7031	11.5593	12.4933	11.5001	11.4216	12.7607	12.3539	11.7392	0			PKP4	Plakophilin-4
A0A0D9SFJ1;Q9Y2Z9	13.152	12.9796	13.149	13.2179	13.3367	13.4547	13.7049	13.7222	13.5207	MitoCarta3.0	MIM	Metabolism > Metals and cofactors > Coenzyme Q metabolism	COQ6	Coenzyme Q6 homolog, monooxygenase (Yeast), isoform CRA_a (Ubiquinone biosynthesis monooxygenase COQ6, mitochondrial)
A0A0D9SFK2;Q92614	13.5305	13.5126	12.8966	11.664	12.2841	11.8417	14.0424	12.7322	12.6104	0			MYO18A	Unconventional myosin-XVIIIa
A0A0D9SG72;A0A1B0GTP9;A0A1B0GVQ5;A0A1B0GWF2;A0A2R8Y5D4;P61764	13.1386	13.4537	12.8464	13.3936	13.3709	13.2018	13.4654	13.5247	13.0245	0			STXBP1	Syntaxin-binding protein 1
A0A0G2JHC2;Q6NYC8	13.1812	13.7216	12.9052	12.6849	12.2654	12.2914	12.1782	12.4151	12.066	0			PPP1R18	PPP1R18 (Phostensin)
A0A0G2JIA5;A0A0G2JL52;A0A140TA36;B4E0K6;Q5ST30	13.1858	13.042	13.3332	12.7872	12.7794	12.443	13.094	13.0557	13.2923	MitoCarta3.0	Matrix	Mitochondrial central dogma > Translation > mt-tRNA synthetases	VARS2	Valine--tRNA ligase, mitochondrial
A0A0G2JIW1;P0DMV8;P0DMV9	16.4576	16.2333	16.5927	15.8468	16.0292	16.0906	17.1866	17.2673	17.6307	0			HSPA1B	Heat shock 70 kDa protein 1B
A0A0G2JJT9;A0A140T954;A2ABF4;P26640	13.098	13.1499	12.8057	13.2382	12.9345	12.5221	13.2742	13.5181	12.8526	0			VARS	Valine--tRNA ligase (Fragment)
A0A0G2JJZ9;A0A140T9X3;H0Y400;O00148;Q13838;Q5STU3	14.7372	14.6044	14.3633	14.3409	13.8473	14.3796	14.5818	13.5355	13.2695	0			DDX39B	Spliceosome RNA helicase DDX39B (Fragment)
A0A0G2JMS7;A0A0G2JNZ2;A0A0G2JPP5;Q14160	13.6527	13.706	13.2957	14.0564	13.5624	13.6556	14.5002	14.0774	13.8537	0			SCRIB	Protein scribble homolog
A0A0G2JMZ8;Q16625	13.0206	12.5958	12.9311	11.4674	11.5024	11.3538	12.3599	12.7212	13.0868	0			OCLN	Occludin
A0A0G2JQD0;P48449	12.3089	11.9506	12.9876	12.8385	12.8519	13.3468	13.2259	13.5517	13.3104	0			LSS	Lanosterol synthase (Fragment)
A0A0J9YVP0;O95714	11.2957	10.9237	11.7467	10.2867	11.1382	11.3688	11.085	11.076	11.2681	0			HERC2	E3 ubiquitin-protein ligase HERC2 (Fragment)
A0A0J9YWE8;P31946;Q4VY19	13.9805	13.867	14.1716	13.8382	14.0634	14.0023	13.1237	13.3931	13.7866	0			YWHAB	14-3-3 protein beta/alpha
A0A0J9YWY6;O95425	8.95322	8.59555	9.72271	8.182	9.63099	10.6206	11.9641	11.6024	12.014	0			SVIL	Supervillin (Fragment)
A0A0J9YYJ0;Q8N129	13.2311	13.2235	13.1472	12.8078	12.876	12.9753	11.525	12.2825	13.0611	0			CNPY4	Protein canopy homolog 4 (Fragment)
A0A0R4J2E8;A8MXP9;D6REM6;P43243	14.4092	14.6114	14.2611	14.2793	14.1291	13.9941	13.5306	13.7571	13.4503	0			MATR3	Matrin-3
A0A0S2Z4R8;A0A140T9T7;Q03518	12.3794	12.0909	13.1199	12.5957	12.6437	12.8642	11.7212	12.3934	12.1244	0			TAP1	Antigen peptide transporter 1 (Transporter 1 ATP-binding cassette sub-family B isoform 2) (Fragment)
A0A0U1RQC9;P04637	15.3296	15.4922	15.082	15.282	15.0568	14.9478	16.6976	16.5847	16.5366	0			TP53	Cellular tumor antigen p53
A0A0U1RQF0;P49327	14.5075	15.0349	14.9637	14.943	14.9931	15.1041	14.4775	14.064	13.9794	MitoCarta3.0	IMS	Metabolism > Lipid metabolism	FASN	Fatty acid synthase
A0A0U1RQJ5;A0A0U1RRC1;Q96N67	13.4104	13.4714	12.7294	13.2328	12.8268	12.501	13.6637	13.6427	12.9614	0			DOCK7	Dedicator of cytokinesis protein 7 (Fragment)
A0A0U1RQK9	13.8815	13.1927	14.4511	13.7472	14.0204	14.059	13.7207	13.8781	14.0657	MitoCarta3.0	Matrix	Metabolism > Detoxification > Xenobiotic metabolism	ALDH1B1	Aldehyde dehydrogenase X, mitochondrial (Fragment)
A0A0U1RQT8;Q8TCZ2	14.6726	14.9113	14.2728	14.3874	14.0063	13.5915	14.4366	14.0415	13.6458	0			CD99L2	CD99 antigen-like protein 2 (Fragment)
A0A0U1RR22;Q9UNF0	13.7179	13.3774	13.5827	12.2707	12.6419	11.742	13.1125	13.1104	13.3752	0			PACSIN2	Protein kinase C and casein kinase substrate in neurons protein 2 (Fragment)
A0A0U1RR32;A0A0U1RRH7;P20671	13.9439	14.0984	13.3922	13.9965	13.8152	13.4162	14.2167	14.1805	14.4363	0				Histone H2A
A0A0U1RRB6;J3QT38;Q9Y2D4	12.6825	12.7569	12.7063	11.8328	10.7192	11.1111	10.0619	11.2332	10.6501	0			EXOC6B	Exocyst complex component
A0A0U1RRI0;Q06124	11.6914	11.6971	12.1043	11.8564	11.8193	12.3286	12.2512	12.4728	12.7013	0			PTPN11	Tyrosine-protein phosphatase non-receptor type 11 (Fragment)
A0A0U1RRK1;A0A286YF11;F6XEV2;Q9BPX6	13.7078	13.8553	13.5967	14.1084	13.846	14.0622	13.6346	13.9693	13.5763	MitoCarta3.0	MIM	Signaling > Calcium homeostasis > Calcium cycle | Signaling > Calcium homeostasis > EF hand proteins | Small molecule transport > Calcium uniporter	MICU1	Calcium uptake protein 1, mitochondrial
A0A0U1RRM4;K7EKJ7;P26599	14.5015	14.3515	13.9485	14.6173	14.4832	14.5244	14.5532	14.5945	13.8804	0			PTBP1	Polypyrimidine tract-binding protein 1
A0A140T9E1;A2AEA2;P10321	13.3269	13.2121	13.0126	12.6852	12.2601	12.4751	13.7871	14.0463	13.0786	0			HLA-C	HLA class I histocompatibility antigen, Cw-6 alpha chain (Fragment)
A0A140TA86;Q5XKP0	13.8861	13.6661	14.0628	13.114	13.336	13.4146	12.963	13.4682	13.5238	MitoCarta3.0	MIM	Mitochondrial dynamics and surveillance > Cristae formation > MICOS complex	C19orf70	MICOS complex subunit MIC13
A0A1B0GTG2;A0A1B0GW77;P49419	16.455	16.2601	16.779	16.6559	16.8402	16.9515	16.5345	16.7264	16.9236	MitoCarta3.0	Matrix	Metabolism > Amino acid metabolism > Lysine metabolism | Metabolism > Amino acid metabolism > Glycine metabolism | Metabolism > Vitamin metabolism > Choline and betaine metabolism | Metabolism > Vitamin metabolism > Folate and 1-C metabolism | Metabolism > Detoxification > ROS and glutathione metabolism	ALDH7A1	Alpha-aminoadipic semialdehyde dehydrogenase
A0A1B0GTN9;A0A1B0GUM1;A0A1B0GUN0;E9PKC0;H0YDE2;Q6IQ23	13.5952	13.4067	12.5757	13.1897	12.7112	12.7793	13.6406	13.6487	13.0999	0			PLEKHA7	Pleckstrin homology domain-containing family A member 7 (Fragment)
A0A1B0GTW1;A0A2R8YDH4;Q9UDY2	13.0002	13.692	12.5413	12.5117	11.9827	11.9145	12.9237	12.7472	12.299	0			TJP2	Tight junction protein ZO-2
A0A1B0GU58;A0A1B0GUX9;A0A1B0GWA1;A0A1B0GWI4;P05165	13.9782	13.8409	13.9326	13.3991	13.3957	13.4101	14.5775	14.5522	14.3691	MitoCarta3.0	Matrix	Metabolism > Carbohydrate metabolism > Propanoate metabolism | Metabolism > Lipid metabolism > Fatty acid oxidation | Metabolism > Vitamin metabolism > Biotin utilizing proteins	PCCA	Propionyl-CoA carboxylase alpha chain, mitochondrial (Fragment)
A0A1B0GUS7	19.1941	19.2632	18.843	19.0883	18.9437	19.0523	19.2078	19.1983	18.7718	0			UNC13B	Protein unc-13 homolog B
A0A1B0GV23;A0A1B0GVD5;A0A1B0GW44;A0A1B0GWE8;P07339	14.0758	13.9254	14.4835	14.0243	14.3601	14.4882	12.5262	12.6789	13.1749	0			CTSD	Cathepsin D
A0A1B0GV68;C9JME2;Q9Y4F1	12.9901	12.9195	12.7302	12.2023	12.2369	11.6953	13.6069	12.7772	12.899	0			FARP1	FERM, ARHGEF and pleckstrin domain-containing protein 1
A0A1B0GVS3;P42025;P61163;R4GMT0	13.7036	13.1179	13.7458	12.9583	13.349	13.3292	12.9334	13.221	13.6095	0			ACTR1A	Alpha-centractin
A0A1C7CYX9;Q16555	14.7145	14.6638	14.7288	14.637	14.748	14.9181	14.2986	14.2036	14.2095	0			DPYSL2	Dihydropyrimidinase-related protein 2
A0A1W2PNH4;A0A1W2PPA5;A0A1W2PRF9;F5GZT7;F5H1I5;P50336	12.7994	12.353	13.5216	11.8048	12.8313	13.2403	13.2587	13.7286	13.5789	MitoCarta3.0	MIM	Metabolism > Metals and cofactors > Heme synthesis and processing	PPOX	Protoporphyrinogen oxidase
A0A1W2PP11;A0A1W2PS40;C9JNP8;F8WCQ4;H7C0U0;Q9H300	14.5841	14.8581	13.3391	15.6224	15.7469	14.4805	14.205	14.3076	12.9272	0				Uncharacterized protein
A0A1W2PPH1;A0A1W2PQT3;A0A1W2PQY8;P23368	17.7132	17.5021	18.5494	17.8299	18.4184	18.6754	17.5266	17.7988	17.8844	MitoCarta3.0	Matrix	Metabolism > Carbohydrate metabolism > TCA-associated	ME2	Malic enzyme
A0A1W2PPR8;F6U0H7;P01889	12.7546	12.441	13.2069	12.3596	12.6519	12.4216	12.1697	12.5533	12.7155	0			HLA-B	HLA class I histocompatibility antigen, B-46 alpha chain
A0A1W2PPS1;Q00839	16.6985	17.0737	16.1445	16.1497	15.8568	15.7833	15.7253	15.5575	15.0118	0			HNRNPU	Heterogeneous nuclear ribonucleoprotein U
A0A1W2PQ51;A0A1X7SBZ2;Q92841	13.4719	13.5495	13.5535	13.4693	13.4707	13.5154	12.8729	13.3174	13.1849	0			DDX17	Probable ATP-dependent RNA helicase DDX17
A0A1W2PQV2;H3BUH9;P23434	12.9647	11.5078	13.4292	13.7708	13.4882	13.5236	12.0227	13.4449	13.6152	MitoCarta3.0	Matrix	Metabolism > Lipid metabolism > Lipoate insertion | Metabolism > Amino acid metabolism > Glycine metabolism | Metabolism > Amino acid metabolism > Glycine cleavage system	GCSH	Glycine cleavage system H protein, mitochondrial (Fragment)
A0A1W2PRR9;E9PFD7;P00533;Q504U8	11.0315	8.75696	10.7231	11.1641	10.4952	10.2082	11.8726	11.3349	11.0226	0			EGFR	Epidermal growth factor receptor
A0A1W2PS24;P04439;Q5SRN5;Q5SRN7	14.5672	14.4695	14.854	14.2372	14.4707	14.3604	14.409	14.4579	14.519	0			HLA-A	HLA class I histocompatibility antigen, A-3 alpha chain
A0A286YF22;A0A286YFA2;A0A286YFL2;A0A2C9F2M7;O43175	17.7268	17.8425	17.3457	17.7898	17.6444	17.5152	17.2642	17.1387	16.9093	0			PHGDH	D-3-phosphoglycerate dehydrogenase (EC 1.1.1.95)
A0A286YFF7;A0A2C9F2P4;P50897	15.0158	15.0738	15.3563	15.4356	15.4166	15.2549	14.6965	14.3782	14.7342	0			PPT1	Palmitoyl-protein thioesterase 1
A0A2Q2TH77;Q08379	13.2431	12.8581	12.697	12.9726	12.4462	12.0446	12.6943	12.4839	12.5917	0			GOLGA2	Golgin subfamily A member 2
A0A2R8Y3B3;A0A2R8Y6F8;A0A2R8YE77;A0A2R8YEK3;A0A2R8YFN5;A0A2U3TZM1;A0A2U3TZM4;A0A2U3TZN6;O14936;Q5JS72;Q5JS74	14.3763	14.6541	14.3828	13.8947	13.8435	13.8356	15.0435	14.8184	14.3701	0			CASK	Peripheral plasma membrane protein CASK (Fragment)
A0A2R8Y3N3;A0A2R8Y5P7;P49590	15.6285	15.7472	15.7306	16.1111	16.0414	16.1913	15.602	15.5563	15.5335	MitoCarta3.0	Matrix	Mitochondrial central dogma > Translation > mt-tRNA synthetases	HARS2	Probable histidine--tRNA ligase, mitochondrial
A0A2R8Y4G3;A0A2R8Y577;A0A2R8Y5A1;C9JAX1;Q16595	10.8897	8.84698	12.6753	11.0178	12.2501	13.1559	10.9364	10.4834	11.9238	MitoCarta3.0	Matrix	Metabolism > Metals and cofactors > Fe-S cluster biosynthesis	FXN	Frataxin, mitochondrial
A0A2R8Y543;A0A2R8Y5A3;A0A2R8Y5Z1;A0A2R8Y7Z0;A0A2R8Y804;A0A2R8YCH5;B4DGU4;P35222	14.2161	13.9749	14.356	13.9226	14.3955	14.508	14.4682	14.5118	14.3029	0			CTNNB1	Catenin beta-1
A0A2R8Y5M6;P51572	14.3604	13.7824	14.4172	13.4676	13.6432	13.672	14.1543	14.3336	14.5714	0			BCAP31	B-cell receptor-associated protein 31
A0A2R8Y5V9;A0A2R8YGX3;P67936	15.14	15.0545	15.0718	15.4746	15.2989	15.4291	14.1012	14.1565	14.3471	0			TPM4	Tropomyosin alpha-4 chain
A0A2R8Y623;B5MCP9;P62081	16.8459	17.2259	16.4342	17.0398	16.8197	16.9434	16.6598	16.3474	16.0797	0			RPS7	40S ribosomal protein S7 (Fragment)
A0A2R8Y6Y7;A0A2R8YDQ9;Q9P2R7	14.9147	14.5753	14.8595	14.2343	14.0546	13.9397	15.5164	15.632	15.9342	MitoCarta3.0	Matrix	Metabolism > Carbohydrate metabolism > TCA cycle | Metabolism > Carbohydrate metabolism > Itaconate metabolism | Metabolism > Nucleotide metabolism > Nucleotide synthesis and processing	SUCLA2	Succinate--CoA ligase [ADP-forming] subunit beta, mitochondrial (EC 6.2.1.5) (ATP-specific succinyl-CoA synthetase subunit beta) (A-SCS) (Succinyl-CoA synthetase beta-A chain) (SCS-betaA)
A0A2R8Y7C0;P69905	18.0272	18.3321	17.8501	17.6192	17.4526	17.3993	16.7383	16.587	16.2324	0			HBA2	Hemoglobin subunit alpha (Fragment)
A0A2R8Y7R2;E9PFT6;P02042;P68871	17.4674	17.6319	17.0092	17.0127	16.7575	16.76	16.4918	16.4512	16.0389	0			HBB	Hemoglobin subunit beta
A0A2R8Y811;P62263	16.0637	16.2886	15.6989	16.1345	15.9002	15.8669	15.7787	15.5857	15.4123	0			RPS14	40S ribosomal protein S14 (Fragment)
A0A2R8YD45;A0A2R8YGD1;O14773	13.9981	13.9242	14.2308	13.9399	14.0863	14.1183	13.4138	13.2078	13.3149	0			TPP1	Tripeptidyl-peptidase 1
A0A2R8YEX1;Q9C0B2	14.4819	13.9969	14.7525	13.919	14.2875	14.3154	13.3545	13.4419	14.2971	0			CFAP74	Cilia- and flagella-associated protein 74 (Fragment)
A0A2U3TZL5;E9PNW4;E9PR17;P13987	14.1316	13.6247	13.6865	12.9431	12.8536	12.9122	13.0788	12.4609	13.448	0			CD59	CD59 glycoprotein (Fragment)
A0A2U3TZL8;H7BYN4;Q02241	11.934	11.3567	11.3889	12.14	11.9425	11.8828	12.6706	12.7608	12.5916	0			KIF23	Kinesin-like protein KIF23
A0A2U3TZY2;Q9H078	14.8153	14.544	15.2149	14.5688	14.6914	14.9389	14.2919	14.4565	14.6442	MitoCarta3.0	IMS	Protein import, sorting and homeostasis > Protein homeostasis > Proteases	CLPB	Caseinolytic peptidase B protein homolog
A1L0T0;M0R026	13.2426	13.5966	13.5177	13.7754	13.8937	13.8062	13.2383	13.5233	13.3827	0			ILVBL	Acetolactate synthase-like protein (EC 2.2.1.-) (IlvB-like protein)
A1L188	13.9371	14.1825	13.7361	14.5047	14.3053	14.3724	14.6314	14.5396	14.3321	MitoCarta3.0	IMS	OXPHOS > Complex I > CI assembly factors | OXPHOS > OXPHOS assembly factors	NDUFAF8	NADH dehydrogenase [ubiquinone] 1 alpha subcomplex assembly factor 8
A2A274;Q99798	17.4084	17.2597	17.518	16.9995	17.1241	17.1754	17.4757	17.498	17.6021	MitoCarta3.0	Matrix	Metabolism > Carbohydrate metabolism > TCA cycle | Metabolism > Metals and cofactors > Fe-S-containing proteins	ACO2	Aconitate hydratase, mitochondrial
A2A2D0;P16949	16.376	16.6886	16.0567	16.923	16.7032	16.6147	16.0099	15.897	15.5095	0			STMN1	Stathmin (Fragment)
A2AB88;O15212	13.3056	13.0069	13.0809	13.4789	13.0908	12.8347	13.6859	13.271	12.7218	0			PFDN6	Prefoldin subunit 6
A2IDC6;Q13084	14.7243	14.8152	14.2632	14.7951	14.6253	14.6144	15.7343	15.628	15.4094	MitoCarta3.0	Matrix	Mitochondrial central dogma > Translation > Mitochondrial ribosome	MRPL28	39S ribosomal protein L28, mitochondrial (Fragment)
A3KMH1	13.5763	13.1883	14.4821	13.2833	13.7431	14.4729	14.0152	14.243	14.5649	MitoCarta3.0	Matrix	0	VWA8	von Willebrand factor A domain-containing protein 8
A4D1E9;C9J8R7;C9JEQ8;C9JNI1;F8WBB5;F8WBY0;F8WCN4	14.829	14.9723	14.6728	15.3282	15.1146	15.0806	14.7614	14.6428	14.7457	MitoCarta3.0	Matrix	Mitochondrial central dogma > Translation > Mitochondrial ribosome assembly	GTPBP10	GTP-binding protein 10 (Protein obg homolog 2) (ObgH2)
A6NEC2;E9PLK3;E9PP11;P55786	12.4588	11.5407	12.5443	10.5259	11.9291	11.7051	11.9337	12.4936	12.5162	0			NPEPPSL1	Puromycin-sensitive aminopeptidase-like protein (EC 3.4.11.-)
A6NF51;F8VVW8;F8VZG4;F8W1J0;O95861	13.3147	13.5669	13.5667	13.7291	13.4968	13.8269	12.9522	12.5823	13.1793	0			BPNT1	3'(2'),5'-bisphosphate nucleotidase 1
A6NFY7	13.9189	14.4604	13.5924	13.9063	13.5307	13.11	14.4132	14.2336	13.4689	MitoCarta3.0	Matrix	OXPHOS > Complex II > CII assembly factors | OXPHOS > OXPHOS assembly factors	SDHAF1	Succinate dehydrogenase assembly factor 1, mitochondrial (SDH assembly factor 1) (SDHAF1) (LYR motif-containing protein 8)
A6NGP5;Q9H910	13.0822	13.177	12.8349	12.737	12.1742	12.5429	13.0579	13.2297	12.8143	0			JPT2	Jupiter microtubule-associated homolog 2 (cDNA FLJ50401, highly similar to Hematological and neurological expressed1-like protein) (cDNA, FLJ79413, highly similar to Hematological and neurological expressed 1-like protein)
A6NGW1;C9JST7;E9PIZ0;O95070	11.3314	10.6104	11.6947	11.558	11.9241	12.1654	10.6041	10.9688	11.0376	0			YIF1A	Protein YIF1A
A6NHV6;B4DZM6;I3L136;I3L1H7;I3L3P0;I3L4K3;I3L4Y0;Q99640	14.033	13.9927	13.4969	13.1309	12.6368	11.9214	12.759	13.0301	12.8	0			PKMYT1	cDNA FLJ60243, highly similar to Membrane-associated tyrosine- and threonine-specific cdc2-inhibitory kinase (EC 2.7.11.1)
A6NI56;B7ZBA8;H3BS06	16.4442	16.2697	16.9191	16.3288	16.5984	16.8656	16.2856	16.4409	16.7386	0			CCDC154	Coiled-coil domain-containing protein 154
A6NJ78	13.0318	12.9035	13.4172	13.2638	13.5761	13.707	14.0759	13.9499	14.374	MitoCarta3.0	Matrix	Mitochondrial central dogma > mtRNA metabolism > mt-rRNA modifications	METTL15	Probable methyltransferase-like protein 15 (EC 2.1.1.-) (Methyltransferase 5 domain-containing protein 1)
A6NNL5	11.5678	8.96994	11.6839	10.6263	11.6763	11.5445	11.0033	11.2645	11.1688	MitoCarta3.0	Matrix	0	C15orf61	Uncharacterized protein C15orf61
A8CTZ0;F8W7U0;Q15811	9.74055	9.96057	8.53016	8.41397	8.3352	10.8124	11.1919	10.062	9.90925	0			ITSN1	Intersectin 1 short form variant 13 (Intersectin-1)
A8K878;P55145	14.6983	14.8922	14.6779	14.7049	14.5828	14.5715	14.0775	14.2226	14.1934	0			MANF	Mesencephalic astrocyte-derived neurotrophic factor (cDNA FLJ77177, highly similar to Homo sapiens arginine-rich, mutated in early stage tumors (ARMET), mRNA)
A8MQ02;J3KN01;P55196	13.3177	13.2674	13.0727	13.1534	13.0047	12.807	13.4426	13.3027	13.2224	0			AFDN	Afadin
A8MQB8;Q06787	12.2424	12.5381	12.3733	10.9303	11.4767	10.5245	11.0886	11.7515	11.7067	0			FMR1	Synaptic functional regulator FMR1
A8MRA7;H0YDD6;I3L448;Q5TC12	16.0386	16.4632	15.56	16.9365	16.6567	16.6989	16.1637	16.1778	14.446	MitoCarta3.0	Matrix	OXPHOS > Complex V > CV assembly factors | OXPHOS > OXPHOS assembly factors	ATPAF1	ATP synthase mitochondrial F1 complex assembly factor 1
A8MT40;H3BQG3;Q8NCN5	14.1738	15.2188	14.4852	15.4507	15.1986	15.392	13.1096	13.552	13.4499	MitoCarta3.0	Matrix	Metabolism > Carbohydrate metabolism > Pyruvate metabolism	PDPR	Pyruvate dehydrogenase phosphatase regulatory subunit, mitochondrial
A8MTT3	16.6745	15.7162	16.2777	16.5192	15.871	16.5049	15.9787	15.5318	15.2004				CEBPZOS	Protein CEBPZOS (CEBPZ antisense RNA 1) (CEBPZ opposite strand)
A8MU39;H0YDU8;P53041	11.4926	10.8929	12.1318	10.006	11.0988	11.2147	10.6754	11.559	11.8436	0			PPP5C	Serine/threonine-protein phosphatase (EC 3.1.3.16)
A8MVM8;A8MYJ8;H7C0D7;H7C2R1;O95167;Q6FGG4;S4R3T6	14.0664	14.0305	14.1281	12.6326	13.7702	14.0385	14.279	14.6904	14.7395	MitoCarta3.0	MIM	OXPHOS > Complex I > CI subunits | OXPHOS > OXPHOS subunits	NDUFA3	NADH dehydrogenase [ubiquinone] 1 alpha subcomplex subunit 3
A8MXB9	14.7948	15.0062	14.2995	14.676	14.43	14.2675	14.5885	14.4558	13.8761	0			SUMF2	Inactive C-alpha-formylglycine-generating enzyme 2
A8MXE0;C9JCP0;C9JX45;E7ENX0;E7EPI9;E7ERI1;O15460	12.6973	12.0288	12.9069	11.2461	11.7969	11.5015	11.6702	12.2894	12.3904	0			P4HA2	Prolyl 4-hydroxylase subunit alpha-2 (Fragment)
A8MXV4	14.5414	14.4406	15.1645	14.5199	14.9538	15.1656	15.1588	15.324	15.5257	MitoCarta3.0	Matrix	Metabolism > Metals and cofactors > Coenzyme A metabolism	NUDT19	Nucleoside diphosphate-linked moiety X motif 19 (Nudix motif 19) (EC 3.6.1.-)
A8MZ87;Q9H0B6	13.4332	13.2515	12.9656	12.9367	12.2151	12.4148	13.1402	12.9308	12.5078	0			KLC2	Kinesin light chain 2
B0QY95;Q9NQG6	13.8376	14.0349	13.2239	12.5677	12.6098	12.1939	13.4486	13.3977	12.5617	MitoCarta3.0	MOM|Matrix	Mitochondrial central dogma > Translation > Mitochondrial ribosome assembly | Mitochondrial dynamics and surveillance > Fission	MIEF1	Mitochondrial dynamics protein MID51
B0QYH2;Q8IWL3	14.28	14.336	15.0408	13.8302	14.4985	14.7412	14.4554	14.6658	14.4617	MitoCarta3.0	Matrix	Metabolism > Metals and cofactors > Fe-S cluster biosynthesis	HSCB	Iron-sulfur cluster co-chaperone protein HscB, mitochondrial (J-type co-chaperone HSC20, isoform CRA_c)
B0QZ18;Q99829	12.943	12.3396	13.195	12.4912	12.5482	12.1322	11.9885	12.0791	12.2204	0			CPNE1	Copine-1 (HCG38213, isoform CRA_b)
B0QZK8;B0QZK9;Q5SSJ5;X6RGJ2	11.4519	10.8742	10.0906	10.7108	9.99892	10.0409	10.7303	10.4677	9.25991	0			HP1BP3	Heterochromatin protein 1-binding protein 3 (Fragment)
B1AHC9;P12956	14.0454	14.1729	13.8012	14.4174	14.1753	14.1791	14.229	14.1658	13.9827	0			XRCC6	X-ray repair cross-complementing protein 6
B1AK87;B1AK88;P47756	12.7243	11.6783	13.1927	11.6233	12.1556	11.865	11.8767	12.0877	12.3059	0			CAPZB	Capping protein (Actin filament) muscle Z-line, beta, isoform CRA_a (F-actin-capping protein subunit beta)
B1AL05;Q8N983	16.4528	16.4601	16.1915	16.908	16.6039	16.7007	17.3663	17.3095	17.0445	MitoCarta3.0	Matrix	Mitochondrial central dogma > Translation > Mitochondrial ribosome	MRPL43	39S ribosomal protein L43, mitochondrial
B1AL79;Q16513	15.2139	15.345	14.4432	15.1849	14.9053	14.7313	15.6295	15.3097	14.8805	0			PKN2	Protein kinase N2, isoform CRA_b (Serine/threonine-protein kinase N2)
B1ALM5;Q9P0T7	13.0364	13.3497	13.1379	12.9765	13.2151	12.3702	13.1629	13.5802	12.7622	0			TMEM9	Transmembrane protein 9
B1ALY0;C9JZH4	11.5941	11.9833	11.3837	11.9443	11.6402	12.1294	11.8406	11.1196	11.219	0			PALM2-AKAP2	PALM2-AKAP2 readthrough (Fragment)
B1AMF0;B1AMF1;D6R9H0;D6RA15;D6RB84;D6RC43;D6REN4;Q8N2K1	12.0486	12.5023	11.3064	11.4238	11.7642	11.8057	13.0576	12.5679	11.5315	0			UBE2J2	Ubiquitin-conjugating enzyme E2 J2 (Fragment)
B1AMS2;Q14141	10.8732	10.895	10.5292	10.13	9.80012	8.08694	10.0977	7.79579	8.98071	0			SEPT6	Septin 6, isoform CRA_b (Septin-6)
B1ANG9;B1ANH0	15.5363	15.5115	15.3684	15.4219	15.252	15.2795	15.2905	15.2226	15.3527	MitoCarta3.0	Matrix	Metabolism > Nucleotide metabolism > Nucleotide synthesis and processing	GUK1	Guanylate kinase
B2R5W2;B4DY08;G3V2Q1;G3V4C1;G3V4W0;G3V576;P07910	16.5045	16.5968	16.3927	15.9767	15.8833	15.9133	15.31	15.2814	15.2473	0			HNRNPC	Heterogeneous nuclear ribonucleoproteins C1/C2 (cDNA, FLJ92657, highly similar to Homo sapiens heterogeneous nuclear ribonucleoprotein C (C1/C2) (HNRPC), transcript variant 2, mRNA)
B2RPK0;P09429;Q5T7C4	13.9986	13.3787	14.0153	14.0756	13.7346	14.1998	13.7029	13.929	14.5255	0			HMGB1P1	Putative high mobility group protein B1-like 1 (High mobility group protein B1 pseudogene 1) (Putative high mobility group protein 1-like 1) (HMG-1L1)
B3KPX4;Q9UJ83	12.0973	12.2286	12.4521	13.3439	13.4245	13.4523	12.5725	12.7325	11.4064	0			HACL1	2-hydroxyacyl-CoA lyase 1 (Phytanoyl-CoA 2-hydroxylase 2, isoform CRA_c) (cDNA FLJ32415 fis, clone SKMUS2000724, highly similar to 2-hydroxyphytanoyl-CoA lyase (EC 4.1.-.-))
B3KQ30;B4DNC9;F5H5N2;Q9H1K1	12.5987	13.3964	12.1674	13.4774	13.2109	13.0765	14.2092	14.2594	13.6522	MitoCarta3.0	Matrix	Metabolism > Metals and cofactors > Fe-S cluster biosynthesis | Metabolism > Metals and cofactors > Fe-S-containing proteins	ISCU	Iron-sulfur cluster assembly enzyme ISCU, mitochondrial (cDNA FLJ32689 fis, clone TESTI2000207, highly similar to NifU-like N-terminal domain-containing protein, mitochondrial)
B4DDD6	11.9955	11.3992	11.6841	11.9955	12.2715	12.7313	11.2931	11.2257	11.7322	0			DBNL	cDNA FLJ59450, highly similar to Drebrin-like protein
B4DE93;G3V0I5;P49821	14.4837	13.9612	14.8585	14.2974	14.5393	14.707	16.6514	16.9722	16.8976	MitoCarta3.0	MIM	OXPHOS > Complex I > CI subunits | Metabolism > Metals and cofactors > Fe-S-containing proteins | OXPHOS > OXPHOS subunits	NDUFV1	NADH dehydrogenase [ubiquinone] flavoprotein 1, mitochondrial (cDNA FLJ57949, highly similar to NADH-ubiquinone oxidoreductase 51 kDa subunit, mitochondrial (EC 1.6.5.3)) (cDNA, FLJ79021, highly similar to NADH-ubiquinone oxidoreductase 51 kDa subunit, mitochondrial (EC 1.6.5.3))
B4DEM9;Q9Y2S7	13.9392	13.5515	14.9652	13.7123	14.1251	14.56	13.6243	14.0983	14.4816	MitoCarta3.0	Matrix	Mitochondrial central dogma > mtDNA maintenance > mtDNA nucleoid	POLDIP2	cDNA FLJ52257, highly similar to Polymerase delta-interacting protein 2
B4DHR0;Q9H5N1	10.7651	11.1149	11.1759	9.53572	10.8601	10.087	11.1199	9.69594	10.7862	0			RABEP2	cDNA FLJ57369, highly similar to Rab GTPase-binding effector protein 2
B4DJC3;D6RCF2;O75367	15.0886	15.8241	14.4105	15.3978	15.1441	14.9725	15.7224	15.4388	14.6448	0			H2AFY	Histone H2A
B4DJF2;I3L3T1;P62258	14.8701	14.6379	15.3118	14.39	14.7396	14.9376	14.439	14.4231	14.7463	0			YWHAE	cDNA FLJ51975, moderately similar to 14-3-3 protein epsilon (14-3-3E)
B4DJV2;O75390	17.3235	17.3305	17.764	17.6039	17.9757	17.9703	17.6918	17.8465	17.8625	MitoCarta3.0	Matrix	Metabolism > Carbohydrate metabolism > TCA cycle	CS	Citrate synthase
B4DLN1	17.175	17.0932	17.3451	17.4177	17.3097	17.3461	17.1869	17.1819	17.6584	0				cDNA FLJ60124, highly similar to Mitochondrial dicarboxylate carrier
B4DN67;Q5W0F9;Q5W0G0;Q96J84	10.8634	10.2624	10.7364	11.3372	10.7705	9.85066	9.45246	11.2078	11.1209	0			KIRREL1	cDNA FLJ56360, highly similar to Kin of IRRE-like protein 1
B4DQ75;P51397	12.7441	13.0234	12.3484	13.5795	13.4228	13.2439	12.3909	12.1378	12.0369	0			DAP	cDNA FLJ55133, weakly similar to Death-associated protein 1
B4DQA8;E9PCW1;K7EJC8;O95249	14.385	14.1536	14.4708	14.0104	13.5968	14.2378	13.9708	14.0733	14.1745	0			GOSR1	cDNA FLJ58038, highly similar to Golgi SNAP receptor complex member 1
B4DR80;Q5JV98;Q9Y6E0	11.767	11.791	11.495	10.8477	10.4181	9.55128	12.0971	11.5959	11.4252	0			STK24	cDNA FLJ61159, highly similar to Serine/threonine-protein kinase 24 (EC 2.7.11.1)
B4DT96;C9JYA1;O15504	12.5307	12.7236	12.5321	13.4623	13.5319	13.3693	12.2921	12.8858	12.8962	0			NUPL2	Nucleoporin-like protein 2 (cDNA FLJ57429, highly similar to Nucleoporin-like 2)
B4DWA1;I3L0Y9;I3L4C2;Q9UQB8	12.201	12.4259	11.9309	10.7319	10.5033	10.1995	11.875	10.8198	10.8785	0			BAIAP2	Brain-specific angiogenesis inhibitor 1-associated protein 2 (cDNA FLJ55181, highly similar to Brain-specific angiogenesis inhibitor1-associated protein 2)
B4E1S2;P09525;Q6P452	11.1176	10.1744	11.9733	9.55162	11.0292	10.8876	9.62675	9.01463	10.3238	0			ANXA4	Annexin
B5MBW9;Q8WYQ3	17.3191	17.6522	17.0518	17.7579	17.4081	17.4099	16.6615	16.4482	16.3278	MitoCarta3.0	IMS	0	CHCHD10	Coiled-coil-helix-coiled-coil-helix domain-containing protein 10, mitochondrial
B5MC22;H7C417;Q9UDX5	11.4511	10.7922	12.3262	10.4545	11.1999	10.4815	11.9531	11.3248	11.3233	MitoCarta3.0	Membrane	Mitochondrial dynamics and surveillance > Fission	MTFP1	Mitochondrial fission process protein 1
B5MCA4;P16422	10.481	10.2658	10.7651	10.0532	10.8785	11.3595	9.75096	10.939	11.8725	0			EPCAM	Epithelial cell adhesion molecule
B5MCX3;Q15019	16.4	16.4383	16.3418	15.8241	15.7589	15.6591	15.9731	15.7023	15.7228	0			SEPT2	Septin-2
B5MDF5;P62826	15.7898	15.8963	15.9206	16.2986	16.3659	16.2897	15.943	15.8264	15.9116	0			RAN	GTP-binding nuclear protein Ran
B5ME19;Q99613	15.2282	15.2162	15.2306	15.414	15.2184	15.3128	15.3147	15.4823	15.3545	0			EIF3CL	Eukaryotic translation initiation factor 3 subunit C-like protein
B7Z2R2;P14927	13.8214	13.9348	13.9067	13.5077	13.6101	13.4472	17.6416	17.495	17.5028	MitoCarta3.0	MIM	OXPHOS > Complex III > CIII subunits | OXPHOS > OXPHOS subunits	UQCRB	Cytochrome b-c1 complex subunit 7 (cDNA FLJ52271, moderately similar to Ubiquinol-cytochrome c reductase complex 14 kDa protein (EC 1.10.2.2))
B7Z3Z9;E7EPM6;H0Y9U7;P33121	14.7111	14.9826	14.5866	14.2351	14.3701	14.0578	13.3135	13.7013	12.5707	MitoCarta3.0	MOM	Metabolism > Lipid metabolism > Fatty acid oxidation	ACSL1	cDNA FLJ53511, highly similar to Long-chain-fatty-acid--CoA ligase 1 (EC 6.2.1.3)
B7Z415;D6RGG7;D6RHJ7;P09417	13.7099	13.8059	13.8696	13.2842	13.2764	13.5728	13.9651	13.728	13.5091	MitoCarta3.0	Matrix	Metabolism > Metals and cofactors > Tetrahydobiopterin synthesis | Metabolism > Vitamin metabolism > Folate and 1-C metabolism	QDPR	Quinoid dihydropteridine reductase, isoform CRA_c (cDNA FLJ55000, highly similar to Dihydropteridine reductase (EC 1.5.1.34))
B7Z596;F5H7S3;H0YK48;H0YKJ4;H7BYY1	12.4521	12.7673	12.8591	12.9727	12.4548	12.7305	12.9805	12.696	11.915	0			TPM1	Tropomyosin alpha-1 chain (cDNA FLJ55130, highly similar to Rattus norvegicus tropomyosin 1, alpha (Tpm1), transcript variant 8, mRNA)
B7Z645;O60506	14.9078	14.7891	15.1128	14.3818	14.5321	14.7233	14.2972	14.5058	14.0722	0			SYNCRIP	Synaptotagmin binding, cytoplasmic RNA interacting protein, isoform CRA_b (cDNA FLJ50849, highly similar to Heterogeneous nuclear ribonucleoprotein Q)
B7Z6Z4;F8W1R7;G3V1V0;G8JLA2;J3KND3;P60660	17.5338	17.5949	17.2517	16.8607	16.6413	16.4916	16.9619	16.6785	17.0311	0			MYL6	cDNA FLJ56329, highly similar to Myosin light polypeptide 6
B7Z7P8;D6RCB3;D6RJE8;I3L492;P62495	13.2409	13.1611	13.331	12.7554	12.7676	12.4881	13.0106	12.812	12.5767	0			ETF1	Eukaryotic peptide chain release factor subunit 1 (cDNA FLJ56175, highly similar to Eukaryotic peptide chain release factor subunit1)
B7Z9C2;F5H4R6;F8VRJ2;F8VV59;F8VVB5;F8VY35;F8W020;F8W0J6;F8W118;F8W543;H0YH88;H0YHC3;H0YIV4;P55209	13.8813	14.0495	13.8001	14.2111	14.0314	13.9819	13.9954	13.9951	14.1758	0			NAP1L1	cDNA FLJ58569, highly similar to Nucleosome assembly protein 1-like 1
B7ZC38;B7ZC39;Q9NR46	13.6841	13.7049	13.4527	13.1338	13.0792	12.9627	12.5442	12.392	12.2374	0			SH3GLB2	Endophilin-B2
B7ZM99;Q6UB35	16.5579	16.2734	16.8319	15.7794	15.9884	16.1453	16.113	16.1857	16.4929	MitoCarta3.0	Matrix	Metabolism > Vitamin metabolism > Folate and 1-C metabolism	MTHFD1L	MTHFD1L protein (Methylenetetrahydrofolate dehydrogenase (NADP+ dependent) 1-like) (Monofunctional C1-tetrahydrofolate synthase, mitochondrial)
B8ZZ67;B8ZZN6;P63165	13.7532	13.255	13.8779	14.8303	15.4155	15.5936	14.0974	14.6077	14	0			SUMO1	SMT3 suppressor of mif two 3 homolog 1 (Yeast), isoform CRA_b (Small ubiquitin-related modifier 1)
B8ZZA8	13.9717	13.9675	13.9822	14.5134	14.3806	14.2591	13.6284	13.6383	13.715	MitoCarta3.0	MIM	Metabolism > Amino acid metabolism > Glutamate metabolism	GLS	Glutaminase kidney isoform, mitochondrial
B8ZZG1;Q9NZW5	14.1918	14.2694	13.6591	14.1925	13.7982	13.9212	14.4233	14.6056	13.6542	0			MPP6	Membrane protein, palmitoylated 6 (MAGUK p55 subfamily member 6), isoform CRA_a
B8ZZQ6;P06454	13.5889	13.7293	13.2363	14.9837	14.8948	14.7748	14.423	14.1881	13.8276	0			PTMA	Prothymosin alpha
B8ZZT4;Q9BV40	15.3923	15.7941	15.0877	14.8108	14.6587	14.4827	15.0353	14.9008	14.4488	0			VAMP8	Vesicle-associated membrane protein 8
B9A041;P40925	13.8756	14.0172	13.558	13.9452	13.7935	13.6058	13.4016	13.2754	13.1988	mito-interacting			MDH1	Malate dehydrogenase, cytoplasmic
C9IZW8;C9JXM4;H7C5B8;O95178	13.7835	13.8385	14.1258	13.9129	14.1691	14.4873	16.2844	16.493	16.3093	MitoCarta3.0	MIM	OXPHOS > Complex I > CI subunits | OXPHOS > OXPHOS subunits	NDUFB2	NADH dehydrogenase [ubiquinone] 1 beta subcomplex subunit 2, mitochondrial
C9J0J7;G5E9Q6	13.1489	13.4305	13.1427	13.4986	13.3065	13.2522	12.7483	12.3388	11.8602	0			PFN2	Profilin
C9J0R6;C9JLK8;C9JQE9;Q86UT6	14.0069	14.0176	14.1531	14.4229	14.5212	14.6611	14.5507	14.5114	14.1405	MitoCarta3.0	Matrix	Signaling > Immune response	NLRX1	NLR family member X1 (Fragment)
C9J1V9;D6RBD7;O43324	14.254	14.7062	14.0746	14.3148	14.2754	14.1792	14.9405	14.7499	14.5688	0			EEF1E1-BLOC1S5	EEF1E1-BLOC1S5 readthrough (NMD candidate) (HCG2043275)
C9J3N8;P04792	7.39015	11.5231	9.83391	15.2186	14.9809	14.9824	14.1738	14.1024	13.4409	0			HSPB1	Heat shock protein beta-1
C9J4V0;C9J8S3;P51149	14.4139	14.0892	14.339	13.9358	14.0007	13.9789	14.1436	14.2936	14.7263	mito-interacting			RAB7A	Ras-related protein Rab-7a
C9J4W5;C9J7B5;F8WCJ1;I3L397;I3L504;P63241;Q9GZV4	13.095	12.1078	13.031	12.1627	12.2029	11.838	11.8288	12.006	12.6979	0			EIF5A2	Eukaryotic translation initiation factor 5A (eIF-5A) (Fragment)
C9J5C3;C9J6F3;C9J932;C9JND6;C9JSA3;F8WDF3;H7C5M9;Q9BUL8	14.3166	14.0675	14.0365	14.1612	13.8621	13.7908	14.9617	14.7148	14.2468	0			PDCD10	Programmed cell death protein 10 (Fragment)
C9J5G3;F5H5G1;H3BLU2;Q13449	13.7414	13.9682	13.9074	10.8012	11.4808	9.06099	10.8905	11.5668	9.57825	0			LSAMP	Limbic system-associated membrane protein (Fragment)
C9J5N7;H7BXQ8;Q8N2F6	8.22895	10.3115	10.2567	10.5857	11.0842	11.0585	10.0962	8.86499	10.7737	MitoCarta3.0	MOM	Mitochondrial dynamics and surveillance > Fission | Mitochondrial dynamics and surveillance > Trafficking	ARMC10	Armadillo repeat-containing protein 10 (Fragment)
C9J5V9;P16989;P67809	15.023	15.0005	14.5052	14.7581	14.575	14.8873	14.8159	14.5935	14.3444	0			YBX1	Nuclease-sensitive element-binding protein 1 (Fragment)
C9J5X1;P08069	15.0445	15.1478	14.6757	14.8986	14.8672	14.7456	14.6827	14.7002	14.4025	0			IGF1R	Tyrosine-protein kinase receptor (EC 2.7.10.1)
C9J6P4;Q7Z2W4	13.8617	13.8363	13.4952	13.4675	12.864	12.5557	13.5184	13.1979	13.2133	0			ZC3HAV1	Zinc finger CCCH-type antiviral protein 1
C9J719;C9JJ78;Q15125	15.1536	15.0481	14.8988	14.7071	15.1017	14.513	14.727	15.2095	14.7587	0			EBP	3-beta-hydroxysteroid-Delta(8),Delta(7)-isomerase (Fragment)
C9J7B7;Q15008	13.9733	14.2975	13.8191	13.747	13.28	13.3615	13.5387	13.1384	12.7588	0			PSMD6	26S proteasome non-ATPase regulatory subunit 6 (Fragment)
C9J826;C9JK18;C9JKY1;C9JTX4;P14923	14.469	14.2178	14.9105	14.845	15.2297	15.4493	13.9853	14.237	14.1365	0			JUP	Junction plakoglobin (Fragment)
C9J8P9;P09496	12.5497	13.1094	11.4471	12.6175	12.3706	12.3912	12.9167	12.4856	10.8139	0			CLTA	Clathrin light chain
C9J8Z4;Q969P0	13.4472	14.4749	14.0139	13.8832	13.7854	13.7289	13.7532	14.4093	13.6842	0			IGSF8	Immunoglobulin superfamily member 8 (Fragment)
C9J9J4;Q00013	13.3785	12.9352	13.9854	10.6546	9.99426	13.029	11.5288	10.0633	12.4272	0			MPP1	55 kDa erythrocyte membrane protein (Fragment)
C9J9K3;P08865	14.6903	14.8061	14.9451	14.7829	14.9011	15.1538	13.8597	14.017	13.8828	0			RPSA	40S ribosomal protein SA (Fragment)
C9JA07;Q9GZY4	11.808	10.3199	12.7077	10.8168	10.916	11.0469	9.90587	11.2319	11.4112	MitoCarta3.0	MIM	OXPHOS > Complex I > CI assembly factors | OXPHOS > Complex IV > CIV assembly factors | OXPHOS > OXPHOS assembly factors	COA1	Cytochrome c oxidase assembly factor 1 homolog (Fragment)
C9JA36;C9JXZ1;P54709	12.6342	12.1969	12.7964	11.9627	12.6527	12.5616	11.7	12.3976	11.7399	0			ATP1B3	Sodium/potassium-transporting ATPase subunit beta-3 (Fragment)
C9JAN6;P50443	9.73626	8.11971	8.35231	9.62325	9.96486	9.49076	10.2259	9.61871	9.40954	0			SLC26A2	Sulfate transporter (Fragment)
C9JAW5;C9JNU6;Q9Y241	15.4593	16.674	16.1972	16.4999	16.6424	16.4871	16.0063	15.6636	15.3525	0				Uncharacterized protein
C9JCB7;C9JE50;C9JFU6;Q8NBZ7	13.3032	11.3468	13.5953	13.1055	13.2301	13.6469	9.06637	11.9722	10.8167	0			UXS1	UDP-glucuronic acid decarboxylase 1 (Fragment)
C9JCW7;C9JE12;Q9BVT8	13.376	13.5162	13.3108	13.1914	13.4549	13.4511	13.1654	13.3397	13.0366	0			TMUB1	Transmembrane and ubiquitin-like domain-containing protein 1 (Fragment)
C9JDE9;H7C131;P09110	13.9929	14.1551	13.412	13.548	13.0951	13.1239	13.7674	13.5685	12.7892	MitoCarta3.0	unknown	Metabolism > Lipid metabolism	ACAA1	3-ketoacyl-CoA thiolase, peroxisomal
C9JDR0;Q15738	12.1883	11.6618	12.4563	11.9356	11.5015	11.9466	11.0218	11.2781	12.4328	0			NSDHL	Sterol-4-alpha-carboxylate 3-dehydrogenase, decarboxylating (Fragment)
C9JFL0;Q8N0U4	14.3158	14.3147	11.0276	14.3551	13.9142	14.3243	15.074	14.641	13.6448	MitoCarta3.0	Matrix	0	FAM185A	Protein FAM185A (Fragment)
C9JFL1	12.4937	12.747	13.5796	13.3437	13.5122	13.714	13.935	14.0419	13.7907	0			POM121C	Nuclear envelope pore membrane protein POM 121C (Fragment)
C9JFM5;Q12846	11.9536	11.83	11.8589	12.1417	11.6006	11.2372	13.7991	13.4545	12.9422	0			STX4	Syntaxin-4 (Fragment)
C9JGM0;Q96GK7	16.2261	16.4856	16.0384	15.9917	15.8743	15.9444	16.0326	15.8759	15.524	MitoCarta3.0	Matrix	0	FAHD2A	Fumarylacetoacetate hydrolase domain-containing protein 2A (Fragment)
C9JIS1;C9JXA5;C9JZN1;P62879	14.4507	14.3926	14.834	13.168	13.7883	13.615	14.2644	14.5419	14.2669	0			GNB2	Guanine nucleotide-binding protein G(I)/G(S)/G(T) subunit beta-2 (Fragment)
C9JIZ6;P07602;Q5BJH1	15.2376	15.374	14.9331	15.6371	15.522	15.4344	15.2036	14.8177	14.7209	0			PSAP	Prosaposin
C9JJ19;P82930	17.2136	17.3959	17.0388	17.2998	17.2067	17.1667	17.6772	17.5788	17.4943	MitoCarta3.0	Matrix	Mitochondrial central dogma > Translation > Mitochondrial ribosome	MRPS34	28S ribosomal protein S34, mitochondrial
C9JKQ2;O43676	13.0487	13.0438	13.28	13.2684	13.3068	13.3097	13.9783	14.2473	14.6778	MitoCarta3.0	MIM	OXPHOS > Complex I > CI subunits | OXPHOS > OXPHOS subunits	NDUFB3	NADH dehydrogenase [ubiquinone] 1 beta subcomplex subunit 3 (Fragment)
C9JLB7;Q96HP4;U3KQU8	12.0054	11.468	12.6459	12.12	12.5714	13.0062	11.6795	12.1902	12.4437	MitoCarta3.0	Matrix	0	OXNAD1	Oxidoreductase NAD-binding domain-containing protein 1
C9JN83;P41227	13.9049	13.8777	13.5097	13.58	13.3727	13.2772	13.9603	13.5989	13.5468	0			NAA10	N-alpha-acetyltransferase 10 (Fragment)
C9JNW5;C9JXB8;P83731	17.2973	17.6316	16.8332	17.3101	17.0827	16.9602	17.2103	16.9573	16.5829	0			RPL24	60S ribosomal protein L24 (Ribosomal protein L24, isoform CRA_e)
C9JQ41;H7C525;Q4VC31	14.9213	14.8809	14.7583	14.8338	14.6906	14.4663	15.663	15.5522	15.5582	MitoCarta3.0	IMS	0	CCDC58	Coiled-coil domain-containing protein 58
C9JQS9;E7ETT1;E7ETT4;E7EUY3;E7EX59;E9PDR0;E9PEC3;P05166	14.4026	14.1759	14.8955	13.9502	14.1484	14.2768	14.8204	14.8838	15.0163	MitoCarta3.0	Matrix	Metabolism > Carbohydrate metabolism > Propanoate metabolism | Metabolism > Lipid metabolism > Fatty acid oxidation	PCCB	Propionyl-CoA carboxylase beta chain, mitochondrial
C9JRZ6;Q9NX63	19.0946	19.2492	18.792	19.0683	18.8944	18.8337	19.2084	19.0378	18.6345	MitoCarta3.0	MIM	Mitochondrial dynamics and surveillance > Cristae formation > MICOS complex | Mitochondrial dynamics and surveillance > Intramitochondrial membrane interactions	CHCHD3	MICOS complex subunit
C9JSX3;G3V2F5;G3V2L6;G3V2X6;G3V507;G3V580;O14744	13.7474	13.5783	12.9502	13.4304	13.3532	13.2289	13.8942	13.9439	12.6546	0			PRMT5	Protein arginine N-methyltransferase 5 (Fragment)
C9JU35;Q9NPL8	10.4494	9.50311	10.9099	10.8111	10.468	11.0811	9.93136	10.2262	10.5089	MitoCarta3.0	MIM	OXPHOS > Complex I > CI assembly factors | OXPHOS > OXPHOS assembly factors	TIMMDC1	Complex I assembly factor TIMMDC1, mitochondrial
C9JV50;E9PGZ4;Q9NTJ5	13.9547	13.8998	14.416	13.5311	14.0137	14.4491	13.645	14.6287	14.117	0			SACM1L	Phosphatidylinositide phosphatase SAC1 (Fragment)
C9JVN9;G3V272;G3V5S1;Q9H9P8	13.6688	13.4768	14.2593	13.6254	13.8452	13.9813	13.8688	14.3992	14.1104	MitoCarta3.0	MIM	Metabolism > Carbohydrate metabolism > TCA-associated	L2HGDH	L-2-hydroxyglutarate dehydrogenase, mitochondrial
C9JX74	11.9654	11.1732	10.9091	12.6783	11.7983	9.32323	13.1296	13.0041	12.4138	MitoCarta3.0	Matrix	Mitochondrial central dogma > Translation > Mitochondrial ribosome assembly	MTERF4	Transcription termination factor 4, mitochondrial (Fragment)
C9JXK0;Q14739	11.3796	11.1888	11.3182	10.4836	9.84343	10.8042	10.9873	11.4845	11.8731	0			LBR	Lamin-B receptor (Fragment)
C9JZG1;P55884	11.4625	11.4326	11.328	10.803	10.6628	10.9221	11.6931	11.6073	11.7288	0			EIF3B	Eukaryotic translation initiation factor 3 subunit B (Fragment)
C9JZR2;O60716	12.4266	12.5178	12.2082	12.4261	12.0079	11.9213	12.5942	12.4214	12.2353	0			CTNND1	Catenin delta-1
D3YTB1;F8W727;P62910	16.402	16.5429	16.1277	16.3494	16.1562	15.9061	16.2976	16.0761	16.0365	0			RPL32	60S ribosomal protein L32 (Fragment)
D3YTB5;H7C224;H7C2I6;P51617	12.046	12.2601	12.116	11.8459	11.7827	11.6162	10.2157	10.8758	11.3463	0			IRAK1	Interleukin-1 receptor-associated kinase 1
D3YTI2;F2Z2Q9;G5E9R5;P24666	15.4474	15.671	15.3849	16.062	15.9896	16.1753	15.8528	15.8895	15.6785	0			ACP1	Low molecular weight phosphotyrosine protein phosphatase
D6R9A6;P26583	12.714	11.3949	12.1926	12.3679	12.1739	11.4139	11.5721	12.2379	12.5118	0			HMGB2	High mobility group protein B2 (Fragment)
D6R9C3;H0UI06;P14406	13.2013	13.0261	12.5966	12.3001	11.5263	11.8249	15.6148	15.5707	15.9433	MitoCarta3.0	MIM	OXPHOS > Complex IV > CIV subunits | OXPHOS > OXPHOS subunits	COX7A2	Cytochrome c oxidase subunit 7A2, mitochondrial
D6R9D3;D6R9T0;D6RAM1;D6RBM0;D6RDL0;D6RDU3;D6RF17;D6RFM3;D6RIH9;D6RIT2;D6RIU0;D6RJ04;E5RGV0;E7EN40;E7EQJ0;E9PCY7;G8JLB6;P31943	15.1354	15.3008	14.5535	14.6553	14.533	14.2683	14.0584	14.2886	13.9313	0			HNRNPH1	Heterogeneous nuclear ribonucleoprotein H
D6R9G2;D6RAY0;D6RFE4;P11766	13.0378	12.3627	12.7754	13.1876	11.0694	12.232	12.0104	10.5297	9.59411	0			ADH5	Alcohol dehydrogenase class-3
D6R9M0	12.9632	13.1781	12.2239	12.6741	11.8573	10.845	12.127	12.1651	11.1324	0			KIF2A	Kinesin-like protein KIF2A (Fragment)
D6R9W4;Q16643	12.683	12.9353	13.0181	13.4163	13.1657	13.3639	12.3755	12.5496	12.7379	0			DBN1	Drebrin (Fragment)
D6RAC2;D6RHH4;P63244	14.0945	13.7688	14.6464	13.4879	14.1503	14.6932	13.0545	13.3121	13.5058	0			RACK1	Receptor of-activated protein C kinase 1
D6RAF8;D6RF44;H0Y8G5;H0YA96;Q14103	11.5766	9.94824	12.4654	10.4342	11.848	12.2354	10.039	10.0979	12.0364	0			HNRNPD	Heterogeneous nuclear ribonucleoprotein D0 (Fragment)
D6RAJ7;Q96A73	13.2416	13.6241	12.5366	12.2376	12.4328	11.5303	13.3487	13.052	12.7127	0			KIAA1191	Putative monooxygenase p33MONOX (Fragment)
D6RAQ1;D6RHG4;Q9Y251	14.1896	14.477	14.1328	14.43	13.9967	14.1881	13.9325	13.5497	13.6026	0			HPSE	Heparanase
D6RAT4;P62633	12.9481	13.9043	12.4207	13.5502	13.2884	13.1906	13.4509	13.246	11.594	0			CNBP	Cellular nucleic acid-binding protein (Fragment)
D6RAW2;H7C386;Q9BW91	14.6861	14.9864	14.5236	14.9156	14.7683	14.6948	14.7817	14.7027	14.2507	MitoCarta3.0	Matrix	Metabolism > Nucleotide metabolism > Nucleotide synthesis and processing	NUDT9	ADP-ribose pyrophosphatase, mitochondrial (Fragment)
D6RB59;D6RBR9	13.644	13.7791	13.1048	13.1323	13.4426	13.1659	13.5106	13.117	12.5138	0			EXOC3	Exocyst complex component 3
D6RBH1;D6RBV2;D6RDX1;D6RIU4;Q12907	12.1368	11.3346	13.2366	10.785	11.221	12.5411	10.5104	12.0303	12.5205	0			LMAN2	Vesicular integral-membrane protein VIP36 (Fragment)
D6RBI8;Q14154	11.4207	11.4653	10.9816	11.5232	11.5978	11.7221	10.0003	7.83542	10.8413	MitoCarta3.0	MIM	Signaling	DELE1	DAP3-binding cell death enhancer 1 (Fragment)
D6RC77;D6RCD1;D6RCQ8;D6RF77;O95394	12.9036	12.3279	12.5951	12.294	12.5272	12.9408	11.5363	11.7271	11.3852	0			PGM3	Phosphoacetylglucosamine mutase (Fragment)
D6RCM2;H0YAG5;Q9Y3D5	13.0622	13.6955	12.3488	12.8867	11.6984	12.4085	14.1854	14.0993	14.0808	MitoCarta3.0	Matrix	Mitochondrial central dogma > Translation > Mitochondrial ribosome	MRPS18C	28S ribosomal protein S18c, mitochondrial (Mitochondrial ribosomal protein S18C, isoform CRA_c)
D6RDG4;Q8NA72	9.13171	8.48077	10.3842	10.5496	10.3148	8.99366	10.3163	9.61762	11.4713	0			POC5	Centrosomal protein POC5
D6RE83;P09936	15.581	15.6273	15.7925	15.686	15.8608	15.6897	14.8148	14.9839	14.9621	0			UCHL1	Ubiquitin carboxyl-terminal hydrolase (EC 3.4.19.12)
D6RER5;D6RGI3;Q9NVA2	15.8514	15.7783	15.7102	15.2529	15.2573	15.1413	15.2943	15.3972	15.4585	0			SEPT11	Septin-11
D6RFH4;H3BUX2;J3KNF8;J3QR91;O43169	14.6307	14.7174	15.2379	14.4765	14.5316	14.8266	14.6155	14.8997	15.1535	MitoCarta3.0	MOM	Metabolism > Metals and cofactors > Heme-containing proteins | Metabolism > Detoxification > Xenobiotic metabolism | Metabolism > Detoxification > Amidoxime reducing complex | Metabolism > Electron carriers > Cytochromes	CYB5B	Cytochrome b5 type B
D6RFI3;E7EQR8;Q9GZM5	16.6017	16.6243	16.1368	16.2561	16.246	16.2633	16.3462	16.3658	15.5448	0			YIPF3	Protein YIPF3 (Fragment)
D6RG13;P61247	15.9678	16.1045	15.7745	15.989	15.858	15.8291	15.5695	15.5136	15.5319	0			RPS3A	40S ribosomal protein S3a (Fragment)
D6RH20;D6RJC7;E5RJ73;G5EA06;Q92552	14.6892	14.8354	14.9351	14.4862	14.6381	14.7395	15.0055	15.2606	14.7476	MitoCarta3.0	Matrix	Mitochondrial central dogma > Translation > Mitochondrial ribosome	MRPS27	28S ribosomal protein S27, mitochondrial (Fragment)
D6W5Y5;K7EJV1;K7EMY9;K7EPM4;K7EQR7;Q14011	12.5895	13.5328	12.6214	12.3128	12.6426	12.1453	13.0625	12.9264	12.5806	0			CIRBP	Cold inducible RNA binding protein, isoform CRA_c (Cold-inducible RNA-binding protein)
E5KLJ9	16.8117	16.2881	17.2672	16.4234	16.8424	17.0429	16.192	16.4861	16.8848	MitoCarta3.0	MIM	Mitochondrial dynamics and surveillance > Fusion | Mitochondrial dynamics and surveillance > Cristae formation	OPA1	Dynamin-like 120 kDa protein, mitochondrial (Mitochondrial dynamin-like 120 kDa protein) (Optic atrophy 1 (Autosomal dominant), isoform CRA_h)
E5RFK8;E5RHU7;Q86V48	12.3157	12.6912	11.8195	11.231	10.872	9.43904	11.9949	11.9582	10.0502	0			LUZP1	Leucine zipper protein 1 (Fragment)
E5RFP0;Q8WVJ2	10.5809	8.43149	10.7966	11.4323	10.1532	10.3428	7.86334	10.6453	9.99194	0			NUDCD2	NudC domain-containing protein 2
E5RFX4;Q96KB5	12.709	11.9494	12.4357	11.8884	11.6639	12.1383	10.3739	11.7152	11.5944	0			PBK	Lymphokine-activated killer T-cell-originated protein kinase (Fragment)
E5RFZ4;E5RG77;O94903	15.3663	15.7584	14.7323	15.0847	14.9208	14.8296	15.6638	16.6394	15.1382	MitoCarta3.0	Matrix	Metabolism > Vitamin metabolism > Vitamin B6 metabolism	PLPBP	Pyridoxal phosphate homeostasis protein
E5RGS4;O60925	12.88	12.9969	12.3705	13.3706	12.7788	12.57	12.7915	12.2279	12.3645	0			PFDN1	Prefoldin subunit 1
E5RH42;E5RI46;E5RIF8;E5RIZ6;E5RJU8;Q13283	13.4684	13.9954	12.6669	13.1566	12.6902	12.8614	13.9786	13.7589	13.3798	0			G3BP1	Ras GTPase-activating protein-binding protein 1 (Fragment)
E5RHW4;O94905	14.0119	14.1327	14.125	14.3349	14.3241	14.2118	14.375	14.1785	14.4091	0			ERLIN2	Erlin-2 (Fragment)
E5RIJ0;E7EW18;H0YBJ0;P06746	13.6385	14.0781	13.4987	14.0134	13.964	14.2068	13.781	13.6676	13.0972	MitoCarta3.0	Matrix	Mitochondrial central dogma > mtDNA maintenance > mtDNA repair	POLB	DNA polymerase beta
E5RIK9;E5RIY4;Q96E29	11.6716	7.99119	11.8814	10.5961	11.3682	12.0482	11.3403	11.6285	12.0091	MitoCarta3.0	Matrix	Mitochondrial central dogma > Translation > Mitochondrial ribosome assembly	MTERF3	Transcription termination factor 3, mitochondrial
E5RIR4;E7ESK7;E7EVZ2;E7EX29;E9PD24;P63104	14.1313	13.9727	14.2308	14.3333	14.45	14.328	13.5886	13.757	13.3293	0			YWHAZ	14-3-3 protein zeta/delta (Fragment)
E5RIT6;P61254;Q9UNX3	17.2345	17.4778	16.9233	17.2941	17.0291	16.9538	17.0713	16.8937	16.6045	0			RPL26L1	60S ribosomal protein L26-like 1 (Fragment)
E5RIW3;E5RJD8;O75347	16.9903	17.2821	16.8535	16.9254	16.8096	16.8575	16.7464	16.889	16.6268	0			TBCA	Tubulin-specific chaperone A
E5RJU9;Q86UE4	13.9819	13.9013	13.4151	13.7081	13.246	13.0736	14.4158	13.8542	14.0638	0			MTDH	Protein LYRIC
E5RJY1;E7ESM1;Q92597	12.7469	12.9897	12.4737	12.8472	12.891	12.5804	13.3448	13.1368	13.1225	0			NDRG1	Protein NDRG1
E5RK69;E7EMC6;H0YC77;P08133	12.1997	11.3816	12.8924	11.3891	12.0683	12.4561	12.0673	12.2307	12.4457	0			ANXA6	Annexin
E7EMD0;H0Y4R2;P16435	12.7665	12.4252	13.6228	12.5695	12.8494	12.7629	12.8352	12.7289	13.1976	0			POR	NADPH--cytochrome P450 reductase
E7EMK3;J3QLD9;Q14254	14.1934	13.841	14.0162	13.4789	13.3851	12.9706	13.6527	13.682	13.7179	0			FLOT2	Flotillin-2
E7END7;P62820	13.6152	13.8823	13.6448	13.7491	13.81	13.6679	13.5384	13.5261	13.5491	0			RAB1A	Ras-related protein Rab-1A
E7ENT5;E7EV45;Q9ULF5	14.399	14.4336	14.2052	14.6232	14.4626	14.4727	14.4568	14.4249	14.319	0			SLC39A10	Zinc transporter ZIP10 (Fragment)
E7ENY0;E7EV99;P35611	15.0904	15.2767	14.9295	14.9514	14.829	14.6934	15.2518	14.865	15.0309	0			ADD1	Alpha-adducin
E7EP04;Q8IXB1	12.2114	12.1414	12.229	12.8602	13.0956	13.0609	12.8092	12.164	12.292	0			DNAJC10	DnaJ homolog subfamily C member 10
E7EPN9;Q9Y520	9.74359	10.019	10.2539	9.92094	10.0284	9.67702	9.42307	10.2467	10.3505	0			PRRC2C	Protein PRRC2C
E7EPT4;P19404	12.213	11.9193	11.8402	11.924	11.5656	11.5765	14.0172	14.3509	14.3759	MitoCarta3.0	MIM	OXPHOS > Complex I > CI subunits | Metabolism > Metals and cofactors > Fe-S-containing proteins | OXPHOS > OXPHOS subunits	NDUFV2	NADH dehydrogenase [ubiquinone] flavoprotein 2, mitochondrial
E7EQB2;E7ER44;P02788	14.2896	14.4906	14.0096	14.0538	14.0371	13.9231	13.2405	14.267	13.888	0			LTF	Lactotransferrin (Fragment)
E7EQR4;P15311	15.4381	15.1831	15.5706	13.9813	14.208	14.2413	14.8388	14.8723	15.1693	0			EZR	Ezrin
E7ER77;Q7Z2K6	12.7709	12.0346	12.9283	12.7597	13.3051	13.1419	13.4731	13.9628	14.1513	0			ERMP1	Endoplasmic reticulum metallopeptidase 1
E7ESL0;J3KQY1;Q9NWU5	15.6644	15.7704	15.544	15.8943	15.6907	15.6285	16.4153	16.3577	16.2581	MitoCarta3.0	Matrix	Mitochondrial central dogma > Translation > Mitochondrial ribosome	MRPL22	39S ribosomal protein L22, mitochondrial
E7ETU7;H0Y9G6;P09001	13.32	13.4315	13.8153	13.4985	13.8941	13.7528	14.1269	13.9915	14.6722	MitoCarta3.0	Matrix	Mitochondrial central dogma > Translation > Mitochondrial ribosome	MRPL3	39S ribosomal protein L3, mitochondrial
E7ETU9;O00469	11.8493	10.7273	11.7251	10.502	11.6357	11.7794	12.3162	12.3989	12.6148	0			PLOD2	Procollagen-lysine,2-oxoglutarate 5-dioxygenase 2
E7EUU4;E7EX73;E9PGM1;Q04637	13.3057	13.4634	12.9058	13.2152	13.1986	12.7775	13.1106	12.8917	13.0028	0			EIF4G1	Eukaryotic translation initiation factor 4 gamma 1
E7EVA0;F8W9U4;H0Y2V1;H7C4C5;P27816	12.7696	12.6267	12.3912	12.3264	11.9427	11.975	12.5871	12.5951	12.4216	0			MAP4	Microtubule-associated protein
E7EVH7;F8W6L3;G3V2E7;G3V3H3;G3V5R9;G5E9S8;H0YG16;H0YGB8;H0YJL0;H0YJT3;H0YJU9;Q07866	12.3937	12.8331	12.023	12.5061	12.2994	12.402	12.7724	12.8138	11.5314	0				Uncharacterized protein
E7EVJ5;E7EW33;H0YL50;H7C229;Q7L576;Q96F07	11.9942	11.6813	12.0648	11.5954	11.7576	11.9819	11.088	10.9778	11.7756	0			CYFIP2	Cytoplasmic FMR1-interacting protein
E7EWF7;E7EX90;Q14203	12.8273	12.6325	12.5074	12.7614	12.3192	11.9664	12.6477	12.1262	12.2871	0				Uncharacterized protein (Fragment)
E7EX17;F8VX11;P23588	13.2677	13.7619	13.2569	13.9891	14.2104	12.5795	14.4859	13.7124	12.6557	0			EIF4B	Eukaryotic translation initiation factor 4B
E9PAM4;Q9BTU6	12.2003	12.4653	12.039	12.035	12.0183	12.1985	12.3697	12.6903	12.2526	0				Uncharacterized protein
E9PAV3;F8VNW4;F8VZ58;F8VZJ2;F8W0W4;F8W1N5;H0YHX9;Q13765	14.4367	14.7962	13.7491	14.8543	14.5788	14.6359	15.1755	14.25	13.3185	0			NACA	Nascent polypeptide-associated complex subunit alpha, muscle-specific form (Alpha-NAC, muscle-specific form) (skNAC)
E9PB51;Q9BQ04;Q9BWF3	12.8483	13.1078	12.1727	13.0495	12.5532	11.9118	10.7147	10.3723	11.2859	0			RBM4	RNA-binding protein 4 (Fragment)
E9PB61;Q86V81	12.1364	11.9609	12.5274	11.7646	12.6666	12.323	13.5343	13.2118	12.1595	0			ALYREF	THO complex subunit 4
E9PB90;P52789	12.3478	11.4201	12.4295	12.9408	12.5892	12.5674	11.6097	11.481	11.7119	mito-interacting			HK2	Hexokinase-2
E9PBS1;P22234	14.9147	14.7527	14.8877	15.1855	15.2852	14.9417	14.6584	14.8089	14.5022	MitoCarta3.0	Matrix	Metabolism > Nucleotide metabolism > Nucleotide synthesis and processing	PAICS	Multifunctional protein ADE2 (Fragment)
E9PCR7;E9PDF2;Q02218	16.5341	16.4996	17.1008	16.0141	16.4273	16.7436	16.382	16.6903	16.7404	MitoCarta3.0	Matrix	Metabolism > Carbohydrate metabolism > TCA cycle	OGDH	2-oxoglutarate dehydrogenase, mitochondrial
E9PDF6;O43795	12.1355	11.3117	13.1694	11.6217	12.4841	12.8379	10.8573	9.83624	12.1456	0			MYO1B	Unconventional myosin-Ib
E9PE17;I3L0E3;Q9Y2R5	16.2403	16.4748	15.7641	16.5486	16.1743	16.1116	17.1402	17.023	16.4182	MitoCarta3.0	Matrix	Mitochondrial central dogma > Translation > Mitochondrial ribosome	MRPS17	28S ribosomal protein S17, mitochondrial (Fragment)
E9PE20;P49458	13.5329	13.1571	13.3637	13.3215	13.4165	13.3492	13.1631	13.1436	13.4403	0			SRP9	Signal recognition particle 9 kDa protein
E9PE82;P16219	12.9771	12.5752	13.8901	13.5582	14.1997	14.7134	13.2552	13.6473	13.8062	MitoCarta3.0	Matrix	Metabolism > Lipid metabolism > Fatty acid oxidation	ACADS	Short-chain-specific acyl-CoA dehydrogenase, mitochondrial
E9PEL3;P61513;Q6P4E4	15.3125	15.5532	14.7355	15.0573	14.9519	15.0037	15.1238	14.9907	14.3125	0			RPL37A	60S ribosomal protein L37a
E9PF10;O75694	11.5203	10.0535	12.4995	12.291	12.7818	13.1169	11.713	12.6718	12.9402	0			NUP155	Nuclear pore complex protein Nup155
E9PF16;Q96CM8	15.0639	14.9976	15.0015	14.9586	14.8698	14.6924	14.8363	14.8824	14.9416	MitoCarta3.0	Matrix	Metabolism > Lipid metabolism > Fatty acid oxidation	ACSF2	Acyl-CoA synthetase family member 2, mitochondrial
E9PF19;Q9Y4P3	13.8008	13.6964	13.8271	13.6677	13.5151	13.6154	13.935	13.7601	13.5508	0			TBL2	Transducin beta-like protein 2
E9PFN5;Q9Y2Q3	13.1088	12.7505	13.5778	12.6988	12.7733	12.5739	13.2017	13.4559	13.8304	MitoCarta3.0	Matrix	Metabolism > Detoxification > Xenobiotic metabolism	GSTK1	Glutathione S-transferase kappa (EC 2.5.1.18)
E9PG15;P27348	13.5835	13.6806	12.8638	14.3822	13.9639	13.7381	13.4362	13.0266	12.8117	0			YWHAQ	14-3-3 protein theta (Fragment)
E9PGN6;Q9UI43	12.5648	12.8071	13.279	12.4987	12.5322	13.1174	14.411	13.9371	13.7835	MitoCarta3.0	Matrix	Mitochondrial central dogma > mtRNA metabolism > mtRNA granules | Mitochondrial central dogma > mtRNA metabolism > mt-rRNA modifications | Mitochondrial central dogma > Translation > Mitochondrial ribosome assembly	MRM2	rRNA methyltransferase 2, mitochondrial
E9PGZ1	14.0178	14.4948	13.4633	14.3949	14.0491	13.9195	13.8927	13.735	12.8603	0			CALD1	Caldesmon
E9PH05;F8W7Q4;Q96A26	15.7252	15.5689	15.9156	15.766	15.7935	15.8561	15.807	15.6931	15.7888	MitoCarta3.0	MIM	0	FAM162A	Protein FAM162A
E9PHV5;P28290	12.8863	13.3535	11.8233	13.1332	12.8296	12.3841	13.0674	13.0383	12.1074	0			SSFA2	Sperm-specific antigen 2
E9PI62;Q9BT17;U3KQ69	13.7096	13.5445	14.002	14.404	14.7913	14.9554	14.8855	14.9649	14.9669	0				Mitochondrial GTPase 1
E9PI90;E9PIH8;Q9H061	13.7335	13.6315	13.4758	14.2329	14.1476	14.1012	13.8935	13.912	13.3008	MitoCarta3.0	MIM	OXPHOS > Complex I > CI assembly factors | OXPHOS > OXPHOS assembly factors	TMEM126A	Transmembrane protein 126A
E9PIC2;E9PJV6;E9PJW1;E9PQU9;P56962	14.3691	14.3853	14.5302	14.2761	14.4129	14.4804	14.1192	14.2739	14.1087	MitoCarta3.0	MOM	Mitochondrial dynamics and surveillance > Fission | Mitochondrial dynamics and surveillance > Organelle contact sites | Mitochondrial dynamics and surveillance > Autophagy	STX17	Syntaxin-17
E9PIF4;Q99519	13.4419	13.5636	13.4343	13.4883	13.6243	13.4447	13.3402	13.8163	13.1245	0			NEU1	Sialidase-1
E9PIP9;E9PJ54;E9PM00;E9PQ71;E9PRL8;Q9UBM7	12.8718	13.532	13.1092	12.4302	12.4451	11.0724	14.3241	14.9759	13.2263	0			DHCR7	7-dehydrocholesterol reductase (Fragment)
E9PJ35;E9PLP2;E9PN13;E9PNP2;E9PQ05;E9PQI4;E9PQJ7;P43308	15.4394	15.1627	15.6416	14.9466	14.9622	15.1923	14.9528	14.9605	14.4946	0			SSR2	Translocon-associated protein subunit beta
E9PJF0;E9PQW4;P27361	12.6149	12.751	12.4733	13.0706	12.8311	13.1539	12.6596	12.6953	12.5557	0			MAPK3	Mitogen-activated protein kinase (EC 2.7.11.24)
E9PJG4;E9PNJ2;E9PNM1;E9PQ90;E9PSH1;P37268	13.3443	13.6541	13.5619	13.9842	13.4563	13.4272	13.8646	13.5361	13.6443	0			FDFT1	Squalene synthase (Fragment)
E9PK01;P29692	15.292	15.3622	15.1677	15.615	15.4748	15.4953	15.7674	15.7479	15.4571	0			EEF1D	Elongation factor 1-delta (Fragment)
E9PL09;P23396	14.5441	14.3215	14.1379	14.2611	14.1924	14.1687	13.594	13.4845	14.0041	0			RPS3	40S ribosomal protein S3
E9PL10;E9PPC3;Q96K17	13.7383	13.6964	13.2738	13.7345	13.645	13.6829	13.8	13.5549	13.6303	0			BTF3L4	Transcription factor BTF3
E9PL71;E9PN91	11.8083	11.9364	11.224	11.5848	10.7855	10.8434	12.9226	12.2369	12.1873	0			EEF1D	Elongation factor 1-delta (Fragment)
E9PLA9;G3V153;Q14444	12.7448	12.5133	12.1686	11.7608	12.2899	12.0347	12.2869	11.5446	12.1253	0			CAPRIN1	Caprin-1 (Fragment)
E9PLE4;E9PS47;Q9BVG9	12.7062	12.7008	12.5247	13.1494	13.2308	12.9702	13.2321	13.1755	12.8783	0			PTDSS2	Phosphatidylserine synthase 2
E9PLS4;E9PMM3;E9PP98;Q9Y5Y5	13.2534	13.1781	13.0258	13.0125	13.1473	12.7408	12.7846	12.9462	12.6519	0			PEX16	Peroxisomal membrane protein PEX16 (Fragment)
E9PLT0;O75534	12.3362	12.1153	12.1135	11.8972	12.0112	11.8613	13.0889	12.2433	11.9675	0			CSDE1	Cold shock domain-containing protein E1
E9PM69;P17980;R4GNH3	14.2339	14.1679	13.9242	13.7413	13.5122	13.4942	13.3077	13.4183	12.7981	0			PSMC3	26S proteasome regulatory subunit 6A
E9PMD7;F8VYE8;F8W0W8;P36873;P62136;P62140	13.1393	13.3216	13.7729	12.7187	13.0267	13.4141	11.8041	12.0356	12.0376	0			PPP1CA	Serine/threonine-protein phosphatase (EC 3.1.3.16) (Fragment)
E9PNJ4;G0XQ39;H0YDB2;Q13586	12.1183	11.6156	12.3365	12.1399	12.3444	12.315	12.397	12.7825	13.2236	0			STIM1	Stromal interaction molecule 1
E9PNY1;E9PQ47;E9PQA5;O95159	14.4322	14.3768	14.6921	14.3461	14.3868	14.5345	14.2174	14.2874	14.5489	0			ZFPL1	Zinc finger protein-like 1 (Fragment)
E9PPW7;O00217	17.6401	17.565	17.5826	17.7543	17.4648	17.6757	19.7862	19.6778	19.7741	MitoCarta3.0	MIM	OXPHOS > Complex I > CI subunits | Metabolism > Metals and cofactors > Fe-S-containing proteins | OXPHOS > OXPHOS subunits	NDUFS8	NADH dehydrogenase [ubiquinone] iron-sulfur protein 8, mitochondrial (Fragment)
E9PQ73;Q8TDW7	14.8687	15.2649	14.6986	14.9188	14.6659	14.5206	14.5194	14.3074	14.3058	0			FAT3	Protocadherin Fat 3
E9PR30;P62861	14.8893	14.9083	14.7596	14.9431	14.872	14.8435	14.7544	14.5265	14.5185	0			FAU	40S ribosomal protein S30
E9PRK2;Q96I59	12.1946	11.8286	13.4718	11.6962	12.7971	13.7512	12.0193	12.6457	13.0108	MitoCarta3.0	Matrix	Mitochondrial central dogma > Translation > mt-tRNA synthetases	NARS2	Probable asparagine--tRNA ligase, mitochondrial (Fragment)
E9PSG1;F8W7E0	11.9589	12.6807	11.5789	11.5663	11.6488	11.2786	11.7811	12.1617	11.1082	0			CAST	Calpastatin (Fragment)
F1T0I1;J3KNL6	11.7347	10.3312	11.2924	11.7332	12.1471	11.9773	12.0465	11.9896	11.6275	0			SEC16A	Protein transport protein sec16
F2Z2X0;O00746;Q4TT34	15.8452	15.9573	16.2175	16.0923	16.2301	16.4606	16.209	16.3268	16.2475	MitoCarta3.0	MIM	Metabolism > Nucleotide metabolism > Nucleotide synthesis and processing	NME4	Nucleoside diphosphate kinase (EC 2.7.4.6)
F2Z388;P42766	15.5674	15.854	15.3484	15.6324	15.4073	15.4591	15.7027	15.4312	14.912	0			RPL35	60S ribosomal protein L35
F5GX11;P25786	13.7696	13.6718	13.494	13.5082	13.706	13.4487	13.2693	13.1419	13.287	0			PSMA1	Proteasome endopeptidase complex (EC 3.4.25.1)
F5GX14;Q14165	13.5827	13.0159	12.9274	13.436	13.534	13.4102	14.056	14.0039	13.6338	0			MLEC	Malectin
F5GX19;F5H3Y3;Q6IAA8	11.82	11.4989	12.158	11.3874	10.7283	11.7995	10.5375	11.1853	11.7703	0			LAMTOR1	Ragulator complex protein LAMTOR1
F5GX23;F5H169;F5H5V4;J3KN29;O00233	12.311	12.29	11.9548	12.7063	12.6551	12.2648	12.1323	12.442	12.2864	0			PSMD9	26S proteasome non-ATPase regulatory subunit 9
F5GX77;Q9UI30	14.4669	14.6438	14.2073	14.5556	14.2975	14.1568	15.1254	14.9812	14.6907	0			TRMT112	Multifunctional methyltransferase subunit TRM112-like protein
F5GXJ1;F5H5N1;O75251	12.6475	12.167	13.4431	12.6561	13.0591	13.3201	14.1692	14.3168	14.6177	MitoCarta3.0	MIM	OXPHOS > Complex I > CI subunits | Metabolism > Metals and cofactors > Fe-S-containing proteins | OXPHOS > OXPHOS subunits	NDUFS7	NADH dehydrogenase [ubiquinone] iron-sulfur protein 7, mitochondrial
F5GY40;Q16795	11.7354	10.9367	12.8217	12.6098	12.6185	13.7299	12.0276	12.8415	13.0387	MitoCarta3.0	MIM	OXPHOS > Complex I > CI subunits | OXPHOS > OXPHOS subunits	NDUFA9	NADH dehydrogenase [ubiquinone] 1 alpha subcomplex subunit 9, mitochondrial (Fragment)
F5GYG5;H0YG54;H0YGR4;Q9Y3B8	12.6958	11.7339	11.7083	13.3401	13.1208	12.7125	13.1819	13.0718	12.2933	MitoCarta3.0	Matrix	Mitochondrial central dogma > mtRNA metabolism > mtRNA stability and decay	REXO2	Oligoribonuclease, mitochondrial
F5GYJ5;Q9NX18	16.1939	16.4636	15.7719	17.2824	17.0948	16.9682	15.035	14.7225	14.3168	MitoCarta3.0	Matrix	OXPHOS > Complex II > CII assembly factors | OXPHOS > OXPHOS assembly factors	SDHAF2	Succinate dehydrogenase assembly factor 2, mitochondrial (SDH assembly factor 2) (SDHAF2)
F5GZI3;Q5VWU8;Q5VWV2;Q8TEW0	11.9595	11.3732	11.8997	10.3489	9.95711	11.1124	11.5057	11.7319	12.003	0			PARD3	Partitioning defective 3 homolog
F5GZS6;J3KPF3;P08195	14.061	13.8232	14.4066	13.2659	13.4839	13.5594	13.0331	13.2572	13.5515	0			SLC3A2	4F2 cell-surface antigen heavy chain
F5H0W7;J3KS87;J3KT10;J3QL54;Q9BW27	12.9925	12.9285	13.0888	14.1023	14.1911	14.3106	13.0032	12.6962	12.1881	0			NUP85	Nuclear pore complex protein Nup85
F5H1D6;Q07864	17.0431	17.1041	17.1259	17.3173	16.8209	17.2936	16.8806	16.7105	16.9205	0			POLE	DNA polymerase epsilon catalytic subunit (EC 2.7.7.7)
F5H362;F5H5A1;F5H755;H0YGC7;Q4G176	11.5109	10.6866	12.112	12.0231	12.0679	12.6343	11.7672	12.1819	12.4264	MitoCarta3.0	Matrix	Metabolism > Lipid metabolism > Type II fatty acid synthesis	ACSF3	Acyl-CoA synthetase family member 3, mitochondrial (Fragment)
F5H365;Q15436	13.9718	12.8089	13.8841	13.0775	13.6377	13.838	13.5231	13.4245	13.1434	0			SEC23A	Protein transport protein Sec23A
F5H3K7;P20340	13.5527	13.4617	13.8953	12.2505	13.1979	13.1848	13.4977	13.4748	13.8822	0			RAB6A	Ras-related protein Rab-6A (Fragment)
F5H5I6;H0Y8R1;H0YAK1;Q12849	17.2833	17.2449	17.4028	17.5524	17.7233	17.9012	16.7982	17.1031	17.0473	MitoCarta3.0	Matrix	Mitochondrial central dogma > mtRNA metabolism > mtRNA granules | Mitochondrial central dogma > mtRNA metabolism > Polycistronic mtRNA processing | Mitochondrial central dogma > mtRNA metabolism > mtRNA stability and decay | Mitochondrial central dogma > Translation > Mitochondrial ribosome assembly	GRSF1	G-rich sequence factor 1
F5H5P2;P12694	15.4186	15.3592	15.6601	15.4491	15.5444	15.7384	15.6121	15.6399	15.6822	0				2-oxoisovalerate dehydrogenase subunit alpha (EC 1.2.4.4) (Branched-chain alpha-keto acid dehydrogenase E1 component alpha chain)
F5H6E2;O00159	15.2878	15.1475	15.5648	14.4575	14.7925	15.1041	14.5808	14.5374	14.6746	0			MYO1C	Unconventional myosin-Ic
F5H702;Q96GC5	14.9209	14.8392	14.8444	15.1833	15.0707	15.0178	15.344	15.203	15.5301	MitoCarta3.0	Matrix	Mitochondrial central dogma > Translation > Mitochondrial ribosome	MRPL48	39S ribosomal protein L48, mitochondrial
F6QDS0;H3BQK0;I3L0H8;I3L352;Q9NUU7;Q9UMR2	12.7401	12.5384	12.9714	12.8813	13.2411	13.3141	12.8821	12.7302	12.4172	0				HCG2043426, isoform CRA_b
F6RFD5;P60981	14.2235	13.9915	14.2971	13.8798	13.7035	13.7992	13.1643	13.4094	13.4389	0			DSTN	Destrin
F6RWC2;G3V451;G3V4N6;G3V4Z0;G3V5T1;H0YJ71;Q86TZ5;Q9NRG7	9.26078	10.6012	10.273	11.4871	12.5222	12.8418	11.7321	11.3299	12.0784	MitoCarta3.0	unknown	0	SDR39U1	Epimerase family protein SDR39U1
F6S8M0;H7C3P4;P15586	17.5129	17.5518	17.4665	18.4785	18.3116	18.2226	17.538	17.5711	17.5581	0			GNS	N-acetylglucosamine-6-sulfatase
F6T1Q0;Q6L8Q7	14.8866	15.0012	14.9427	15.0758	15.1726	15.2388	14.7021	14.8425	14.729	MitoCarta3.0	Matrix	Mitochondrial central dogma > mtRNA metabolism > mt-mRNA modifications | Mitochondrial central dogma > mtRNA metabolism > mtRNA stability and decay	PDE12	2',5'-phosphodiesterase 12
F6TB26;Q5SZR4;Q9Y2W6	13.4502	13.4596	13.4638	13.7974	13.8372	13.9189	13.9855	13.8193	14.022	MitoCarta3.0	Membrane	0	TDRKH	Tudor and KH domain-containing protein
F6WQW2;P43487	14.7761	14.9148	14.5479	14.3616	14.0031	13.9896	14.0623	14.1171	13.9563	0			RANBP1	Ran-specific GTPase-activating protein
F8VP53;F8VVW7;F8VVX6;Q5HYK3	11.9872	10.6691	11.9814	10.4371	11.6732	11.4993	11.3073	12.4463	12.0846	MitoCarta3.0	MIM	Metabolism > Metals and cofactors > Coenzyme Q metabolism	COQ5	2-methoxy-6-polyprenyl-1,4-benzoquinol methylase, mitochondrial (Fragment)
F8VPD4;P27708	14.5691	14.4921	14.7024	14.111	14.3163	14.5897	13.9264	13.8792	13.6236	0			CAD	CAD protein
F8VQX7;F8VUA7;Q9BZF1	12.4084	12.4341	12.7805	13.3502	12.439	13.3631	13.3726	12.7756	13.0782	0			OSBPL8	Oxysterol-binding protein (Fragment)
F8VQY6;F8VRK7;F8VS58;F8VU65;F8VWS0;F8VZS0;G3V210;P05388	13.4459	13.2232	14.1691	13.0681	13.3584	13.4847	12.8276	12.9169	13.3988	0			RPLP0	60S acidic ribosomal protein P0
F8VRV7;F8VW18;F8W0U6;F8W1I6;Q13561	14.3837	14.9091	13.951	14.5921	14.2343	14.1783	14.9389	14.743	14.2776	0			DCTN2	Dynactin subunit 2 (Fragment)
F8VXK3;Q9NPF2	9.84997	9.16389	9.43956	8.68656	8.17906	10.2455	8.85489	10.4333	10.9184	0			CHST11	Carbohydrate sulfotransferase (EC 2.8.2.-) (Fragment)
F8VY04	11.7623	10.6259	11.221	12.5896	12.2062	12.2512	13.1456	13.7477	11.774	MitoCarta3.0	IMS	Metabolism > Nucleotide metabolism > Nucleotide synthesis and processing	AK2	Adenylate kinase 2, mitochondrial
F8VZ44;H3BU82;Q9NRG9	13.7175	13.4867	13.797	14.4406	14.7828	14.9349	13.5032	13.8694	13.9763	0			AAAS	Aladin
F8VZX2;H3BRU6;Q15366	12.8602	12.7244	12.9753	12.3931	12.4199	12.0045	12.4288	11.1143	13.1626	0			PCBP2	Poly(rC)-binding protein 2
F8W1B3;Q8WUD6	12.1638	12.5273	11.8105	12.9697	12.879	13.0607	12.7951	12.8492	12.4103	MitoCarta3.0	MIM	Metabolism > Lipid metabolism > Phospholipid metabolism	CHPT1	Cholinephosphotransferase 1
F8W6I7;P09651	17.3283	17.31	17.3054	17.0936	17.0658	17.2303	16.8585	16.5952	16.6272	0			HNRNPA1	Heterogeneous nuclear ribonucleoprotein A1
F8W785;O00461	12.1645	12.0821	11.6052	12.1699	12.0937	11.8499	11.5588	11.424	10.8309	0			GOLIM4	Golgi integral membrane protein 4
F8W8W4;Q9UHG3	11.9396	12.2777	12.8857	12.3532	12.722	12.8097	10.9788	11.9353	12.0989	0			PCYOX1	Prenylcysteine oxidase 1
F8W930;Q9Y6M1	13.8446	13.8612	13.6679	12.0224	13.1107	12.9053	12.8617	13.1285	13.182	0			IGF2BP2	Insulin-like growth factor 2 mRNA-binding protein 2
F8W9V1;Q9NRP4	14.6384	14.9897	14.325	14.7389	14.5818	14.2169	14.6846	14.5993	14.4743	MitoCarta3.0	Matrix	OXPHOS > Complex II > CII assembly factors | OXPHOS > OXPHOS assembly factors	SDHAF3	Succinate dehydrogenase assembly factor 3, mitochondrial
F8WBF9;Q5TH30;Q9UGV2	11.6919	11.5252	10.5621	11.9183	11.5629	11.3644	10.7703	10.9621	9.39935	0			NDRG3	Protein NDRG3
F8WBY3;Q96HD1	13.067	13.2393	12.7814	12.9512	13.0524	12.7703	12.6356	12.4878	12.2719	0			CRELD1	Cysteine-rich with EGF-like domain protein 1
F8WCF6;P59998	14.2963	14.1034	13.8395	14.4794	14.1802	14.0778	14.1223	13.871	13.6686	0			ARPC4-TTLL3	Actin-related protein 2/3 complex subunit 4
F8WCF9;G5E9E8;Q8N465	12.9483	13.3946	12.7489	13.518	13.1661	12.963	13.7344	13.5918	13.3827	MitoCarta3.0	Matrix	Metabolism > Carbohydrate metabolism > TCA-associated	D2HGDH	D-2-hydroxyglutarate dehydrogenase, mitochondrial
F8WDN2;Q99757	15.817	15.9319	15.5181	15.5254	15.4083	15.4511	15.7527	14.9044	15.595	MitoCarta3.0	Matrix	Metabolism > Vitamin metabolism > Vitamin C metabolism | Metabolism > Detoxification > ROS and glutathione metabolism	TXN2	Thioredoxin, mitochondrial
F8WDR2;Q9BVS5	11.2445	11.8835	11.8002	11.5754	11.4688	11.8002	13.0264	12.0029	12.4429	MitoCarta3.0	Matrix	Mitochondrial central dogma > mtRNA metabolism > mt-tRNA modifications | Mitochondrial central dogma > mtRNA metabolism > mt-rRNA modifications | Mitochondrial central dogma > Translation > Mitochondrial ribosome assembly	TRMT61B	tRNA (adenine(58)-N(1))-methyltransferase, mitochondrial
F8WDZ3;Q96FZ5	14.4343	14.5673	13.6496	14.4354	14.0372	13.9021	14.6584	14.2379	13.6263	0			CMTM7	CKLF-like MARVEL transmembrane domain-containing protein 7
F8WF48;Q99442	11.1021	10.5518	11.9815	10.9909	11.29	11.84	11.1001	11.3632	11.3637	0			SEC62	Translocation protein SEC62
G3V0E5;P02786	15.0591	14.8149	15.255	14.6511	14.8592	14.7338	15.2081	15.1837	14.9244	0			TFRC	Transferrin receptor (P90, CD71), isoform CRA_c (Transferrin receptor protein 1)
G3V1B6;H7C1U8;Q9BUR5	15.42	15.4702	15.914	14.9219	14.8961	15.1657	15.1343	15.178	15.3856	MitoCarta3.0	MIM	Mitochondrial dynamics and surveillance > Cristae formation > MICOS complex	APOO	MICOS complex subunit MIC26
G3V1T4;P57740	13.636	13.7142	13.2185	14.7201	14.7249	14.6936	13.8557	13.5506	12.7869	0			NUP107	Nuclear pore complex protein Nup107 (Nucleoporin 107kDa, isoform CRA_b)
G3V279;P84090	12.9519	13.1013	13.8821	12.8987	13.5399	13.9152	12.5065	12.6831	12.5607	0			ERH	Enhancer of rudimentary homolog
G3V295;G3V3I1;G3V3U4;G3V5Z7;P60900	12.3071	12.4824	12.719	11.0666	12.2143	12.7147	12.4461	12.6353	12.5551	0			PSMA6	Proteasome subunit alpha type (EC 3.4.25.1)
G3V2C9;P59768	12.5023	12.5172	11.9852	12.2314	11.9583	11.804	12.3219	11.3471	11.135	0			GNG2	Guanine nucleotide-binding protein G(I)/G(S)/G(O) subunit gamma-2 (Fragment)
G3V2U5;Q9P0S2	17.5257	18.2015	17.0757	17.787	17.1829	17.047	16.6048	16.5923	15.7863	MitoCarta3.0	MIM	OXPHOS > Complex IV > CIV assembly factors | OXPHOS > OXPHOS assembly factors	COX16	Cytochrome c oxidase assembly protein COX16 homolog, mitochondrial
G3V2V6;G3V341;G3V3T8;G3V559;Q9Y5K8	13.3743	13.5532	13.0916	13.1795	13.2705	13.1651	13.6184	13.7242	12.4463	0			ATP6V1D	V-type proton ATPase subunit D
G3V325	14.9994	15.0422	14.6989	15.3063	15.1737	15.1239	15.1077	15.0339	14.4585	MitoCarta3.0	unknown	0	ATP5MF-PTCD1	ATP5MF-PTCD1 readthrough
G3V3B7;G3V3G8;G3V4B7;G3V5A9;Q92843	10.8604	11.1852	11.0718	11.9669	12.2667	11.8704	11.3467	11.6354	11.1066	MitoCarta3.0	MOM	Mitochondrial dynamics and surveillance > Apoptosis	BCL2L2	Bcl-2-like protein 2 (Fragment)
G3V3E6;Q96HE7	13.5731	13.0307	13.3221	12.3901	12.4185	12.0035	13.3001	13.3344	13.242	0			ERO1A	ERO1-like protein alpha
G3V3F4;G3V3U2;Q6ZU80;Q86TS1	8.26046	7.34271	11.6305	9.95568	7.1584	11.442	10.8462	10.5658	10.2575	0			CEP128	Centrosomal protein of 128 kDa (Fragment)
G3V3U6;Q86TS9	15.8956	16.0563	15.5944	16.1972	15.9645	16.0014	16.8836	16.8014	16.8639	MitoCarta3.0	Matrix	Mitochondrial central dogma > Translation > Mitochondrial ribosome	MRPL52	39S ribosomal protein L52, mitochondrial
G3V3Z8;P49757	13.8771	14.182	13.7237	13.3318	12.6433	12.9426	13.5606	13.1785	13.3722	0			NUMB	Protein numb homolog
G3V4F7;P61011	11.2426	11.5778	10.9903	10.3436	10.6996	10.8807	11.0091	11.3951	11.3078	0			SRP54	Signal recognition particle 54 kDa protein
G3XAI2;P07942	11.1076	11.2929	9.8043	11.9675	11.3195	11.157	11.3725	11.3623	11.711	0			LAMB1	Laminin subunit beta-1 (Laminin, beta 1, isoform CRA_a)
G3XAL9;P55011	13.35	13.4573	13.3818	12.9329	12.9289	12.8551	13.3352	13.5054	13.579	0			SLC12A2	Solute carrier family 12 (Sodium/potassium/chloride transporters), member 2, isoform CRA_a (Solute carrier family 12 member 2)
G3XAM7;P35221	14.0329	13.8538	14.0986	13.8156	14.0653	14.2175	13.8241	14.0996	14.0573	0			CTNNA1	Catenin (Cadherin-associated protein), alpha 1, 102kDa, isoform CRA_a (Catenin alpha-1)
G5E972;H0YJH7;P42166;P42167	13.7702	13.3485	13.8311	13.8861	13.0051	13.9834	14.8934	14.6139	14.7048	0			TMPO	Lamina-associated polypeptide 2, isoforms beta/gamma (Thymopoietin, isoform CRA_d)
G5E9V5;G5E9W7;P82650	15.7955	15.8773	15.7813	15.9132	15.7944	15.7368	16.5175	16.3975	16.4303	MitoCarta3.0	Matrix	Mitochondrial central dogma > Translation > Mitochondrial ribosome	MRPS22	28S ribosomal protein S22, mitochondrial (Mitochondrial ribosomal protein S22, isoform CRA_a)
G5E9X5;Q96RQ3	14.4545	14.4957	14.4976	14.8434	14.7033	14.7965	15.3893	15.4018	14.9896	MitoCarta3.0	Matrix	Metabolism > Amino acid metabolism > Branched-chain amino acid metabolism | Metabolism > Vitamin metabolism > Biotin utilizing proteins	MCCC1	Methylcrotonoyl-CoA carboxylase subunit alpha, mitochondrial (Methylcrotonoyl-Coenzyme A carboxylase 1 (Alpha), isoform CRA_a)
G5EA31;P53992	12.849	12.7967	12.608	13.0163	12.9532	12.4409	12.5761	12.6219	12.0977	0			SEC24C	Protein transport protein Sec24C (SEC24 related gene family, member C (S. cerevisiae), isoform CRA_b)
G8JLB3;Q9Y606	14.0604	13.9824	13.6368	14.2125	14.0893	13.7423	15.7756	15.6825	15.4245	MitoCarta3.0	Matrix	Mitochondrial central dogma > mtRNA metabolism > mtRNA granules | Mitochondrial central dogma > mtRNA metabolism > mt-tRNA modifications	PUS1	tRNA pseudouridine synthase (EC 5.4.99.-) (Fragment)
G8JLG1;Q14683	14.7271	14.8205	14.2213	14.2919	13.9066	13.8689	13.9122	14.073	13.7024	0			SMC1A	Structural maintenance of chromosomes protein
H0Y2P0;H0Y5E4;H0YCV9;H0YD13;H0YD17;H0YDW7;H0YDX6;P16070	14.5666	14.8042	14.3574	13.7265	13.7731	13.8188	13.2106	13.2733	12.6518	0			CD44	CD44 antigen (Fragment)
H0Y2V6;Q5SW79	11.8032	11.9963	11.4787	12.0905	11.6706	12.0493	12.3671	12.0276	12.0383	0			CEP170	Centrosomal protein of 170 kDa (Fragment)
H0Y2Y8;Q15942	13.3548	12.8806	13.263	13.3329	13.2727	13.2109	13.2597	13.0823	13.3064	0			ZYX	Zyxin (Fragment)
H0Y4R1;P12268	15.4482	15.4592	15.0068	14.7266	14.4492	14.4232	14.3806	14.4651	13.9867	0			IMPDH2	Inosine-5'-monophosphate dehydrogenase 2 (Fragment)
H0Y4T6;H0Y610;H0Y8P6;J3KMW3;Q9Y237	11.5505	10.5573	11.9342	10.5667	10.918	11.8244	11.2666	11.7453	11.7395	0			PIN4	Peptidyl-prolyl cis-trans isomerase NIMA-interacting 4 (Fragment)
H0Y4Y4;Q96C19	13.2422	12.3758	13.1421	12.5211	12.7192	12.3911	10.5543	11.8308	11.5511	0			EFHD2	EF-hand domain-containing protein D2 (Fragment)
H0Y5F5;H0YEU6	14.5382	14.571	14.2748	14.7312	14.4543	14.4285	14.6059	14.4217	14.4661	0			PABPC4	Polyadenylate-binding protein (PABP) (Fragment)
H0Y5H6;Q14157	10.6861	11.2155	10.9479	10.4051	10.4636	11.0354	11.0559	11.5109	11.0782	0			UBAP2L	Ubiquitin-associated protein 2-like (Fragment)
H0Y5S9;H0Y682;P49674	13.721	13.9373	13.2792	13.3373	13.2167	13.1474	14.0903	14.0016	13.4613	0			CSNK1E	Casein kinase I isoform epsilon (Fragment)
H0Y7A7;P0DP23;P0DP24;P0DP25	14.9704	14.8374	15.6073	14.7588	15.1262	15.2309	14.4592	14.9353	15.1249	0			CALM2	Calmodulin-2 (Fragment)
H0Y7P7;Q9UG56	13.5285	13.8956	13.1189	13.6807	13.0302	12.6084	13.7788	13.3354	12.9626	MitoCarta3.0	MIM	Metabolism > Lipid metabolism > Phospholipid metabolism	PISD	Phosphatidylserine decarboxylase proenzyme, mitochondrial (Fragment)
H0Y873;Q96P47	11.7556	12.0256	11.053	11.1141	11.0096	11.0019	12.2635	11.958	12.1758	0			AGAP3	Arf-GAP with GTPase, ANK repeat and PH domain-containing protein 3 (Fragment)
H0Y8C3;Q9NZJ7	12.7694	12.6346	12.6654	12.1704	12.4543	12.8212	11.9335	12.1704	12.2375	MitoCarta3.0	MOM	Small molecule transport > SLC25A family	MTCH1	Mitochondrial carrier homolog 1 (Fragment)
H0Y8E6;P49736	11.3093	10.5707	11.5825	11.4329	11.4322	11.2615	10.161	10.0736	10.525	0			MCM2	DNA helicase (EC 3.6.4.12) (Fragment)
H0Y8Y3;H0YBI4;Q96HC4	13.7688	13.7339	13.2267	12.9454	13.0654	12.4233	12.8975	11.8947	11.7751	0			PDLIM5	PDZ and LIM domain protein 5 (Fragment)
H0Y9P1;Q9NSY1	12.4745	13.1201	12.4887	10.6633	10.8209	12.1824	11.6317	12.2183	10.049	0			BMP2K	BMP-2-inducible protein kinase (Fragment)
H0YA04;Q96RT1	13.6246	13.7575	13.3611	13.1977	12.9739	12.4302	12.8286	12.4765	12.4818	0			ERBIN	Erbin (Fragment)
H0YAR9;Q8WUY1	12.2337	12.7578	12.5678	13.425	13.4823	13.0884	13.4074	13.4633	12.9593	0			THEM6	Protein THEM6 (Fragment)
H0YB09;Q7Z3D6	13.7919	13.9012	13.7036	13.9536	14.157	14.1819	14.8577	14.7846	14.6709	MitoCarta3.0	Matrix	Metabolism > Amino acid metabolism	DGLUCY	D-glutamate cyclase, mitochondrial (Fragment)
H0YBD9;H0YC27;H0YC67;Q96DB5	14.1995	14.1414	14.3909	14.4189	14.623	14.5576	14.2807	14.4223	14.7854	MitoCarta3.0	MOM	0	RMDN1	Regulator of microtubule dynamics protein 1 (Fragment)
H0YC04;P21281	14.223	14.3253	14.4542	14.0057	14.2511	14.3848	14.2639	14.3965	14.3678	0			ATP6V1B2	V-type proton ATPase subunit B, brain isoform (Fragment)
H0YCY6;I3L252;Q3LXA3	7.7028	8.6129	8.92456	9.51439	10.3166	9.40781	10.0354	9.81573	9.96274	0			TKFC	Triokinase/FMN cyclase (Fragment)
H0YCY8;P53634	11.616	11.3719	13.004	11.9123	13.0162	13.3395	10.3101	10.8379	11.3971	0			CTSC	Dipeptidyl peptidase 1 (Fragment)
H0YDP7;Q13405	10.6869	9.85193	10.8527	10.506	10.3683	10.7203	11.1069	9.59049	12.2703	MitoCarta3.0	Matrix	Mitochondrial central dogma > Translation > Mitochondrial ribosome	MRPL49	39S ribosomal protein L49, mitochondrial (Fragment)
H0YDS0;Q9NRR5;Q9UMX0	14.5181	14.7267	14.0629	14.3375	14.2356	14.2547	14.5433	14.2092	14.019	0			UBQLN1	Ubiquilin-1 (Fragment)
H0YDT8;Q9NPA0	16.1362	16.3012	15.9637	16.0965	16.1307	16.1781	16.0643	15.8212	15.5611	0			EMC7	ER membrane protein complex subunit 7 (Fragment)
H0YF29;Q6P1X6	11.3319	11.8729	12.6128	13.7618	14.1481	14.2098	13.2531	13.4394	13.6464	MitoCarta3.0	Matrix	0	C8orf82	UPF0598 protein C8orf82 (Fragment)
H0YFD6;P40939	16.9977	16.6919	17.5546	17.9279	18.3233	18.5202	17.435	17.7079	17.9021	MitoCarta3.0	MIM	Metabolism > Lipid metabolism > Fatty acid oxidation | Metabolism > Lipid metabolism > Cardiolipin synthesis | Metabolism > Amino acid metabolism > Branched-chain amino acid metabolism	HADHA	Trifunctional enzyme subunit alpha, mitochondrial
H0YGI8;P31948	12.863	11.8542	12.2988	12.0436	12.2903	12.2659	12.7517	12.8822	12.341	0			STIP1	Stress-induced-phosphoprotein 1 (Fragment)
H0YHI8;O14974	12.5033	13.2196	12.5211	13.1046	13.145	12.9988	13.2134	13.2198	12.4538	0			PPP1R12A	Protein phosphatase 1 regulatory subunit 12A (Fragment)
H0YIV9	15.9382	16.2129	15.6284	16.053	15.7486	15.7722	16.1669	16.1037	15.9272	0				Uncharacterized protein (Fragment)
H0YK61;H0YMH5;H0YNK0;H0YNK8;Q5J8M3;S4R329	14.5006	14.5811	14.4424	14.4426	14.2818	14.3508	14.5245	14.3972	14.3051	0			EMC4	ER membrane protein complex subunit 4
H0YKJ9;O60637	14.5421	15.0801	14.8197	14.6196	14.8589	14.7461	16.4179	16.8548	16.8322	0			TSPAN3	Tetraspanin-3
H0YKK0;H0YMA0;P09661	12.4122	12.183	12.248	11.9959	11.5369	12.3362	11.004	11.6387	12.0701	0			SNRPA1	Small nuclear ribonucleoprotein polypeptide A', isoform CRA_a (U2 small nuclear ribonucleoprotein A')
H0YKS4;H0YMD0;H0YMM1;H0YMU9;H0YN42;P07355	15.2631	14.9694	16.0035	14.0762	14.5448	14.7075	14.5618	14.9403	15.0344	0			ANXA2	Annexin (Fragment)
H0YKU1;H0YNJ8;Q9NYL9	14.4878	14.694	14.2639	14.5316	14.4056	14.3059	14.7164	14.4629	13.8691	0			TMOD3	Tropomodulin-3 (Fragment)
H0YLA2;P37108	12.7323	13.0726	12.5138	12.8252	12.768	12.6372	12.7833	12.33	12.4282	0			SRP14	Signal recognition particle 14 kDa protein
H0YLG5;H0YNE5;Q96TC7	14.8866	14.8221	15.0134	14.8296	14.8566	14.5313	14.5584	14.6469	15.1218	MitoCarta3.0	MOM	Mitochondrial dynamics and surveillance > Organelle contact sites	RMDN3	Regulator of microtubule dynamics protein 3 (Fragment)
H0YM51;Q6P4E1	14.4102	14.383	14.3193	14.1992	14.0483	13.8142	13.7717	13.6448	13.9894	0			CASC4	Protein CASC4 (Fragment)
H0YMV8;P42677;Q71UM5	17.1083	17.037	16.7573	16.7424	16.876	16.7658	16.805	16.5825	16.7929	0			RPS27L	40S ribosomal protein S27
H0YNA7;Q8TCT8	13.0946	13.2955	12.2524	12.1635	12.7006	12.6108	12.9547	13.1876	13.1011	0			SPPL2A	Signal peptide peptidase-like 2A (Fragment)
H1UBN3;O95067	12.8211	13.2018	12.3168	12.7321	12.6745	12.6506	12.266	13.0627	12.1827	0			CCNB2	Cyclin B2 (G2/mitotic-specific cyclin-B2)
H3BLU7;O43488	14.7776	14.8111	14.746	14.4825	14.3048	14.2533	15.0675	14.8795	14.8109	MitoCarta3.0	Matrix	Metabolism > Amino acid metabolism > GABA metabolism | Metabolism > Detoxification > Xenobiotic metabolism	AKR7A2	Aflatoxin B1 aldehyde reductase member 2 (Fragment)
H3BLV9;Q96SB4	12.3066	11.7022	11.6611	11.5004	11.4671	10.0782	11.9586	11.5845	11.1398	0			SRPK1	SRSF protein kinase 1 (Fragment)
H3BM38;H3BNE1;H3BNG6;H3BPJ0;H3BR18;H3BU94;O00161	14.5624	14.7544	14.2536	14.4439	14.374	14.1517	14.3295	14.3177	13.9759	0			SNAP23	Synaptosomal-associated protein (Fragment)
H3BMH2;H3BSC1;P62491;Q15907	15.4589	15.036	16.089	14.885	15.0131	15.3452	14.4667	14.6818	15.41	0			RAB11A	Ras-related protein Rab-11A (Fragment)
H3BNK2;O43325	12.1238	12.1202	11.9183	11.5069	11.0568	9.98301	12.9915	12.9601	12.4765	MitoCarta3.0	unknown	0	LYRM1	LYR motif-containing protein 1
H3BP28;I3L1T0;Q99807	14.6332	14.7515	14.7034	14.2222	14.2792	14.1252	14.8584	15.0615	14.7848	MitoCarta3.0	MIM	Metabolism > Metals and cofactors > Coenzyme Q metabolism	COQ7	5-demethoxyubiquinone hydroxylase, mitochondrial (DMQ hydroxylase) (EC 1.14.13.-) (Timing protein clk-1 homolog) (Ubiquinone biosynthesis monooxygenase COQ7)
H3BPE1;H3BQK9	11.9862	11.7153	11.8464	10.4693	10.9556	10.8274	11.0874	11.7809	11.7972	0			MACF1	Microtubule-actin cross-linking factor 1, isoforms 1/2/3/5
H3BPK3;Q16775	15.6812	16.0229	15.2708	15.7676	15.4495	15.3307	16.578	16.219	15.9042	MitoCarta3.0	Matrix	Metabolism > Detoxification > ROS and glutathione metabolism	HAGH	Hydroxyacylglutathione hydrolase, mitochondrial (Fragment)
H3BPK7;P49588	11.5426	11.6098	12.623	11.8136	12.2647	12.5187	10.5919	11.0934	11.0023	0			AARS	Alanine--tRNA ligase, cytoplasmic (Fragment)
H3BPV7;H3BVA8;J3KRL2;Q15046	11.355	11.8228	12.2276	11.8154	12.139	11.7432	12.2167	12.2689	12.2079	MitoCarta3.0	Matrix	Mitochondrial central dogma > Translation > mt-tRNA synthetases	KARS	Lysine--tRNA ligase (Fragment)
H3BQF1;H3BQZ9;H3BSW3;P07741	13.2055	13.5078	12.9249	12.98	12.8383	12.6948	11.9692	11.6188	11.6181	0			APRT	Adenine phosphoribosyltransferase (Fragment)
H3BR35;P15170;Q8IYD1	13.4942	13.4548	13.0274	10.5972	11.5213	11.596	12.8381	12.5371	12.4214	0			GSPT1	Eukaryotic peptide chain release factor GTP-binding subunit ERF3A (Fragment)
H3BRC0;H3BSJ5;O75208	14.8665	14.5604	14.46	14.6506	14.6018	13.5962	15.8595	16.4205	15.514	MitoCarta3.0	MIM	Metabolism > Metals and cofactors > Coenzyme Q metabolism	COQ9	Ubiquinone biosynthesis protein COQ9, mitochondrial
H3BRN4;P80404	11.6062	11.6385	12.4432	10.7051	12.1207	11.8699	11.9894	12.207	11.8816	MitoCarta3.0	Matrix	Metabolism > Amino acid metabolism > GABA metabolism | Metabolism > Metals and cofactors > Fe-S-containing proteins	ABAT	4-aminobutyrate aminotransferase, mitochondrial
H3BS02;H3BTL2;O14874	15.1631	15.1538	15.1097	14.9269	14.9655	15.0882	14.9376	14.7945	14.6481	MitoCarta3.0	Matrix	Metabolism > Amino acid metabolism > Branched-chain amino acid metabolism | Metabolism > Amino acid metabolism > Branched-chain amino acid dehydrogenase complex	BCKDK	[3-methyl-2-oxobutanoate dehydrogenase [lipoamide]] kinase, mitochondrial
H3BS72;Q9P035	12.6007	11.0998	13.4942	11.9223	12.6534	13.7719	12.998	13.2766	13.2932	0			HACD3	Very-long-chain (3R)-3-hydroxyacyl-CoA dehydratase (EC 4.2.1.134)
H3BT37;H3BV27;I3L246;I3L303;I3L3P7;P62244	14.0583	14.2576	14.0653	13.9011	13.8349	13.978	13.3633	13.4676	13.5206	0			RPS15A	40S ribosomal protein S15a
H3BTB7;Q5JPH6	11.0666	11.4892	12.4182	9.67204	10.5368	10.5476	12.8628	13.5818	13.6312	MitoCarta3.0	Matrix	Mitochondrial central dogma > Translation > mt-tRNA synthetases	EARS2	Probable glutamate--tRNA ligase, mitochondrial
H3BTC1	12.9593	13.0701	11.6935	12.8854	12.7422	11.2987	13.7154	13.2875	12.2622	0			IRS4	Insulin receptor substrate 4 (Fragment)
H3BU51;Q9UFM8;Q9Y639	13.9428	13.6531	13.7468	13.3845	13.5911	12.8649	14.1308	13.9744	14.5114	0			NPTN	Neuroplastin
H3BUR4;Q9ULX3	12.1786	12.7725	12.5571	13.1724	12.5506	12.5421	11.8848	12.5139	11.1439	0			NOB1	RNA-binding protein NOB1
H3BUY5;P38159	13.2453	13.3449	13.352	13.2148	13.5506	13.5738	12.8909	13.4059	13.7385	0			RBMX	RNA-binding motif protein, X chromosome
H7BXY3;Q7L2E3	17.5496	17.442	17.7706	17.6998	17.8077	17.8675	17.2522	17.4113	17.5071	MitoCarta3.0	Matrix	Mitochondrial central dogma > mtRNA metabolism > mtRNA granules | Mitochondrial central dogma > Translation > Mitochondrial ribosome assembly	DHX30	Putative ATP-dependent RNA helicase DHX30
H7BY16;P19338	14.9432	14.9705	14.546	14.99	14.9129	14.8313	15.0128	14.8773	14.4035	0			NCL	Nucleolin (Fragment)
H7BYF2;Q5JRG1;Q9BVL2	14.3186	14.0066	15.0771	14.9828	14.9372	15.5715	14.7733	14.1999	14.2534	0			NUP58	Nucleoporin p58/p45 (Fragment)
H7BYH4;P00441	13.7668	13.9651	13.759	13.9579	13.7788	13.9822	14.5437	14.2558	14.6718	MitoCarta3.0	IMS	Metabolism > Detoxification > ROS and glutathione metabolism	SOD1	Superoxide dismutase [Cu-Zn] (EC 1.15.1.1)
H7BZ35;P14868	12.6689	12.4359	13.1481	12.4394	12.5802	12.9372	12.8162	13.1044	12.8506	0			DARS	Aspartate--tRNA ligase, cytoplasmic (Fragment)
H7BZS7;Q96PE7	12.499	11.9588	12.7613	9.89453	12.2403	11.0669	12.3356	12.9597	13.1386	MitoCarta3.0	Matrix	Metabolism > Carbohydrate metabolism > Propanoate metabolism | Metabolism > Lipid metabolism > Fatty acid oxidation	MCEE	Methylmalonyl-CoA epimerase, mitochondrial (Fragment)
H7BZZ6;Q16629	14.8989	15.3655	13.8603	15.0972	14.5874	14.894	14.5057	14.3909	13.4924	0			SRSF7	Serine/arginine-rich-splicing factor 7 (Fragment)
H7C0I0;Q9BUP0	13.2997	13.2174	13.4296	12.5998	13.0715	13.0612	13.6102	13.6581	12.7703	MitoCarta3.0	MIM	Signaling > Calcium homeostasis > EF hand proteins	EFHD1	EF-hand domain-containing protein D1 (Fragment)
H7C1K0;H7C3A1;Q9BXP5	12.5563	13.3077	12.4774	12.8873	12.5559	12.7223	11.5718	11.5987	12.1476	0			SRRT	Serrate RNA effector molecule homolog (Fragment)
[truncated: 1,251 more rows]

## Sheet: ContentOfColumnsInLFQ_inten
Column title	Content
[truncated: 15 more rows]

## Sheet: IdentificationSummary
	Identified peptides and proteins
	Peptides	Proteins
[truncated: 20 more rows]
