# Supplementary material for: GTPBP8 plays a role in mitoribosome formation in human mitochondria
Source: Nat Commun. 2024 Jul 5;15:5664. doi: 10.1038/s41467-024-50011-x (PMC11229512; doi:10.1038/s41467-024-50011-x)
Supplement: Supplementary file 8 — Source Data [file 41467_2024_50011_MOESM8_ESM.xlsx]

## Sheet: Figure2A
Fig. 1A	each figure here is a Western blot image combined with colorimetric image to show protein marker bands

## Sheet: Figure2B
Fig. 2B
G.C.	D0	D1	D2	D3	D4	D5	S.d.	S.d.	S.d.	S.d.	S.d.	S.d.
HEK293	100000	96750	135883	209000	352500	392333	0	55271.5	67934.1	54616.8	102955	73799.3
GTPBP8KO1	100000	22366.7	10310	10630	12896.7	10266.7	0	15798.8	6800.35	2871.88	7159.05	5300.31
GTPBP8KO2	100000	23633.3	11000	21033.3	15946.7	24433.3	0	12128.6	7102.11	5050.08	7144.83	13559.6
P-values are as follows:
HEK293 vs GTPBP8KO1: 1d, 0.108; 2d, 0.076; 3d, 0.027; 4d, 0.025; 5d, 0.011.
HEK293 vs GTPBP8KO2: 1d, 0.124; 2d, 0.071; 3d, 0.031; 4d, 0.026; 5d, 0.009.

## Sheet: Figure2C
Fig. 2C
	each figure here is a Western blot image combined with colorimetric image to show protein marker bands

## Sheet: Figure 2D
Fig 2D
Summary of box plots:
CI KO1 (median = -2.1745, min = -4.189, max = 0.041, q1 = -2.97025, q3 = -1.35875);
CI KO2 (median = -2.0460, min = -4.493, max = 0.295, q1 = -2.67425, q3 = -1.47075);
CII KO1 (median = -0.0950, min = -0.392, max = 0.202, q1 = -0.24350, q3 = 0.05350);
CII KO2 (median = -0.2755, min = -0.834, max = 0.283, q1 = -0.55475, q3 = 0.00375);
CIII KO1 (median = -1.6590, min = -3.659, max = -0.609, q1 = -2.01500, q3 = -0.95650)
CIII KO2 (median = -1.6990, min = -4.025, max = 0.003, q1 = -2.58350, q3 = -0.49950)
CIV KO1 (median = -2.6235, min = -4.264, max = 0.013, q1 = -3.81000, q3 = -1.58300)
CIV KO2 (median = -2.7735, min = -4.439, max = 0.244, q1 = -3.92425, q3 = -1.63825);
CV KO1 (median = -0.2595, min = -4.079, max = 0.239, q1 = -0.37400, q3 = -0.05500)
CV KO2 (median = 0.1625, min = -3.704, max = 0.631, q1 = 0.01275, q3 = 0.41400).

## Sheet: Figure2E
Fig. 2E

## Sheet: Figure3A
Fig. 3A

## Sheet: Figure3C
Fig. 3C
Gene	GTPBP8KO2 Fold Change	GTPBP8KO1 Fold Change	HEK293
ND1	2.10679	1.80475	1
ND2	1.61701	1.55261	1
ND3	1.08785	1.11309	1
ND4	0.78	0.77467	1
ND5	0.58232	0.50403	1
ND6	0.540446	0.49166	1
COX1	0.43946	0.42754	1
COX2	0.468342	0.51117	1
COX3	0.902111	1.01784	1
CYTB	0.88354	0.88174	1
ATP6	0.72483	0.78854	1
RNR1	0.40528	0.5065	1
RNR2	0.49953	0.48828	1
Gene	GTPBP8KO2	GTPBP8KO1	HEK293
ND1	2.88546	2.11533	1
ND2	1.9412	1.61813	1
ND3	1.47813	1.55768	1
ND4	1.32636	1.2522	1
ND5	0.77127	0.65375	1
ND6	0.93634	0.80503	1
COX1	0.80188	0.68845	1
COX2	0.78866	0.65369	1
COX3	1.98946	1.31112	1
CYTB	1.2254	0.97541	1
ATP6	1.24529	1.8564	1
RNR1	0.67449	0.59239	1
RNR2	0.66433	0.59047	1
Gene	GTPBP8KO2	GTPBP8KO1	HEK293
ND1	2.16085	1.73232	1
ND2	1.3607	1.22526	1
ND3	0.895909	1.09925	1
ND4	1.17421	0.905791	1
ND5	0.763319	0.650571	1
ND6	0.792626	0.66266	1
COX1	0.559074	0.419824	1
COX2	0.57105	0.471397	1
COX3	1.19646	0.853416	1
CYTB	0.823946	0.765277	1
ATP6	0.960295	0.791307	1
RNR1	0.641936	0.448188	1
RNR2	0.886702	0.51297	1
P-values are as follows:
HEK293 vs GTPBP8KO1: ND1, 0.017; ND2, 0.062; ND3, 0.230; ND4, 0.889; ND5, 0.015; ND6, 0.062; COX1, 0.031; COX2, 0.014; COX3, 0.694; CYTB, 0.174; ATP6, 0.722; 16S, 0.007; 12S, 0.004.
HEK293 vs GTPBP8KO2: ND1, 0.031; ND2, 0.062; ND3, 0.463; ND4, 0.624; ND5, 0.041; ND6, 0.170; COX1, 0.064; COX2, 0.054; COX3, 0.380; CYTB, 0.874; ATP6, 0.892; 16S, 0.037; 12S, 0.106.

## Sheet: Figure4A
Fig. 4A	each figure here is a Western blot image combined with colorimetric image to show protein marker bands

## Sheet: Figure 4B
Fig. 4B
	Name	Type	Value	stdev1
	Ctr	mL37	1	0
	KO1	mL37	0.401747599595435	0.205744935680696
	KO2	mL37	0.486215256913046	0.146930875340889
	Ctr	uL3m	1	0
	KO1	uL3m	0.427629842178884	0.297981917661412
	KO2	uL3m	0.543316419425553	0.107855166563179
	Ctr	bL28m	1	0
	KO1	bL28m	0.369596707224804	0.178207821834736
	KO2	bL28m	0.359630966169928	0.255148537459338
	Ctr	mL49	1	0
	KO1	mL49	0.308246868457777	0.286109387031316
	KO2	mL49	0.529043350920289	0.60368267212227
	Ctr	uL15m	1	0
	KO1	uL15m	0.363371149069662	0.382755838147214
	KO2	uL15m	0.501076195998651	0.433880832997152
	Ctr	uL12m	1	0
	KO1	uL12m	1.01959568440263	0.146852194728078
	KO2	uL12m	1.08629280774272	0.13261052717289
	Ctr	uS15m	1	0
	KO1	uS15m	0.341512139555182	0.205632728564247
	KO2	uS15m	0.515286170801497	0.264102542497556
	Ctr	uS16m	1	0
	KO1	uS16m	0.205373074157126	0.16016051726691
	KO2	uS16m	0.522043682782942	0.343851548455097
	Ctr	uS17m	1	0
	KO1	uS17m	0.263000677494902	0.238010381778985
	KO2	uS17m	0.307072256785453	0.285879046721852
	Ctr	mS22	1	0
	KO1	mS22	0.289637583987966	0.220027820941644
	KO2	mS22	0.328205939089088	0.288752066332328
	Ctr	mS37	1	0
	KO1	mS37	0.167002661494624	0.0575644701210262
	KO2	mS37	0.348018127504084	0.130226520058721
	P-values are as follows:
	HEK293 (Ctr) vs GTPBP8KO1: bL28m, 0.026; mL37, 0.037; mL49, 0.052; mS22, 0.030; mS37, 0.001; uL12m, 0.839; uL15m, 0.102; uL3m, 0.080; uS15m, 0.031; uS16m, 0.013; uS17m, 0.033.
	HEK293 (Ctr) vs GTPBP8KO2: bL28m, 0.049; mL37, 0.026; mL49, 0.309; mS22, 0.056; mS37, 0.013; uL12m, 0.377; uL15m, 0.185; uL3m, 0.018; uS15m, 0.086; uS16m, 0.138; uS17m, 0.052.

## Sheet: Figure 4C 
Fig. 4C
Summary of box plots
mt-LSU MRPs KO1 (median = -0.8240, min = -2.021, max = 0.202, q1 = -1.04250, q3 = -0.63200);
mt-LSU MRPs KO2 (median = -0.7590, min = -1.965, max = 0.312, q1 = -0.94950, q3 = -0.45700)
mt-LSU assembly factors KO1 (median = -0.8115, min = -2.221, max = 0.197, q1 = -1.19300, q3 = -0.29250)
mt-LSU assembly factors KO2 (median = -0.4965, min = -2.207, max = 0.458, q1 = -1.20725, q3 = 0.08175)
mt-SSU MRPs KO1 (median = -0.8155, min = -1.665, max = -0.185, q1 = -1.04775, q3 = -0.66700)
mt-SSU MRPs KO2 (median = -0.9005, min = -1.818, max = -0.359, q1 = -1.16450, q3 = -0.62125)
mt-SSU assembly factors KO1 (median = -1.0160, min = -2.797, max = -0.067, q1 = -1.34500, q3 = -0.65000)
mt-SSU assembly factors KO2 (median = -0.7600, min = -2.546, max = -0.001, q1 = -0.85600, q3 = -0.61800)
RNA processing KO1 (median = -0.3300, min = -0.485, max = 0.032, q1 = -0.40750, q3 = -0.14900);
RNA processing KO2 (median = -0.0970, min = -0.871, max = 0.031, q1 = -0.48400, q3 = -0.03300)
Transciption KO1 (median = -0.4135, min = -0.546, max = -0.281, q1 = -0.47975, q3 = -0.34725)
Transciption KO2 (median = 0.1040, min = -0.120, max = 0.328, q1 = -0.00800, q3 = 0.21600)
Translation KO1 (median = -0.5140, min = -2.199, max = 0.222, q1 = -0.89500, q3 = -0.25700)
Translation KO2 (median = -0.2250, min = -2.175, max = 0.604, q1 = -0.83800, q3 = -0.18000)

[truncated: 12 more sheets: Figure4D, Figure5A, Figure5B, Figure5C, Figure5D, SupFig1C, SuppFig1E, SuppFig1F, SuppFig3C, SuppFig3D, SuppFig7A, SuppFig9A]
